# Supplementary material for: Epistatic determinism of durum wheat resistance to the wheat spindle streak mosaic virus
Source: Theor Appl Genet. 2017 Apr 27;130(7):1491–505. doi: 10.1007/s00122-017-2904-6 (PMC5487696; doi:10.1007/s00122-017-2904-6)
Supplement: Supplementary file 4 — Online Resource 4: Data and R scripts for reproducible QTL detection. Data and R script (.csv and.rmd format) are provided in this tar archive. A scheme aims to explain the content of each file and its role in the QTL detection pipeline. The upstream bioinformatic steps (from raw reads to consensus genetic map) are not included (GZ 72829 kb) [file 122_2017_2904_MOESM4_ESM.gz]

Archive with 150 entries (137 files):
- ./._TMP
- TMP
- TMP/._DATA
- TMP/DATA
- TMP/._pic_WSSMV.jpg
- TMP/pic_WSSMV.jpg
- TMP/._SCRIPT
- TMP/SCRIPT
- TMP/SCRIPT/._.DS_Store
- TMP/SCRIPT/.DS_Store
- TMP/SCRIPT/._.RData
- TMP/SCRIPT/.RData
- TMP/SCRIPT/._.Rhistory
- TMP/SCRIPT/.Rhistory
- TMP/SCRIPT/._0_Preparing_data
- TMP/SCRIPT/0_Preparing_data
- TMP/SCRIPT/._1_Blup_and_Heritability
- TMP/SCRIPT/1_Blup_and_Heritability
- TMP/SCRIPT/._2_QTL_Detection
- TMP/SCRIPT/2_QTL_Detection
- TMP/SCRIPT/._3_Figures_and_Tables
- TMP/SCRIPT/3_Figures_and_Tables
- TMP/SCRIPT/._4_Answer_Review
- TMP/SCRIPT/4_Answer_Review
- TMP/SCRIPT/._Explanation_Pipeline_Analysis.jpg
- TMP/SCRIPT/Explanation_Pipeline_Analysis.jpg
- TMP/SCRIPT/._Explanation_Pipeline_Analysis.pptx
- TMP/SCRIPT/Explanation_Pipeline_Analysis.pptx
- TMP/SCRIPT/._README.md
- TMP/SCRIPT/README.md
- TMP/SCRIPT/4_Answer_Review/._Interaction_Between_Markers
- TMP/SCRIPT/4_Answer_Review/Interaction_Between_Markers
- TMP/SCRIPT/4_Answer_Review/._Interaction_QTL_Year
- TMP/SCRIPT/4_Answer_Review/Interaction_QTL_Year
- TMP/SCRIPT/4_Answer_Review/Interaction_QTL_Year/._.DS_Store
- TMP/SCRIPT/4_Answer_Review/Interaction_QTL_Year/.DS_Store
- TMP/SCRIPT/4_Answer_Review/Interaction_QTL_Year/._.Rhistory
- TMP/SCRIPT/4_Answer_Review/Interaction_QTL_Year/.Rhistory
- TMP/SCRIPT/4_Answer_Review/Interaction_QTL_Year/._Interaction_QTL_Year_LM.html
- TMP/SCRIPT/4_Answer_Review/Interaction_QTL_Year/Interaction_QTL_Year_LM.html
- TMP/SCRIPT/4_Answer_Review/Interaction_QTL_Year/._Interaction_QTL_Year_LM.Rmd
- TMP/SCRIPT/4_Answer_Review/Interaction_QTL_Year/Interaction_QTL_Year_LM.Rmd
- TMP/SCRIPT/4_Answer_Review/Interaction_QTL_Year/._Interaction_QTL_Year_QTLRel_Elisa.html
- TMP/SCRIPT/4_Answer_Review/Interaction_QTL_Year/Interaction_QTL_Year_QTLRel_Elisa.html
- TMP/SCRIPT/4_Answer_Review/Interaction_QTL_Year/._Interaction_QTL_Year_QTLRel_Elisa.Rmd
- TMP/SCRIPT/4_Answer_Review/Interaction_QTL_Year/Interaction_QTL_Year_QTLRel_Elisa.Rmd
- TMP/SCRIPT/4_Answer_Review/Interaction_QTL_Year/._Interaction_QTL_Year_QTLRel_SS.html
- TMP/SCRIPT/4_Answer_Review/Interaction_QTL_Year/Interaction_QTL_Year_QTLRel_SS.html
- TMP/SCRIPT/4_Answer_Review/Interaction_QTL_Year/._Interaction_QTL_Year_QTLRel_SS.Rmd
- TMP/SCRIPT/4_Answer_Review/Interaction_QTL_Year/Interaction_QTL_Year_QTLRel_SS.Rmd
- TMP/SCRIPT/4_Answer_Review/Interaction_Between_Markers/._bilan_Elisa_2012.gz
- TMP/SCRIPT/4_Answer_Review/Interaction_Between_Markers/bilan_Elisa_2012.gz
- TMP/SCRIPT/4_Answer_Review/Interaction_Between_Markers/._bilan_Elisa_2015.gz
- TMP/SCRIPT/4_Answer_Review/Interaction_Between_Markers/bilan_Elisa_2015.gz
- TMP/SCRIPT/4_Answer_Review/Interaction_Between_Markers/._bilan_NV_2012.gz
- TMP/SCRIPT/4_Answer_Review/Interaction_Between_Markers/bilan_NV_2012.gz
- TMP/SCRIPT/4_Answer_Review/Interaction_Between_Markers/._bilan_NV_2015.gz
- TMP/SCRIPT/4_Answer_Review/Interaction_Between_Markers/bilan_NV_2015.gz
- TMP/SCRIPT/4_Answer_Review/Interaction_Between_Markers/._bilan_qPCR_2015.gz
- TMP/SCRIPT/4_Answer_Review/Interaction_Between_Markers/bilan_qPCR_2015.gz
- TMP/SCRIPT/4_Answer_Review/Interaction_Between_Markers/._Interaction_between_markers.html
- TMP/SCRIPT/4_Answer_Review/Interaction_Between_Markers/Interaction_between_markers.html
- TMP/SCRIPT/4_Answer_Review/Interaction_Between_Markers/._Interaction_between_markers.Rmd
- TMP/SCRIPT/4_Answer_Review/Interaction_Between_Markers/Interaction_between_markers.Rmd
- TMP/SCRIPT/4_Answer_Review/Interaction_Between_Markers/._Interaction_calculation_for_review.R
- TMP/SCRIPT/4_Answer_Review/Interaction_Between_Markers/Interaction_calculation_for_review.R
- TMP/SCRIPT/3_Figures_and_Tables/._Figures_and_Tables.html
- TMP/SCRIPT/3_Figures_and_Tables/Figures_and_Tables.html
- TMP/SCRIPT/3_Figures_and_Tables/._Figures_and_Tables.Rmd
- TMP/SCRIPT/3_Figures_and_Tables/Figures_and_Tables.Rmd
- TMP/SCRIPT/2_QTL_Detection/._QTL_detection_with_QTLRel.R
- TMP/SCRIPT/2_QTL_Detection/QTL_detection_with_QTLRel.R
- TMP/SCRIPT/2_QTL_Detection/._README.md
- TMP/SCRIPT/2_QTL_Detection/README.md
- TMP/SCRIPT/1_Blup_and_Heritability/._.DS_Store
- TMP/SCRIPT/1_Blup_and_Heritability/.DS_Store
- TMP/SCRIPT/1_Blup_and_Heritability/._AIC_table_function.R
- TMP/SCRIPT/1_Blup_and_Heritability/AIC_table_function.R
- TMP/SCRIPT/1_Blup_and_Heritability/._AICcTable_ASReml-R_Analyses_2016-08-19Elisa.csv
- TMP/SCRIPT/1_Blup_and_Heritability/AICcTable_ASReml-R_Analyses_2016-08-19Elisa.csv
- TMP/SCRIPT/1_Blup_and_Heritability/._AICcTable_ASReml-R_Analyses_2016-08-19NV.csv
- TMP/SCRIPT/1_Blup_and_Heritability/AICcTable_ASReml-R_Analyses_2016-08-19NV.csv
- TMP/SCRIPT/1_Blup_and_Heritability/._AICcTable_ASReml-R_Analyses_2016-08-19qPCR.csv
- TMP/SCRIPT/1_Blup_and_Heritability/AICcTable_ASReml-R_Analyses_2016-08-19qPCR.csv
- TMP/SCRIPT/1_Blup_and_Heritability/._AnalysisWheatResistance2012-2015_18Aug2016.html
- TMP/SCRIPT/1_Blup_and_Heritability/AnalysisWheatResistance2012-2015_18Aug2016.html
- TMP/SCRIPT/1_Blup_and_Heritability/._AnalysisWheatResistance2012-2015_18Aug2016.Rmd
- TMP/SCRIPT/1_Blup_and_Heritability/AnalysisWheatResistance2012-2015_18Aug2016.Rmd
- TMP/SCRIPT/1_Blup_and_Heritability/._BLUPsElisa2012_2015.csv
- TMP/SCRIPT/1_Blup_and_Heritability/BLUPsElisa2012_2015.csv
- TMP/SCRIPT/1_Blup_and_Heritability/._BLUPsNV2012_2015.csv
- TMP/SCRIPT/1_Blup_and_Heritability/BLUPsNV2012_2015.csv
- TMP/SCRIPT/1_Blup_and_Heritability/._BLUPsqPCR2015.csv
- TMP/SCRIPT/1_Blup_and_Heritability/BLUPsqPCR2015.csv
- TMP/SCRIPT/1_Blup_and_Heritability/._pin.R
- TMP/SCRIPT/1_Blup_and_Heritability/pin.R
- TMP/SCRIPT/0_Preparing_data/._.DS_Store
- TMP/SCRIPT/0_Preparing_data/.DS_Store
- TMP/SCRIPT/0_Preparing_data/._Data2012.csv
- TMP/SCRIPT/0_Preparing_data/Data2012.csv
- TMP/SCRIPT/0_Preparing_data/._Data2012_2015.csv
- TMP/SCRIPT/0_Preparing_data/Data2012_2015.csv
- TMP/SCRIPT/0_Preparing_data/._Data2015.csv
- TMP/SCRIPT/0_Preparing_data/Data2015.csv
- TMP/SCRIPT/0_Preparing_data/._PrepDataWheatResistance2012-2015.html
- TMP/SCRIPT/0_Preparing_data/PrepDataWheatResistance2012-2015.html
- TMP/SCRIPT/0_Preparing_data/._PrepDataWheatResistance2012-2015.Rmd
- TMP/SCRIPT/0_Preparing_data/PrepDataWheatResistance2012-2015.Rmd
- TMP/SCRIPT/0_Preparing_data/._read_me.txt
- TMP/SCRIPT/0_Preparing_data/read_me.txt
- TMP/DATA/._.DS_Store
- TMP/DATA/.DS_Store
- TMP/DATA/._.Rhistory
- TMP/DATA/.Rhistory
- TMP/DATA/._Data2012_2015.csv
- TMP/DATA/Data2012_2015.csv
- TMP/DATA/._DL
- TMP/DATA/DL
- TMP/DATA/._DS
- TMP/DATA/DS
- TMP/DATA/._genetic_map.txt
- TMP/DATA/genetic_map.txt
- TMP/DATA/._GROUPED
- TMP/DATA/GROUPED
- TMP/DATA/._README.md
- TMP/DATA/README.md
- TMP/DATA/GROUPED/._bilan_simple_marker
- TMP/DATA/GROUPED/bilan_simple_marker
- TMP/DATA/GROUPED/._genotypage.csv
- TMP/DATA/GROUPED/genotypage.csv
- TMP/DATA/GROUPED/._phenotypage.csv
- TMP/DATA/GROUPED/phenotypage.csv
- TMP/DATA/DS/._.DS_Store
- TMP/DATA/DS/.DS_Store
- TMP/DATA/DS/._bilan_simple_marker
- TMP/DATA/DS/bilan_simple_marker
- TMP/DATA/DS/._genotypage.csv
- TMP/DATA/DS/genotypage.csv
- TMP/DATA/DS/._phenotypage.csv
- TMP/DATA/DS/phenotypage.csv
- TMP/DATA/DL/._.DS_Store
- TMP/DATA/DL/.DS_Store
- TMP/DATA/DL/._bilan_simple_marker
- TMP/DATA/DL/bilan_simple_marker
- TMP/DATA/DL/._genotypage.csv
- TMP/DATA/DL/genotypage.csv
- TMP/DATA/DL/._phenotypage.csv
- TMP/DATA/DL/phenotypage.csv
- TMP/DATA/DL/._script tri.R
- TMP/DATA/DL/script tri.R
