# Supplementary material for: Epistatic determinism of durum wheat resistance to the wheat spindle streak mosaic virus
Source: Theor Appl Genet. 2017 Apr 27;130(7):1491–505. doi: 10.1007/s00122-017-2904-6 (PMC5487696; doi:10.1007/s00122-017-2904-6)
Supplement: Supplementary file 4 — Online Resource 4: Data and R scripts for reproducible QTL detection. Data and R script (.csv and.rmd format) are provided in this tar archive. A scheme aims to explain the content of each file and its role in the QTL detection pipeline. The upstream bioinformatic steps (from raw reads to consensus genetic map) are not included (GZ 72829 kb) [file 122_2017_2904_MOESM4_ESM.gz › TMP/SCRIPT/README.md]

SCRIPT
=======

The analysis followed 5 steps:

##0 - Preparing data
This step allows to go from raw data to a clean dataset ready to work. 2 files were available for 2012 and 2015. This script takes as input these 2 files to build a unique phenotyping dataset merging the 2 years and correcting some notations mistakes.

##1 - Compute Blup
Blups are computed in this part. We also calculated heritbility heres. All of this was realized taking into account the geographical position of individuals among the field.

##2 - QTL Detection
QTL were detected using the QTL-Rel library, to consider relationship between individuals of the population.

##3 - Figures - Tables
This RMD files build most of the key numbers, tables and figures displayed in the publication.

##4 - Epistatic Interaction
Following the request of a reviewer, we computed the interaction effect between every pairs of markers to study potential epistatic effects.

There is a sheme aiming to summarize this process:

<img style="float: justify;" align="center" src="Explanation_Pipeline_Analysis.jpg">
