# Supplementary material for: Epistatic determinism of durum wheat resistance to the wheat spindle streak mosaic virus
Source: Theor Appl Genet. 2017 Apr 27;130(7):1491–505. doi: 10.1007/s00122-017-2904-6 (PMC5487696; doi:10.1007/s00122-017-2904-6)
Supplement: Supplementary file 4 — Online Resource 4: Data and R scripts for reproducible QTL detection. Data and R script (.csv and.rmd format) are provided in this tar archive. A scheme aims to explain the content of each file and its role in the QTL detection pipeline. The upstream bioinformatic steps (from raw reads to consensus genetic map) are not included (GZ 72829 kb) [file 122_2017_2904_MOESM4_ESM.gz › TMP/SCRIPT/4_Answer_Review/Interaction_Between_Markers/Interaction_calculation_for_review.R]

			#--------------------------------------------------------------------------------------------------
			#   
			#		SCRIPT R : CALCULATE INTERACTION BETWEEN ALL PAIRS OF MARKERS
			#
			#					author: Holtz Yan
			#---------------------------------------------------------------------------------------------------


##-- GOAL
	# To answer the request of a reviewer, we decided to calculate the interaction between all pairs of markers. To avoid computation time, we used one marker per slice of 5cM.
 
##-- INPUT (in the right order)
	# Genotyping matrix
	# Phenotyping matrix
	# Genetic map
	# Chromosome of reference

## -- Récupération des Arguments
args <- commandArgs(trailingOnly = TRUE)
fic_geno=args[1]
fic_pheno=args[2] 
fic_map=args[3]
ref_chromo=args[4]
ref_pheno=args[5]


#-------------------------------------------------------------------------------------------------------------------------------------------------------------------------------------------------------------------------------------------------------#

# -------------------------------------------------
# PARTIE 1 : READ INPUT.
# -------------------------------------------------


# --- Genotyping matrix
# Le format du génotpage doit respecter les règles suivantes : 1/ Nom du fichier = fic_genotypage.csv 2/ en tete des colonnes = nom des geno 3/ données manquantes = "-" 4/ Séparateur=";" 
genotype<-read.table(fic_geno, sep = ";" , header = F, na.strings = "-")
genotype=as.matrix(genotype)
colnames(genotype)=genotype[1,]
genotype=as.data.frame(genotype[-1 , ])
names(genotype)[1]<-"geno"
print("--- Your genotyping matrix looks correct. Dimension of the matrix are :")
print(dim(genotype))


# --- Map
# Format de la carte : 3 colonnes : LG, nom du marqueur, position dans le LG
map <- read.table(fic_map , header=T , dec = ".", na.strings = "-" , check.names=F)
colnames(map) <- c("LG", "marqueur", "Distance","group_physique","Posi_physique")
rownames(map) <- map$marqueur
map$LG <- as.factor(map$LG)
map=map[ which(map$marqueur%in%colnames(genotype)) , ]
print("--- Your genetic map looks correct. Dimension of the map are :")
print(dim(map))
# I remove the rare singlet markers that make a bug:
map=map[-grep("singlet", map$marqueur) , ]


# --- Phenotyping matrix
BLUP<-read.table(fic_pheno, header = TRUE, sep=";")
colnames(BLUP)[1]="geno"
print("--- Your Phenotyping matrix looks correct. Dimension of the matrix are :")
print(dim(BLUP))
#-------------------------------------------------------------------------------------------------------------------------------------------------------------------------------------------------------------------------------------------------------#


#-------------------------------------------------------------------------------------------------------------------------------------------------------------------------------------------------------------------------------------------------------#

# -------------------------------------------------
# PARTIE 2 : MERGE GENOTYPE AND PHENOTYPE
# -------------------------------------------------

BLUP[,1]<-as.character(BLUP[,1])
genotype[,1]<-as.character(genotype[,1])
don<-merge(BLUP,genotype, by.x=1 , by.y=1, all=T)
print("--- Nombre d'individu communs entre pheno et géno :")
dim(don)[1]

#-------------------------------------------------------------------------------------------------------------------------------------------------------------------------------------------------------------------------------------------------------#


#-------------------------------------------------------------------------------------------------------------------------------------------------------------------------------------------------------------------------------------------------------#
# -------------------------------------------------
# PARTIE 2 : CALCULATE INTERACTIONS.
# -------------------------------------------------


# Create an empty summary file!
bilan=data.frame(matrix(0,1000000,13))
colnames(bilan)=c("pheno","chromo_ref","min_Kref","max_Kref","mark_ref","chromo_other","min_Kother","max_Kother","mark_Kother","R2","pval_mark1", "pval_mark2", "pval_inter")

# features of the chromosome of reference. We are going to slice it by 5cM! --> print the number of slices:
max_map=max(map$Distance[map$LG==ref_chromo] , na.rm=T)
print("the number of slices for this chromosome is:")
print(max_map/5)

# With which chromosome do I have to do the comparison? (only chromosome higher than the reference chromosome)
vec_chromo=levels(map$LG)
K_for_comparison=vec_chromo[c(match(ref_chromo , vec_chromo):length(vec_chromo))]
print("lets calculate interaction with chromosomes:")
print(K_for_comparison)

# Let's start the slicing!
num=0
for(min_Kref in seq(0,max_map,5)){
	
	# Find a random marker in the slice of the reference chromosome:
	max_Kref=min_Kref+5
	markers_in_slice=map$marqueur[which(map$LG==ref_chromo & map$Distance>=min_Kref & map$Distance<max_Kref) ]
	marker1=markers_in_slice[ sample(1:length(markers_in_slice),1)]
	print(paste("you are on slice: ",min_Kref," ----> ",max_Kref," -- size of chromo is: ",max_map,sep=""))
	
	# We need to compare it with slices of all other chromosomes!
	for(chromo in K_for_comparison ){
		print("chromo en cours:")
		print(chromo)
		my_max=max(map$Distance[map$LG==chromo] , na.rm=T)

		# Slice this new chromosome
		for(min_Kother in seq(0,my_max,5)){
			
			# find a marker for the slice:
			max_Kother=min_Kother+5
			markers_in_slice=map$marqueur[which(map$LG==chromo & map$Distance>=min_Kother & map$Distance<max_Kother) ]
			if(length(markers_in_slice)==0){next}
			marker2=markers_in_slice[ sample(1:length(markers_in_slice),1)]

			# calculate interaction
			if( length(which(c(as.character(marker1),as.character(marker2))%in%colnames(don)))!=2){next}
			data=don[ , c(as.character(ref_pheno), as.character(marker1), as.character(marker2))]
			model=lm(data[,1] ~ data[,2] * data[,3])
			sum=summary(model)
			my_r2=round(sum$r.squared,3)
			my_pval=if(nrow(sum$coefficients)>3)  as.vector(round(sum$coefficients[c(2:4),4],6))  else rep(NA,3)
			
			# fill the summary table
			num=num+1
			bilan[num , c(1:13)]=c(as.character(ref_pheno), ref_chromo , min_Kref, max_Kref, as.character(marker1), chromo, min_Kother, max_Kother, as.character(marker2), my_r2, my_pval )
		
	}}}
bilan=bilan[bilan$chromo_ref==ref_chromo , ]


# Save the result!
write.table(bilan, file=paste("result_epistasie_K_",ref_chromo,"_",ref_pheno,".txt",sep=""), col.names=T, row.names=T , quote=F)
