# Supplementary material for: Epistatic determinism of durum wheat resistance to the wheat spindle streak mosaic virus
Source: Theor Appl Genet. 2017 Apr 27;130(7):1491–505. doi: 10.1007/s00122-017-2904-6 (PMC5487696; doi:10.1007/s00122-017-2904-6)
Supplement: Supplementary file 4 — Online Resource 4: Data and R scripts for reproducible QTL detection. Data and R script (.csv and.rmd format) are provided in this tar archive. A scheme aims to explain the content of each file and its role in the QTL detection pipeline. The upstream bioinformatic steps (from raw reads to consensus genetic map) are not included (GZ 72829 kb) [file 122_2017_2904_MOESM4_ESM.gz › TMP/SCRIPT/3_Figures_and_Tables/Figures_and_Tables.Rmd]

---
title: "Epistatic determinism of durum wheat resistance to the Wheat Spindle Streak Mosaic Virus"
author: "Yan Holtz, Michel Bonnefoy, Véronique Viader, Morgane Ardisson, Nicolas O. Rode, Gérard Poux, Pierre Roumet, Véronique Marie-Jeanne, Vincent Ranwez, Sylvain Santoni, David Gouache, Jacques L. David"
date: "30th May 2016"
output:
  rmdformats::readthedown:
    highlight: kate
  html_document:
    toc: yes
  pdf_document:
    number_sections: yes
    toc: yes
    toc_depth: 3
  word_document: default
---


This file is a supplementary data attached with the publication. It aims to describe most of the analysis done in this study. The bioinformatics part is not included (reads preparation, mapping, SNP calling, imputation and genetic map building)


#1/ Upload data
Let's upload every files, packages and objects we will need in the rest of the script.

Path:

```{r}
my_path="~/Dropbox/Publi_Mosaique/DATA/DATA"
```

Let's upload 6 files: 
- all_pheno is a file with every phenotypes available (all pops and controls , all years, all phenotyping methods)
- map is the genetic consensus map
- Y_DS is the summary of phenotypes for Dic2 x Silur (DS), including BLUPs
- Y_DL is the summary of phenotypes for Dic2 x Lloyd (DL), including BLUPs
- DS is the QTL analysis summary for DS: it gives the LOD and other informations for each markers
- DL is the QTL analysis summary for DL: it gives the LOD and other informations for each markers

```{r}
# Raw phenotypuc data, all pop & all years:
all_pheno <- read.table(paste(my_path,"Data2012_2015.csv",sep="/") , header=T , sep="," , na.strings="NA")
# Consensus genetic map:
map  <- read.table(paste(my_path,"genetic_map.txt",sep="/") , header=T , sep="," , na.strings="NA")
# blups & LOD scores for DS
Y_DS <- read.table(paste(my_path,"DS/phenotypage.csv",sep="/") , header=T , sep=";" , na.strings="NA")
DS   <- read.table(paste(my_path,"DS/bilan_simple_marker",sep="/") , header=T , sep="," , na.strings="NA")
# blups & LOD scores for DL
Y_DL <- read.table(paste(my_path,"DL/phenotypage.csv",sep="/") , header=T , sep=";" , na.strings="NA")
DL   <- read.table(paste(my_path,"DL/bilan_simple_marker",sep="/") , header=T , sep="," , na.strings="NA")
# blups & LOD scores for both pops groupes together
Y_BOTH <- read.table(paste(my_path,"GROUPED/phenotypage.csv",sep="/") , header=T , sep=";" , na.strings="NA")
BOTH   <- read.table(paste(my_path,"GROUPED/bilan_simple_marker",sep="/") , header=T , sep="," , na.strings="NA")
```

Charge some libraries:
```{r}
library(RColorBrewer)
library(xtable)
```


#2/ Basic statistics concerning the experiments

## Counts of plants
How many plants were present in 2012 for each pop and parents:
```{r}
#For 2012:
table(all_pheno$pop[all_pheno$Year=="2012"])
```

How many plants were present in 2015 for each pop and parents:
```{r}
#For 2015:
table(all_pheno$pop[all_pheno$Year=="2015"])
```

## Counts of genotypes
How many genotypes were present in 2012 and 2015 for each pop?:
```{r}
#For DS in 2012:
length( unique( all_pheno$genotype[ which(all_pheno$pop=="Dic2 x Silur" & all_pheno$Year=="2012") ]))
#For DS in 2015:
length( unique( all_pheno$genotype[ which(all_pheno$pop=="Dic2 x Silur" & all_pheno$Year=="2015") ]))
#For DL in 2012:
length( unique( all_pheno$genotype[ which(all_pheno$pop=="Dic2 x Lloyd" & all_pheno$Year=="2012") ]))
#For DL in 2015:
length( unique( all_pheno$genotype[ which(all_pheno$pop=="Dic2 x Lloyd" & all_pheno$Year=="2015") ]))
```

How genotypes are repeated in 2012 AND in 2015 for DS?
```{r}
aa=table( all_pheno[which(all_pheno$Year=="2012" & all_pheno$pop=="Dic2 x Silur" ) , "genotype"] )
aa=names(aa[aa>=2])
bb=table( all_pheno[which(all_pheno$Year=="2015" & all_pheno$pop=="Dic2 x Silur" ) , "genotype"] )
bb=names(bb[bb>=2])
length(which(aa%in%bb))
```


## Basic features

###Features of controls and parents in 2012 and 2015. 

```{r}
AA=all_pheno[ (all_pheno$pop=="Silur" | all_pheno$pop=="Lloyd" | all_pheno$pop=="Dic2" | all_pheno$pop=="pescadou" )  & !is.na(all_pheno$pop) , ]
a=aggregate(AA$NV , by=list(pop=AA$pop , année=AA$Year) , mean , na.rm=T)
b=aggregate(AA$Elisa , by=list(pop=AA$pop , année=AA$Year) , mean , na.rm=T)
c=aggregate(AA$QPCR , by=list(pop=AA$pop , année=AA$Year) , mean , na.rm=T)
d=aggregate(AA$NV , by=list(pop=AA$pop , année=AA$Year) , length)
FINAL=cbind(a , b[,3] , c[,3] , d[,3])
colnames(FINAL)=c("ind","year","SS","Elisa","qPCR","#sample")
```

```{r my_tab4, results='asis'}
print(xtable(FINAL), type = "html", include.rownames = F , comment=FALSE)
```

###Features of DS and DL populations in 2012 and 2015. 
calculation of Mean, Min, Max and CV for RILS in 2012 and 2015, for SS, Elisa and qPCR

####SS
```{r}
# Symptome severity
AA=all_pheno[  (all_pheno$pop=="Dic2 x Lloyd" | all_pheno$pop=="Dic2 x Silur"  )  & !is.na(all_pheno$pop) , ]
a=aggregate(AA$NV , by=list(pop=AA$pop , année=AA$Year) , mean , na.rm=T)
b=aggregate(AA$NV , by=list(pop=AA$pop , année=AA$Year) , min , na.rm=T)
c=aggregate(AA$NV , by=list(pop=AA$pop , année=AA$Year) , max , na.rm=T)
d=aggregate(AA$NV , by=list(pop=AA$pop , année=AA$Year) , function(x){sd(x , na.rm=T) / mean(x , na.rm=T) *100 } )
FINAL=cbind(a , b[,3] , c[,3], d[,3])
colnames(FINAL)=c("ind","year","mean","min","max","CV" )
```

```{r my_tab5, results='asis'}
print(xtable(FINAL), type = "html", include.rownames = F , comment=FALSE)
```

####ELISA
```{r}
# Elisa
AA=all_pheno[  (all_pheno$pop=="Dic2 x Lloyd" | all_pheno$pop=="Dic2 x Silur"  )  & !is.na(all_pheno$pop) , ]
a=aggregate(AA$Elisa , by=list(pop=AA$pop , année=AA$Year) , mean , na.rm=T)
b=aggregate(AA$Elisa , by=list(pop=AA$pop , année=AA$Year) , min , na.rm=T)
c=aggregate(AA$Elisa , by=list(pop=AA$pop , année=AA$Year) , max , na.rm=T)
d=aggregate(AA$Elisa , by=list(pop=AA$pop , année=AA$Year) , function(x){sd(x , na.rm=T) / mean(x , na.rm=T) *100 } )
FINAL=cbind(a , b[,3] , c[,3], d[,3])
colnames(FINAL)=c("ind","year","mean","min","max","CV" )
```

```{r my_tab6, results='asis'}
print(xtable(FINAL), type = "html", include.rownames = F , comment=FALSE)
```

####qPCR
```{r}
# qPCR
AA=all_pheno[  (all_pheno$pop=="Dic2 x Lloyd" | all_pheno$pop=="Dic2 x Silur"  )  & !is.na(all_pheno$pop) & all_pheno$Year=="2015" , ]
a=aggregate(AA$QPCR , by=list(pop=AA$pop , année=AA$Year) , mean , na.rm=T)
b=aggregate(AA$QPCR , by=list(pop=AA$pop , année=AA$Year) , min , na.rm=T)
c=aggregate(AA$QPCR , by=list(pop=AA$pop , année=AA$Year) , max , na.rm=T)
d=aggregate(AA$QPCR , by=list(pop=AA$pop , année=AA$Year) , function(x){sd(x , na.rm=T) / mean(x , na.rm=T) *100 } )
FINAL=cbind(a , b[,3] , c[,3], d[,3])
colnames(FINAL)=c("ind","year","mean","min","max","CV" )
```

```{r my_tab7, results='asis'}
print(xtable(FINAL), type = "html", include.rownames = F , comment=FALSE)
```


#3/ Relationship between phenotyping methods

Pearson correlation between SS, Elisa and qPCR in 2012 and 2015?


```{r}

#Compute only between SS and Elisa
AA=all_pheno[  !is.na(all_pheno$Year) & all_pheno$Year=="2012" , ]
cor(AA$NV , AA$Elisa, use="complete.obs")

#I can also do a graphical representation:
boxplot(AA$Elisa  ~ AA$NV)
```

For 2015: 
```{r}

# I have 3 comparisons to do:
AA=all_pheno[  !is.na(all_pheno$Year) & all_pheno$Year=="2015" , ]
cor(AA$NV , AA$Elisa, use="complete.obs")
cor(AA$NV , AA$QPCR, use="complete.obs")
cor(AA$Elisa , AA$QPCR, use="complete.obs")
```

Correlation between agronomical traits and resistance (SS)
```{r}

#For DS & precocity
for(i in list(Y_DS$NV_blup_AR1_2012,Y_DS$ELISA_blup_AR1_2012 , Y_DS$NV_blup_AR1_2015 , Y_DS$ELISA_blup_AR1_2015 , Y_DS$QPCR_blup_AR1_2015 ) ){
  print(cor( i , Y_DS$epi2013 , use="complete.obs"))
}
#For DS & height
for(i in list(Y_DS$NV_blup_AR1_2012,Y_DS$ELISA_blup_AR1_2012 , Y_DS$NV_blup_AR1_2015 , Y_DS$ELISA_blup_AR1_2015 , Y_DS$QPCR_blup_AR1_2015 ) ){
  print(cor( i , Y_DS$Ht2013 , use="complete.obs"))
}
#For DL & precocity
for(i in list(Y_DL$NV_blup_AR1_2012,Y_DL$ELISA_blup_AR1_2012 , Y_DL$NV_blup_AR1_2015 , Y_DL$ELISA_blup_AR1_2015 , Y_DL$QPCR_blup_AR1_2015 ) ){
  print(cor( i , Y_DL$epi , use="complete.obs"))
}
#For DS & height
for(i in list(Y_DL$NV_blup_AR1_2012, Y_DL$ELISA_blup_AR1_2012 , Y_DL$NV_blup_AR1_2015 , Y_DL$ELISA_blup_AR1_2015 , Y_DL$QPCR_blup_AR1_2015 ) ){
  print(cor( i , Y_DL$Ht , use="complete.obs"))
}

```


#4/ QTL representation

The LOD threshold is 3.61:

```{r}
my_lod_seuil=3.61
```

## Summary table

### Both populations together

Let's build a table that summarizes all significant QTLs:

```{r}
#data
variables=c("NV_blup_AR1_2012", "NV_blup_AR1_2015", "ELISA_blup_AR1_2012",  "ELISA_blup_AR1_2015", "QPCR_blup_AR1_2015")
BOTH=BOTH[ order(BOTH$LG,BOTH$Distance) , ]
BOTH=BOTH[which(BOTH$variable%in%variables) , ]

# Préparation des paramètres
xchro=c(seq(5,15,5) )
chromosomes=c("2A","7A","7B")
size_IC=1.5

#Création d'un tableau bilan
bil=data.frame(matrix(0,30,9))
colnames(bil)=c("pop","carac","chromo","LOD_max","position","marker","IC","R2","a")
	
#Boucle pour les 5 variable d'intéret + les 3 chromosomes d'intéret
data=BOTH
num_line_bilan=num_line_bilan=0
num_chromo=0
for(chrom in chromosomes){
	num_variable=0
	num_col=0
	num_chromo=num_chromo+1

	for(var in variables){
		num_col=num_col+1
		current_data=data[ data$variable==var & data$LG==chrom  , ]
		current_data=current_data[!is.na(current_data$LOD) , ]
		signif_data=current_data[current_data$LOD>my_lod_seuil  , ]
		
		#Si j'ai des marqueurs significatifs
		if(nrow(signif_data)>0){
			
			#Je récupère les infos de ce QTL
			LOD_max=max(signif_data$LOD)
			mark_max=signif_data$marqueur[signif_data$LOD==LOD_max]
			pos_max=signif_data$Distance[signif_data$LOD==LOD_max]
			r2_max=signif_data$R2[signif_data$LOD==LOD_max]
			a_max=signif_data$a[signif_data$LOD==LOD_max]

			#Détermination IC --> je bloque la zone max a 30 cM
			in_IC=current_data[ current_data$LOD > (LOD_max-size_IC) & current_data$Distance > (pos_max-30) & current_data$Distance < (pos_max+30)  , ]
			IC_min=min(in_IC$Distance)
			IC_max=max(in_IC$Distance)
			
			#Je remplie le tableau bilan
			num_line_bilan=num_line_bilan+1
			bil[num_line_bilan , 1]="BOTH"
			bil[num_line_bilan , 2]=var
			bil[num_line_bilan , 3]=chrom
			bil[num_line_bilan , 4]=LOD_max
			bil[num_line_bilan , 5]=pos_max[1]
			bil[num_line_bilan , 6]=as.character(mark_max)[1]
			bil[num_line_bilan , 7]=paste(IC_min, IC_max, sep="-")
			bil[num_line_bilan , 8]=r2_max[1]
			bil[num_line_bilan , 9]=a_max[1]
			
			}
}}
	

# Clean and print the Table
bil=bil[bil$pop!=0 , ]
bil=bil[ order(bil$pop , bil$chromo , bil$carac) , ]
```

```{r my_tab1, results='asis'}
print(xtable(bil), type = "html", include.rownames = F , comment=FALSE)
```

### Pop by pop

```{r}

#data
variables=c("NV_blup_AR1_2012", "NV_blup_AR1_2015", "ELISA_blup_AR1_2012",  "ELISA_blup_AR1_2015", "QPCR_blup_AR1_2015")
DS=DS[ order(DS$LG,DS$Distance) , ]
DS=DS[which(DS$variable%in%variables) , ]
DL=DL[ order(DL$LG,DL$Distance) , ]
DL=DL[which(DL$variable%in%variables) , ]

# Préparation des paramètres
xchro=c(seq(5,15,5) )
chromosomes=c("2A","7A","7B")
size_IC=1.5

#Création d'un tableau bilan
bil=data.frame(matrix(0,30,9))
colnames(bil)=c("pop","carac","chromo","LOD_max","position","marker","IC","R2","a")

# loop
num_line_bilan=0
for(pop in list(DS,DL)){
	data=pop
	num_chromo=0

	for(chrom in chromosomes){
		num_variable=0
		num_col=0
		num_chromo=num_chromo+1

		for(var in variables){
			num_col=num_col+1
			current_data=data[ data$variable==var & data$LG==chrom  , ]
			current_data=current_data[!is.na(current_data$LOD) , ]
			signif_data=current_data[current_data$LOD>my_lod_seuil  , ]
			
			#Si j'ai des marqueurs significatifs
			if(nrow(signif_data)>0){
				
				#Je récupère les infos de ce QTL
				LOD_max=max(signif_data$LOD)
				mark_max=signif_data$marqueur[signif_data$LOD==LOD_max]
				pos_max=signif_data$Distance[signif_data$LOD==LOD_max]
				r2_max=signif_data$R2[signif_data$LOD==LOD_max]
				a_max=signif_data$a[signif_data$LOD==LOD_max]
	
				#Détermination IC --> je bloque la zone max a 30 cM
				in_IC=current_data[ current_data$LOD > (LOD_max-size_IC) & current_data$Distance > (pos_max-30) & current_data$Distance < (pos_max+30)  , ]
				IC_min=min(in_IC$Distance)
				IC_max=max(in_IC$Distance)
				
				#Je remplie le tableau bilan
				num_line_bilan=num_line_bilan+1
				bil[num_line_bilan , 1]=ifelse(identical(pop,DS) , "DS" , "DL")
				bil[num_line_bilan , 2]=var
				bil[num_line_bilan , 3]=chrom
				bil[num_line_bilan , 4]=LOD_max
				bil[num_line_bilan , 5]=pos_max[1]
				bil[num_line_bilan , 6]=as.character(mark_max)[1]
				bil[num_line_bilan , 7]=paste(IC_min, IC_max, sep="-")
				bil[num_line_bilan , 8]=r2_max[1]
				bil[num_line_bilan , 9]=a_max[1]
				
				}
}}}

# Clean the Table
bil=bil[bil$pop!=0 , ]
bil=bil[ order(bil$pop , bil$chromo , bil$carac) , ]
```

```{r my_tab2, results='asis'}
print(xtable(bil), type = "html", include.rownames = F , comment=FALSE)
```

## Visualize LOD-scores

### Both populations together
This is the figure 3 of the paper:

```{r}
#Charge data
BOTH=BOTH[ order(BOTH$LG,BOTH$Distance) , ]

#Output
par(mfrow=c(1,2))
my_colors=brewer.pal(6,"Paired")

#BOTH 7A
par(mar=c(5,5,2,0))
a=BOTH[BOTH$variable=="NV_blup_AR1_2012" & BOTH$LG=="7A" & !is.na(BOTH$LOD) , ] ; plot(a$LOD ~ a$Distance , type="l" , ylim=c(0,10) , ylab="LOD score"  , col=my_colors[1] , lwd=1.6, xlab="" )
abline(h=3.61 , col="grey")
a=BOTH[BOTH$variable=="ELISA_blup_AR1_2012"  & BOTH$LG=="7A" & !is.na(BOTH$LOD) , ] ; points(a$LOD ~ a$Distance , type="l" , ylim=c(0,10) , ylab="LOD", col=my_colors[3], lwd=1.6)
a=BOTH[BOTH$variable=="NV_blup_AR1_2015" & BOTH$LG=="7A" & !is.na(BOTH$LOD) , ] ; points(a$LOD ~ a$Distance , type="l" , ylim=c(0,10) , ylab="LOD" , col=my_colors[2], lwd=1.6)
a=BOTH[BOTH$variable=="ELISA_blup_AR1_2015" & BOTH$LG=="7A" & !is.na(BOTH$LOD) , ] ; points(a$LOD ~ a$Distance , type="l" , ylim=c(0,10) , ylab="LOD" , col=my_colors[4], lwd=1.6)
a=BOTH[BOTH$variable=="QPCR_blup_AR1_2015" & BOTH$LG=="7A" & !is.na(BOTH$LOD) , ] ; points(a$LOD ~ a$Distance , type="l" , ylim=c(0,10) , ylab="LOD" , col=my_colors[6], lwd=1.6)
mtext("position on chromosome 7A (cM)" , side=1 , line=3 , col="black" , cex=1)
#Ajout légende
legend("topright" , horiz=F , col=my_colors[c(1,3,2,4,6)] , legend=c("SS 2012" , "Elisa 2012" , "SS 2015", "Elisa 2015" , "qPCR 2015") , bty="n" , lty=1 , pt.cex=2, lwd=1.6)

#BOTH 7B
par(mar=c(5,1,2,4))
a=BOTH[BOTH$variable=="NV_blup_AR1_2012" & BOTH$LG=="7B" & !is.na(BOTH$LOD) , ] ; plot(a$LOD ~ a$Distance , type="l" , ylim=c(0,10) , ylab="" , col=my_colors[1] , yaxt="n", lwd=1.6 , xlab="")
abline(h=3.61 , col="grey")
a=BOTH[BOTH$variable=="ELISA_blup_AR1_2012"  & BOTH$LG=="7B" & !is.na(BOTH$LOD) , ] ; points(a$LOD ~ a$Distance , type="l" , ylim=c(0,10) , ylab="LOD", col=my_colors[3], lwd=1.6)
a=BOTH[BOTH$variable=="NV_blup_AR1_2015" & BOTH$LG=="7B" & !is.na(BOTH$LOD) , ] ; points(a$LOD ~ a$Distance , type="l" , ylim=c(0,10) , ylab="LOD" , col=my_colors[2], lwd=1.6)
a=BOTH[BOTH$variable=="ELISA_blup_AR1_2015" & BOTH$LG=="7B" & !is.na(BOTH$LOD) , ] ; points(a$LOD ~ a$Distance , type="l" , ylim=c(0,10) , ylab="LOD" , col=my_colors[4], lwd=1.6)
a=BOTH[BOTH$variable=="QPCR_blup_AR1_2015" & BOTH$LG=="7B" & !is.na(BOTH$LOD) , ] ; points(a$LOD ~ a$Distance , type="l" , ylim=c(0,10) , ylab="LOD" , col=my_colors[6], lwd=1.6)
mtext("position on chromosome 7B (cM)" , side=1 , line=3 , col="black" , cex=1)
```

### Populations one by one
There is the representation of QTLs found on chromosome 7A and 7B for populations DS and DL separately (Fig3 in the paper.)
```{r}

# Order data:
DS=DS[ order(DS$LG,DS$Distance) , ]
DL=DL[ order(DL$LG,DL$Distance) , ]

#Make the plot
par(mfrow=c(2,2))
my_colors=brewer.pal(6,"Paired")

#DS 7A
par(mar=c(0,5,2,0))
a=DS[DS$variable=="NV_blup_AR1_2012" & DS$LG=="7A" & !is.na(DS$LOD) , ] ; plot(a$LOD ~ a$Distance , type="l" , ylim=c(0,7) , ylab="LOD score" , xaxt="n" , col=my_colors[1] , lwd=1.6 )
abline(h=3 , col="grey")
a=DS[DS$variable=="ELISA_blup_AR1_2012"  & DS$LG=="7A" & !is.na(DS$LOD) , ] ; points(a$LOD ~ a$Distance , type="l" , ylim=c(0,10) , ylab="LOD", col=my_colors[3], lwd=1.6)
a=DS[DS$variable=="NV_blup_AR1_2015" & DS$LG=="7A" & !is.na(DS$LOD) , ] ; points(a$LOD ~ a$Distance , type="l" , ylim=c(0,10) , ylab="LOD" , col=my_colors[2], lwd=1.6)
a=DS[DS$variable=="ELISA_blup_AR1_2015" & DS$LG=="7A" & !is.na(DS$LOD) , ] ; points(a$LOD ~ a$Distance , type="l" , ylim=c(0,10) , ylab="LOD" , col=my_colors[4], lwd=1.6)
a=DS[DS$variable=="QPCR_blup_AR1_2015" & DS$LG=="7A" & !is.na(DS$LOD) , ] ; points(a$LOD ~ a$Distance , type="l" , ylim=c(0,10) , ylab="LOD" , col=my_colors[6], lwd=1.6)
legend("topleft", "Dic2 x Silur" , col="black" , cex=1.2 , bty="n")
#Ajout légende
legend("topright" , horiz=F , col=my_colors[c(1,3,2,4,6)] , legend=c("SS 2012" , "Elisa 2012" , "SS 2015", "Elisa 2015" , "qPCR 2015") , bty="n" , lty=1 , pt.cex=2, lwd=1.6)

#DS 7B
par(mar=c(0,1,2,4))
a=DS[DS$variable=="NV_blup_AR1_2012" & DS$LG=="7B" & !is.na(DS$LOD) , ] ; plot(a$LOD ~ a$Distance , type="l" , ylim=c(0,7) , ylab="" , xaxt="n" , col=my_colors[1] , yaxt="n", lwd=1.6)
abline(h=3 , col="grey")
a=DS[DS$variable=="ELISA_blup_AR1_2012"  & DS$LG=="7B" & !is.na(DS$LOD) , ] ; points(a$LOD ~ a$Distance , type="l" , ylim=c(0,10) , ylab="LOD", col=my_colors[3], lwd=1.6)
a=DS[DS$variable=="NV_blup_AR1_2015" & DS$LG=="7B" & !is.na(DS$LOD) , ] ; points(a$LOD ~ a$Distance , type="l" , ylim=c(0,10) , ylab="LOD" , col=my_colors[2], lwd=1.6)
a=DS[DS$variable=="ELISA_blup_AR1_2015" & DS$LG=="7B" & !is.na(DS$LOD) , ] ; points(a$LOD ~ a$Distance , type="l" , ylim=c(0,10) , ylab="LOD" , col=my_colors[4], lwd=1.6)
a=DS[DS$variable=="QPCR_blup_AR1_2015" & DS$LG=="7B" & !is.na(DS$LOD) , ] ; points(a$LOD ~ a$Distance , type="l" , ylim=c(0,10) , ylab="LOD" , col=my_colors[6], lwd=1.6)
legend("topleft", "Dic2 x Lloyd" , col="black" , cex=1.2 , bty="n")

#DL 7A
par(mar=c(5,5,1,0))
a=DL[DL$variable=="NV_blup_AR1_2012" & DL$LG=="7A" & !is.na(DL$LOD) , ] ; plot(a$LOD ~ a$Distance , type="l" , ylim=c(0,7) , ylab="LOD score", xlab="" , col=my_colors[1], lwd=1.6 )
abline(h=3 , col="grey")
a=DL[DL$variable=="ELISA_blup_AR1_2012"  & DL$LG=="7A" & !is.na(DL$LOD) , ] ; points(a$LOD ~ a$Distance , type="l" , ylim=c(0,10) , ylab="LOD", col=my_colors[3], lwd=1.6)
a=DL[DL$variable=="NV_blup_AR1_2015" & DL$LG=="7A" & !is.na(DL$LOD) , ] ; points(a$LOD ~ a$Distance , type="l" , ylim=c(0,10) , ylab="LOD" , col=my_colors[2], lwd=1.6)
a=DL[DL$variable=="ELISA_blup_AR1_2015" & DL$LG=="7A" & !is.na(DL$LOD) , ] ; points(a$LOD ~ a$Distance , type="l" , ylim=c(0,10) , ylab="LOD" , col=my_colors[4], lwd=1.6)
a=DL[DL$variable=="QPCR_blup_AR1_2015" & DL$LG=="7A" & !is.na(DL$LOD) , ] ; points(a$LOD ~ a$Distance , type="l" , ylim=c(0,10) , ylab="LOD" , col=my_colors[6], lwd=1.6)
mtext("position on chromosome 7A (cM)" , side=1 , line=3 , col="black" , cex=1)
legend("topleft", "Dic2 x Silur" , col="black" , cex=1.2 , bty="n")

#DL 7B
par(mar=c(5,1,1,4))
a=DL[DL$variable=="NV_blup_AR1_2012" & DL$LG=="7B" & !is.na(DL$LOD) , ] ; plot(a$LOD ~ a$Distance , type="l" , ylim=c(0,7) , ylab="" , xlab=""  , col=my_colors[1] , yaxt="n", lwd=1.6)
abline(h=3 , col="grey")
a=DL[DL$variable=="ELISA_blup_AR1_2012"  & DL$LG=="7B" & !is.na(DL$LOD) , ] ; points(a$LOD ~ a$Distance , type="l" , ylim=c(0,10) , ylab="LOD", col=my_colors[3], lwd=1.6)
a=DL[DL$variable=="NV_blup_AR1_2015" & DL$LG=="7B" & !is.na(DL$LOD) , ] ; points(a$LOD ~ a$Distance , type="l" , ylim=c(0,10) , ylab="LOD" , col=my_colors[2], lwd=1.6)
a=DL[DL$variable=="ELISA_blup_AR1_2015" & DL$LG=="7B" & !is.na(DL$LOD) , ] ; points(a$LOD ~ a$Distance , type="l" , ylim=c(0,10) , ylab="LOD" , col=my_colors[4], lwd=1.6)
a=DL[DL$variable=="QPCR_blup_AR1_2015" & DL$LG=="7B" & !is.na(DL$LOD) , ] ; points(a$LOD ~ a$Distance , type="l" , ylim=c(0,10) , ylab="LOD" , col=my_colors[6], lwd=1.6)
mtext("position on chromosome 7B (cM)" , side=1 , line=3 , col="black" , cex=1)
legend("topleft", "Dic2 x Lloyd" , col="black" , cex=1.2 , bty="n")

```


## Visualize IC

There is the representation of every significant QTLs found (chromosome 7A and 7B and 2A) for DS and DL (Fig2 in the paper.). In this part we determine and show the IC of each QTL.
We show it for the 2 pops separately only:
```{r}

# Variable I am going to represent:
variables=c("NV_blup_AR1_2012", "NV_blup_AR1_2015", "ELISA_blup_AR1_2012",  "ELISA_blup_AR1_2015", "QPCR_blup_AR1_2015")
DS=DS[which(DS$variable%in%variables) , ]
DL=DL[which(DL$variable%in%variables) , ]

# Set parameters of graphic:
my_colors=brewer.pal(5,"Paired")
xchro=c(seq(5,15,5) )
chromosomes=c("2A","7A","7B")
size_IC=1.5

# Initiate a summary file (Supplementary data)
bil=data.frame(matrix(0,30,9))
colnames(bil)=c("pop","carac","chromo","LOD_max","position","marker","IC","R2","a")

#Mise en place du fond de carte:
par(mar=c(0,5,2,1))
plot(1,1,col="transparent",bty="n", xaxt="n", yaxt="l" , xlab="", ylab="position in cM" , xlim=c(3,max(xchro)+3) , ylim=c(320,-5) )
num=0
for(chrom in chromosomes){
	num=num+1
	A=DS[DS$variable=="NV_blup_AR1_2012" & DS$LG==chrom, ]
	points(rep(xchro[num],nrow(A)) , A$Distance , pch=20 , cex=0.8 , col="grey")
	}
	
#Boucle pour les 5 variable d'intéret + les 3 chromosomes d'intéret + Les 2 pops
num_line_bilan=0
for(pop in list(DS,DL)){
	data=pop
	num_chromo=0

	for(chrom in chromosomes){
		num_variable=0
		num_col=0
		num_chromo=num_chromo+1

		for(var in variables){
			num_col=num_col+1
			current_data=data[ data$variable==var & data$LG==chrom  , ]
			current_data=current_data[!is.na(current_data$LOD) , ]
			signif_data=current_data[current_data$LOD>my_lod_seuil  , ]
			
			#Si j'ai des marqueurs significatifs
			if(nrow(signif_data)>0){
				
				#Je récupère les infos de ce QTL
				LOD_max=max(signif_data$LOD)
				mark_max=signif_data$marqueur[signif_data$LOD==LOD_max]
				pos_max=signif_data$Distance[signif_data$LOD==LOD_max]
				r2_max=signif_data$R2[signif_data$LOD==LOD_max]
				a_max=signif_data$a[signif_data$LOD==LOD_max]
	
				#Détermination IC --> je bloque la zone max a 30 cM
				in_IC=current_data[ current_data$LOD > (LOD_max-size_IC) & current_data$Distance > (pos_max-30) & current_data$Distance < (pos_max+30)  , ]
				IC_min=min(in_IC$Distance)
				IC_max=max(in_IC$Distance)
				
				#Je remplie le tableau bilan
				num_line_bilan=num_line_bilan+1
				bil[num_line_bilan , 1]=ifelse(identical(pop,DS) , "DS" , "DL")
				bil[num_line_bilan , 2]=var
				bil[num_line_bilan , 3]=chrom
				bil[num_line_bilan , 4]=LOD_max
				bil[num_line_bilan , 5]=pos_max[1]
				bil[num_line_bilan , 6]=as.character(mark_max)[1]
				bil[num_line_bilan , 7]=paste(IC_min, IC_max, sep="-")
				bil[num_line_bilan , 8]=r2_max[1]
				bil[num_line_bilan , 9]=a_max[1]
				
				#J'ajoute le trait corresponant a ma variable
				num_variable=num_variable+0.5
				if(identical(pop,DL)){ num_variable=-abs(num_variable) }
				lines(c(xchro[num_chromo]+num_variable,xchro[num_chromo]+num_variable) , c(IC_min,IC_max) , col=my_colors[num_col], lwd=6)
				num_variable=abs(num_variable)
				}
}}}
	
#Ajout légende et nom de chromosome?
text(xchro , rep(-10,3) , chromosomes , col="orange")
legend(14 , 240 , horiz=F , col=my_colors , legend=c("SS 2012" , "SS 2015", "Elisa 2012" , "Elisa 2015" , "qPCR 2015") , bty="n" , lty=1 , lwd=6 )

# Clean and print the Table
bil=bil[bil$pop!=0 , ]
bil=bil[ order(bil$pop , bil$chromo , bil$carac) , ]

# Show the supplementary data
print(head(bil))
```

#5/ Epistatic effect between QTLs

```{r}

my_fun=function(path, markers, col){
	setwd(path)
	Y=read.table(file = "phenotypage.csv" , header = TRUE, sep = ";", dec = ".", na.strings = "NA")
	colnames(Y)[1]="geno"
	geno <- read.table(file="genotypage.csv" , sep = ";" , header = F, na.strings = "-")
	geno=as.matrix(geno)
	colnames(geno)=geno[1,]
	geno=as.data.frame(geno[-1 , ])
	geno=geno[ , c(1,which(colnames(geno)%in%markers))]
	data=merge(geno , Y , by.x=1 , by.y=1 )
	data=data[ , c(1:3, col)]
	return(data)
	}

# Function to calculate interaction effect between QTLs:
analyse_inter=function(data, res, name){
	
	# Prepare
	data=data[ !is.na(data[,2]) & !is.na(data[,3]) , ]
	my_mark=paste(data[,2],data[,3],sep="-")
	means <- round(tapply(data[,4],my_mark,mean,na.rm=T) ,2)
	
	# Calculate interaction
	model=lm(data[,4] ~ data[,2] * data[,3])
	sum=summary(model)
	tot_r2=round(sum$r.squared,3)
	inter_pval=round(sum$coefficients[4,4],10)
	
	# Complete summary files
	res[num , c(4:9)]=c(means, tot_r2, inter_pval)
	return(res)
}


# ========================
# Préparation d'un tableau bilan:
res=data.frame(matrix(0,4,9))
colnames(res)=c("phenotype","marker_7A_QTL","marker_7B_QTL","A-A","A-B","B-A","B-B","R2_tot","pval_inter")
num=0

# SS 2012
num=num+1
markers=c("Cluster_10461|Contig1|likelySeq@159" ,  "Cluster_932|Contig1|original@517"  )
data=my_fun("~/Dropbox/Publi_Mosaique/DATA/DATA/GROUPED" ,  markers , 4)
res[num , c(1:3)]=c(colnames(data)[4] , markers)
res=analyse_inter(data, res, "SS-2012" )

# SS 2015
num=num+1
markers=c("Cluster_4000|Contig1|likelySeq@264" ,  "Cluster_3623|Contig2|original@924"  )
data=my_fun("~/Dropbox/Publi_Mosaique/DATA/DATA/GROUPED" ,  markers , 6)
res[num , c(1:3)]=c(colnames(data)[4] , markers)
res=analyse_inter(data, res, "SS-2015")

# Elisa 2012
num=num+1
markers=c("Cluster_5672|Contig1|likelySeq@976" ,  "Cluster_3623|Contig2|original@924"  )
data=my_fun("~/Dropbox/Publi_Mosaique/DATA/DATA/GROUPED" ,  markers , 5)
res[num , c(1:3)]=c(colnames(data)[4] , markers)
res=analyse_inter(data, res, "Elisa-2012" )

# Elisa 2015
num=num+1
markers=c("Cluster_4000|Contig1|likelySeq@264" ,  "Cluster_3623|Contig2|original@924"  )
#markers=c("Cluster_4000|Contig1|likelySeq@264" ,  "Cluster_268|Contig4|original@2519"  )
#markers=c("Cluster_268|Contig4|original@2519" ,  "Cluster_3623|Contig2|original@924"  )
data=my_fun("~/Dropbox/Publi_Mosaique/DATA/DATA/GROUPED" ,  markers , 7)
res[num , c(1:3)]=c(colnames(data)[4] , markers)
res=analyse_inter(data, res, "Elisa-2015" )

# Pour Elisa 2015, on va aussi faire la figure 4
data=my_fun("~/Dropbox/Publi_Mosaique/DATA/DATA/GROUPED" ,  markers , 7)
data=data[ !is.na(data[,2]) & !is.na(data[,3]) , ]
my_mark=paste(data[,2],data[,3],sep="-")
means <- round(tapply(data[,4],my_mark,mean,na.rm=T) ,2)
par(mfrow=c(1,1) , mar=c(5,5,2,2))
boxplot(data[,4] ~ my_mark , medlwd=0, cex.axis=0.6, cex.col="grey", las=1, main="" ,ylab="Elisa 2015 BLUP value",  xlab="Bi-locus genotype" , col=rgb(0.3,0.1,0.4,0.2) , xaxt="n", boxwex=0.4) ; 
my_labels=c( expression(paste('R'["7A"],"-",'R'["7B"])) , expression(paste('R'["7A"],"-",'S'["7B"])) ,  expression(paste('S'["7A"],"-",'R'["7B"])) , expression(paste('S'["7A"],"-",'S'["7B"])) )
axis(labels=my_labels , at=c(1,2,3,4) , side=T)
#table(my_mark) if I want to add number of obs
points(seq(1,4), c(-0.25, -0.01 , 0.01 , 0.25  ), pch=17 , col="orange", cex=2)
segments(c(0,0,0,0),c(-0.25, -0.01 , 0.01 , 0.25  ),c(1,2,3,4),c(-0.25, -0.01 , 0.01 , 0.25  ) , lty=3, col="grey")
points(seq(1,4), means, pch=4 , lwd=4 , col="red" , cex=2)
```

```{r my_tab3, results='asis'}
print(xtable(res), type = "html", include.rownames = F , comment=FALSE)
```
