# Supplementary material for: Epistatic determinism of durum wheat resistance to the wheat spindle streak mosaic virus
Source: Theor Appl Genet. 2017 Apr 27;130(7):1491–505. doi: 10.1007/s00122-017-2904-6 (PMC5487696; doi:10.1007/s00122-017-2904-6)
Supplement: Supplementary file 4 — Online Resource 4: Data and R scripts for reproducible QTL detection. Data and R script (.csv and.rmd format) are provided in this tar archive. A scheme aims to explain the content of each file and its role in the QTL detection pipeline. The upstream bioinformatic steps (from raw reads to consensus genetic map) are not included (GZ 72829 kb) [file 122_2017_2904_MOESM4_ESM.gz › TMP/SCRIPT/2_QTL_Detection/QTL_detection_with_QTLRel.R]

			#--------------------------------------------------------------------------------------------------
			#   
			#		SCRIPT R : QTL DETECTION WITH QTL REL
			#
			#					Holtz Yan
			#---------------------------------------------------------------------------------------------------


#-- OBJECTIF 
	# Ce script permet de calculer le LOD de chaque marqueurs pour chaque variables phéno données.
	# Il travaille pour un chromosome donné, et appel QTLRel
	# Il sort un fichier nommé bilan_simple_marker qui servira d'entrée à l'application shiny de visualisation des QTL.

#-- FICHIER INPUT DANS L'ORDRE : 
	# Fichier de génotypage :
	# Fichier de phénotypage :
	# Carte génétique
	# Chromosome d étude
	

# -- Récupération des Arguments
args <- commandArgs(trailingOnly = TRUE)
fic_geno=args[1]
fic_pheno=args[2] 
fic_map=args[3]

#setwd("/NAS/g2pop/HOLTZ_YAN_DATA/DIC2_SILUR/QTL/PUBLI")
#fic_geno="genotypage.csv" ; fic_pheno="phenotypage.csv" ; fic_map="carte"


# Package / libraries nécessaires :
library(QTLRel)
set.seed(123)
#-------------------------------------------------------------------------------------------------------------------------------------------------------------------------------------------------------------------------------------------------------#


#-------------------------------------------------------------------------------------------------------------------------------------------------------------------------------------------------------------------------------------------------------#

# -------------------------------------------------
# PARTIE 1 : RECUPERATION DES 3 TABLEAUX D'ENTREE
# -------------------------------------------------


# --- Génotypage
# Le format du génotpage doit respecter les règles suivantes : 1/ Nom du fichier = fic_genotypage.csv 2/ en tete des colonnes = nom des geno 3/ données manquantes = "-" 4/ Séparateur=";" 
genotype<-read.table(fic_geno, sep = ";" , header = F, na.strings = "-")
genotype=as.matrix(genotype)
colnames(genotype)=genotype[1,]
genotype=as.data.frame(genotype[-1 , ])
names(genotype)[1]<-"geno"
print("--- Your genotyping matrix looks correct. Dimension of the matrix are :")
print(dim(genotype))

# --- Carte 
# Format de la carte : 3 colonnes : LG, nom du marqueur, position dans le LG
map <- read.table(fic_map , header=T , dec = ".", na.strings = "-" , check.names=F)
colnames(map) <- c("LG", "marqueur", "Distance","group_physique","Posi_physique")
rownames(map) <- map$marqueur
map$LG <- as.factor(map$LG)
print("--- Your genetic map looks correct. Dimension of the map are :")
print(dim(map))

# --- Phénotypage
BLUP<-read.table(fic_pheno, header = TRUE, sep=";")
colnames(BLUP)[1]="geno"
print("--- Your Phenotyping matrix looks correct. Dimension of the matrix are :")
print(dim(BLUP))
#-------------------------------------------------------------------------------------------------------------------------------------------------------------------------------------------------------------------------------------------------------#


#-------------------------------------------------------------------------------------------------------------------------------------------------------------------------------------------------------------------------------------------------------#

# -------------------------------------------------
# PARTIE 2 : FUSION PHENO / GENO
# -------------------------------------------------

BLUP[,1]<-as.character(BLUP[,1])
genotype[,1]<-as.character(genotype[,1])
don<-merge(BLUP,genotype, by="geno")
print("--- Nombre d'individu communs entre pheno et géno :")
dim(don)[1]

#-------------------------------------------------------------------------------------------------------------------------------------------------------------------------------------------------------------------------------------------------------#


#-------------------------------------------------------------------------------------------------------------------------------------------------------------------------------------------------------------------------------------------------------#

# ---------------------------------------------------------------------------------------------------
# PARTIE 3 : CALCUL QTL REL POUR UNE VARIABLE DONNEE --> ENCAPSULE DANS UNE FONCTION
# ---------------------------------------------------------------------------------------------------

run_my_QTLREL=function(select){

	# Sous ensemble de don pour lequel la variable select n'est pas manquante !
	don2<-don[which(!(is.na(don[,select]))),]
	
	# Et Y va etre mon vecteur de phéno pour QTLRel
	Y<-don2[,select]
	
	# Et X va etre ma matrice de génotypage avec données manquantes:
	X<-don2[,(ncol(BLUP)+1):ncol(don2)]
	
	# Je vais remplacer les trous par des A et des B au hasard. Pour choisir l'un ou l'autre je vais choisir en faisant une binomiale avec comme proba la fréquence.
	XNNA=X
	my_fun=function(x){length(x[x=="A" & !is.na(x) ])/length(!is.na(x)) }
	prop=apply(XNNA , 2 , my_fun)
	for(i in c(1:ncol(XNNA))){
 		aa=XNNA[,i][is.na(XNNA[,i])]
 		bb=rbinom(length(aa),1,prob=prop[i])
		XNNA[,i][is.na(XNNA[,i])]=c("B","A")[bb+1]
 		}
	
	# Et je remplace par les "A" et "B" par des "AA" "BB" pour QTLREL
	XNNA=as.matrix(XNNA)
	XNNA[which(XNNA=="A")]<-"AA"
	XNNA[which(XNNA=="B")]<-"BB"
	
	# Maintenant je peux calculer ma matrice de Kinship:
	K<-genMatrix(XNNA)
	
	# I = matrice identité
	I<-diag(length(Y))
	
	# le premier modele sert a calculer la variance
	mod1<-estVC(y=Y,v=list(AA=K$AA,DD=NULL,HH=NULL,AD=NULL,MH=NULL,EE=I))
	mod1
	
	# Et ma détection de QTL !
	GWAS.mod1<-scanOne(y=Y,gdat=XNNA,vc=mod1,test="Chisq")


#-------------------------------------------------------------------------------------------------------------------------------------------------------------------------------------------------------------------------------------------------------#


#-------------------------------------------------------------------------------------------------------------------------------------------------------------------------------------------------------------------------------------------------------#

# ---------------------------------------------------------------------------------------------------
# PARTIE 4 : LA FONCTION DOIT TOUT METTRE DANS UN TABLEAU BILAN
# ---------------------------------------------------------------------------------------------------
	
	
	# Get the mean value of each allele: 
	my_function=function(x, y) {
		moy <- aggregate(y, by = list(marqueur = x), mean, na.rm = TRUE)
		resu=data.frame(moy.A=moy$x[moy$marqueur == "A"],moy.B= moy$x[moy$marqueur =="B"] , a=abs(moy[1, 2] - moy[2, 2])/2)
		return(resu)
		}
	my_mean = apply(X, MARGIN = 2, FUN = function(x,y) my_function(x, y), y=Y)
	my_mean = matrix(as.vector(unlist(my_mean)) , ncol=3 , byrow=T)	
	
	# Get the p-values and R2 of each marker
	bilan<-data.frame(marqueurs=colnames(X),pvalue=GWAS.mod1$p, r2=GWAS.mod1$v)

	# Add the mean of each allele
	bilan=cbind(bilan,my_mean)
	
	# Link with the genetic map
	bilan=merge(map,bilan,by.x=2,by.y=1,all=T)
	
	# Compute the LOD score
	bilan$LOD=-log10(bilan$pvalue)
	
	# Add variable name
	bilan$variable=colnames(BLUP)[select]
	bilan=bilan[ , c(2,1,3:ncol(bilan))]
	
	#Nom des colonnes
	colnames(bilan)=c("LG","marqueur","Distance","group_physique","Posi_physique","pvalue","R2","moy.A","moy.B","a","LOD","variable")
	return(bilan)
	
	
	# Close the function
	}

#-------------------------------------------------------------------------------------------------------------------------------------------------------------------------------------------------------------------------------------------------------#


#-------------------------------------------------------------------------------------------------------------------------------------------------------------------------------------------------------------------------------------------------------#
# -------------------------------------------------
# PARTIE 4 : CALCUL DU BILAN_SIMPLE_MARKER EN UTILISANT LA FONCTION
# -------------------------------------------------

to_check=names(BLUP)[sapply(BLUP,is.numeric)==TRUE]
print("les variables a analyser sont : ")
print(to_check)

bilan_simple_marker=data.frame()
print("variables faites : ")
for (i in to_check){
  print(i)
  a=run_my_QTLREL(which(colnames(BLUP) == i))
  bilan_simple_marker=rbind(bilan_simple_marker,a)
}

# écriture du bilan
write.csv(x=bilan_simple_marker,file="bilan_simple_marker",row.names=F)

#-------------------------------------------------------------------------------------------------------------------------------------------------------------------------------------------------------------------------------------------------------#
