# Supplementary material for: Epistatic determinism of durum wheat resistance to the wheat spindle streak mosaic virus
Source: Theor Appl Genet. 2017 Apr 27;130(7):1491–505. doi: 10.1007/s00122-017-2904-6 (PMC5487696; doi:10.1007/s00122-017-2904-6)
Supplement: Supplementary file 4 — Online Resource 4: Data and R scripts for reproducible QTL detection. Data and R script (.csv and.rmd format) are provided in this tar archive. A scheme aims to explain the content of each file and its role in the QTL detection pipeline. The upstream bioinformatic steps (from raw reads to consensus genetic map) are not included (GZ 72829 kb) [file 122_2017_2904_MOESM4_ESM.gz › TMP/SCRIPT/2_QTL_Detection/README.md]

QTL Detection with QTL-REL
==========

This is the script used to do a simple marker analysis using the QTL-Rel library.
For a matter of computation time, we used this script on a calculation cluster.
To use the script on the DS population, please use this line of code:

On our server
```
qsub -q normal.q -b yes -cwd -N tmp_qtl "Rscript /NAS/g2pop/HOLTZ_YAN_DATA/programmes/QTL_detection_with_QTLRel.R  genotypage.csv phenotypage.csv  carte"
```

On a classic computer:
```
Rscript /NAS/g2pop/HOLTZ_YAN_DATA/programmes/QTL_detection_with_QTLRel.R  genotypage.csv phenotypage.csv  carte"
```
