# Supplementary material for: Epistatic determinism of durum wheat resistance to the wheat spindle streak mosaic virus
Source: Theor Appl Genet. 2017 Apr 27;130(7):1491–505. doi: 10.1007/s00122-017-2904-6 (PMC5487696; doi:10.1007/s00122-017-2904-6)
Supplement: Supplementary file 4 — Online Resource 4: Data and R scripts for reproducible QTL detection. Data and R script (.csv and.rmd format) are provided in this tar archive. A scheme aims to explain the content of each file and its role in the QTL detection pipeline. The upstream bioinformatic steps (from raw reads to consensus genetic map) are not included (GZ 72829 kb) [file 122_2017_2904_MOESM4_ESM.gz › TMP/SCRIPT/1_Blup_and_Heritability/AIC_table_function.R]

#Loading packages
SciViewsPackages <- c("svGUI", "svDialogs") 

#install.packages(SciViews)

library(svDialogs)

## Function to compute and compare the AICc of different model for survreg models
#################
AICcsurvival <- function(modelnames) {
  
  modnames<-c()
  ParNum<-c()
  LL<-c()
  numobs<-c()
  m<-c()
  effects<-c()
  for (i in 1:length(modelnames)){	
    m<-eval(parse(text = modelnames[i]))
    modnames<-c(modnames,modelnames[i])
    LL<-c(LL,m$loglik[2])
    ParNum<-c(ParNum,sum(m$df))
    numobs<-c(numobs,length(m$linear.predictors))
    effects<-c(effects,unlist(strsplit(as.character(m$call[2]), "~"))[2])
  }
  
  LL<-round(LL,3)
  AIC<-round(-2*LL+2*ParNum,3)
  
  AICci<-(-2*LL+2*ParNum+(2*ParNum*(ParNum+1))/(numobs-ParNum-1))
  DeltaAICci<-AICci-min(AICci)
  
  AICc<-round(-2*LL+2*ParNum+(2*ParNum*(ParNum+1))/(numobs-ParNum-1),3)
  DeltaAICc<-round(AICc-min(AICc),3)
  EvRatio<-round(exp(DeltaAICc/2),3)
  weight <- round(exp(-DeltaAICc/2)/sum(exp(-DeltaAICc/2)),3)
  
  AICtab<-data.frame(modnames,ParNum,LL,AIC,AICc,DeltaAICc,EvRatio,weight,effects)
  AICcsorted<-AICtab[order(as.numeric(DeltaAICci)),]
  row.names(AICcsorted)<-NULL
  #AICcsorted
  #edit(AICcsorted,title="AICc Table")
  
  choiceAIC<-c("View AICc Table", "Save AICc Table","Quit")
  
  exit=0
  while(exit==0){
    resAIC <- dlgList(choiceAIC, title="Please select an option", multiple = FALSE)$res
    
    if (!length(resAIC)||resAIC=="Quit") {
      exit<-1}
    else if (resAIC=="View AICc Table") {
      AICcsorted
      edit(AICcsorted,title="AICc Table")}
    else {
      filename<-paste('Survival_Analyses_', Sys.Date(),sep="")
      AICctablename<-paste("AICcTable_",filename,".csv",sep="")
      #Output to choose the directory and the name of the AICc Table
      AICctablename2<-dlgSave(default=AICctablename,title='Save AICc table to',filters=dlgFilters[c("R","All"),])$res	
      #Save the AICc table
      write.csv(file=AICctablename2, AICcsorted,row.names=F,quote=F,sep=';')
      exit<-1
    }}#End of the while loop
}

#Function to display/save the AICc table
#AICcsurvival(paste("m",0:1,sep=""))


## Function to compute and compare the AICc of different model for survreg models with a Rmd file
#################

AICcsurvivalRmd <- function(modelnames) {
  
  modnames<-c()
  ParNum<-c()
  LL<-c()
  numobs<-c()
  m<-c()
  effects<-c()
  for (i in 1:length(modelnames)){	
    m<-eval(parse(text = modelnames[i]))
    modnames<-c(modnames,modelnames[i])
    LL<-c(LL,m$loglik[2])
    ParNum<-c(ParNum,sum(m$df))
    numobs<-c(numobs,length(m$linear.predictors))
    effects<-c(effects,unlist(strsplit(as.character(m$call[2]), "~"))[2])
  }
  
  LL<-round(LL,3)
  AIC<-round(-2*LL+2*ParNum,3)
  
  AICci<-(-2*LL+2*ParNum+(2*ParNum*(ParNum+1))/(numobs-ParNum-1))
  DeltaAICci<-AICci-min(AICci)
  
  AICc<-round(-2*LL+2*ParNum+(2*ParNum*(ParNum+1))/(numobs-ParNum-1),3)
  DeltaAICc<-round(AICc-min(AICc),3)
  EvRatio<-round(exp(DeltaAICc/2),3)
  weight <- round(exp(-DeltaAICc/2)/sum(exp(-DeltaAICc/2)),3)
  
  AICtab<-data.frame(modnames,ParNum,LL,AIC,AICc,DeltaAICc,EvRatio,weight,effects)
  AICcsorted<-AICtab[order(as.numeric(DeltaAICci)),]
  row.names(AICcsorted)<-NULL
  #AICcsorted
  #edit(AICcsorted,title="AICc Table")
  ## Display AICc table
  print(AICcsorted)
  filename<-paste('Survival_Analyses_', Sys.Date(),sep="")
  AICctablename<-paste("AICcTable_",filename,".csv",sep="")
  #Save the AICc table
  write.csv(file=AICctablename, AICcsorted,row.names=F,quote=F)
}

#Function to display/save the AICc table
#AICcsurvivalRmd(paste("m",0:1,sep=""))


## Function to compute and compare the AICc of different model for lmer or glmer models
###################

AICcglmer <- function(modelnames) {
  vpars <- function(m) {
    nrow(m)*(nrow(m)+1)/2
  }
  modnames<-c()
  ParNum<-c()
  LL<-c()
  numobs<-c()
  m<-c()
  effects<-c()
  for (i in 1:length(modelnames)){	
    m<-eval(parse(text = modelnames[i]))
    modnames<-c(modnames,modelnames[i])
    LL<-c(LL,as.numeric(logLik(m)))
    ParNum<-c(ParNum,sum(sapply(VarCorr(m),vpars))+length(fixef(m)))
    numobs<-c(numobs,nrow(model.frame(m)))
    effects<-c(effects,unlist(strsplit(as.character(summary(m)$call[2]), "~"))[2])
  }
  
  LL<-round(LL,3)
  AIC<-round(-2*LL+2*ParNum,3)
  
  AICci<-(-2*LL+2*ParNum+(2*ParNum*(ParNum+1))/(numobs-ParNum-1))
  DeltaAICci<-AICci-min(AICci)
  
  AICc<-round(-2*LL+2*ParNum+(2*ParNum*(ParNum+1))/(numobs-ParNum-1),3)
  DeltaAICc<-round(AICc-min(AICc),3)
  EvRatio<-round(exp(DeltaAICc/2),3)
  weight <- round(exp(-DeltaAICc/2)/sum(exp(-DeltaAICc/2)),3)
  
  AICtab<-data.frame(modnames,ParNum,LL,AIC,AICc,DeltaAICc,EvRatio,weight,effects)
  AICcsorted<-AICtab[order(as.numeric(DeltaAICci)),]
  row.names(AICcsorted)<-NULL
  #AICcsorted
  #edit(AICcsorted,title="AICc Table")
  
  choiceAIC<-c("View AICc Table", "Save AICc Table","Quit")
  
  exit=0
  while(exit==0){
    resAIC <- dlgList(choiceAIC, title="Please select an option", multiple = FALSE)$res
    
    if (!length(resAIC)||resAIC=="Quit") {
      exit<-1}
    else if (resAIC=="View AICc Table") {
      AICcsorted
      edit(AICcsorted,title="AICc Table")}
    else {
      filename<-paste('glmer_Analyses_', Sys.Date(),sep="")
      AICctablename<-paste("AICcTable_",filename,".csv",sep="")
      #Output to choose the directory and the name of the AICc Table
      AICctablename2<-dlgSave(default=AICctablename,title='Save AICc table to',filters=dlgFilters[c("R","All"),])$res	
      #Save the AICc table
      write.csv(file=AICctablename2, AICcsorted,row.names=F,quote=F,sep=';')
      exit<-1
    }}#End of the while loop
}


#Function to display/save the AICc table
#AICcglmer(paste("m",0:1,sep=""))

## Function to compute and compare the AICc of different model for lmer or glmer models within a Rmd file
#######################

AICcglmerRmd <- function(modelnames) {
  vpars <- function(m) {
    nrow(m)*(nrow(m)+1)/2
  }
  modnames<-c()
  ParNum<-c()
  LL<-c()
  numobs<-c()
  m<-c()
  effects<-c()
  for (i in 1:length(modelnames)){	
    m<-eval(parse(text = modelnames[i]))
    modnames<-c(modnames,modelnames[i])
    LL<-c(LL,as.numeric(logLik(m)))
    ParNum<-c(ParNum,sum(sapply(VarCorr(m),vpars))+length(fixef(m)))
    numobs<-c(numobs,nrow(model.frame(m)))
    effects<-c(effects,unlist(strsplit(as.character(summary(m)$call[2]), "~"))[2])
  }
  
  LL<-round(LL,3)
  AIC<-round(-2*LL+2*ParNum,3)
  
  AICci<-(-2*LL+2*ParNum+(2*ParNum*(ParNum+1))/(numobs-ParNum-1))
  DeltaAICci<-AICci-min(AICci)
  
  AICc<-round(-2*LL+2*ParNum+(2*ParNum*(ParNum+1))/(numobs-ParNum-1),3)
  DeltaAICc<-round(AICc-min(AICc),3)
  EvRatio<-round(exp(DeltaAICc/2),3)
  weight <- round(exp(-DeltaAICc/2)/sum(exp(-DeltaAICc/2)),3)
  
  AICtab<-data.frame(modnames,ParNum,LL,AIC,AICc,DeltaAICc,EvRatio,weight,effects)
  AICcsorted<-AICtab[order(as.numeric(DeltaAICci)),]
  row.names(AICcsorted)<-NULL
  #AICcsorted
  #edit(AICcsorted,title="AICc Table")
  ## Output AICc table
  print(AICcsorted)
  filename<-paste('glmer_Analyses_', Sys.Date(),sep="")
  AICctablename<-paste("AICcTable_",filename,".csv",sep="")
  #Save the AICc table
  write.csv(file=AICctablename, AICcsorted,row.names=F,quote=F)
  
}

#Function to display/save the AICc table
#AICcglmerRmd(paste("m",0:1,sep=""))


library(svDialogs)
## Function to compute and compare the AICc of different model for lm or glm models
AICcglm <- function(modelnames) {
  vpars <- function(m) {
    nrow(m)*(nrow(m)+1)/2
  }
  modnames<-c()
  ParNum<-c()
  LL<-c()
  numobs<-c()
  m<-c()
  effects<-c()
  for (i in 1:length(modelnames)){	
    m<-eval(parse(text = modelnames[i]))
    modnames<-c(modnames,modelnames[i])
    LL<-c(LL,as.numeric(logLik(m)))
    ParNum<-c(ParNum,attr(logLik(m),"df"))
    numobs<-c(numobs,nrow(model.frame(m)))
    effects<-c(effects,unlist(strsplit(as.character(summary(m)$call[2]), "~"))[2])
  }
  
  LL<-round(LL,3)
  AIC<-round(-2*LL+2*ParNum,3)
  
  AICci<-(-2*LL+2*ParNum+(2*ParNum*(ParNum+1))/(numobs-ParNum-1))
  DeltaAICci<-AICci-min(AICci)
  
  AICc<-round(-2*LL+2*ParNum+(2*ParNum*(ParNum+1))/(numobs-ParNum-1),3)
  DeltaAICc<-round(AICc-min(AICc),3)
  EvRatio<-round(exp(DeltaAICc/2),3)
  weight <- round(exp(-DeltaAICc/2)/sum(exp(-DeltaAICc/2)),3)
  AICtab<-data.frame(modnames,ParNum,LL,AIC,AICc,DeltaAICc,EvRatio,weight,effects)
  AICcsorted<-AICtab[order(as.numeric(DeltaAICci)),]
  row.names(AICcsorted)<-NULL
  #AICcsorted
  #edit(AICcsorted,title="AICc Table")
  
  choiceAIC<-c("View AICc Table", "Save AICc Table","Quit")
  
  exit=0
  while(exit==0){
    resAIC <- dlgList(choiceAIC, title="Please select an option", multiple = FALSE)$res
    
    if (!length(resAIC)||resAIC=="Quit") {
      exit<-1}
    else if (resAIC=="View AICc Table") {
      AICcsorted
      edit(AICcsorted,title="AICc Table")}
    else {
      filename<-paste('glm_Analyses_', Sys.Date(),sep="")
      AICctablename<-paste("AICcTable_",filename,".csv",sep="")
      #Output to choose the directory and the name of the AICc Table
      AICctablename2<-dlgSave(default=AICctablename,title='Save AICc table to',filters=dlgFilters[c("R","All"),])$res	
      #Save the AICc table
      write.csv(file=AICctablename2, AICcsorted,row.names=F,quote=F,sep=';')
      exit<-1
    }}#End of the while loop
}


#Function to display/save the AICc table
#AICcglm(paste("m",0:1,sep=""))


#lmer
##########################

library(svDialogs)

AICclmer <- function(modelnames) {
  vpars <- function(m) {
    nrow(m)*(nrow(m)+1)/2
  }
  modnames<-c()
  ParNum<-c()
  LL<-c()
  numobs<-c()
  m<-c()
  effects<-c()
  for (i in 1:length(modelnames)){	
    m<-eval(parse(text = modelnames[i]))
    modnames<-c(modnames,modelnames[i])
    LL<-c(LL,as.numeric(logLik(m)))
    ParNum<-c(ParNum,sum(sapply(VarCorr(m),vpars))+length(fixef(m))+1)
    numobs<-c(numobs,nrow(model.frame(m)))
    effects<-c(effects,unlist(strsplit(as.character(summary(m)$call[2]), "~"))[2])
  }
  
  LL<-round(LL,3)
  AIC<-round(-2*LL+2*ParNum,3)
  
  AICci<-(-2*LL+2*ParNum+(2*ParNum*(ParNum+1))/(numobs-ParNum-1))
  DeltaAICci<-AICci-min(AICci)
  
  AICc<-round(-2*LL+2*ParNum+(2*ParNum*(ParNum+1))/(numobs-ParNum-1),3)
  DeltaAICc<-round(AICc-min(AICc),3)
  EvRatio<-round(exp(DeltaAICc/2),3)
  weight <- round(exp(-DeltaAICc/2)/sum(exp(-DeltaAICc/2)),3)
  
  AICtab<-data.frame(modnames,ParNum,LL,AIC,AICc,DeltaAICc,EvRatio,weight,effects)
  AICcsorted<-AICtab[order(as.numeric(DeltaAICci)),]
  row.names(AICcsorted)<-NULL
  #AICcsorted
  #edit(AICcsorted,title="AICc Table")
  
  choiceAIC<-c("View AICc Table", "Save AICc Table","Quit")
  
  exit=0
  while(exit==0){
    resAIC <- dlgList(choiceAIC, title="Please select an option", multiple = FALSE)$res
    
    if (!length(resAIC)||resAIC=="Quit") {
      exit<-1}
    else if (resAIC=="View AICc Table") {
      AICcsorted
      edit(AICcsorted,title="AICc Table")}
    else {
      filename<-paste('lmer_Analyses_', Sys.Date(),sep="")
      AICctablename<-paste("AICcTable_",filename,".csv",sep="")
      #Output to choose the directory and the name of the AICc Table			
      AICctablename2<-dlgSave(default=AICctablename,title='Save AICc table to',filters=dlgFilters[c("R","All"),])$res	
      #Save the AICc table
      write.csv(file=AICctablename2, AICcsorted,row.names=F,quote=F,sep=';')
      exit<-1
    }}#End of the while loop
}

#AICclmer(paste("m",0:13,sep=""))

modelnames <- paste("m",0:10,sep="")
i=1
## Function to compute and compare the AICc of different model for ASReml-R models

AICcASReml <- function(modelnames) {
  nummodels <- length(modelnames)
  
  modnames <- c()
  ParNum<-c()
  LL<-c()
  numobs<-c()
  fixed <-c()
  Gside <- c()
  Rside <- c()
  for (i in (1:nummodels)){
    
    #print(modelnames[i])
    m <- eval(parse(text = modelnames[i]))
    modnames<-c(modnames,modelnames[i])
    LL <- c(LL,m$loglik)
    dfixed <- length(m$vcoeff$fixed)
    dfrand <- length(m$gammas)
    ParNum<-c(ParNum, dfixed+ dfrand)
    numobs<-c(numobs,m$nedf+ dfixed)
    fixed <-c(fixed,as.character(m$fixed.formula)[3])
    ## No correlation between random effects
    if(length(grep("corh",m$call))==0){
      Gside <-c(Gside, as.character(m$random.formula)[2])
      form <- as.character(m$call)
      pattern <- "dat|asreml|G.param|R.param|^F$"
      form <- form[!grepl(pattern,form)]
      test <- as.vector(form[!form%in%c(m$fixed.formula,m$random.formula)])
      Rside <-c(Rside,ifelse(length(test)==0,"NULL",test))
      ## Correlation between random effects
    }else{
      form <- as.character(m$call)
      pattern <- "dat|asreml|G.param|R.param|^F$"
      form <- form[!grepl(pattern,form)]
      form <- as.vector(form[!form%in%c(m$fixed.formula)])
      ## G- and R-side random effects
      if(length(form)==2|length(form)==3){
        Gside <-c(Gside,form[1])
        Rside <-c(Rside,form[2])
        ## Only G-side random effect
      }
      if(length(form)==1){
        Gside <-c(Gside,form)
        Rside <-c(Rside,"NULL")
      }
    }	
  }
  
  LL<-round(LL,3)
  AIC<-round(-2*LL+2*ParNum,3)
  
  AICci<-(-2*LL+2*ParNum+(2*ParNum*(ParNum+1))/(numobs-ParNum-1))
  DeltaAICci<-AICci-min(AICci)
  
  AICc<-round(-2*LL+2*ParNum+(2*ParNum*(ParNum+1))/(numobs-ParNum-1),3)
  DeltaAICc<-round(AICc-min(AICc),3)
  EvRatio<-round(exp(DeltaAICc/2),3)
  weight <- round(exp(-DeltaAICc/2)/sum(exp(-DeltaAICc/2)),3)
  AICtab<-data.frame(modnames,ParNum,LL,AIC,AICc,DeltaAICc,EvRatio,weight, fixed, Gside, Rside)
  
  AICcsorted<-AICtab[order(as.numeric(DeltaAICci)),]
  row.names(AICcsorted)<-NULL
  #AICcsorted
  #edit(AICcsorted,title="AICc Table")
  
  
  print(AICcsorted)
  
  
  
  choiceAIC<-c("View AICc Table", "Save AICc Table","Quit")
  
  exit=0
  while(exit==0){
    resAIC <- dlgList(choiceAIC, title="Please select an option", multiple = FALSE)$res
    
    if (!length(resAIC)||resAIC=="Quit") {
      exit<-1}
    else if (resAIC=="View AICc Table") {
      AICcsorted
      edit(AICcsorted,title="AICc Table")}
    else {
      filename<-paste('ASReml-R_Analyses_', Sys.Date(),sep="")
      AICctablename<-paste("AICcTable_",filename,".csv",sep="")
      #Output to choose the directory and the name of the AICc Table
      AICctablename2<-dlgSave(default=AICctablename,title='Save AICc table to',filters=dlgFilters[c("R","All"),])$res	
      #Save the AICc table
      write.csv(file=AICctablename2, AICcsorted,row.names=F,quote=F,sep=';')
      exit<-1
    }}#End of the while loop
}


#Function to display/save the AICc table
#AICcASReml(paste("m",0:1,sep=""))


## Function to compute and compare the AICc of different model for ASReml-R models with a Rmd file

AICcASRemlRmd <- function(modelnames) {
  nummodels <- length(modelnames)
  
  modnames <- c()
  ParNum<-c()
  LL<-c()
  numobs<-c()
  fixed <-c()
  Gside <- c()
  Rside <- c()
  for (i in (1:nummodels)){
    #		print(modelnames[i])
    m <- eval(parse(text = modelnames[i]))
    modnames<-c(modnames,modelnames[i])
    LL <- c(LL,m$loglik)
    dfixed <- length(m$vcoeff$fixed)
    dfrand <- length(m$gammas)
    ParNum<-c(ParNum, dfixed+ dfrand)
    numobs<-c(numobs,m$nedf+ dfixed)
    fixed <-c(fixed,as.character(m$fixed.formula)[3])
    ## No correlation between random effects
    if(length(grep("corh",m$call))==0){
      Gside <-c(Gside, as.character(m$random.formula)[2])
      form <- as.character(m$call)
      pattern <- "dat|asreml|G.param|R.param|^F$"
      form <- form[!grepl(pattern,form)]
      test <- as.vector(form[!form%in%c(m$fixed.formula,m$random.formula)])
      Rside <-c(Rside,ifelse(length(test)==0,"NULL",test))
      ## Correlation between random effects
    }else{
      form <- as.character(m$call)
      pattern <- "dat|asreml|G.param|R.param|^F$"
      form <- form[!grepl(pattern,form)]
      form <- as.vector(form[!form%in%c(m$fixed.formula)])
      ## G- and R-side random effects
      if(length(form)==2|length(form)==3){
        Gside <-c(Gside,form[1])
        Rside <-c(Rside,form[2])
        ## Only G-side random effect
      }
      if(length(form)==1){
        Gside <-c(Gside,form)
        Rside <-c(Rside,"NULL")
      }
    }	
  }
  
  LL<-round(LL,3)
  AIC<-round(-2*LL+2*ParNum,3)
  
  AICci<-(-2*LL+2*ParNum+(2*ParNum*(ParNum+1))/(numobs-ParNum-1))
  DeltaAICci<-AICci-min(AICci)
  
  AICc<-round(-2*LL+2*ParNum+(2*ParNum*(ParNum+1))/(numobs-ParNum-1),3)
  DeltaAICc<-round(AICc-min(AICc),3)
  EvRatio<-round(exp(DeltaAICc/2),3)
  weight <- round(exp(-DeltaAICc/2)/sum(exp(-DeltaAICc/2)),3)
  AICtab<-data.frame(modnames,ParNum,LL,AIC,AICc,DeltaAICc,EvRatio,weight, fixed, Gside, Rside)
  
  AICcsorted<-AICtab[order(as.numeric(DeltaAICci)),]
  row.names(AICcsorted)<-NULL
  #AICcsorted
  #edit(AICcsorted,title="AICc Table")
  
  ## Display AICc table
  print(AICcsorted)
  
  AICcsorted
  filename<-paste('ASReml-R_Analyses_', Sys.Date(),sep="")
  AICctablename<-paste("AICcTable_",filename,".csv",sep="")
  #Save the AICc table
  write.csv(file=AICctablename, AICcsorted,row.names=F,quote=F)
}


#Function to display/save the AICc table
#AICcASRemlRmd(paste("m",0:1,sep=""))
