# Supplementary material for: Epistatic determinism of durum wheat resistance to the wheat spindle streak mosaic virus
Source: Theor Appl Genet. 2017 Apr 27;130(7):1491–505. doi: 10.1007/s00122-017-2904-6 (PMC5487696; doi:10.1007/s00122-017-2904-6)
Supplement: Supplementary file 4 — Online Resource 4: Data and R scripts for reproducible QTL detection. Data and R script (.csv and.rmd format) are provided in this tar archive. A scheme aims to explain the content of each file and its role in the QTL detection pipeline. The upstream bioinformatic steps (from raw reads to consensus genetic map) are not included (GZ 72829 kb) [file 122_2017_2904_MOESM4_ESM.gz › TMP/SCRIPT/1_Blup_and_Heritability/AICcTable_ASReml-R_Analyses_2016-08-19NV.csv]

modnames	ParNum	LL	AIC	AICc	DeltaAICc	EvRatio	weight	fixed	Gside	Rside
m0	25	-564.085	1178.17	1179.34	0	1	0.924	popmean + Year + popmean:Year + pol(X	-1) + pol(Y	-1)	corgh(Year):at(pop	"Dic2 x Lloyd"):genotype + corgh(Year):at(pop	"Dic2 x Silur"):genotype + at(Year):X_Y	~at(Year):ar1(Y):ar1(X)
m5	23	-569.077	1184.154	1185.146	5.806	18.229	0.051	popmean + Year + popmean:Year + pol(X	-1) + pol(Y	-1)	corgh(Year):at(pop	"Dic2 x Lloyd"):genotype + corgh(Year):at(pop	"Dic2 x Silur"):genotype + at(Year):X_Y	~at(Year):id(X):ar1(Y)
m3	24	-568.734	1185.468	1186.547	7.207	36.727	0.025	popmean + Year + popmean:Year + pol(X	-1) + pol(Y	-1)	corgh(Year):at(pop	"Dic2 x Lloyd"):genotype + corgh(Year):at(pop	"Dic2 x Silur"):genotype + Obs	~at(Year):ar1(Y):ar1(X)
m2	21	-580.171	1202.342	1203.171	23.831	149567.04	0	popmean + Year + popmean:Year + pol(X	-1) + pol(Y	-1)	at(pop	"Dic2 x Lloyd"):genotype + at(pop	"Dic2 x Silur"):genotype + at(Year):X_Y	~at(Year):ar1(Y):ar1(X)
m7	23	-603.151	1252.302	1253.294	73.954	11452678182937698	0	popmean + Year + popmean:Year + pol(X	-1) + pol(Y	-1)	corgh(Year):at(pop	"Dic2 x Lloyd"):genotype + corgh(Year):at(pop	"Dic2 x Silur"):genotype	~at(Year):ar1(Y):ar1(X)
m1	23	-613.137	1272.274	1273.266	93.926	2.48754962629036e+20	0	popmean + Year + popmean:Year + pol(X	-1) + pol(Y	-1)	diag(Year):at(pop	"Dic2 x Lloyd"):genotype + diag(Year):at(pop	"Dic2 x Silur"):genotype + at(Year):X_Y	~at(Year):ar1(Y):ar1(X)
m4	23	-625.301	1296.602	1297.594	118.254	4.77012578774439e+25	0	popmean + Year + popmean:Year + pol(X	-1) + pol(Y	-1)	corgh(Year):at(pop	"Dic2 x Lloyd"):genotype + corgh(Year):at(pop	"Dic2 x Silur"):genotype + at(Year):X_Y	~at(Year):id(Y):ar1(X)
m6	19	-630.794	1299.588	1300.268	120.928	1.81627478517513e+26	0	popmean + Year + popmean:Year + pol(X	-1) + pol(Y	-1)	corgh(Year):at(pop	"Dic2 x Lloyd"):genotype + corgh(Year):at(pop	"Dic2 x Silur"):genotype	~at(Year):id(Y):id(X)
