# Supplementary material for: Epistatic determinism of durum wheat resistance to the wheat spindle streak mosaic virus
Source: Theor Appl Genet. 2017 Apr 27;130(7):1491–505. doi: 10.1007/s00122-017-2904-6 (PMC5487696; doi:10.1007/s00122-017-2904-6)
Supplement: Supplementary file 4 — Online Resource 4: Data and R scripts for reproducible QTL detection. Data and R script (.csv and.rmd format) are provided in this tar archive. A scheme aims to explain the content of each file and its role in the QTL detection pipeline. The upstream bioinformatic steps (from raw reads to consensus genetic map) are not included (GZ 72829 kb) [file 122_2017_2904_MOESM4_ESM.gz › TMP/SCRIPT/1_Blup_and_Heritability/AICcTable_ASReml-R_Analyses_2016-08-19qPCR.csv]

modnames	ParNum	LL	AIC	AICc	DeltaAICc	EvRatio	weight	fixed	Gside	Rside
m0	10	-864.653	1749.306	1749.847	0	1	0.336	-1 + pop2015mean + pol(X	-1) + pol(Y	-1)	at(pop2015	"Dic2 x Lloyd"):genotype + at(pop2015	"Dic2 x Silur"):genotype + X_Y	~ar1(Y):ar1(X)
m1	7	-867.814	1749.628	1749.901	0.054	1.027	0.327	-1 + pop2015mean + pol(X	-1) + pol(Y	-1)	at(pop2015	"Dic2 x Lloyd"):genotype + at(pop2015	"Dic2 x Silur"):genotype	~id(Y):id(X)
m3	9	-866.553	1751.106	1751.547	1.7	2.34	0.144	-1 + pop2015mean + pol(X	-1) + pol(Y	-1)	at(pop2015	"Dic2 x Lloyd"):genotype + at(pop2015	"Dic2 x Silur"):genotype + X_Y	~id(Y):ar1(X)
m2	9	-866.564	1751.128	1751.569	1.722	2.366	0.142	-1 + pop2015mean + pol(X	-1) + pol(Y	-1)	at(pop2015	"Dic2 x Lloyd"):genotype + at(pop2015	"Dic2 x Silur"):genotype	~ar1(Y):ar1(X)
m4	9	-867.579	1753.158	1753.599	3.752	6.527	0.051	-1 + pop2015mean + pol(X	-1) + pol(Y	-1)	at(pop2015	"Dic2 x Lloyd"):genotype + at(pop2015	"Dic2 x Silur"):genotype + X_Y	~id(X):ar1(Y)
