# Supplementary material for: Epistatic determinism of durum wheat resistance to the wheat spindle streak mosaic virus
Source: Theor Appl Genet. 2017 Apr 27;130(7):1491–505. doi: 10.1007/s00122-017-2904-6 (PMC5487696; doi:10.1007/s00122-017-2904-6)
Supplement: Supplementary file 4 — Online Resource 4: Data and R scripts for reproducible QTL detection. Data and R script (.csv and.rmd format) are provided in this tar archive. A scheme aims to explain the content of each file and its role in the QTL detection pipeline. The upstream bioinformatic steps (from raw reads to consensus genetic map) are not included (GZ 72829 kb) [file 122_2017_2904_MOESM4_ESM.gz › TMP/SCRIPT/1_Blup_and_Heritability/AnalysisWheatResistance2012-2015_18Aug2016.Rmd]

---
title: "WheatResistance2012-2015"
author: "Nicolas O. Rode"
date: "Aug, 18th 2016"
output:
  html_document:
    number_sections: yes
    toc: yes
    toc_depth: 3
    toc_float: true
---

# Set working directory
```{r}
setwd("/homedir/rode/Rstudio/Yan/2012-2015/18082016")
list.files()
## Load Packages
##see: http://stats.stackexchange.com/questions/18709/lme4-or-other-open-source-r-package-code-equivalent-to-asreml-r
library(asreml)
library(asremlPlus)
library(lattice)
source("~/Rstudio/Rsrc/pin.R")
source("~/Rstudio/Rsrc/AIC_table_function.R")

data <- read.table("~/Rstudio/Yan/2012-2015/18082016/Data2012_2015.csv" , header=T , sep="," , na.strings="NA")
head(data)
```
# Format variables
```{r}
## 1529 rows
nrow(data)

## 423 rows with missing data
nrow(data[is.na(data$NV)|is.na(data$Elisa)|is.na(data$genotype),])

## 209 missing genotypes
sum(is.na(data$genotype))
## 380 missing visual scores
sum(is.na(data$NV))
## 416 missing Elisa
sum(is.na(data$Elisa))
## 361 missing Elisa
sum(is.na(data$QPCR[data$Year=="2015"]))

data <- data[order(data$Year,data$Y,data$X),]

## Convert position and year as factors
data$X <- as.factor(data$X)
data$Y <- as.factor(data$Y)
data$Year <- as.factor(data$Year)
data$Obs <- as.factor(1:nrow(data))
data$genotype_year <- paste(data$genotype,data$Year,sep="_")
data$pop2015 <- data$pop
data$pop2015 <- ifelse(data$Year=="2012",NA,as.character(data$pop2015))
data$pop2015 <- as.factor(data$pop2015)
data$pop2015mean <- as.factor(ifelse(data$pop2015=="pescadou","pescadou","DLDS"))

data$cross2015 <- data$cross
data$cross2015 <- ifelse(data$Year=="2012",NA,as.character(data$cross2015))
data$cross2015 <- as.factor(data$cross2015)
data$popmean <- as.factor(ifelse(data$pop=="pescadou","pescadou","DLDS"))
levels(data$popmean)

## Factors to test for indirect genetic effects
levY <- sort(unique(c(levels(data$neigh2),levels(data$neigh6))))
data$neigh2<-factor(data$neigh2,levels=levY)
data$neigh6<-factor(data$neigh6,levels=levY)
data$Year2012 <- ifelse(data$Year=="2012",1,0)
data$Year2015 <- ifelse(data$Year=="2015",1,0)
## Grid arrangement on the field plot
Neighbour <- data.frame(matrix(c("neigh1","neigh2","neigh3","neigh8","focal_genotype","neigh4","neigh7","neigh6","neigh5"),byrow=F,ncol=3))
colnames(Neighbour) <- c("Y1","Y2","Y3")
rownames(Neighbour) <- c("X1","X2","X3")
Neighbour

## Dataset for model AR1 on X
data2 <- data[order(data$Year,data$X,data$Y),]

head(data)
tail(data,n=7)

```


# Phenotypic data
```{r}
histogram(~NV|pop*Year,data=data[data$pop=="Dic2 x Lloyd"|data$pop=="Dic2 x Silur",])
histogram(~Elisa|pop*Year,data=data[data$pop=="Dic2 x Lloyd"|data$pop=="Dic2 x Silur",])
histogram(~QPCR|pop,data=data[data$pop=="Dic2 x Lloyd"|data$pop=="Dic2 x Silur",])

```

# Severity Score (NV)
## Model selection
```{r Severity Score}
## Spatially uncorrelated and correlated (AR1) environmental variance on row (X) and column (Y) , genotype and no linear X effect (model A for genetic effects and model 3 for residuals)
## By default, only 13 iterations, so increase this number with maxiter
m0 <- asreml(NV ~  popmean+Year+popmean:Year+pol(X,-1)+pol(Y,-1),rcov=~at(Year):ar1(Y):ar1(X),random=~corgh(Year):at(pop,"Dic2 x Lloyd"):genotype+corgh(Year):at(pop,"Dic2 x Silur"):genotype+at(Year):X_Y,na.method.X="include",data=data,maxiter=40,trace=F)
m0 <-update(m0)

hist(m0$coefficients$random[grepl("_pop_Dic2 x Lloyd",names(m0$coefficients$random))&m0$coefficient$random!=0],main="Dic2 x Lloyd",xlab=NA)
hist(m0$coefficients$random[grepl("_pop_Dic2 x Silur",names(m0$coefficients$random))&m0$coefficient$random!=0],main="Dic2 x Silur",xlab=NA)

m0$coefficients$fixed

summary(m0)$varcomp

## No genetic correlation between years (model B for genetic effects)
##- corgh(Year)->diag(Year)
m1 <- asreml(NV ~  popmean+Year+popmean:Year+pol(X,-1)+pol(Y,-1),rcov=~at(Year):ar1(Y):ar1(X),random=~diag(Year):at(pop,"Dic2 x Lloyd"):genotype+diag(Year):at(pop,"Dic2 x Silur"):genotype+at(Year):X_Y,na.method.X="include",data=data,maxiter=50,trace=F)
m1 <-update(m1)

## No difference in genetic effects between years (model C for genetic effects)
##- corgh(Year):
m2 <- asreml(NV ~  popmean+Year+popmean:Year+pol(X,-1)+pol(Y,-1),rcov=~at(Year):ar1(Y):ar1(X),random=~at(pop,"Dic2 x Lloyd"):genotype+at(pop,"Dic2 x Silur"):genotype+at(Year):X_Y,na.method.X="include",data=data,maxiter=40,trace=F)
m2 <-update(m2)

summary(m2)$varcomp

## Same spatially uncorrelated environmental variances, σ_uncor^2, in 2012 and 2015
## - at(Year):X_Y + Obs
m3 <- asreml(NV ~  popmean+Year+popmean:Year+pol(X,-1)+pol(Y,-1),rcov=~at(Year):ar1(Y):ar1(X),random=~corgh(Year):at(pop,"Dic2 x Lloyd"):genotype+corgh(Year):at(pop,"Dic2 x Silur"):genotype+Obs,na.method.X="include",data=data,maxiter=40,trace=F)
summary(m3)$varcomp

## AR1 on X only
m4 <- asreml(NV ~  popmean+Year+popmean:Year+pol(X,-1)+pol(Y,-1),rcov=~at(Year):id(Y):ar1(X),random=~corgh(Year):at(pop,"Dic2 x Lloyd"):genotype+corgh(Year):at(pop,"Dic2 x Silur"):genotype+at(Year):X_Y,na.method.X="include",data=data,maxiter=40,trace=F)
summary(m4)$varcomp

## AR1 on Y only
m5 <- asreml(NV ~ popmean+Year+popmean:Year+pol(X,-1)+pol(Y,-1),rcov=~at(Year):id(X):ar1(Y),random=~corgh(Year):at(pop,"Dic2 x Lloyd"):genotype+corgh(Year):at(pop,"Dic2 x Silur"):genotype+at(Year):X_Y,na.method.X="include",data=data2,maxiter=40,trace=F)
summary(m5)$varcomp

## No spatially correlated environmental variance (model 1 for residuals)
m6 <- asreml(NV ~  popmean+Year+popmean:Year+pol(X,-1)+pol(Y,-1),rcov=~at(Year):id(Y):id(X),random=~corgh(Year):at(pop,"Dic2 x Lloyd"):genotype+corgh(Year):at(pop,"Dic2 x Silur"):genotype,na.method.X="include",data=data,maxiter=40,trace=F)

summary(m6)$varcomp

## No spatially uncorrelated environmental variance (model 2 for residuals)
m7 <- asreml(NV ~ popmean+Year+popmean:Year+pol(X,-1)+pol(Y,-1),rcov=~at(Year):ar1(Y):ar1(X),random=~corgh(Year):at(pop,"Dic2 x Lloyd"):genotype+corgh(Year):at(pop,"Dic2 x Silur"):genotype,na.method.X="include",data=data,maxiter=40,trace=F)


AICcASRemlRmd(paste("m",0:7,sep=""))
filename<-paste('AICcTable_ASReml-R_Analyses_', Sys.Date(),".csv",sep="")
file.rename(from=filename, to=paste('AICcTable_ASReml-R_Analyses_', Sys.Date(),"NV",".csv",sep=""))

summary(m0)$varcomp

## Goodness of fit
plot(m0)
plot.asrVariogram(variogram(m0))

## Spatially correlated residuals
hist(m0$residuals,main="Autocorrelated residual distribution")
## Spatially uncorrelated residuals
hist(m0$coefficient$random[grepl("X_Y",names(m0$coefficient$random))&m0$coefficient$random!=0],main="Non-autocorrelated residual  distribution")


## Check spatial auto-correlation

## 2012
y <- -100:100*0.1
plot(y,summary(m0)$varcomp[10,2]^abs(y))
x <- -10:10*2
plot(x,summary(m0)$varcomp[11,2]^abs(x))
## 2015
y <- -100:100*0.1
plot(y,summary(m0)$varcomp[13,2]^abs(y))
x <- -10:10*2
plot(x,summary(m0)$varcomp[14,2]^abs(x))
```

## Fixed effects for severity score (NV)
```{r}
## Fixed effects
m0 <- asreml(NV ~  popmean+Year+popmean:Year+pol(X,-1)+pol(Y,-1),rcov=~at(Year):ar1(Y):ar1(X),random=~corgh(Year):at(pop,"Dic2 x Lloyd"):genotype+corgh(Year):at(pop,"Dic2 x Silur"):genotype+at(Year):X_Y,na.method.X="include",data=data,maxiter=40,trace=F)

m0$coefficients$fixed

##Conditional Wald F-test to test factors and their interaction
wald.asreml(m0, ssType="conditional", denDF="numeric")

##Predictions for the interaction
pred <- predict(m0,classify="popmean:Year",sed=list("popmean:Year"=T))
pred$predictions

## Covariance between estimates
svc(m0)

```


## Compute genetic correlation for severity score (NV)
```{r}
m0 <- asreml(NV ~ -1+popmean:Year,rcov=~at(Year):ar1(Y):ar1(X),random=~corgh(Year):at(pop,"Dic2 x Lloyd"):genotype+corgh(Year):at(pop,"Dic2 x Silur"):genotype+at(Year):X_Y,na.method.X="include",data=data,maxiter=40,trace=F)

summary(m0)$varcomp[c(1,4),2:3]

```
## Compute heritabilities for NV
```{r}

## Heritability Dic2 x Lloyd 2012
summary(m0)$varcomp[2,2]/sum(summary(m0)$varcomp[c(2,7),2])
Heritability <- as.numeric(pin(m0,prop~(V2)/(V2+V7)))
CI<-c(Heritability[1]-qnorm(0.975)* Heritability[2], Heritability[1]+qnorm(0.975)* Heritability[2])
names(CI) <- c("Lower95%CI","Upper95%CI")
CI

## Heritability Dic2 x Lloyd 2015
summary(m0)$varcomp[3,2]/sum(summary(m0)$varcomp[c(3,8),2])
Heritability <- as.numeric(pin(m0,prop~(V3)/(V3+V8)))
CI<-c(Heritability[1]-qnorm(0.975)* Heritability[2], Heritability[1]+qnorm(0.975)* Heritability[2])
names(CI) <- c("Lower95%CI","Upper95%CI")
CI

## Heritability Dic2 x Silur 2012
summary(m0)$varcomp[5,2]/sum(summary(m0)$varcomp[c(5,7),2])
Heritability <- as.numeric(pin(m0,prop~(V5)/(V5+V7)))
CI<-c(Heritability[1]-qnorm(0.975)* Heritability[2], Heritability[1]+qnorm(0.975)* Heritability[2])
names(CI) <- c("Lower95%CI","Upper95%CI")
CI

## Heritability Dic2 x Silur 2015
summary(m0)$varcomp[6,2]/sum(summary(m0)$varcomp[c(6,8),2])
Heritability <- as.numeric(pin(m0,prop~(V6)/(V6+V8)))
CI<-c(Heritability[1]-qnorm(0.975)* Heritability[2], Heritability[1]+qnorm(0.975)* Heritability[2])
names(CI) <- c("Lower95%CI","Upper95%CI")
CI

```

## Proportion of total variance explained by spatial autocorrelation for NV
```{r}

## Spatially correlated variance Dic2 x Lloyd 2012
summary(m0)$varcomp[9,2]/sum(summary(m0)$varcomp[c(2,7,9),2])
## Spatial autocorrelation Dic2 x Silur 2012
summary(m0)$varcomp[9,2]/sum(summary(m0)$varcomp[c(5,7,9),2])

## Spatially correlated variance Dic2 x Lloyd 2015
summary(m0)$varcomp[12,2]/sum(summary(m0)$varcomp[c(3,8,12),2])
## Spatial autocorrelation  Dic2 x Silur 2015
summary(m0)$varcomp[12,2]/sum(summary(m0)$varcomp[c(6,8,12),2])
```

## Extract BLUPs for NV
```{r}
hist(m0$coefficient$random[grepl("genotype",names(m0$coefficient$random))&m0$coefficient$random!=0],main="BLUP distribution")

## 357 genotypes in total
length(unique(data$genotype[data$cross=="cross"&!is.na(data$cross)&!is.na(data$NV)]))

## 10 genotypes without replication
tab <- table(data$genotype[data$cross=="cross"&!is.na(data$cross)&!is.na(data$NV)])
length(tab[tab==1])

## Extract BLUPS
coefNV <- m0$coefficient$random[grepl("genotype",names(m0$coefficient$random))&m0$coefficient$random!=0]
## Extract genotype, pop, year
coefNVname <- strsplit(names(coefNV),":")
coefNVname <- lapply(coefNVname,function(x){strsplit(x,"_")})

year = do.call("rbind", lapply(coefNVname, "[[", 1))
pop = do.call("rbind", lapply(coefNVname, "[[", 2))
geno = do.call("rbind", lapply(coefNVname, "[[", 3))

coefNV <- data.frame(pop[,3],geno[,2],year[,2],coefNV)

names(coefNV) <- c("pop","geno","year","BLUP")
head(coefNV)

## 357 genotypes
nrow(coefNV[coefNV$year=="2012",])
nrow(coefNV[coefNV$year=="2015",])

coefNV$genotype_year <- paste(coefNV$geno,coefNV$year,sep="_")

coefNV$real <- coefNV$genotype_year%in%data$genotype_year
head(coefNV[coefNV$real==FALSE,])
## Get rid of genotypes with infered BLUPS (i.e. that were not observed that year)
coefNV <- coefNV[coefNV$real==T,]
write.csv(coefNV,file="BLUPsNV2012_2015.csv",row.names=F,quote=F)

```

# ELISA
## Model selection
```{r ELISA}

## Spatially uncorrelated and correlated (AR1) environmental variance on row (X) and column (Y) , genotype and no linear X effect (model A for direct genetic effects and model 3 for residuals) (not converged)
## By default, only 13 iterations, so increase this number with maxiter (not converged)
m0 <- asreml(Elisa ~ popmean+Year+popmean:Year+pol(X,-1)+pol(Y,-1),rcov=~at(Year):ar1(Y):ar1(X),random=~corgh(Year):at(pop,"Dic2 x Silur"):genotype+corgh(Year):at(pop,"Dic2 x Lloyd"):genotype+at(Year):X_Y,na.method.X="include",data=data,maxiter=100,trace=F)

hist(m0$coefficients$random[grepl("_pop_Dic2 x Lloyd",names(m0$coefficients$random))&m0$coefficient$random!=0],main="Dic2 x Lloyd",xlab=NA)
hist(m0$coefficients$random[grepl("_pop_Dic2 x Silur",names(m0$coefficients$random))&m0$coefficient$random!=0],main="Dic2 x Silur",xlab=NA)

summary(m0)$varcomp

## No genetic correlation between years (model B for genetic effects)
##- corgh(Year)->diag(Year)
m1 <- asreml(Elisa ~ popmean+Year+popmean:Year+pol(X,-1)+pol(Y,-1),rcov=~at(Year):ar1(Y):ar1(X),random=~diag(Year):at(pop,"Dic2 x Lloyd"):genotype+diag(Year):at(pop,"Dic2 x Silur"):genotype+at(Year):X_Y,na.method.X="include",data=data,maxiter=50,trace=F)

## No difference in genetic effects between years (model C for genetic effects)
##- corgh(Year):
m2 <- asreml(Elisa ~ popmean+Year+popmean:Year+pol(X,-1)+pol(Y,-1),rcov=~at(Year):ar1(Y):ar1(X),random=~at(pop,"Dic2 x Lloyd"):genotype+at(pop,"Dic2 x Silur"):genotype+at(Year):X_Y,na.method.X="include",data=data,maxiter=40,trace=F)
summary(m2)$varcomp

## Same spatially uncorrelated environmental variances, σ_uncor^2, in 2012 and 2015
## - at(Year):X_Y + Obs
m3 <- asreml(Elisa ~ popmean+Year+popmean:Year+pol(X,-1)+pol(Y,-1),rcov=~at(Year):ar1(Y):ar1(X),random=~corgh(Year):at(pop,"Dic2 x Lloyd"):genotype+corgh(Year):at(pop,"Dic2 x Silur"):genotype+Obs,na.method.X="include",data=data,maxiter=40,trace=F)
summary(m3)$varcomp

##AR1 on X only
m4 <- asreml(Elisa ~ popmean+Year+popmean:Year+pol(X,-1)+pol(Y,-1),rcov=~at(Year):id(Y):ar1(X),random=~corgh(Year):at(pop,"Dic2 x Lloyd"):genotype+corgh(Year):at(pop,"Dic2 x Silur"):genotype+at(Year):X_Y,na.method.X="include",data=data,maxiter=40,trace=F)
m4 <- update(m4)
summary(m4)$varcomp

##AR1 on Y only
m5 <- asreml(Elisa ~ popmean+Year+popmean:Year+pol(X,-1)+pol(Y,-1),rcov=~at(Year):id(X):ar1(Y),random=~corgh(Year):at(pop,"Dic2 x Lloyd"):genotype+corgh(Year):at(pop,"Dic2 x Silur"):genotype+at(Year):X_Y,na.method.X="include",data=data2,maxiter=40,trace=F)
summary(m5)$varcomp

## No spatially correlated environmental variance (model 1 for residuals)
m6 <- asreml(Elisa ~ popmean+Year+popmean:Year+pol(X,-1)+pol(Y,-1),rcov=~at(Year):id(Y):id(X),random=~corgh(Year):at(pop,"Dic2 x Lloyd"):genotype+corgh(Year):at(pop,"Dic2 x Silur"):genotype,na.method.X="include",data=data,maxiter=40,trace=F)

summary(m6)$varcomp

## No spatially uncorrelated environmental variance (model 2 for residuals)
m7 <- asreml(Elisa ~ popmean+Year+popmean:Year+pol(X,-1)+pol(Y,-1),rcov=~at(Year):ar1(Y):ar1(X),random=~corgh(Year):at(pop,"Dic2 x Lloyd"):genotype+corgh(Year):at(pop,"Dic2 x Silur"):genotype,na.method.X="include",data=data,maxiter=40,trace=F)

AICcASRemlRmd(paste("m",0:7,sep=""))
filename<-paste('AICcTable_ASReml-R_Analyses_', Sys.Date(),".csv",sep="")
file.rename(from=filename, to=paste('AICcTable_ASReml-R_Analyses_', Sys.Date(),"Elisa",".csv",sep=""))


summary(m0)$varcomp

## Goodness of fit
plot(m0)
plot.asrVariogram(variogram(m0))
hist(m0$residuals,main="Autocorrelated residual distribution")
hist(m0$coefficient$random[grepl("X_Y",names(m0$coefficient$random))&m0$coefficient$random!=0],main="Non-autocorrelated residual  distribution")


## Check spatial auto-correlation
y <- -100:100*0.1
plot(y,summary(m0)$varcomp[10,2]^abs(y))
x <- -10:10*2
plot(x,summary(m0)$varcomp[11,2]^abs(x))

y <- -100:100*0.1
plot(y,summary(m0)$varcomp[13,2]^abs(y))
x <- -10:10*2
plot(x,summary(m0)$varcomp[14,2]^abs(x))
```

## Fixed effects for Elisa
```{r}
## Fixed effects
m0 <- asreml(Elisa ~ popmean+Year+popmean:Year+pol(X,-1)+pol(Y,-1),rcov=~at(Year):ar1(Y):ar1(X),random=~corgh(Year):at(pop,"Dic2 x Silur"):genotype+corgh(Year):at(pop,"Dic2 x Lloyd"):genotype+at(Year):X_Y,na.method.X="include",data=data,maxiter=100,trace=F)


m0$coefficients$fixed

##Conditional Wald F-test to test factors and their interaction
wald.asreml(m0, ssType="conditional", denDF="numeric")

##Predictions for the interaction
pred <- predict(m0,classify="popmean:Year",sed=list("popmean:Year"=T))
pred$predictions

## Covariance between estimates
svc(m0)

```

## Compute genetic correlation for Elisa
```{r}
m0 <- asreml(Elisa ~ -1+popmean,rcov=~at(Year):ar1(Y):ar1(X),random=~corgh(Year):at(pop,"Dic2 x Lloyd"):genotype+corgh(Year):at(pop,"Dic2 x Silur"):genotype+at(Year):X_Y,na.method.X="include",data=data,maxiter=40,trace=F)
m0 <- update(m0)
m0 <- update(m0)

summary(m0)$varcomp[c(1,4),2:3]
```

## Compute heritabilities for Elisa
```{r}
## Heritability Dic2 x Lloyd 2012
summary(m0)$varcomp[2,2]/sum(summary(m0)$varcomp[c(2,7),2])
Heritability <- as.numeric(pin(m0,prop~(V2)/(V2+V7)))
CI<-c(Heritability[1]-qnorm(0.975)* Heritability[2], Heritability[1]+qnorm(0.975)* Heritability[2])
names(CI) <- c("Lower95%CI","Upper95%CI")
CI

## Heritability Dic2 x Lloyd 2015
summary(m0)$varcomp[3,2]/sum(summary(m0)$varcomp[c(3,8),2])
Heritability <- as.numeric(pin(m0,prop~(V3)/(V3+V8)))
CI<-c(Heritability[1]-qnorm(0.975)* Heritability[2], Heritability[1]+qnorm(0.975)* Heritability[2])
names(CI) <- c("Lower95%CI","Upper95%CI")
CI

## Heritability Dic2 x Silur 2012
summary(m0)$varcomp[5,2]/sum(summary(m0)$varcomp[c(5,7),2])

Heritability <- as.numeric(pin(m0,prop~(V5)/(V5+V7)))
CI<-c(Heritability[1]-qnorm(0.975)* Heritability[2], Heritability[1]+qnorm(0.975)* Heritability[2])
names(CI) <- c("Lower95%CI","Upper95%CI")
CI

## Heritability Dic2 x Silur 2015
summary(m0)$varcomp[6,2]/sum(summary(m0)$varcomp[c(6,8),2])

Heritability <- as.numeric(pin(m0,prop~(V6)/(V6+V8)))
CI<-c(Heritability[1]-qnorm(0.975)* Heritability[2], Heritability[1]+qnorm(0.975)* Heritability[2])
names(CI) <- c("Lower95%CI","Upper95%CI")
CI

```
## Proportion of total variance explained by spatial autocorrelation for Elisa
```{r}

## Spatial autocorrelation Dic2 x Lloyd 2012
summary(m0)$varcomp[9,2]/sum(summary(m0)$varcomp[c(2,7,9),2])
## Spatial autocorrelation Dic2 x Silur 2012
summary(m0)$varcomp[9,2]/sum(summary(m0)$varcomp[c(5,7,9),2])

## Spatial autocorrelation Dic2 x Lloyd 2012
summary(m0)$varcomp[12,2]/sum(summary(m0)$varcomp[c(3,8,12),2])

## Spatial autocorrelation  Dic2 x Silur 2015
summary(m0)$varcomp[12,2]/sum(summary(m0)$varcomp[c(6,8,12),2])
```
## Extract BLUPs
```{r}
hist(m0$coefficient$random[grepl("genotype",names(m0$coefficient$random))&m0$coefficient$random!=0],main="BLUP distribution")

## 357 genotypes in total
length(unique(data$genotype[data$cross=="cross"&!is.na(data$cross)&!is.na(data$Elisa)]))

## 15 genotypes without replication
tab <- table(data$genotype[data$cross=="cross"&!is.na(data$cross)&!is.na(data$Elisa)])
length(tab[tab==1])

## Extract BLUPS
coefElisa <- m0$coefficient$random[grepl("genotype",names(m0$coefficient$random))&m0$coefficient$random!=0]
## Extract genotype, pop, year
coefElisaname <- strsplit(names(coefElisa),":")
coefElisaname <- lapply(coefElisaname,function(x){strsplit(x,"_")})

year = do.call("rbind", lapply(coefElisaname, "[[", 1))
pop = do.call("rbind", lapply(coefElisaname, "[[", 2))
geno = do.call("rbind", lapply(coefElisaname, "[[", 3))

BLUPElisa <- data.frame(pop[,3],geno[,2],year[,2],coefElisa)

names(BLUPElisa) <- c("pop","geno","year","BLUP")
head(BLUPElisa)

## 357 genotypes
nrow(BLUPElisa[BLUPElisa$year=="2012",])
nrow(BLUPElisa[BLUPElisa$year=="2015",])

BLUPElisa$genotype_year <- paste(BLUPElisa$geno,BLUPElisa$year,sep="_")

BLUPElisa$real <- BLUPElisa$genotype_year%in%data$genotype_year
head(BLUPElisa[BLUPElisa$real==FALSE,])

## Example of an unreplicated genotype
data[data$genotype=="BX07.2.1f1.17.1"&!is.na(data$genotype),]
BLUPElisa[BLUPElisa$geno=="BX07.2.1f1.17.1"&!is.na(BLUPElisa$geno),]

## Get rid of genotypes with infered BLUPS (i.e. that were not observed that year)
BLUPElisa <- BLUPElisa[BLUPElisa$real==T,]

write.csv(BLUPElisa,file="BLUPsElisa2012_2015.csv",row.names=F,quote=F)

```


# qPCR
## Model selection
```{r qPCR}
data2015 <- data[data$Year=="2015",]
## Spatially uncorrelated and correlated (AR1) environmental variance on row (X) and column (Y) , genotype and no linear X effect (model A for direct genetic effects and model 3 for residuals) (not converged)
## By default, only 13 iterations, so increase this number with maxiter
m0 <- asreml(QPCR ~ -1+pop2015mean+pol(X,-1)+pol(Y,-1),rcov=~ar1(Y):ar1(X),random=~at(pop2015,"Dic2 x Lloyd"):genotype+at(pop2015,"Dic2 x Silur"):genotype+X_Y,na.method.X="include",data=data2015,maxiter=40,trace=F)
summary(m0)$varcomp

## Distribution of breeding values for DL
hist(m0$coefficients$random[grepl("_pop2015_Dic2 x Lloyd",names(m0$coefficients$random))&m0$coefficient$random!=0],main="Dic2 x Lloyd",xlab=NA)
## Distribution of breeding values for DS
hist(m0$coefficients$random[grepl("_pop2015_Dic2 x Silur",names(m0$coefficients$random))&m0$coefficient$random!=0],main="Dic2 x Silur",xlab=NA)

##  No spatially correlated environmental variance (model 1 for residuals)
m1 <- asreml(QPCR ~ -1+pop2015mean+pol(X,-1)+pol(Y,-1),rcov=~id(Y):id(X),random=~at(pop2015,"Dic2 x Lloyd"):genotype+at(pop2015,"Dic2 x Silur"):genotype,na.method.X="include",data=data2015,maxiter=40,trace=F)
summary(m1)$varcomp

## No spatially uncorrelated environmental variance (model 2 for residuals)
m2 <- asreml(QPCR ~ -1+pop2015mean+pol(X,-1)+pol(Y,-1),rcov=~ar1(Y):ar1(X),random=~at(pop2015,"Dic2 x Lloyd"):genotype+at(pop2015,"Dic2 x Silur"):genotype,na.method.X="include",data=data2015,maxiter=40,trace=F)

##AR1 on X only
m3 <- asreml(QPCR ~ -1+pop2015mean+pol(X,-1)+pol(Y,-1),rcov=~id(Y):ar1(X),random=~at(pop2015,"Dic2 x Lloyd"):genotype+at(pop2015,"Dic2 x Silur"):genotype+X_Y,na.method.X="include",data=data2015,maxiter=40,trace=F)
summary(m3)$varcomp

##AR1 on Y only
m4 <- asreml(QPCR ~ -1+pop2015mean+pol(X,-1)+pol(Y,-1),rcov=~id(X):ar1(Y),random=~at(pop2015,"Dic2 x Lloyd"):genotype+at(pop2015,"Dic2 x Silur"):genotype+X_Y,na.method.X="include",data=data2[data2$Year=="2015",],maxiter=40,trace=F)
summary(m4)$varcomp


AICcASRemlRmd(paste("m",0:4,sep=""))
filename<-paste('AICcTable_ASReml-R_Analyses_', Sys.Date(),".csv",sep="")
file.rename(from=filename, to=paste('AICcTable_ASReml-R_Analyses_', Sys.Date(),"qPCR",".csv",sep=""))


#plot.asrVariogram(variogram(m0))
hist(m0$residuals,main="Autocorrelated residual distribution")
hist(m0$coefficient$random[grep("X_Y",names(m0$coefficient$random))],main="Non-autocorrelated residual  distribution")


## Check spatial auto-correlation
y <- -100:100*0.1
plot(y,summary(m0)$varcomp[5,2]^abs(y))
x <- -10:10*2
plot(x,summary(m0)$varcomp[6,2]^abs(x))
```
## Fixed effects for qPCR
```{r}
## Fixed effects
m1 <- asreml(QPCR ~ 1+pop2015mean+pol(X,-1)+pol(Y,-1),rcov=~id(Y):id(X),random=~at(pop2015,"Dic2 x Lloyd"):genotype+at(pop2015,"Dic2 x Silur"):genotype,na.method.X="include",data=data2015,maxiter=40,trace=F)

##Conditional Wald F-test to test factors and their interaction
wald.asreml(m1, ssType="conditional", denDF="numeric")

##Predictions for the interaction
pred <- predict(m1,classify="pop2015mean",sed=list("pop2015mean"=T))
pred$predictions

## Covariance between estimates
svc(m1)

```

## Model with lowest AICc
```{r}
m1 <- asreml(QPCR ~ -1+pop2015mean,rcov=~id(Y):id(X),random=~at(pop2015,"Dic2 x Lloyd"):genotype+at(pop2015,"Dic2 x Silur"):genotype,na.method.X="include",data=data[data$Year=="2015",],maxiter=40,trace=F)
summary(m1)$varcomp

summary(m1)$varcomp[,2:3]

```

## Compute heritabilities for qPCR
```{r}
## Heritability Dic2 x Lloyd 2012
summary(m1)$varcomp[1,2]/sum(summary(m1)$varcomp[c(1,3),2])
Heritability <- as.numeric(pin(m1,prop~(V1)/(V1+V3)))
CI<-c(Heritability[1]-qnorm(0.975)* Heritability[2], Heritability[1]+qnorm(0.975)* Heritability[2])
names(CI) <- c("Lower95%CI","Upper95%CI")
CI
## Heritability Dic2 x Silur 2012
summary(m1)$varcomp[2,2]/sum(summary(m1)$varcomp[c(2,3),2])
Heritability <- as.numeric(pin(m1,prop~(V2)/(V2+V3)))
CI<-c(Heritability[1]-qnorm(0.975)* Heritability[2], Heritability[1]+qnorm(0.975)* Heritability[2])
names(CI) <- c("Lower95%CI","Upper95%CI")
CI


```


### Spatial autocorrelation for qPCR (second best model)
```{r}
## Spatial autocorrelation Dic2 x Lloyd 2012
summary(m0)$varcomp[4,2]/sum(summary(m0)$varcomp[c(1,3,4),2])
## Spatial autocorrelation Dic2 x Silur 2012
summary(m0)$varcomp[4,2]/sum(summary(m0)$varcomp[c(2,3,4),2])

```
## Extract BLUPs
```{r}
hist(m1$coefficient$random[grepl("genotype",names(m1$coefficient$random))&m1$coefficient$random!=0],main="BLUP distribution")

## 344 genotypes in total
length(unique(data$genotype[data$cross2015=="cross"&!is.na(data$cross2015)&!is.na(data$QPCR)]))

## 278 genotypes without replication
tab <- table(data$genotype[data$cross2015=="cross"&!is.na(data$cross)&!is.na(data$QPCR)])
length(tab[tab==1])

## Extract BLUPS
coefqPCR <- m1$coefficient$random[grepl("genotype",names(m1$coefficient$random))&m1$coefficient$random!=0]
## Extract genotype, pop, year
coefqPCRname <- strsplit(names(coefqPCR),":")
coefqPCRname <- lapply(coefqPCRname,function(x){strsplit(x,"_")})

pop = do.call("rbind", lapply(coefqPCRname, "[[", 1))
geno = do.call("rbind", lapply(coefqPCRname, "[[", 2))

BLUPqPCR <- data.frame(pop[,3],geno[,2],coefqPCR)

names(BLUPqPCR) <- c("pop","geno","BLUP")
head(BLUPqPCR)

## 344 genotypes
BLUPqPCR$year <- as.factor(rep("2015",nrow(BLUPqPCR)))
nrow(BLUPqPCR[BLUPqPCR$year=="2015",])

BLUPqPCR$genotype_year <- paste(BLUPqPCR$geno,BLUPqPCR$year,sep="_")

BLUPqPCR$real <- BLUPqPCR$genotype_year%in%data$genotype_year

## Get rid of genotypes with infered BLUPS (i.e. that were not observed that year)
BLUPqPCR <- BLUPqPCR[BLUPqPCR$real==T,]
write.csv(BLUPqPCR,file="BLUPsqPCR2015.csv",row.names=F,quote=F)

```
