# Supplementary material for: Epistatic determinism of durum wheat resistance to the wheat spindle streak mosaic virus
Source: Theor Appl Genet. 2017 Apr 27;130(7):1491–505. doi: 10.1007/s00122-017-2904-6 (PMC5487696; doi:10.1007/s00122-017-2904-6)
Supplement: Supplementary file 4 — Online Resource 4: Data and R scripts for reproducible QTL detection. Data and R script (.csv and.rmd format) are provided in this tar archive. A scheme aims to explain the content of each file and its role in the QTL detection pipeline. The upstream bioinformatic steps (from raw reads to consensus genetic map) are not included (GZ 72829 kb) [file 122_2017_2904_MOESM4_ESM.gz › TMP/SCRIPT/1_Blup_and_Heritability/BLUPsElisa2012_2015.csv]

pop	geno	year	BLUP	genotype_year	real
Dic2 x Lloyd	BX07.2.1f1.1.1	2012	-0.258064383068756	BX07.2.1f1.1.1_2012	TRUE
Dic2 x Lloyd	BX07.2.1f1.1.2	2012	-0.0156399203371319	BX07.2.1f1.1.2_2012	TRUE
Dic2 x Lloyd	BX07.2.1f1.10.1	2012	-0.427272752782502	BX07.2.1f1.10.1_2012	TRUE
Dic2 x Lloyd	BX07.2.1f1.10.2	2012	-0.346562871637001	BX07.2.1f1.10.2_2012	TRUE
Dic2 x Lloyd	BX07.2.1f1.11.1	2012	0.210921815766746	BX07.2.1f1.11.1_2012	TRUE
Dic2 x Lloyd	BX07.2.1f1.11.2	2012	-0.129920702628657	BX07.2.1f1.11.2_2012	TRUE
Dic2 x Lloyd	BX07.2.1f1.12.1	2012	-0.0133267875467984	BX07.2.1f1.12.1_2012	TRUE
Dic2 x Lloyd	BX07.2.1f1.12.2	2012	-0.366729017239339	BX07.2.1f1.12.2_2012	TRUE
Dic2 x Lloyd	BX07.2.1f1.13.1	2012	0.0784218687720077	BX07.2.1f1.13.1_2012	TRUE
Dic2 x Lloyd	BX07.2.1f1.13.2	2012	0.299188665634181	BX07.2.1f1.13.2_2012	TRUE
Dic2 x Lloyd	BX07.2.1f1.14.1	2012	0.0773773439592132	BX07.2.1f1.14.1_2012	TRUE
Dic2 x Lloyd	BX07.2.1f1.14.2	2012	-0.0312296670055329	BX07.2.1f1.14.2_2012	TRUE
Dic2 x Lloyd	BX07.2.1f1.15.1	2012	0.086505367703149	BX07.2.1f1.15.1_2012	TRUE
Dic2 x Lloyd	BX07.2.1f1.15.2	2012	0.253794051426053	BX07.2.1f1.15.2_2012	TRUE
Dic2 x Lloyd	BX07.2.1f1.16.1	2012	0.0942331165562656	BX07.2.1f1.16.1_2012	TRUE
Dic2 x Lloyd	BX07.2.1f1.16.2	2012	0.0943120582641727	BX07.2.1f1.16.2_2012	TRUE
Dic2 x Lloyd	BX07.2.1f1.17.2	2012	-0.352281213123468	BX07.2.1f1.17.2_2012	TRUE
Dic2 x Lloyd	BX07.2.1f1.18.1	2012	0.154189594881297	BX07.2.1f1.18.1_2012	TRUE
Dic2 x Lloyd	BX07.2.1f1.18.2	2012	0.17007174069214	BX07.2.1f1.18.2_2012	TRUE
Dic2 x Lloyd	BX07.2.1f1.19.1	2012	0.326708662788807	BX07.2.1f1.19.1_2012	TRUE
Dic2 x Lloyd	BX07.2.1f1.19.2	2012	0.317280147592704	BX07.2.1f1.19.2_2012	TRUE
Dic2 x Lloyd	BX07.2.1f1.2.1	2012	0.0971351032689165	BX07.2.1f1.2.1_2012	TRUE
Dic2 x Lloyd	BX07.2.1f1.2.2	2012	0.00902356995378398	BX07.2.1f1.2.2_2012	TRUE
Dic2 x Lloyd	BX07.2.1f1.20.1	2012	-0.124798316288226	BX07.2.1f1.20.1_2012	TRUE
Dic2 x Lloyd	BX07.2.1f1.20.2	2012	-0.102700962835129	BX07.2.1f1.20.2_2012	TRUE
Dic2 x Lloyd	BX07.2.1f1.21.1	2012	-0.251570366044301	BX07.2.1f1.21.1_2012	TRUE
Dic2 x Lloyd	BX07.2.1f1.21.2	2012	-0.402096544174825	BX07.2.1f1.21.2_2012	TRUE
Dic2 x Lloyd	BX07.2.1f1.22.1	2012	-0.092165566889897	BX07.2.1f1.22.1_2012	TRUE
Dic2 x Lloyd	BX07.2.1f1.22.2	2012	0.144213646532471	BX07.2.1f1.22.2_2012	TRUE
Dic2 x Lloyd	BX07.2.1f1.23.1	2012	0.31159602645196	BX07.2.1f1.23.1_2012	TRUE
Dic2 x Lloyd	BX07.2.1f1.23.2	2012	-0.38877584737486	BX07.2.1f1.23.2_2012	TRUE
Dic2 x Lloyd	BX07.2.1f1.24.1	2012	0.0126035389775903	BX07.2.1f1.24.1_2012	TRUE
Dic2 x Lloyd	BX07.2.1f1.24.2	2012	0.147000761272805	BX07.2.1f1.24.2_2012	TRUE
Dic2 x Lloyd	BX07.2.1f1.25.1	2012	0.135121787600033	BX07.2.1f1.25.1_2012	TRUE
Dic2 x Lloyd	BX07.2.1f1.25.2	2012	0.145814273507681	BX07.2.1f1.25.2_2012	TRUE
Dic2 x Lloyd	BX07.2.1f1.26.1	2012	0.0207030307836533	BX07.2.1f1.26.1_2012	TRUE
Dic2 x Lloyd	BX07.2.1f1.26.2	2012	0.182997137981037	BX07.2.1f1.26.2_2012	TRUE
Dic2 x Lloyd	BX07.2.1f1.27.1	2012	0.164702924678599	BX07.2.1f1.27.1_2012	TRUE
Dic2 x Lloyd	BX07.2.1f1.28.1	2012	0.136217162050435	BX07.2.1f1.28.1_2012	TRUE
Dic2 x Lloyd	BX07.2.1f1.28.2	2012	0.256171923102215	BX07.2.1f1.28.2_2012	TRUE
Dic2 x Lloyd	BX07.2.1f1.29.1	2012	0.103337504028525	BX07.2.1f1.29.1_2012	TRUE
Dic2 x Lloyd	BX07.2.1f1.29.2	2012	-0.375360618613689	BX07.2.1f1.29.2_2012	TRUE
Dic2 x Lloyd	BX07.2.1f1.3.1	2012	0.143970650185536	BX07.2.1f1.3.1_2012	TRUE
Dic2 x Lloyd	BX07.2.1f1.3.2	2012	-0.0567803710341793	BX07.2.1f1.3.2_2012	TRUE
Dic2 x Lloyd	BX07.2.1f1.30.1	2012	-0.147107467926213	BX07.2.1f1.30.1_2012	TRUE
Dic2 x Lloyd	BX07.2.1f1.30.2	2012	0.0899081351430641	BX07.2.1f1.30.2_2012	TRUE
Dic2 x Lloyd	BX07.2.1f1.31.1	2012	0.0260010337246627	BX07.2.1f1.31.1_2012	TRUE
Dic2 x Lloyd	BX07.2.1f1.31.2	2012	0.162274643694111	BX07.2.1f1.31.2_2012	TRUE
Dic2 x Lloyd	BX07.2.1f1.32.1	2012	-0.183774965961172	BX07.2.1f1.32.1_2012	TRUE
Dic2 x Lloyd	BX07.2.1f1.32.2	2012	0.256783918296174	BX07.2.1f1.32.2_2012	TRUE
Dic2 x Lloyd	BX07.2.1f1.33.1	2012	0.242503526019009	BX07.2.1f1.33.1_2012	TRUE
Dic2 x Lloyd	BX07.2.1f1.33.2	2012	0.238318333840701	BX07.2.1f1.33.2_2012	TRUE
Dic2 x Lloyd	BX07.2.1f1.34.1	2012	0.176772336051176	BX07.2.1f1.34.1_2012	TRUE
Dic2 x Lloyd	BX07.2.1f1.34.2	2012	0.133935705669614	BX07.2.1f1.34.2_2012	TRUE
Dic2 x Lloyd	BX07.2.1f1.35.1	2012	0.0336854476029231	BX07.2.1f1.35.1_2012	TRUE
Dic2 x Lloyd	BX07.2.1f1.35.2	2012	-0.0176974571313079	BX07.2.1f1.35.2_2012	TRUE
Dic2 x Lloyd	BX07.2.1f1.36.1	2012	0.200846661545907	BX07.2.1f1.36.1_2012	TRUE
Dic2 x Lloyd	BX07.2.1f1.36.2	2012	-0.208164392461107	BX07.2.1f1.36.2_2012	TRUE
Dic2 x Lloyd	BX07.2.1f1.37.1	2012	-0.210793886384346	BX07.2.1f1.37.1_2012	TRUE
Dic2 x Lloyd	BX07.2.1f1.37.2	2012	0.0408751969773625	BX07.2.1f1.37.2_2012	TRUE
Dic2 x Lloyd	BX07.2.1f1.38.1	2012	0.137673992940324	BX07.2.1f1.38.1_2012	TRUE
Dic2 x Lloyd	BX07.2.1f1.38.2	2012	-0.312438901808974	BX07.2.1f1.38.2_2012	TRUE
Dic2 x Lloyd	BX07.2.1f1.39.1	2012	0.0793418035570164	BX07.2.1f1.39.1_2012	TRUE
Dic2 x Lloyd	BX07.2.1f1.39.2	2012	0.23775337792951	BX07.2.1f1.39.2_2012	TRUE
Dic2 x Lloyd	BX07.2.1f1.4.1	2012	-0.000632849692367118	BX07.2.1f1.4.1_2012	TRUE
Dic2 x Lloyd	BX07.2.1f1.4.2	2012	-0.203787085418359	BX07.2.1f1.4.2_2012	TRUE
Dic2 x Lloyd	BX07.2.1f1.40.1	2012	0.0936529300310038	BX07.2.1f1.40.1_2012	TRUE
Dic2 x Lloyd	BX07.2.1f1.40.2	2012	-0.0364590062588778	BX07.2.1f1.40.2_2012	TRUE
Dic2 x Lloyd	BX07.2.1f1.41.2	2012	0.247180950251391	BX07.2.1f1.41.2_2012	TRUE
Dic2 x Lloyd	BX07.2.1f1.42.1	2012	-0.417975646704192	BX07.2.1f1.42.1_2012	TRUE
Dic2 x Lloyd	BX07.2.1f1.42.2	2012	-0.00688367706012504	BX07.2.1f1.42.2_2012	TRUE
Dic2 x Lloyd	BX07.2.1f1.43.1	2012	0.169239309173423	BX07.2.1f1.43.1_2012	TRUE
Dic2 x Lloyd	BX07.2.1f1.43.2	2012	-0.402414024846542	BX07.2.1f1.43.2_2012	TRUE
Dic2 x Lloyd	BX07.2.1f1.44.1	2012	0.136637051321344	BX07.2.1f1.44.1_2012	TRUE
Dic2 x Lloyd	BX07.2.1f1.44.2	2012	0.0452953202250925	BX07.2.1f1.44.2_2012	TRUE
Dic2 x Lloyd	BX07.2.1f1.45.1	2012	0.0331260197663207	BX07.2.1f1.45.1_2012	TRUE
Dic2 x Lloyd	BX07.2.1f1.45.2	2012	-0.120546519461214	BX07.2.1f1.45.2_2012	TRUE
Dic2 x Lloyd	BX07.2.1f1.46.2	2012	0.0962723497616246	BX07.2.1f1.46.2_2012	TRUE
Dic2 x Lloyd	BX07.2.1f1.47.1	2012	-0.170908968420095	BX07.2.1f1.47.1_2012	TRUE
Dic2 x Lloyd	BX07.2.1f1.47.2	2012	-0.370417236372054	BX07.2.1f1.47.2_2012	TRUE
Dic2 x Lloyd	BX07.2.1f1.48.1	2012	0.231648048766146	BX07.2.1f1.48.1_2012	TRUE
Dic2 x Lloyd	BX07.2.1f1.48.2	2012	0.10140485437969	BX07.2.1f1.48.2_2012	TRUE
Dic2 x Lloyd	BX07.2.1f1.49.1	2012	-0.195209098242375	BX07.2.1f1.49.1_2012	TRUE
Dic2 x Lloyd	BX07.2.1f1.49.2	2012	-0.218435758876191	BX07.2.1f1.49.2_2012	TRUE
Dic2 x Lloyd	BX07.2.1f1.5.1	2012	0.19076684032932	BX07.2.1f1.5.1_2012	TRUE
Dic2 x Lloyd	BX07.2.1f1.5.2	2012	0.106704074587457	BX07.2.1f1.5.2_2012	TRUE
Dic2 x Lloyd	BX07.2.1f1.50.1	2012	-0.0975818728431971	BX07.2.1f1.50.1_2012	TRUE
Dic2 x Lloyd	BX07.2.1f1.50.2	2012	-0.293415060538767	BX07.2.1f1.50.2_2012	TRUE
Dic2 x Lloyd	BX07.2.1f1.6.1	2012	-0.267953829947426	BX07.2.1f1.6.1_2012	TRUE
Dic2 x Lloyd	BX07.2.1f1.6.2	2012	-0.192477475785409	BX07.2.1f1.6.2_2012	TRUE
Dic2 x Lloyd	BX07.2.1f1.7.1	2012	0.0156484713196685	BX07.2.1f1.7.1_2012	TRUE
Dic2 x Lloyd	BX07.2.1f1.7.2	2012	0.0620632134558166	BX07.2.1f1.7.2_2012	TRUE
Dic2 x Lloyd	BX07.2.1f1.8.1	2012	-0.308385435000682	BX07.2.1f1.8.1_2012	TRUE
Dic2 x Lloyd	BX07.2.1f1.8.2	2012	-0.0334087151822482	BX07.2.1f1.8.2_2012	TRUE
Dic2 x Lloyd	BX07.2.1f1.9.1	2012	-0.406413484578668	BX07.2.1f1.9.1_2012	TRUE
Dic2 x Lloyd	BX07.2.1f1.9.2	2012	0.17677048166493	BX07.2.1f1.9.2_2012	TRUE
Dic2 x Lloyd	BX07.2.1f2.1	2012	0.165741271993598	BX07.2.1f2.1_2012	TRUE
Dic2 x Lloyd	BX07.2.1f2.10	2012	-0.173227012942337	BX07.2.1f2.10_2012	TRUE
Dic2 x Lloyd	BX07.2.1f2.11	2012	0.181004384786396	BX07.2.1f2.11_2012	TRUE
Dic2 x Lloyd	BX07.2.1f2.12	2012	0.140506889526916	BX07.2.1f2.12_2012	TRUE
Dic2 x Lloyd	BX07.2.1f2.13	2012	-0.147893603732936	BX07.2.1f2.13_2012	TRUE
Dic2 x Lloyd	BX07.2.1f2.14	2012	0.197777073889755	BX07.2.1f2.14_2012	TRUE
Dic2 x Lloyd	BX07.2.1f2.15	2012	-0.136855676051606	BX07.2.1f2.15_2012	TRUE
Dic2 x Lloyd	BX07.2.1f2.16	2012	-0.0244332872597293	BX07.2.1f2.16_2012	TRUE
Dic2 x Lloyd	BX07.2.1f2.17	2012	-0.0298608736034568	BX07.2.1f2.17_2012	TRUE
Dic2 x Lloyd	BX07.2.1f2.18	2012	-0.0873417389926129	BX07.2.1f2.18_2012	TRUE
Dic2 x Lloyd	BX07.2.1f2.19	2012	0.0564741270604279	BX07.2.1f2.19_2012	TRUE
Dic2 x Lloyd	BX07.2.1f2.2	2012	0.166770776295974	BX07.2.1f2.2_2012	TRUE
Dic2 x Lloyd	BX07.2.1f2.20	2012	0.256299206410444	BX07.2.1f2.20_2012	TRUE
Dic2 x Lloyd	BX07.2.1f2.21	2012	0.112358054740851	BX07.2.1f2.21_2012	TRUE
Dic2 x Lloyd	BX07.2.1f2.25	2012	0.129999873241664	BX07.2.1f2.25_2012	TRUE
Dic2 x Lloyd	BX07.2.1f2.27	2012	0.242310629962517	BX07.2.1f2.27_2012	TRUE
Dic2 x Lloyd	BX07.2.1f2.28	2012	0.0428814457284281	BX07.2.1f2.28_2012	TRUE
Dic2 x Lloyd	BX07.2.1f2.29	2012	0.112022331448442	BX07.2.1f2.29_2012	TRUE
Dic2 x Lloyd	BX07.2.1f2.3	2012	-0.510460975036188	BX07.2.1f2.3_2012	TRUE
Dic2 x Lloyd	BX07.2.1f2.30	2012	-0.285022289778583	BX07.2.1f2.30_2012	TRUE
Dic2 x Lloyd	BX07.2.1f2.31	2012	0.208179954776711	BX07.2.1f2.31_2012	TRUE
Dic2 x Lloyd	BX07.2.1f2.34	2012	-0.00921171989945496	BX07.2.1f2.34_2012	TRUE
Dic2 x Lloyd	BX07.2.1f2.35	2012	-0.0264096040867092	BX07.2.1f2.35_2012	TRUE
Dic2 x Lloyd	BX07.2.1f2.36	2012	-0.0303612003889069	BX07.2.1f2.36_2012	TRUE
Dic2 x Lloyd	BX07.2.1f2.37	2012	0.0799939729372972	BX07.2.1f2.37_2012	TRUE
Dic2 x Lloyd	BX07.2.1f2.38	2012	0.191007686121492	BX07.2.1f2.38_2012	TRUE
Dic2 x Lloyd	BX07.2.1f2.39	2012	0.200414339343727	BX07.2.1f2.39_2012	TRUE
Dic2 x Lloyd	BX07.2.1f2.4	2012	-0.387530199739258	BX07.2.1f2.4_2012	TRUE
Dic2 x Lloyd	BX07.2.1f2.40	2012	0.15563029596806	BX07.2.1f2.40_2012	TRUE
Dic2 x Lloyd	BX07.2.1f2.41	2012	0.264516831355828	BX07.2.1f2.41_2012	TRUE
Dic2 x Lloyd	BX07.2.1f2.42	2012	0.17470119167479	BX07.2.1f2.42_2012	TRUE
Dic2 x Lloyd	BX07.2.1f2.43	2012	0.178714708825474	BX07.2.1f2.43_2012	TRUE
Dic2 x Lloyd	BX07.2.1f2.44	2012	0.199846713459437	BX07.2.1f2.44_2012	TRUE
Dic2 x Lloyd	BX07.2.1f2.45	2012	-0.56040844735361	BX07.2.1f2.45_2012	TRUE
Dic2 x Lloyd	BX07.2.1f2.46	2012	-0.249839634705492	BX07.2.1f2.46_2012	TRUE
Dic2 x Lloyd	BX07.2.1f2.47	2012	-0.106378576664455	BX07.2.1f2.47_2012	TRUE
Dic2 x Lloyd	BX07.2.1f2.48	2012	0.263419399751366	BX07.2.1f2.48_2012	TRUE
Dic2 x Lloyd	BX07.2.1f2.49	2012	0.144599473440884	BX07.2.1f2.49_2012	TRUE
Dic2 x Lloyd	BX07.2.1f2.5	2012	-0.262178043729192	BX07.2.1f2.5_2012	TRUE
Dic2 x Lloyd	BX07.2.1f2.50	2012	0.205813091177094	BX07.2.1f2.50_2012	TRUE
Dic2 x Lloyd	BX07.2.1f2.51	2012	0.0954939688141402	BX07.2.1f2.51_2012	TRUE
Dic2 x Lloyd	BX07.2.1f2.52	2012	0.225139803410495	BX07.2.1f2.52_2012	TRUE
Dic2 x Lloyd	BX07.2.1f2.53	2012	-0.213904709069901	BX07.2.1f2.53_2012	TRUE
Dic2 x Lloyd	BX07.2.1f2.54	2012	0.247213603940725	BX07.2.1f2.54_2012	TRUE
Dic2 x Lloyd	BX07.2.1f2.55	2012	0.132420413277596	BX07.2.1f2.55_2012	TRUE
Dic2 x Lloyd	BX07.2.1f2.56	2012	0.329498362172401	BX07.2.1f2.56_2012	TRUE
Dic2 x Lloyd	BX07.2.1f2.57	2012	-0.0821424166528064	BX07.2.1f2.57_2012	TRUE
Dic2 x Lloyd	BX07.2.1f2.58	2012	0.188576572742742	BX07.2.1f2.58_2012	TRUE
Dic2 x Lloyd	BX07.2.1f2.59	2012	0.252665485670592	BX07.2.1f2.59_2012	TRUE
Dic2 x Lloyd	BX07.2.1f2.6	2012	0.125416028106588	BX07.2.1f2.6_2012	TRUE
Dic2 x Lloyd	BX07.2.1f2.60	2012	0.112023493913068	BX07.2.1f2.60_2012	TRUE
Dic2 x Lloyd	BX07.2.1f2.61	2012	0.138021024285403	BX07.2.1f2.61_2012	TRUE
Dic2 x Lloyd	BX07.2.1f2.62	2012	0.136882740718915	BX07.2.1f2.62_2012	TRUE
Dic2 x Lloyd	BX07.2.1f2.63	2012	0.188195077175118	BX07.2.1f2.63_2012	TRUE
Dic2 x Lloyd	BX07.2.1f2.64	2012	-0.148588413498102	BX07.2.1f2.64_2012	TRUE
Dic2 x Lloyd	BX07.2.1f2.65	2012	0.143829610428598	BX07.2.1f2.65_2012	TRUE
Dic2 x Lloyd	BX07.2.1f2.66	2012	0.14193744620791	BX07.2.1f2.66_2012	TRUE
Dic2 x Lloyd	BX07.2.1f2.67	2012	0.0167762577548723	BX07.2.1f2.67_2012	TRUE
Dic2 x Lloyd	BX07.2.1f2.68	2012	0.153781677013841	BX07.2.1f2.68_2012	TRUE
Dic2 x Lloyd	BX07.2.1f2.69	2012	0.0294815374536909	BX07.2.1f2.69_2012	TRUE
Dic2 x Lloyd	BX07.2.1f2.7	2012	-0.260405870047964	BX07.2.1f2.7_2012	TRUE
Dic2 x Lloyd	BX07.2.1f2.70	2012	0.243054113251012	BX07.2.1f2.70_2012	TRUE
Dic2 x Lloyd	BX07.2.1f2.71	2012	0.215436234159903	BX07.2.1f2.71_2012	TRUE
Dic2 x Lloyd	BX07.2.1f2.72	2012	0.291120791073606	BX07.2.1f2.72_2012	TRUE
Dic2 x Lloyd	BX07.2.1f2.73	2012	0.183459305045362	BX07.2.1f2.73_2012	TRUE
Dic2 x Lloyd	BX07.2.1f2.74	2012	-0.0417133813261223	BX07.2.1f2.74_2012	TRUE
Dic2 x Lloyd	BX07.2.1f2.75	2012	0.0769620839639385	BX07.2.1f2.75_2012	TRUE
Dic2 x Lloyd	BX07.2.1f2.76	2012	0.0584374921472774	BX07.2.1f2.76_2012	TRUE
Dic2 x Lloyd	BX07.2.1f2.77	2012	0.0368097796173139	BX07.2.1f2.77_2012	TRUE
Dic2 x Lloyd	BX07.2.1f2.78	2012	0.235647226708931	BX07.2.1f2.78_2012	TRUE
Dic2 x Lloyd	BX07.2.1f2.79	2012	0.0430981444631882	BX07.2.1f2.79_2012	TRUE
Dic2 x Lloyd	BX07.2.1f2.8	2012	-0.376114238863009	BX07.2.1f2.8_2012	TRUE
Dic2 x Lloyd	BX07.2.1f2.80	2012	0.127507643765194	BX07.2.1f2.80_2012	TRUE
Dic2 x Lloyd	BX07.2.1f2.82	2012	0.0320629728193303	BX07.2.1f2.82_2012	TRUE
Dic2 x Lloyd	BX07.2.1f2.83	2012	-0.319548366740335	BX07.2.1f2.83_2012	TRUE
Dic2 x Lloyd	BX07.2.1f2.84	2012	-0.434166419990467	BX07.2.1f2.84_2012	TRUE
Dic2 x Lloyd	BX07.2.1f2.85	2012	-0.324281585899046	BX07.2.1f2.85_2012	TRUE
Dic2 x Lloyd	BX07.2.1f2.86	2012	-0.23852154890124	BX07.2.1f2.86_2012	TRUE
Dic2 x Lloyd	BX07.2.1f2.87	2012	0.195840125426929	BX07.2.1f2.87_2012	TRUE
Dic2 x Lloyd	BX07.2.1f2.88	2012	-0.266573560753872	BX07.2.1f2.88_2012	TRUE
Dic2 x Lloyd	BX07.2.1f2.89	2012	0.116052050736398	BX07.2.1f2.89_2012	TRUE
Dic2 x Lloyd	BX07.2.1f2.9	2012	-0.0544030860219603	BX07.2.1f2.9_2012	TRUE
Dic2 x Lloyd	BX07.2.1f2.90	2012	0.316359473863153	BX07.2.1f2.90_2012	TRUE
Dic2 x Lloyd	BX07.2.1f2.91	2012	-0.222688620523403	BX07.2.1f2.91_2012	TRUE
Dic2 x Lloyd	BX07.2.1f2.92	2012	0.00222577635866422	BX07.2.1f2.92_2012	TRUE
Dic2 x Lloyd	BX07.2.1f2.93	2012	-0.0579337045803466	BX07.2.1f2.93_2012	TRUE
Dic2 x Lloyd	BX07.2.1f2.94	2012	0.153787546248789	BX07.2.1f2.94_2012	TRUE
Dic2 x Lloyd	BX07.2.1f2.96	2012	0.0493379838802911	BX07.2.1f2.96_2012	TRUE
Dic2 x Lloyd	BX07.2.1f2.97	2012	-0.251014562645603	BX07.2.1f2.97_2012	TRUE
Dic2 x Lloyd	BX07.2.1f2.98	2012	0.0495843452604944	BX07.2.1f2.98_2012	TRUE
Dic2 x Lloyd	BX07.2.1f2.99	2012	-0.200431160124083	BX07.2.1f2.99_2012	TRUE
Dic2 x Lloyd	BX07.2.1f1.1.1	2015	-0.48710072473228	BX07.2.1f1.1.1_2015	TRUE
Dic2 x Lloyd	BX07.2.1f1.1.2	2015	-0.0166132223954292	BX07.2.1f1.1.2_2015	TRUE
Dic2 x Lloyd	BX07.2.1f1.10.1	2015	-0.534393377937377	BX07.2.1f1.10.1_2015	TRUE
Dic2 x Lloyd	BX07.2.1f1.10.2	2015	-0.424783904378979	BX07.2.1f1.10.2_2015	TRUE
Dic2 x Lloyd	BX07.2.1f1.11.1	2015	0.355006654017646	BX07.2.1f1.11.1_2015	TRUE
Dic2 x Lloyd	BX07.2.1f1.11.2	2015	-0.0553250189221438	BX07.2.1f1.11.2_2015	TRUE
Dic2 x Lloyd	BX07.2.1f1.12.1	2015	0.166046831272186	BX07.2.1f1.12.1_2015	TRUE
Dic2 x Lloyd	BX07.2.1f1.12.2	2015	-0.515020635242142	BX07.2.1f1.12.2_2015	TRUE
Dic2 x Lloyd	BX07.2.1f1.13.1	2015	0.069109204449237	BX07.2.1f1.13.1_2015	TRUE
Dic2 x Lloyd	BX07.2.1f1.13.2	2015	0.527087686578942	BX07.2.1f1.13.2_2015	TRUE
Dic2 x Lloyd	BX07.2.1f1.14.1	2015	0.181791624131743	BX07.2.1f1.14.1_2015	TRUE
Dic2 x Lloyd	BX07.2.1f1.14.2	2015	-0.0817606500916472	BX07.2.1f1.14.2_2015	TRUE
Dic2 x Lloyd	BX07.2.1f1.15.1	2015	0.0754778836115366	BX07.2.1f1.15.1_2015	TRUE
Dic2 x Lloyd	BX07.2.1f1.15.2	2015	0.28518145647043	BX07.2.1f1.15.2_2015	TRUE
Dic2 x Lloyd	BX07.2.1f1.16.2	2015	0.21451637534422	BX07.2.1f1.16.2_2015	TRUE
Dic2 x Lloyd	BX07.2.1f1.17.1	2015	-0.470340347699283	BX07.2.1f1.17.1_2015	TRUE
Dic2 x Lloyd	BX07.2.1f1.17.2	2015	-0.575952410400502	BX07.2.1f1.17.2_2015	TRUE
Dic2 x Lloyd	BX07.2.1f1.18.1	2015	0.234198899091232	BX07.2.1f1.18.1_2015	TRUE
Dic2 x Lloyd	BX07.2.1f1.18.2	2015	0.147608173759134	BX07.2.1f1.18.2_2015	TRUE
Dic2 x Lloyd	BX07.2.1f1.19.1	2015	0.370547355522815	BX07.2.1f1.19.1_2015	TRUE
Dic2 x Lloyd	BX07.2.1f1.19.2	2015	0.466374020296452	BX07.2.1f1.19.2_2015	TRUE
Dic2 x Lloyd	BX07.2.1f1.2.1	2015	0.167573198380686	BX07.2.1f1.2.1_2015	TRUE
Dic2 x Lloyd	BX07.2.1f1.2.2	2015	0.242653225533941	BX07.2.1f1.2.2_2015	TRUE
Dic2 x Lloyd	BX07.2.1f1.20.1	2015	-0.351737452547706	BX07.2.1f1.20.1_2015	TRUE
Dic2 x Lloyd	BX07.2.1f1.20.2	2015	0.166879731679338	BX07.2.1f1.20.2_2015	TRUE
Dic2 x Lloyd	BX07.2.1f1.21.1	2015	-0.259935710113593	BX07.2.1f1.21.1_2015	TRUE
Dic2 x Lloyd	BX07.2.1f1.21.2	2015	-0.556140308782383	BX07.2.1f1.21.2_2015	TRUE
Dic2 x Lloyd	BX07.2.1f1.22.1	2015	-0.298287375355509	BX07.2.1f1.22.1_2015	TRUE
Dic2 x Lloyd	BX07.2.1f1.22.2	2015	0.280453218957511	BX07.2.1f1.22.2_2015	TRUE
Dic2 x Lloyd	BX07.2.1f1.23.1	2015	0.566608530380355	BX07.2.1f1.23.1_2015	TRUE
Dic2 x Lloyd	BX07.2.1f1.23.2	2015	-0.541615909927277	BX07.2.1f1.23.2_2015	TRUE
Dic2 x Lloyd	BX07.2.1f1.24.2	2015	0.161201140470378	BX07.2.1f1.24.2_2015	TRUE
Dic2 x Lloyd	BX07.2.1f1.25.1	2015	0.382434841037373	BX07.2.1f1.25.1_2015	TRUE
Dic2 x Lloyd	BX07.2.1f1.25.2	2015	0.321303653090782	BX07.2.1f1.25.2_2015	TRUE
Dic2 x Lloyd	BX07.2.1f1.26.1	2015	0.206198536937612	BX07.2.1f1.26.1_2015	TRUE
Dic2 x Lloyd	BX07.2.1f1.26.2	2015	0.232071987918589	BX07.2.1f1.26.2_2015	TRUE
Dic2 x Lloyd	BX07.2.1f1.27.1	2015	0.258301157069218	BX07.2.1f1.27.1_2015	TRUE
Dic2 x Lloyd	BX07.2.1f1.28.1	2015	0.21049588607233	BX07.2.1f1.28.1_2015	TRUE
Dic2 x Lloyd	BX07.2.1f1.28.2	2015	0.449400088548377	BX07.2.1f1.28.2_2015	TRUE
Dic2 x Lloyd	BX07.2.1f1.29.1	2015	0.288320812690507	BX07.2.1f1.29.1_2015	TRUE
Dic2 x Lloyd	BX07.2.1f1.29.2	2015	-0.482576960798219	BX07.2.1f1.29.2_2015	TRUE
Dic2 x Lloyd	BX07.2.1f1.3.1	2015	0.193399232749892	BX07.2.1f1.3.1_2015	TRUE
Dic2 x Lloyd	BX07.2.1f1.3.2	2015	-0.0179512589946821	BX07.2.1f1.3.2_2015	TRUE
Dic2 x Lloyd	BX07.2.1f1.30.1	2015	-0.400712445849125	BX07.2.1f1.30.1_2015	TRUE
Dic2 x Lloyd	BX07.2.1f1.30.2	2015	0.173896302318515	BX07.2.1f1.30.2_2015	TRUE
Dic2 x Lloyd	BX07.2.1f1.31.1	2015	0.166822412294298	BX07.2.1f1.31.1_2015	TRUE
Dic2 x Lloyd	BX07.2.1f1.31.2	2015	0.0133087783392412	BX07.2.1f1.31.2_2015	TRUE
Dic2 x Lloyd	BX07.2.1f1.32.1	2015	-0.40485551654579	BX07.2.1f1.32.1_2015	TRUE
Dic2 x Lloyd	BX07.2.1f1.32.2	2015	0.368091342364388	BX07.2.1f1.32.2_2015	TRUE
Dic2 x Lloyd	BX07.2.1f1.33.1	2015	0.385164409150228	BX07.2.1f1.33.1_2015	TRUE
Dic2 x Lloyd	BX07.2.1f1.33.2	2015	0.303132836995866	BX07.2.1f1.33.2_2015	TRUE
Dic2 x Lloyd	BX07.2.1f1.34.1	2015	0.235794142417264	BX07.2.1f1.34.1_2015	TRUE
Dic2 x Lloyd	BX07.2.1f1.34.2	2015	0.168531588467342	BX07.2.1f1.34.2_2015	TRUE
Dic2 x Lloyd	BX07.2.1f1.35.1	2015	0.181251516869007	BX07.2.1f1.35.1_2015	TRUE
Dic2 x Lloyd	BX07.2.1f1.35.2	2015	0.0562483481925564	BX07.2.1f1.35.2_2015	TRUE
Dic2 x Lloyd	BX07.2.1f1.36.1	2015	0.347997715698207	BX07.2.1f1.36.1_2015	TRUE
Dic2 x Lloyd	BX07.2.1f1.36.2	2015	0.0305492925636152	BX07.2.1f1.36.2_2015	TRUE
Dic2 x Lloyd	BX07.2.1f1.37.1	2015	-0.453725736993204	BX07.2.1f1.37.1_2015	TRUE
Dic2 x Lloyd	BX07.2.1f1.37.2	2015	0.0196238338476618	BX07.2.1f1.37.2_2015	TRUE
Dic2 x Lloyd	BX07.2.1f1.38.1	2015	0.209834944968035	BX07.2.1f1.38.1_2015	TRUE
Dic2 x Lloyd	BX07.2.1f1.38.2	2015	-0.372972833508458	BX07.2.1f1.38.2_2015	TRUE
Dic2 x Lloyd	BX07.2.1f1.39.1	2015	0.11166448955387	BX07.2.1f1.39.1_2015	TRUE
Dic2 x Lloyd	BX07.2.1f1.39.2	2015	0.340742826043751	BX07.2.1f1.39.2_2015	TRUE
Dic2 x Lloyd	BX07.2.1f1.4.1	2015	-0.104796506308696	BX07.2.1f1.4.1_2015	TRUE
Dic2 x Lloyd	BX07.2.1f1.4.2	2015	-0.373488293759124	BX07.2.1f1.4.2_2015	TRUE
Dic2 x Lloyd	BX07.2.1f1.40.1	2015	0.165846119137932	BX07.2.1f1.40.1_2015	TRUE
Dic2 x Lloyd	BX07.2.1f1.40.2	2015	-0.270507758791289	BX07.2.1f1.40.2_2015	TRUE
Dic2 x Lloyd	BX07.2.1f1.41.2	2015	0.425264540338385	BX07.2.1f1.41.2_2015	TRUE
Dic2 x Lloyd	BX07.2.1f1.42.1	2015	-0.563208673171833	BX07.2.1f1.42.1_2015	TRUE
Dic2 x Lloyd	BX07.2.1f1.42.2	2015	0.00374101909151906	BX07.2.1f1.42.2_2015	TRUE
Dic2 x Lloyd	BX07.2.1f1.43.1	2015	0.276353399463499	BX07.2.1f1.43.1_2015	TRUE
Dic2 x Lloyd	BX07.2.1f1.43.2	2015	-0.527150381319652	BX07.2.1f1.43.2_2015	TRUE
Dic2 x Lloyd	BX07.2.1f1.44.1	2015	0.247963711456813	BX07.2.1f1.44.1_2015	TRUE
Dic2 x Lloyd	BX07.2.1f1.44.2	2015	0.00951795111555443	BX07.2.1f1.44.2_2015	TRUE
Dic2 x Lloyd	BX07.2.1f1.45.1	2015	-0.0289525167369628	BX07.2.1f1.45.1_2015	TRUE
Dic2 x Lloyd	BX07.2.1f1.45.2	2015	-0.207961541605109	BX07.2.1f1.45.2_2015	TRUE
Dic2 x Lloyd	BX07.2.1f1.46.1	2015	0.226278291019988	BX07.2.1f1.46.1_2015	TRUE
Dic2 x Lloyd	BX07.2.1f1.46.2	2015	0.202596537978187	BX07.2.1f1.46.2_2015	TRUE
Dic2 x Lloyd	BX07.2.1f1.47.1	2015	-0.320715580157933	BX07.2.1f1.47.1_2015	TRUE
Dic2 x Lloyd	BX07.2.1f1.47.2	2015	-0.466473870081449	BX07.2.1f1.47.2_2015	TRUE
Dic2 x Lloyd	BX07.2.1f1.48.1	2015	0.357234998348358	BX07.2.1f1.48.1_2015	TRUE
Dic2 x Lloyd	BX07.2.1f1.48.2	2015	0.272378811776882	BX07.2.1f1.48.2_2015	TRUE
Dic2 x Lloyd	BX07.2.1f1.49.1	2015	-0.46492750488803	BX07.2.1f1.49.1_2015	TRUE
Dic2 x Lloyd	BX07.2.1f1.49.2	2015	-0.49742001684698	BX07.2.1f1.49.2_2015	TRUE
Dic2 x Lloyd	BX07.2.1f1.5.1	2015	0.314784777021415	BX07.2.1f1.5.1_2015	TRUE
Dic2 x Lloyd	BX07.2.1f1.5.2	2015	0.134537135890419	BX07.2.1f1.5.2_2015	TRUE
Dic2 x Lloyd	BX07.2.1f1.50.1	2015	0.0756688282247854	BX07.2.1f1.50.1_2015	TRUE
Dic2 x Lloyd	BX07.2.1f1.50.2	2015	-0.382214271141036	BX07.2.1f1.50.2_2015	TRUE
Dic2 x Lloyd	BX07.2.1f1.6.1	2015	-0.498081224184756	BX07.2.1f1.6.1_2015	TRUE
Dic2 x Lloyd	BX07.2.1f1.6.2	2015	-0.389321520271875	BX07.2.1f1.6.2_2015	TRUE
Dic2 x Lloyd	BX07.2.1f1.7.1	2015	0.161275720432195	BX07.2.1f1.7.1_2015	TRUE
Dic2 x Lloyd	BX07.2.1f1.7.2	2015	0.162721426267117	BX07.2.1f1.7.2_2015	TRUE
Dic2 x Lloyd	BX07.2.1f1.8.1	2015	-0.380848697049823	BX07.2.1f1.8.1_2015	TRUE
Dic2 x Lloyd	BX07.2.1f1.8.2	2015	-0.0146404784347257	BX07.2.1f1.8.2_2015	TRUE
Dic2 x Lloyd	BX07.2.1f1.9.1	2015	-0.516962977257429	BX07.2.1f1.9.1_2015	TRUE
Dic2 x Lloyd	BX07.2.1f1.9.2	2015	0.268773225097259	BX07.2.1f1.9.2_2015	TRUE
Dic2 x Lloyd	BX07.2.1f2.1	2015	0.268905395544384	BX07.2.1f2.1_2015	TRUE
Dic2 x Lloyd	BX07.2.1f2.10	2015	-0.46543303916354	BX07.2.1f2.10_2015	TRUE
Dic2 x Lloyd	BX07.2.1f2.11	2015	0.291333504334388	BX07.2.1f2.11_2015	TRUE
Dic2 x Lloyd	BX07.2.1f2.12	2015	0.217633337654122	BX07.2.1f2.12_2015	TRUE
Dic2 x Lloyd	BX07.2.1f2.13	2015	-0.345790172655263	BX07.2.1f2.13_2015	TRUE
Dic2 x Lloyd	BX07.2.1f2.14	2015	0.339239888674791	BX07.2.1f2.14_2015	TRUE
Dic2 x Lloyd	BX07.2.1f2.15	2015	-0.357665466394059	BX07.2.1f2.15_2015	TRUE
Dic2 x Lloyd	BX07.2.1f2.16	2015	-0.281158423382104	BX07.2.1f2.16_2015	TRUE
Dic2 x Lloyd	BX07.2.1f2.17	2015	-0.0450084345685157	BX07.2.1f2.17_2015	TRUE
Dic2 x Lloyd	BX07.2.1f2.18	2015	0.0237154467362261	BX07.2.1f2.18_2015	TRUE
Dic2 x Lloyd	BX07.2.1f2.19	2015	-0.0244545864852981	BX07.2.1f2.19_2015	TRUE
Dic2 x Lloyd	BX07.2.1f2.2	2015	0.272734903708625	BX07.2.1f2.2_2015	TRUE
Dic2 x Lloyd	BX07.2.1f2.20	2015	0.384950406658336	BX07.2.1f2.20_2015	TRUE
Dic2 x Lloyd	BX07.2.1f2.21	2015	0.101507131552644	BX07.2.1f2.21_2015	TRUE
Dic2 x Lloyd	BX07.2.1f2.25	2015	0.276197023745206	BX07.2.1f2.25_2015	TRUE
Dic2 x Lloyd	BX07.2.1f2.26	2015	0.0799319850424429	BX07.2.1f2.26_2015	TRUE
Dic2 x Lloyd	BX07.2.1f2.27	2015	0.395842254233135	BX07.2.1f2.27_2015	TRUE
Dic2 x Lloyd	BX07.2.1f2.28	2015	0.217082940469313	BX07.2.1f2.28_2015	TRUE
Dic2 x Lloyd	BX07.2.1f2.29	2015	0.132351652959577	BX07.2.1f2.29_2015	TRUE
Dic2 x Lloyd	BX07.2.1f2.3	2015	-0.517227172451355	BX07.2.1f2.3_2015	TRUE
Dic2 x Lloyd	BX07.2.1f2.30	2015	-0.422380452529586	BX07.2.1f2.30_2015	TRUE
Dic2 x Lloyd	BX07.2.1f2.31	2015	0.32624696084785	BX07.2.1f2.31_2015	TRUE
Dic2 x Lloyd	BX07.2.1f2.34	2015	-0.00236496583805482	BX07.2.1f2.34_2015	TRUE
Dic2 x Lloyd	BX07.2.1f2.35	2015	-0.180048226721834	BX07.2.1f2.35_2015	TRUE
Dic2 x Lloyd	BX07.2.1f2.36	2015	-0.239048084257421	BX07.2.1f2.36_2015	TRUE
Dic2 x Lloyd	BX07.2.1f2.37	2015	0.193426656461455	BX07.2.1f2.37_2015	TRUE
Dic2 x Lloyd	BX07.2.1f2.38	2015	0.347855736483965	BX07.2.1f2.38_2015	TRUE
Dic2 x Lloyd	BX07.2.1f2.39	2015	0.281230013497644	BX07.2.1f2.39_2015	TRUE
Dic2 x Lloyd	BX07.2.1f2.4	2015	-0.493411452975905	BX07.2.1f2.4_2015	TRUE
Dic2 x Lloyd	BX07.2.1f2.40	2015	0.268799194059665	BX07.2.1f2.40_2015	TRUE
Dic2 x Lloyd	BX07.2.1f2.41	2015	0.381637135097581	BX07.2.1f2.41_2015	TRUE
Dic2 x Lloyd	BX07.2.1f2.42	2015	0.232121976734253	BX07.2.1f2.42_2015	TRUE
Dic2 x Lloyd	BX07.2.1f2.43	2015	0.355491191825045	BX07.2.1f2.43_2015	TRUE
Dic2 x Lloyd	BX07.2.1f2.44	2015	0.332091123336028	BX07.2.1f2.44_2015	TRUE
Dic2 x Lloyd	BX07.2.1f2.45	2015	-0.615590709243656	BX07.2.1f2.45_2015	TRUE
Dic2 x Lloyd	BX07.2.1f2.46	2015	-0.255239338722278	BX07.2.1f2.46_2015	TRUE
Dic2 x Lloyd	BX07.2.1f2.47	2015	-0.00284851269193697	BX07.2.1f2.47_2015	TRUE
Dic2 x Lloyd	BX07.2.1f2.48	2015	0.563938932241124	BX07.2.1f2.48_2015	TRUE
Dic2 x Lloyd	BX07.2.1f2.49	2015	0.402503459379271	BX07.2.1f2.49_2015	TRUE
Dic2 x Lloyd	BX07.2.1f2.5	2015	-0.483881131552338	BX07.2.1f2.5_2015	TRUE
Dic2 x Lloyd	BX07.2.1f2.50	2015	0.329787865257865	BX07.2.1f2.50_2015	TRUE
Dic2 x Lloyd	BX07.2.1f2.51	2015	0.227218192725766	BX07.2.1f2.51_2015	TRUE
Dic2 x Lloyd	BX07.2.1f2.52	2015	0.354559010893177	BX07.2.1f2.52_2015	TRUE
Dic2 x Lloyd	BX07.2.1f2.53	2015	-0.292430276915616	BX07.2.1f2.53_2015	TRUE
Dic2 x Lloyd	BX07.2.1f2.54	2015	0.432457100241861	BX07.2.1f2.54_2015	TRUE
Dic2 x Lloyd	BX07.2.1f2.55	2015	0.198983512342325	BX07.2.1f2.55_2015	TRUE
Dic2 x Lloyd	BX07.2.1f2.56	2015	0.527714187125541	BX07.2.1f2.56_2015	TRUE
Dic2 x Lloyd	BX07.2.1f2.57	2015	0.0851281195175156	BX07.2.1f2.57_2015	TRUE
Dic2 x Lloyd	BX07.2.1f2.58	2015	0.270913245325872	BX07.2.1f2.58_2015	TRUE
Dic2 x Lloyd	BX07.2.1f2.59	2015	0.395447026216812	BX07.2.1f2.59_2015	TRUE
Dic2 x Lloyd	BX07.2.1f2.6	2015	0.189991250301531	BX07.2.1f2.6_2015	TRUE
Dic2 x Lloyd	BX07.2.1f2.60	2015	0.173243387976219	BX07.2.1f2.60_2015	TRUE
Dic2 x Lloyd	BX07.2.1f2.61	2015	0.194139372469103	BX07.2.1f2.61_2015	TRUE
Dic2 x Lloyd	BX07.2.1f2.62	2015	0.198495638053633	BX07.2.1f2.62_2015	TRUE
Dic2 x Lloyd	BX07.2.1f2.63	2015	0.302808976486208	BX07.2.1f2.63_2015	TRUE
Dic2 x Lloyd	BX07.2.1f2.64	2015	-0.266548228587	BX07.2.1f2.64_2015	TRUE
Dic2 x Lloyd	BX07.2.1f2.65	2015	0.209663518981993	BX07.2.1f2.65_2015	TRUE
Dic2 x Lloyd	BX07.2.1f2.66	2015	0.255739312501076	BX07.2.1f2.66_2015	TRUE
Dic2 x Lloyd	BX07.2.1f2.67	2015	0.157577144181678	BX07.2.1f2.67_2015	TRUE
Dic2 x Lloyd	BX07.2.1f2.68	2015	0.219034945533321	BX07.2.1f2.68_2015	TRUE
Dic2 x Lloyd	BX07.2.1f2.69	2015	0.155301235067518	BX07.2.1f2.69_2015	TRUE
Dic2 x Lloyd	BX07.2.1f2.7	2015	-0.490256660286716	BX07.2.1f2.7_2015	TRUE
Dic2 x Lloyd	BX07.2.1f2.70	2015	0.382452605949015	BX07.2.1f2.70_2015	TRUE
Dic2 x Lloyd	BX07.2.1f2.71	2015	0.42298621596701	BX07.2.1f2.71_2015	TRUE
Dic2 x Lloyd	BX07.2.1f2.72	2015	0.46942641596783	BX07.2.1f2.72_2015	TRUE
Dic2 x Lloyd	BX07.2.1f2.73	2015	0.32195084979863	BX07.2.1f2.73_2015	TRUE
Dic2 x Lloyd	BX07.2.1f2.74	2015	-0.0126713320679439	BX07.2.1f2.74_2015	TRUE
Dic2 x Lloyd	BX07.2.1f2.75	2015	0.122001608184189	BX07.2.1f2.75_2015	TRUE
Dic2 x Lloyd	BX07.2.1f2.76	2015	0.185973872458764	BX07.2.1f2.76_2015	TRUE
Dic2 x Lloyd	BX07.2.1f2.77	2015	0.0229620594857619	BX07.2.1f2.77_2015	TRUE
Dic2 x Lloyd	BX07.2.1f2.78	2015	0.248139678655809	BX07.2.1f2.78_2015	TRUE
Dic2 x Lloyd	BX07.2.1f2.79	2015	0.0744875248981353	BX07.2.1f2.79_2015	TRUE
Dic2 x Lloyd	BX07.2.1f2.8	2015	-0.533096015884467	BX07.2.1f2.8_2015	TRUE
Dic2 x Lloyd	BX07.2.1f2.80	2015	0.25355117207848	BX07.2.1f2.80_2015	TRUE
Dic2 x Lloyd	BX07.2.1f2.81	2015	-0.557854743245931	BX07.2.1f2.81_2015	TRUE
Dic2 x Lloyd	BX07.2.1f2.82	2015	0.172372983543158	BX07.2.1f2.82_2015	TRUE
Dic2 x Lloyd	BX07.2.1f2.83	2015	-0.399779316641973	BX07.2.1f2.83_2015	TRUE
Dic2 x Lloyd	BX07.2.1f2.84	2015	-0.601670443228092	BX07.2.1f2.84_2015	TRUE
Dic2 x Lloyd	BX07.2.1f2.85	2015	-0.409916848341195	BX07.2.1f2.85_2015	TRUE
Dic2 x Lloyd	BX07.2.1f2.86	2015	-0.446095959878785	BX07.2.1f2.86_2015	TRUE
Dic2 x Lloyd	BX07.2.1f2.87	2015	0.331866096482235	BX07.2.1f2.87_2015	TRUE
Dic2 x Lloyd	BX07.2.1f2.88	2015	-0.459880956275765	BX07.2.1f2.88_2015	TRUE
Dic2 x Lloyd	BX07.2.1f2.9	2015	-0.360416522999331	BX07.2.1f2.9_2015	TRUE
Dic2 x Lloyd	BX07.2.1f2.90	2015	0.357480532144743	BX07.2.1f2.90_2015	TRUE
Dic2 x Lloyd	BX07.2.1f2.91	2015	-0.409757024749315	BX07.2.1f2.91_2015	TRUE
Dic2 x Lloyd	BX07.2.1f2.92	2015	0.171246645806175	BX07.2.1f2.92_2015	TRUE
Dic2 x Lloyd	BX07.2.1f2.93	2015	0.13252680664316	BX07.2.1f2.93_2015	TRUE
Dic2 x Lloyd	BX07.2.1f2.94	2015	0.213914513703558	BX07.2.1f2.94_2015	TRUE
Dic2 x Lloyd	BX07.2.1f2.95	2015	0.181741152613165	BX07.2.1f2.95_2015	TRUE
Dic2 x Lloyd	BX07.2.1f2.96	2015	0.0811797070339407	BX07.2.1f2.96_2015	TRUE
Dic2 x Lloyd	BX07.2.1f2.97	2015	-0.447199902207305	BX07.2.1f2.97_2015	TRUE
Dic2 x Lloyd	BX07.2.1f2.98	2015	0.126299995805337	BX07.2.1f2.98_2015	TRUE
Dic2 x Lloyd	BX07.2.1f2.99	2015	-0.349261895471144	BX07.2.1f2.99_2015	TRUE
Dic2 x Silur	TT06DC 38.11	2012	-0.0960902636446294	TT06DC 38.11_2012	TRUE
Dic2 x Silur	TT06DC 38.12	2012	0.088203306588686	TT06DC 38.12_2012	TRUE
Dic2 x Silur	TT06DC 38.13	2012	-0.373595377891106	TT06DC 38.13_2012	TRUE
Dic2 x Silur	TT06DC 38.15	2012	-0.246880834043634	TT06DC 38.15_2012	TRUE
Dic2 x Silur	TT06DC 38.18	2012	-0.146723936536275	TT06DC 38.18_2012	TRUE
Dic2 x Silur	TT06DC 38.19	2012	-0.372285631385123	TT06DC 38.19_2012	TRUE
Dic2 x Silur	TT06DC 38.23	2012	0.194938180321909	TT06DC 38.23_2012	TRUE
Dic2 x Silur	TT06DC 38.24	2012	0.195337413981028	TT06DC 38.24_2012	TRUE
Dic2 x Silur	TT06DC 38.25	2012	0.116345809754258	TT06DC 38.25_2012	TRUE
Dic2 x Silur	TT06DC 38.27	2012	0.249444971125514	TT06DC 38.27_2012	TRUE
Dic2 x Silur	TT06DC 38.29	2012	0.201879565568462	TT06DC 38.29_2012	TRUE
Dic2 x Silur	TT06DC 38.3	2012	-0.0968371754952398	TT06DC 38.3_2012	TRUE
Dic2 x Silur	TT06DC 38.32	2012	0.140823145810387	TT06DC 38.32_2012	TRUE
Dic2 x Silur	TT06DC 38.34	2012	0.135863255861575	TT06DC 38.34_2012	TRUE
Dic2 x Silur	TT06DC 38.35	2012	0.117927780566731	TT06DC 38.35_2012	TRUE
Dic2 x Silur	TT06DC 38.36	2012	-0.050070608301871	TT06DC 38.36_2012	TRUE
Dic2 x Silur	TT06DC 38.37	2012	-0.073629559489295	TT06DC 38.37_2012	TRUE
Dic2 x Silur	TT06DC 38.38	2012	-0.465860291479442	TT06DC 38.38_2012	TRUE
Dic2 x Silur	TT06DC 38.39	2012	0.0788721234498864	TT06DC 38.39_2012	TRUE
Dic2 x Silur	TT06DC 38.41	2012	-0.0115938962848818	TT06DC 38.41_2012	TRUE
Dic2 x Silur	TT06DC 38.42	2012	-0.422783765098014	TT06DC 38.42_2012	TRUE
Dic2 x Silur	TT06DC 38.44	2012	-0.338012946130159	TT06DC 38.44_2012	TRUE
Dic2 x Silur	TT06DC 38.47	2012	0.111323250532038	TT06DC 38.47_2012	TRUE
Dic2 x Silur	TT06DC 38.49	2012	-0.0354348495181255	TT06DC 38.49_2012	TRUE
Dic2 x Silur	TT06DC 38.50	2012	-0.0330061482830101	TT06DC 38.50_2012	TRUE
Dic2 x Silur	TT06DC 38.51	2012	-0.549431590888795	TT06DC 38.51_2012	TRUE
Dic2 x Silur	TT06DC 38.52	2012	0.07809923239234	TT06DC 38.52_2012	TRUE
Dic2 x Silur	TT06DC 38.53	2012	-0.371910883393375	TT06DC 38.53_2012	TRUE
Dic2 x Silur	TT06DC 38.54	2012	-0.477347057860186	TT06DC 38.54_2012	TRUE
Dic2 x Silur	TT06DC 38.7	2012	0.238242387138218	TT06DC 38.7_2012	TRUE
Dic2 x Silur	TT06DC 38.8	2012	0.159102940179095	TT06DC 38.8_2012	TRUE
Dic2 x Silur	TT06DC 38.9	2012	0.0886899983102981	TT06DC 38.9_2012	TRUE
Dic2 x Silur	TT06DC 39.10	2012	0.0581333577749616	TT06DC 39.10_2012	TRUE
Dic2 x Silur	TT06DC 39.11	2012	-0.226739575261913	TT06DC 39.11_2012	TRUE
Dic2 x Silur	TT06DC 39.13	2012	-0.208009990251368	TT06DC 39.13_2012	TRUE
Dic2 x Silur	TT06DC 39.16	2012	-0.164292132880865	TT06DC 39.16_2012	TRUE
Dic2 x Silur	TT06DC 39.17	2012	-0.392359740919717	TT06DC 39.17_2012	TRUE
Dic2 x Silur	TT06DC 39.18	2012	-0.437662067225761	TT06DC 39.18_2012	TRUE
Dic2 x Silur	TT06DC 39.20	2012	0.0942522654917404	TT06DC 39.20_2012	TRUE
Dic2 x Silur	TT06DC 39.21	2012	0.0214986220176785	TT06DC 39.21_2012	TRUE
Dic2 x Silur	TT06DC 39.23	2012	0.121347575052386	TT06DC 39.23_2012	TRUE
Dic2 x Silur	TT06DC 39.24	2012	0.226475324123506	TT06DC 39.24_2012	TRUE
Dic2 x Silur	TT06DC 39.25	2012	-0.121144979566816	TT06DC 39.25_2012	TRUE
Dic2 x Silur	TT06DC 39.26	2012	0.157517724581841	TT06DC 39.26_2012	TRUE
Dic2 x Silur	TT06DC 39.27	2012	0.255863915830514	TT06DC 39.27_2012	TRUE
Dic2 x Silur	TT06DC 39.28	2012	-0.0907622991133421	TT06DC 39.28_2012	TRUE
Dic2 x Silur	TT06DC 39.29	2012	-0.186404458933195	TT06DC 39.29_2012	TRUE
Dic2 x Silur	TT06DC 39.3	2012	-0.304432928164941	TT06DC 39.3_2012	TRUE
Dic2 x Silur	TT06DC 39.30	2012	0.189866993585784	TT06DC 39.30_2012	TRUE
Dic2 x Silur	TT06DC 39.31	2012	0.0928694500383229	TT06DC 39.31_2012	TRUE
Dic2 x Silur	TT06DC 39.32	2012	0.266543703156265	TT06DC 39.32_2012	TRUE
Dic2 x Silur	TT06DC 39.34	2012	0.230140151170796	TT06DC 39.34_2012	TRUE
Dic2 x Silur	TT06DC 39.35	2012	0.0993448690884208	TT06DC 39.35_2012	TRUE
Dic2 x Silur	TT06DC 39.36	2012	-0.02424278175654	TT06DC 39.36_2012	TRUE
Dic2 x Silur	TT06DC 39.37	2012	0.194473821253057	TT06DC 39.37_2012	TRUE
Dic2 x Silur	TT06DC 39.4	2012	-0.354560273872178	TT06DC 39.4_2012	TRUE
Dic2 x Silur	TT06DC 39.6	2012	0.180094197277556	TT06DC 39.6_2012	TRUE
Dic2 x Silur	TT06DC 39.7	2012	0.258129227416859	TT06DC 39.7_2012	TRUE
Dic2 x Silur	TT06DC 39.8	2012	0.227679240310264	TT06DC 39.8_2012	TRUE
Dic2 x Silur	TT06DC 39.9	2012	-0.107314462137549	TT06DC 39.9_2012	TRUE
Dic2 x Silur	TT06DC 40.1	2012	0.0307960770544514	TT06DC 40.1_2012	TRUE
Dic2 x Silur	TT06DC 40.10	2012	-0.112794911836866	TT06DC 40.10_2012	TRUE
Dic2 x Silur	TT06DC 40.11	2012	0.123054507112407	TT06DC 40.11_2012	TRUE
Dic2 x Silur	TT06DC 40.12	2012	0.0174246136434622	TT06DC 40.12_2012	TRUE
Dic2 x Silur	TT06DC 40.14	2012	0.251319614910353	TT06DC 40.14_2012	TRUE
Dic2 x Silur	TT06DC 40.15	2012	-0.112742430230902	TT06DC 40.15_2012	TRUE
Dic2 x Silur	TT06DC 40.16	2012	-0.416265740043806	TT06DC 40.16_2012	TRUE
Dic2 x Silur	TT06DC 40.17	2012	-0.278180019026096	TT06DC 40.17_2012	TRUE
Dic2 x Silur	TT06DC 40.18	2012	0.223057322767542	TT06DC 40.18_2012	TRUE
Dic2 x Silur	TT06DC 40.22	2012	-0.125220006725493	TT06DC 40.22_2012	TRUE
Dic2 x Silur	TT06DC 40.23	2012	-0.09153018556418	TT06DC 40.23_2012	TRUE
Dic2 x Silur	TT06DC 40.24	2012	0.181929936898623	TT06DC 40.24_2012	TRUE
Dic2 x Silur	TT06DC 40.27	2012	-0.272889038641578	TT06DC 40.27_2012	TRUE
Dic2 x Silur	TT06DC 40.29	2012	0.148376900862444	TT06DC 40.29_2012	TRUE
Dic2 x Silur	TT06DC 40.31	2012	-0.0764327693632238	TT06DC 40.31_2012	TRUE
Dic2 x Silur	TT06DC 40.32	2012	0.314435935215252	TT06DC 40.32_2012	TRUE
Dic2 x Silur	TT06DC 40.33	2012	-0.334616427162678	TT06DC 40.33_2012	TRUE
Dic2 x Silur	TT06DC 40.34	2012	0.197677056333587	TT06DC 40.34_2012	TRUE
Dic2 x Silur	TT06DC 40.35	2012	0.276089692136583	TT06DC 40.35_2012	TRUE
Dic2 x Silur	TT06DC 40.37	2012	-0.193347204879477	TT06DC 40.37_2012	TRUE
Dic2 x Silur	TT06DC 40.38	2012	0.244004960658427	TT06DC 40.38_2012	TRUE
Dic2 x Silur	TT06DC 40.39	2012	-0.122593387069777	TT06DC 40.39_2012	TRUE
Dic2 x Silur	TT06DC 40.4	2012	0.0729829546960266	TT06DC 40.4_2012	TRUE
Dic2 x Silur	TT06DC 40.40	2012	0.197573459839785	TT06DC 40.40_2012	TRUE
Dic2 x Silur	TT06DC 40.41	2012	0.183264401365429	TT06DC 40.41_2012	TRUE
Dic2 x Silur	TT06DC 40.45	2012	0.244570162975467	TT06DC 40.45_2012	TRUE
Dic2 x Silur	TT06DC 40.46	2012	-0.302722666256974	TT06DC 40.46_2012	TRUE
Dic2 x Silur	TT06DC 40.47	2012	-0.0891926735965436	TT06DC 40.47_2012	TRUE
Dic2 x Silur	TT06DC 40.49	2012	-0.256099094328352	TT06DC 40.49_2012	TRUE
Dic2 x Silur	TT06DC 40.5	2012	-0.133073558652133	TT06DC 40.5_2012	TRUE
Dic2 x Silur	TT06DC 40.52	2012	-0.109768006919687	TT06DC 40.52_2012	TRUE
Dic2 x Silur	TT06DC 40.53	2012	-0.176844196362179	TT06DC 40.53_2012	TRUE
Dic2 x Silur	TT06DC 40.6	2012	-0.194695189468787	TT06DC 40.6_2012	TRUE
Dic2 x Silur	TT06DC 40.7	2012	0.333132878161043	TT06DC 40.7_2012	TRUE
Dic2 x Silur	TT06DC 40.8	2012	-0.138286908430917	TT06DC 40.8_2012	TRUE
Dic2 x Silur	TT06DC 42.1	2012	0.0843640353914669	TT06DC 42.1_2012	TRUE
Dic2 x Silur	TT06DC 42.11	2012	-0.0303920475963681	TT06DC 42.11_2012	TRUE
Dic2 x Silur	TT06DC 42.13	2012	0.285412842433145	TT06DC 42.13_2012	TRUE
Dic2 x Silur	TT06DC 42.14	2012	0.0252542494221052	TT06DC 42.14_2012	TRUE
Dic2 x Silur	TT06DC 42.15	2012	0.1082531868696	TT06DC 42.15_2012	TRUE
Dic2 x Silur	TT06DC 42.16	2012	0.119534562908943	TT06DC 42.16_2012	TRUE
Dic2 x Silur	TT06DC 42.17	2012	0.200735335866651	TT06DC 42.17_2012	TRUE
Dic2 x Silur	TT06DC 42.18	2012	0.00506596943485358	TT06DC 42.18_2012	TRUE
Dic2 x Silur	TT06DC 42.19	2012	0.174921310531509	TT06DC 42.19_2012	TRUE
Dic2 x Silur	TT06DC 42.2	2012	0.158369123799605	TT06DC 42.2_2012	TRUE
Dic2 x Silur	TT06DC 42.21	2012	-0.103344043407637	TT06DC 42.21_2012	TRUE
Dic2 x Silur	TT06DC 42.22	2012	0.272318088243269	TT06DC 42.22_2012	TRUE
Dic2 x Silur	TT06DC 42.23	2012	0.106938263067719	TT06DC 42.23_2012	TRUE
Dic2 x Silur	TT06DC 42.24	2012	0.174801217841844	TT06DC 42.24_2012	TRUE
Dic2 x Silur	TT06DC 42.25	2012	0.259361622304737	TT06DC 42.25_2012	TRUE
Dic2 x Silur	TT06DC 42.26	2012	0.149273848135144	TT06DC 42.26_2012	TRUE
Dic2 x Silur	TT06DC 42.28	2012	0.249760484222205	TT06DC 42.28_2012	TRUE
Dic2 x Silur	TT06DC 42.3	2012	0.15480203907624	TT06DC 42.3_2012	TRUE
Dic2 x Silur	TT06DC 42.35	2012	0.300727031015023	TT06DC 42.35_2012	TRUE
Dic2 x Silur	TT06DC 42.36	2012	-0.0236121681734176	TT06DC 42.36_2012	TRUE
Dic2 x Silur	TT06DC 42.38	2012	0.310287718256953	TT06DC 42.38_2012	TRUE
Dic2 x Silur	TT06DC 42.4	2012	0.0217220023215976	TT06DC 42.4_2012	TRUE
Dic2 x Silur	TT06DC 42.40	2012	0.175657427843054	TT06DC 42.40_2012	TRUE
Dic2 x Silur	TT06DC 42.41	2012	0.197625722165058	TT06DC 42.41_2012	TRUE
Dic2 x Silur	TT06DC 42.43	2012	0.319907050097732	TT06DC 42.43_2012	TRUE
Dic2 x Silur	TT06DC 42.44	2012	0.194220323634614	TT06DC 42.44_2012	TRUE
Dic2 x Silur	TT06DC 42.45	2012	-0.0558387954804321	TT06DC 42.45_2012	TRUE
Dic2 x Silur	TT06DC 42.46	2012	0.283617609002948	TT06DC 42.46_2012	TRUE
Dic2 x Silur	TT06DC 42.48	2012	-0.0353940582514183	TT06DC 42.48_2012	TRUE
Dic2 x Silur	TT06DC 42.49	2012	0.122348830266225	TT06DC 42.49_2012	TRUE
Dic2 x Silur	TT06DC 42.5	2012	-0.198433414244659	TT06DC 42.5_2012	TRUE
Dic2 x Silur	TT06DC 42.53	2012	-0.0224990855795206	TT06DC 42.53_2012	TRUE
Dic2 x Silur	TT06DC 42.55	2012	-0.20214112266686	TT06DC 42.55_2012	TRUE
Dic2 x Silur	TT06DC 42.6	2012	-0.455965830006816	TT06DC 42.6_2012	TRUE
Dic2 x Silur	TT06DC 42.7	2012	-0.337594980084946	TT06DC 42.7_2012	TRUE
Dic2 x Silur	TT06DC 42.9	2012	-0.173780450741339	TT06DC 42.9_2012	TRUE
Dic2 x Silur	TT06DC 44.1	2012	0.248162289183349	TT06DC 44.1_2012	TRUE
Dic2 x Silur	TT06DC 44.10	2012	0.0763269913104286	TT06DC 44.10_2012	TRUE
Dic2 x Silur	TT06DC 44.11	2012	0.337773977498384	TT06DC 44.11_2012	TRUE
Dic2 x Silur	TT06DC 44.13	2012	-0.239508096594312	TT06DC 44.13_2012	TRUE
Dic2 x Silur	TT06DC 44.14	2012	-0.250678681886921	TT06DC 44.14_2012	TRUE
Dic2 x Silur	TT06DC 44.19	2012	-0.450594653942911	TT06DC 44.19_2012	TRUE
Dic2 x Silur	TT06DC 44.22	2012	0.0317431488368958	TT06DC 44.22_2012	TRUE
Dic2 x Silur	TT06DC 44.24	2012	-0.248217022415376	TT06DC 44.24_2012	TRUE
Dic2 x Silur	TT06DC 44.28	2012	-0.20328975706103	TT06DC 44.28_2012	TRUE
Dic2 x Silur	TT06DC 44.3	2012	-0.199089876229425	TT06DC 44.3_2012	TRUE
Dic2 x Silur	TT06DC 44.31	2012	0.102787262033141	TT06DC 44.31_2012	TRUE
Dic2 x Silur	TT06DC 44.33	2012	0.252802351060783	TT06DC 44.33_2012	TRUE
Dic2 x Silur	TT06DC 44.34	2012	-0.454465507922224	TT06DC 44.34_2012	TRUE
Dic2 x Silur	TT06DC 44.35	2012	0.421403590949599	TT06DC 44.35_2012	TRUE
Dic2 x Silur	TT06DC 44.36	2012	-0.0242844995850239	TT06DC 44.36_2012	TRUE
Dic2 x Silur	TT06DC 44.38	2012	-0.299775561120941	TT06DC 44.38_2012	TRUE
Dic2 x Silur	TT06DC 44.39	2012	0.124246321035722	TT06DC 44.39_2012	TRUE
Dic2 x Silur	TT06DC 44.41	2012	-0.454253313369104	TT06DC 44.41_2012	TRUE
Dic2 x Silur	TT06DC 44.42	2012	-0.114371438224475	TT06DC 44.42_2012	TRUE
Dic2 x Silur	TT06DC 44.43	2012	-0.468692290800743	TT06DC 44.43_2012	TRUE
Dic2 x Silur	TT06DC 44.45	2012	0.0164014243078744	TT06DC 44.45_2012	TRUE
Dic2 x Silur	TT06DC 44.47	2012	0.173023561541248	TT06DC 44.47_2012	TRUE
Dic2 x Silur	TT06DC 44.48	2012	0.0806194745425919	TT06DC 44.48_2012	TRUE
Dic2 x Silur	TT06DC 44.5	2012	0.17588300508425	TT06DC 44.5_2012	TRUE
Dic2 x Silur	TT06DC 44.50	2012	-0.264964139019923	TT06DC 44.50_2012	TRUE
Dic2 x Silur	TT06DC 44.52	2012	-0.050524920164579	TT06DC 44.52_2012	TRUE
Dic2 x Silur	TT06DC 44.54	2012	-0.477124918044831	TT06DC 44.54_2012	TRUE
Dic2 x Silur	TT06DC 44.55	2012	-0.108024913611688	TT06DC 44.55_2012	TRUE
Dic2 x Silur	TT06DC 44.56	2012	-0.439362247405748	TT06DC 44.56_2012	TRUE
Dic2 x Silur	TT06DC 44.61	2012	0.350198586321866	TT06DC 44.61_2012	TRUE
Dic2 x Silur	TT06DC 44.62	2012	0.148259940340944	TT06DC 44.62_2012	TRUE
Dic2 x Silur	TT06DC 44.64	2012	0.297482985747613	TT06DC 44.64_2012	TRUE
Dic2 x Silur	TT06DC 44.65	2012	0.154206210879102	TT06DC 44.65_2012	TRUE
Dic2 x Silur	TT06DC 44.7	2012	-0.336284897487128	TT06DC 44.7_2012	TRUE
Dic2 x Silur	TT06DC 38.11	2015	-0.162006287808936	TT06DC 38.11_2015	TRUE
Dic2 x Silur	TT06DC 38.12	2015	0.0902597511562172	TT06DC 38.12_2015	TRUE
Dic2 x Silur	TT06DC 38.13	2015	-0.48511692825942	TT06DC 38.13_2015	TRUE
Dic2 x Silur	TT06DC 38.15	2015	-0.556773936656809	TT06DC 38.15_2015	TRUE
Dic2 x Silur	TT06DC 38.19	2015	-0.601955736555007	TT06DC 38.19_2015	TRUE
Dic2 x Silur	TT06DC 38.23	2015	0.253746241537608	TT06DC 38.23_2015	TRUE
Dic2 x Silur	TT06DC 38.24	2015	0.306413001934086	TT06DC 38.24_2015	TRUE
Dic2 x Silur	TT06DC 38.25	2015	0.21526614652188	TT06DC 38.25_2015	TRUE
Dic2 x Silur	TT06DC 38.27	2015	0.423197124204471	TT06DC 38.27_2015	TRUE
Dic2 x Silur	TT06DC 38.29	2015	0.251534464022137	TT06DC 38.29_2015	TRUE
Dic2 x Silur	TT06DC 38.3	2015	-0.20053371288015	TT06DC 38.3_2015	TRUE
Dic2 x Silur	TT06DC 38.32	2015	0.196999790208282	TT06DC 38.32_2015	TRUE
Dic2 x Silur	TT06DC 38.34	2015	0.105593158882314	TT06DC 38.34_2015	TRUE
Dic2 x Silur	TT06DC 38.35	2015	0.261170156274284	TT06DC 38.35_2015	TRUE
Dic2 x Silur	TT06DC 38.36	2015	-0.246406456649908	TT06DC 38.36_2015	TRUE
Dic2 x Silur	TT06DC 38.37	2015	-0.0962216937707899	TT06DC 38.37_2015	TRUE
Dic2 x Silur	TT06DC 38.38	2015	-0.526708679083911	TT06DC 38.38_2015	TRUE
Dic2 x Silur	TT06DC 38.39	2015	0.126994706667038	TT06DC 38.39_2015	TRUE
Dic2 x Silur	TT06DC 38.41	2015	0.134979317770628	TT06DC 38.41_2015	TRUE
Dic2 x Silur	TT06DC 38.42	2015	-0.524336695716209	TT06DC 38.42_2015	TRUE
Dic2 x Silur	TT06DC 38.44	2015	-0.569880987787517	TT06DC 38.44_2015	TRUE
Dic2 x Silur	TT06DC 38.47	2015	0.214977839374937	TT06DC 38.47_2015	TRUE
Dic2 x Silur	TT06DC 38.49	2015	-0.332181127019064	TT06DC 38.49_2015	TRUE
Dic2 x Silur	TT06DC 38.50	2015	-0.107328454135597	TT06DC 38.50_2015	TRUE
Dic2 x Silur	TT06DC 38.51	2015	-0.665398594169966	TT06DC 38.51_2015	TRUE
Dic2 x Silur	TT06DC 38.52	2015	0.149640537996439	TT06DC 38.52_2015	TRUE
Dic2 x Silur	TT06DC 38.53	2015	-0.465496559361325	TT06DC 38.53_2015	TRUE
Dic2 x Silur	TT06DC 38.54	2015	-0.575322219988777	TT06DC 38.54_2015	TRUE
Dic2 x Silur	TT06DC 38.7	2015	0.334669431132472	TT06DC 38.7_2015	TRUE
Dic2 x Silur	TT06DC 38.8	2015	0.232433923604748	TT06DC 38.8_2015	TRUE
Dic2 x Silur	TT06DC 38.9	2015	0.0316426969422154	TT06DC 38.9_2015	TRUE
Dic2 x Silur	TT06DC 39.10	2015	0.0457379814228084	TT06DC 39.10_2015	TRUE
Dic2 x Silur	TT06DC 39.11	2015	-0.300780116394954	TT06DC 39.11_2015	TRUE
Dic2 x Silur	TT06DC 39.13	2015	-0.496690825514097	TT06DC 39.13_2015	TRUE
Dic2 x Silur	TT06DC 39.16	2015	-0.446330626630376	TT06DC 39.16_2015	TRUE
Dic2 x Silur	TT06DC 39.17	2015	-0.583330852154759	TT06DC 39.17_2015	TRUE
Dic2 x Silur	TT06DC 39.18	2015	-0.57524649508109	TT06DC 39.18_2015	TRUE
Dic2 x Silur	TT06DC 39.20	2015	0.180278313944414	TT06DC 39.20_2015	TRUE
Dic2 x Silur	TT06DC 39.21	2015	-0.0707597498502247	TT06DC 39.21_2015	TRUE
Dic2 x Silur	TT06DC 39.23	2015	0.108382577196619	TT06DC 39.23_2015	TRUE
Dic2 x Silur	TT06DC 39.24	2015	0.120048909422597	TT06DC 39.24_2015	TRUE
Dic2 x Silur	TT06DC 39.25	2015	-0.381404697476673	TT06DC 39.25_2015	TRUE
Dic2 x Silur	TT06DC 39.26	2015	0.306376927436708	TT06DC 39.26_2015	TRUE
Dic2 x Silur	TT06DC 39.27	2015	0.0677227532206296	TT06DC 39.27_2015	TRUE
Dic2 x Silur	TT06DC 39.28	2015	-0.23719852645302	TT06DC 39.28_2015	TRUE
Dic2 x Silur	TT06DC 39.29	2015	-0.410021282840311	TT06DC 39.29_2015	TRUE
Dic2 x Silur	TT06DC 39.3	2015	-0.365339595875081	TT06DC 39.3_2015	TRUE
Dic2 x Silur	TT06DC 39.30	2015	0.240227179371014	TT06DC 39.30_2015	TRUE
Dic2 x Silur	TT06DC 39.31	2015	0.204631701602628	TT06DC 39.31_2015	TRUE
Dic2 x Silur	TT06DC 39.32	2015	0.301494724212505	TT06DC 39.32_2015	TRUE
Dic2 x Silur	TT06DC 39.34	2015	0.246190760698751	TT06DC 39.34_2015	TRUE
Dic2 x Silur	TT06DC 39.35	2015	0.159518515530361	TT06DC 39.35_2015	TRUE
Dic2 x Silur	TT06DC 39.36	2015	0.220379803217911	TT06DC 39.36_2015	TRUE
Dic2 x Silur	TT06DC 39.37	2015	0.309570984875792	TT06DC 39.37_2015	TRUE
Dic2 x Silur	TT06DC 39.4	2015	-0.46948652059017	TT06DC 39.4_2015	TRUE
Dic2 x Silur	TT06DC 39.6	2015	0.384169250676529	TT06DC 39.6_2015	TRUE
Dic2 x Silur	TT06DC 39.7	2015	0.327025811588142	TT06DC 39.7_2015	TRUE
Dic2 x Silur	TT06DC 39.8	2015	0.281404871642245	TT06DC 39.8_2015	TRUE
Dic2 x Silur	TT06DC 39.9	2015	0.0782241885274076	TT06DC 39.9_2015	TRUE
Dic2 x Silur	TT06DC 40.1	2015	0.113064205055658	TT06DC 40.1_2015	TRUE
Dic2 x Silur	TT06DC 40.10	2015	-0.362378156619299	TT06DC 40.10_2015	TRUE
Dic2 x Silur	TT06DC 40.11	2015	0.109655234345155	TT06DC 40.11_2015	TRUE
Dic2 x Silur	TT06DC 40.12	2015	0.209122966551064	TT06DC 40.12_2015	TRUE
Dic2 x Silur	TT06DC 40.14	2015	0.406100525592362	TT06DC 40.14_2015	TRUE
Dic2 x Silur	TT06DC 40.15	2015	-0.358192619155717	TT06DC 40.15_2015	TRUE
Dic2 x Silur	TT06DC 40.16	2015	-0.466528676862255	TT06DC 40.16_2015	TRUE
Dic2 x Silur	TT06DC 40.17	2015	-0.469006021168924	TT06DC 40.17_2015	TRUE
Dic2 x Silur	TT06DC 40.18	2015	0.302250720995562	TT06DC 40.18_2015	TRUE
Dic2 x Silur	TT06DC 40.22	2015	0.0755496884102331	TT06DC 40.22_2015	TRUE
Dic2 x Silur	TT06DC 40.23	2015	-0.250675683462197	TT06DC 40.23_2015	TRUE
Dic2 x Silur	TT06DC 40.24	2015	0.243285283703838	TT06DC 40.24_2015	TRUE
Dic2 x Silur	TT06DC 40.27	2015	-0.435349606843558	TT06DC 40.27_2015	TRUE
Dic2 x Silur	TT06DC 40.29	2015	0.249670115568271	TT06DC 40.29_2015	TRUE
Dic2 x Silur	TT06DC 40.31	2015	0.307551802396561	TT06DC 40.31_2015	TRUE
Dic2 x Silur	TT06DC 40.32	2015	0.479869428931595	TT06DC 40.32_2015	TRUE
Dic2 x Silur	TT06DC 40.33	2015	-0.557010607014654	TT06DC 40.33_2015	TRUE
Dic2 x Silur	TT06DC 40.34	2015	0.293725506642059	TT06DC 40.34_2015	TRUE
Dic2 x Silur	TT06DC 40.35	2015	0.332094898430655	TT06DC 40.35_2015	TRUE
Dic2 x Silur	TT06DC 40.37	2015	-0.454561994082501	TT06DC 40.37_2015	TRUE
Dic2 x Silur	TT06DC 40.38	2015	0.443583391614202	TT06DC 40.38_2015	TRUE
Dic2 x Silur	TT06DC 40.39	2015	-0.357524338940076	TT06DC 40.39_2015	TRUE
Dic2 x Silur	TT06DC 40.4	2015	0.0886827136507228	TT06DC 40.4_2015	TRUE
Dic2 x Silur	TT06DC 40.40	2015	0.33199179530794	TT06DC 40.40_2015	TRUE
Dic2 x Silur	TT06DC 40.41	2015	0.270429342715222	TT06DC 40.41_2015	TRUE
Dic2 x Silur	TT06DC 40.45	2015	0.352556837714209	TT06DC 40.45_2015	TRUE
Dic2 x Silur	TT06DC 40.46	2015	-0.441974858355195	TT06DC 40.46_2015	TRUE
Dic2 x Silur	TT06DC 40.47	2015	-0.370838302542778	TT06DC 40.47_2015	TRUE
Dic2 x Silur	TT06DC 40.49	2015	-0.350847773502657	TT06DC 40.49_2015	TRUE
Dic2 x Silur	TT06DC 40.5	2015	-0.164223355207336	TT06DC 40.5_2015	TRUE
Dic2 x Silur	TT06DC 40.52	2015	-0.135460707743895	TT06DC 40.52_2015	TRUE
Dic2 x Silur	TT06DC 40.53	2015	-0.427718801443753	TT06DC 40.53_2015	TRUE
Dic2 x Silur	TT06DC 40.6	2015	-0.500020215260243	TT06DC 40.6_2015	TRUE
Dic2 x Silur	TT06DC 40.7	2015	0.273194906265297	TT06DC 40.7_2015	TRUE
Dic2 x Silur	TT06DC 40.8	2015	-0.39234208490897	TT06DC 40.8_2015	TRUE
Dic2 x Silur	TT06DC 42.1	2015	0.0140797677435761	TT06DC 42.1_2015	TRUE
Dic2 x Silur	TT06DC 42.11	2015	0.280442289507278	TT06DC 42.11_2015	TRUE
Dic2 x Silur	TT06DC 42.13	2015	-0.0272066278797188	TT06DC 42.13_2015	TRUE
Dic2 x Silur	TT06DC 42.14	2015	0.223042780080945	TT06DC 42.14_2015	TRUE
Dic2 x Silur	TT06DC 42.15	2015	0.311438547568825	TT06DC 42.15_2015	TRUE
Dic2 x Silur	TT06DC 42.16	2015	0.148709533522365	TT06DC 42.16_2015	TRUE
Dic2 x Silur	TT06DC 42.17	2015	0.258232780429104	TT06DC 42.17_2015	TRUE
Dic2 x Silur	TT06DC 42.18	2015	0.234098295831793	TT06DC 42.18_2015	TRUE
Dic2 x Silur	TT06DC 42.19	2015	0.197010295243137	TT06DC 42.19_2015	TRUE
Dic2 x Silur	TT06DC 42.2	2015	0.234494435737173	TT06DC 42.2_2015	TRUE
Dic2 x Silur	TT06DC 42.21	2015	-0.0705147280838408	TT06DC 42.21_2015	TRUE
Dic2 x Silur	TT06DC 42.22	2015	0.348476386026838	TT06DC 42.22_2015	TRUE
Dic2 x Silur	TT06DC 42.23	2015	0.082189586716638	TT06DC 42.23_2015	TRUE
Dic2 x Silur	TT06DC 42.24	2015	0.253906140199076	TT06DC 42.24_2015	TRUE
Dic2 x Silur	TT06DC 42.25	2015	0.341263225498147	TT06DC 42.25_2015	TRUE
Dic2 x Silur	TT06DC 42.26	2015	0.202003040828453	TT06DC 42.26_2015	TRUE
Dic2 x Silur	TT06DC 42.28	2015	0.349146954691192	TT06DC 42.28_2015	TRUE
Dic2 x Silur	TT06DC 42.3	2015	0.193563204647881	TT06DC 42.3_2015	TRUE
Dic2 x Silur	TT06DC 42.35	2015	0.429872341504925	TT06DC 42.35_2015	TRUE
Dic2 x Silur	TT06DC 42.36	2015	-0.0150028364823762	TT06DC 42.36_2015	TRUE
Dic2 x Silur	TT06DC 42.38	2015	0.398312516485335	TT06DC 42.38_2015	TRUE
Dic2 x Silur	TT06DC 42.4	2015	0.0986860832722666	TT06DC 42.4_2015	TRUE
Dic2 x Silur	TT06DC 42.40	2015	0.272463672943286	TT06DC 42.40_2015	TRUE
Dic2 x Silur	TT06DC 42.41	2015	0.311493754821942	TT06DC 42.41_2015	TRUE
Dic2 x Silur	TT06DC 42.43	2015	0.266907833896075	TT06DC 42.43_2015	TRUE
Dic2 x Silur	TT06DC 42.44	2015	0.31326079327169	TT06DC 42.44_2015	TRUE
Dic2 x Silur	TT06DC 42.45	2015	-0.33615117784361	TT06DC 42.45_2015	TRUE
Dic2 x Silur	TT06DC 42.46	2015	0.295748481064038	TT06DC 42.46_2015	TRUE
Dic2 x Silur	TT06DC 42.48	2015	0.177979343982019	TT06DC 42.48_2015	TRUE
Dic2 x Silur	TT06DC 42.49	2015	0.114911461376987	TT06DC 42.49_2015	TRUE
Dic2 x Silur	TT06DC 42.5	2015	-0.453687104315132	TT06DC 42.5_2015	TRUE
Dic2 x Silur	TT06DC 42.53	2015	-0.286377558016595	TT06DC 42.53_2015	TRUE
Dic2 x Silur	TT06DC 42.55	2015	-0.050455666882995	TT06DC 42.55_2015	TRUE
Dic2 x Silur	TT06DC 42.6	2015	-0.568726287095622	TT06DC 42.6_2015	TRUE
Dic2 x Silur	TT06DC 42.7	2015	-0.480715392610071	TT06DC 42.7_2015	TRUE
Dic2 x Silur	TT06DC 42.9	2015	-0.0967225526409492	TT06DC 42.9_2015	TRUE
Dic2 x Silur	TT06DC 44.1	2015	0.262750726213715	TT06DC 44.1_2015	TRUE
Dic2 x Silur	TT06DC 44.10	2015	0.150103708640207	TT06DC 44.10_2015	TRUE
Dic2 x Silur	TT06DC 44.11	2015	0.361029479434845	TT06DC 44.11_2015	TRUE
Dic2 x Silur	TT06DC 44.13	2015	-0.446360949339462	TT06DC 44.13_2015	TRUE
Dic2 x Silur	TT06DC 44.14	2015	-0.422639309592622	TT06DC 44.14_2015	TRUE
Dic2 x Silur	TT06DC 44.19	2015	-0.531840934907982	TT06DC 44.19_2015	TRUE
Dic2 x Silur	TT06DC 44.22	2015	0.153392899372592	TT06DC 44.22_2015	TRUE
Dic2 x Silur	TT06DC 44.24	2015	-0.418489000313529	TT06DC 44.24_2015	TRUE
Dic2 x Silur	TT06DC 44.28	2015	-0.448155025053189	TT06DC 44.28_2015	TRUE
Dic2 x Silur	TT06DC 44.3	2015	-0.410225408770019	TT06DC 44.3_2015	TRUE
Dic2 x Silur	TT06DC 44.31	2015	0.105183728954786	TT06DC 44.31_2015	TRUE
Dic2 x Silur	TT06DC 44.33	2015	0.3255934617717	TT06DC 44.33_2015	TRUE
Dic2 x Silur	TT06DC 44.34	2015	-0.575022212966804	TT06DC 44.34_2015	TRUE
Dic2 x Silur	TT06DC 44.35	2015	0.606520524608805	TT06DC 44.35_2015	TRUE
Dic2 x Silur	TT06DC 44.36	2015	-0.240890725976463	TT06DC 44.36_2015	TRUE
Dic2 x Silur	TT06DC 44.38	2015	-0.578098506460234	TT06DC 44.38_2015	TRUE
Dic2 x Silur	TT06DC 44.39	2015	0.218299439502538	TT06DC 44.39_2015	TRUE
Dic2 x Silur	TT06DC 44.41	2015	-0.565064792344559	TT06DC 44.41_2015	TRUE
Dic2 x Silur	TT06DC 44.42	2015	-0.236910235435829	TT06DC 44.42_2015	TRUE
Dic2 x Silur	TT06DC 44.43	2015	-0.574379268469908	TT06DC 44.43_2015	TRUE
Dic2 x Silur	TT06DC 44.45	2015	-0.196762064942938	TT06DC 44.45_2015	TRUE
Dic2 x Silur	TT06DC 44.47	2015	0.300979287882	TT06DC 44.47_2015	TRUE
Dic2 x Silur	TT06DC 44.48	2015	0.105254367170939	TT06DC 44.48_2015	TRUE
Dic2 x Silur	TT06DC 44.5	2015	0.268342863617258	TT06DC 44.5_2015	TRUE
Dic2 x Silur	TT06DC 44.50	2015	-0.475107301837623	TT06DC 44.50_2015	TRUE
Dic2 x Silur	TT06DC 44.52	2015	0.137558821630845	TT06DC 44.52_2015	TRUE
Dic2 x Silur	TT06DC 44.54	2015	-0.53290769599151	TT06DC 44.54_2015	TRUE
Dic2 x Silur	TT06DC 44.55	2015	-0.403622546864982	TT06DC 44.55_2015	TRUE
Dic2 x Silur	TT06DC 44.56	2015	-0.425544146471894	TT06DC 44.56_2015	TRUE
Dic2 x Silur	TT06DC 44.61	2015	0.485744603171198	TT06DC 44.61_2015	TRUE
Dic2 x Silur	TT06DC 44.62	2015	0.217118773965779	TT06DC 44.62_2015	TRUE
Dic2 x Silur	TT06DC 44.64	2015	0.529416065949841	TT06DC 44.64_2015	TRUE
Dic2 x Silur	TT06DC 44.65	2015	0.229515290497123	TT06DC 44.65_2015	TRUE
Dic2 x Silur	TT06DC 44.7	2015	-0.366810559966052	TT06DC 44.7_2015	TRUE
