# Supplementary material for: Epistatic determinism of durum wheat resistance to the wheat spindle streak mosaic virus
Source: Theor Appl Genet. 2017 Apr 27;130(7):1491–505. doi: 10.1007/s00122-017-2904-6 (PMC5487696; doi:10.1007/s00122-017-2904-6)
Supplement: Supplementary file 4 — Online Resource 4: Data and R scripts for reproducible QTL detection. Data and R script (.csv and.rmd format) are provided in this tar archive. A scheme aims to explain the content of each file and its role in the QTL detection pipeline. The upstream bioinformatic steps (from raw reads to consensus genetic map) are not included (GZ 72829 kb) [file 122_2017_2904_MOESM4_ESM.gz › TMP/SCRIPT/1_Blup_and_Heritability/BLUPsNV2012_2015.csv]

pop	geno	year	BLUP	genotype_year	real
Dic2 x Lloyd	BX07.2.1f1.1.1	2012	-0.401721944252466	BX07.2.1f1.1.1_2012	TRUE
Dic2 x Lloyd	BX07.2.1f1.1.2	2012	1.67632815230613	BX07.2.1f1.1.2_2012	TRUE
Dic2 x Lloyd	BX07.2.1f1.10.1	2012	-0.396540867147512	BX07.2.1f1.10.1_2012	TRUE
Dic2 x Lloyd	BX07.2.1f1.10.2	2012	0.225362626586249	BX07.2.1f1.10.2_2012	TRUE
Dic2 x Lloyd	BX07.2.1f1.11.1	2012	-0.285704712018374	BX07.2.1f1.11.1_2012	TRUE
Dic2 x Lloyd	BX07.2.1f1.11.2	2012	-0.405156130097116	BX07.2.1f1.11.2_2012	TRUE
Dic2 x Lloyd	BX07.2.1f1.12.1	2012	-0.166435958072663	BX07.2.1f1.12.1_2012	TRUE
Dic2 x Lloyd	BX07.2.1f1.12.2	2012	-0.446574936349285	BX07.2.1f1.12.2_2012	TRUE
Dic2 x Lloyd	BX07.2.1f1.13.1	2012	-0.444308908847338	BX07.2.1f1.13.1_2012	TRUE
Dic2 x Lloyd	BX07.2.1f1.13.2	2012	0.316078286030902	BX07.2.1f1.13.2_2012	TRUE
Dic2 x Lloyd	BX07.2.1f1.14.1	2012	-0.338952330065298	BX07.2.1f1.14.1_2012	TRUE
Dic2 x Lloyd	BX07.2.1f1.14.2	2012	0.418494492569155	BX07.2.1f1.14.2_2012	TRUE
Dic2 x Lloyd	BX07.2.1f1.15.1	2012	0.267218255758312	BX07.2.1f1.15.1_2012	TRUE
Dic2 x Lloyd	BX07.2.1f1.15.2	2012	0.536763532358086	BX07.2.1f1.15.2_2012	TRUE
Dic2 x Lloyd	BX07.2.1f1.16.1	2012	0.36027762967695	BX07.2.1f1.16.1_2012	TRUE
Dic2 x Lloyd	BX07.2.1f1.16.2	2012	0.369049480469387	BX07.2.1f1.16.2_2012	TRUE
Dic2 x Lloyd	BX07.2.1f1.17.2	2012	-1.60584201539656	BX07.2.1f1.17.2_2012	TRUE
Dic2 x Lloyd	BX07.2.1f1.18.1	2012	1.36215377130897	BX07.2.1f1.18.1_2012	TRUE
Dic2 x Lloyd	BX07.2.1f1.18.2	2012	1.495105144117	BX07.2.1f1.18.2_2012	TRUE
Dic2 x Lloyd	BX07.2.1f1.19.1	2012	0.704430357293068	BX07.2.1f1.19.1_2012	TRUE
Dic2 x Lloyd	BX07.2.1f1.19.2	2012	0.0261748024545851	BX07.2.1f1.19.2_2012	TRUE
Dic2 x Lloyd	BX07.2.1f1.2.1	2012	0.635428256855128	BX07.2.1f1.2.1_2012	TRUE
Dic2 x Lloyd	BX07.2.1f1.2.2	2012	0.983148749015737	BX07.2.1f1.2.2_2012	TRUE
Dic2 x Lloyd	BX07.2.1f1.20.1	2012	-0.514104226314435	BX07.2.1f1.20.1_2012	TRUE
Dic2 x Lloyd	BX07.2.1f1.20.2	2012	-0.189073944485871	BX07.2.1f1.20.2_2012	TRUE
Dic2 x Lloyd	BX07.2.1f1.21.1	2012	-1.01245030695581	BX07.2.1f1.21.1_2012	TRUE
Dic2 x Lloyd	BX07.2.1f1.21.2	2012	-1.07853361586222	BX07.2.1f1.21.2_2012	TRUE
Dic2 x Lloyd	BX07.2.1f1.22.1	2012	-0.43665871141062	BX07.2.1f1.22.1_2012	TRUE
Dic2 x Lloyd	BX07.2.1f1.22.2	2012	0.815917099795147	BX07.2.1f1.22.2_2012	TRUE
Dic2 x Lloyd	BX07.2.1f1.23.1	2012	0.675729638574963	BX07.2.1f1.23.1_2012	TRUE
Dic2 x Lloyd	BX07.2.1f1.23.2	2012	-0.677601603440701	BX07.2.1f1.23.2_2012	TRUE
Dic2 x Lloyd	BX07.2.1f1.24.1	2012	1.03117721536662	BX07.2.1f1.24.1_2012	TRUE
Dic2 x Lloyd	BX07.2.1f1.24.2	2012	0.376387430688229	BX07.2.1f1.24.2_2012	TRUE
Dic2 x Lloyd	BX07.2.1f1.25.1	2012	1.1366533821619	BX07.2.1f1.25.1_2012	TRUE
Dic2 x Lloyd	BX07.2.1f1.25.2	2012	1.17738044800464	BX07.2.1f1.25.2_2012	TRUE
Dic2 x Lloyd	BX07.2.1f1.26.1	2012	0.223603835406661	BX07.2.1f1.26.1_2012	TRUE
Dic2 x Lloyd	BX07.2.1f1.26.2	2012	0.023034518536831	BX07.2.1f1.26.2_2012	TRUE
Dic2 x Lloyd	BX07.2.1f1.27.1	2012	1.15951605964802	BX07.2.1f1.27.1_2012	TRUE
Dic2 x Lloyd	BX07.2.1f1.28.1	2012	0.134892280289313	BX07.2.1f1.28.1_2012	TRUE
Dic2 x Lloyd	BX07.2.1f1.28.2	2012	1.06581047016617	BX07.2.1f1.28.2_2012	TRUE
Dic2 x Lloyd	BX07.2.1f1.29.1	2012	0.196663361229822	BX07.2.1f1.29.1_2012	TRUE
Dic2 x Lloyd	BX07.2.1f1.29.2	2012	-1.83144287835849	BX07.2.1f1.29.2_2012	TRUE
Dic2 x Lloyd	BX07.2.1f1.3.1	2012	0.822160237885027	BX07.2.1f1.3.1_2012	TRUE
Dic2 x Lloyd	BX07.2.1f1.3.2	2012	1.17307756660732	BX07.2.1f1.3.2_2012	TRUE
Dic2 x Lloyd	BX07.2.1f1.30.1	2012	0.508054640975172	BX07.2.1f1.30.1_2012	TRUE
Dic2 x Lloyd	BX07.2.1f1.30.2	2012	-0.29845320700426	BX07.2.1f1.30.2_2012	TRUE
Dic2 x Lloyd	BX07.2.1f1.31.1	2012	0.0962767350950576	BX07.2.1f1.31.1_2012	TRUE
Dic2 x Lloyd	BX07.2.1f1.31.2	2012	0.231425952812192	BX07.2.1f1.31.2_2012	TRUE
Dic2 x Lloyd	BX07.2.1f1.32.1	2012	-0.245872540088062	BX07.2.1f1.32.1_2012	TRUE
Dic2 x Lloyd	BX07.2.1f1.32.2	2012	-0.227658679542555	BX07.2.1f1.32.2_2012	TRUE
Dic2 x Lloyd	BX07.2.1f1.33.1	2012	0.247487664171495	BX07.2.1f1.33.1_2012	TRUE
Dic2 x Lloyd	BX07.2.1f1.33.2	2012	0.00896753478306971	BX07.2.1f1.33.2_2012	TRUE
Dic2 x Lloyd	BX07.2.1f1.34.1	2012	1.2326243185229	BX07.2.1f1.34.1_2012	TRUE
Dic2 x Lloyd	BX07.2.1f1.34.2	2012	-0.141513968840105	BX07.2.1f1.34.2_2012	TRUE
Dic2 x Lloyd	BX07.2.1f1.35.1	2012	-0.134451177125149	BX07.2.1f1.35.1_2012	TRUE
Dic2 x Lloyd	BX07.2.1f1.35.2	2012	0.5945209215112	BX07.2.1f1.35.2_2012	TRUE
Dic2 x Lloyd	BX07.2.1f1.36.1	2012	0.32817924028448	BX07.2.1f1.36.1_2012	TRUE
Dic2 x Lloyd	BX07.2.1f1.36.2	2012	-1.92165905425287	BX07.2.1f1.36.2_2012	TRUE
Dic2 x Lloyd	BX07.2.1f1.37.1	2012	0.802270194625062	BX07.2.1f1.37.1_2012	TRUE
Dic2 x Lloyd	BX07.2.1f1.37.2	2012	0.36047718909248	BX07.2.1f1.37.2_2012	TRUE
Dic2 x Lloyd	BX07.2.1f1.38.1	2012	0.224145349895732	BX07.2.1f1.38.1_2012	TRUE
Dic2 x Lloyd	BX07.2.1f1.38.2	2012	-0.13907875184214	BX07.2.1f1.38.2_2012	TRUE
Dic2 x Lloyd	BX07.2.1f1.39.1	2012	-0.0706360136206596	BX07.2.1f1.39.1_2012	TRUE
Dic2 x Lloyd	BX07.2.1f1.39.2	2012	0.218290823851494	BX07.2.1f1.39.2_2012	TRUE
Dic2 x Lloyd	BX07.2.1f1.4.1	2012	0.302851991387027	BX07.2.1f1.4.1_2012	TRUE
Dic2 x Lloyd	BX07.2.1f1.4.2	2012	1.03572626216398	BX07.2.1f1.4.2_2012	TRUE
Dic2 x Lloyd	BX07.2.1f1.40.1	2012	-0.441568296446689	BX07.2.1f1.40.1_2012	TRUE
Dic2 x Lloyd	BX07.2.1f1.40.2	2012	0.513962320729465	BX07.2.1f1.40.2_2012	TRUE
Dic2 x Lloyd	BX07.2.1f1.41.2	2012	0.781146533808784	BX07.2.1f1.41.2_2012	TRUE
Dic2 x Lloyd	BX07.2.1f1.42.1	2012	-0.518632133132509	BX07.2.1f1.42.1_2012	TRUE
Dic2 x Lloyd	BX07.2.1f1.42.2	2012	0.375428556834371	BX07.2.1f1.42.2_2012	TRUE
Dic2 x Lloyd	BX07.2.1f1.43.1	2012	0.185754372665903	BX07.2.1f1.43.1_2012	TRUE
Dic2 x Lloyd	BX07.2.1f1.43.2	2012	-1.27934224240696	BX07.2.1f1.43.2_2012	TRUE
Dic2 x Lloyd	BX07.2.1f1.44.1	2012	0.0652087590561128	BX07.2.1f1.44.1_2012	TRUE
Dic2 x Lloyd	BX07.2.1f1.44.2	2012	0.277109956089474	BX07.2.1f1.44.2_2012	TRUE
Dic2 x Lloyd	BX07.2.1f1.45.1	2012	0.311842539927567	BX07.2.1f1.45.1_2012	TRUE
Dic2 x Lloyd	BX07.2.1f1.45.2	2012	0.226788969269944	BX07.2.1f1.45.2_2012	TRUE
Dic2 x Lloyd	BX07.2.1f1.46.2	2012	-0.897006315722823	BX07.2.1f1.46.2_2012	TRUE
Dic2 x Lloyd	BX07.2.1f1.47.1	2012	-0.481119660391151	BX07.2.1f1.47.1_2012	TRUE
Dic2 x Lloyd	BX07.2.1f1.47.2	2012	-0.158052344540614	BX07.2.1f1.47.2_2012	TRUE
Dic2 x Lloyd	BX07.2.1f1.48.1	2012	0.528573265719591	BX07.2.1f1.48.1_2012	TRUE
Dic2 x Lloyd	BX07.2.1f1.48.2	2012	0.530019524642495	BX07.2.1f1.48.2_2012	TRUE
Dic2 x Lloyd	BX07.2.1f1.49.1	2012	0.55775949048222	BX07.2.1f1.49.1_2012	TRUE
Dic2 x Lloyd	BX07.2.1f1.49.2	2012	0.456513192518462	BX07.2.1f1.49.2_2012	TRUE
Dic2 x Lloyd	BX07.2.1f1.5.1	2012	-1.58520136921091	BX07.2.1f1.5.1_2012	TRUE
Dic2 x Lloyd	BX07.2.1f1.5.2	2012	-1.40059599843286	BX07.2.1f1.5.2_2012	TRUE
Dic2 x Lloyd	BX07.2.1f1.50.1	2012	0.466148675289853	BX07.2.1f1.50.1_2012	TRUE
Dic2 x Lloyd	BX07.2.1f1.50.2	2012	-0.341061545927279	BX07.2.1f1.50.2_2012	TRUE
Dic2 x Lloyd	BX07.2.1f1.6.1	2012	-0.207218270024698	BX07.2.1f1.6.1_2012	TRUE
Dic2 x Lloyd	BX07.2.1f1.6.2	2012	-0.568855507786214	BX07.2.1f1.6.2_2012	TRUE
Dic2 x Lloyd	BX07.2.1f1.7.1	2012	0.659829596393497	BX07.2.1f1.7.1_2012	TRUE
Dic2 x Lloyd	BX07.2.1f1.7.2	2012	0.435983035110123	BX07.2.1f1.7.2_2012	TRUE
Dic2 x Lloyd	BX07.2.1f1.8.1	2012	-0.775860909319151	BX07.2.1f1.8.1_2012	TRUE
Dic2 x Lloyd	BX07.2.1f1.8.2	2012	-0.153178003811699	BX07.2.1f1.8.2_2012	TRUE
Dic2 x Lloyd	BX07.2.1f1.9.1	2012	-1.64079589985318	BX07.2.1f1.9.1_2012	TRUE
Dic2 x Lloyd	BX07.2.1f1.9.2	2012	0.353350087521655	BX07.2.1f1.9.2_2012	TRUE
Dic2 x Lloyd	BX07.2.1f2.1	2012	1.32166441380296	BX07.2.1f2.1_2012	TRUE
Dic2 x Lloyd	BX07.2.1f2.10	2012	0.407431491387671	BX07.2.1f2.10_2012	TRUE
Dic2 x Lloyd	BX07.2.1f2.11	2012	0.468392190238384	BX07.2.1f2.11_2012	TRUE
Dic2 x Lloyd	BX07.2.1f2.12	2012	1.1709494345014	BX07.2.1f2.12_2012	TRUE
Dic2 x Lloyd	BX07.2.1f2.13	2012	0.518602904872887	BX07.2.1f2.13_2012	TRUE
Dic2 x Lloyd	BX07.2.1f2.14	2012	1.19172914835303	BX07.2.1f2.14_2012	TRUE
Dic2 x Lloyd	BX07.2.1f2.15	2012	1.35481316599901	BX07.2.1f2.15_2012	TRUE
Dic2 x Lloyd	BX07.2.1f2.16	2012	0.336082316160888	BX07.2.1f2.16_2012	TRUE
Dic2 x Lloyd	BX07.2.1f2.17	2012	-0.185827352482618	BX07.2.1f2.17_2012	TRUE
Dic2 x Lloyd	BX07.2.1f2.18	2012	0.208675147477074	BX07.2.1f2.18_2012	TRUE
Dic2 x Lloyd	BX07.2.1f2.19	2012	0.530770375896268	BX07.2.1f2.19_2012	TRUE
Dic2 x Lloyd	BX07.2.1f2.2	2012	1.16755014830711	BX07.2.1f2.2_2012	TRUE
Dic2 x Lloyd	BX07.2.1f2.20	2012	0.364768446922319	BX07.2.1f2.20_2012	TRUE
Dic2 x Lloyd	BX07.2.1f2.21	2012	0.315940169406218	BX07.2.1f2.21_2012	TRUE
Dic2 x Lloyd	BX07.2.1f2.25	2012	0.79109301257435	BX07.2.1f2.25_2012	TRUE
Dic2 x Lloyd	BX07.2.1f2.27	2012	0.371549320093554	BX07.2.1f2.27_2012	TRUE
Dic2 x Lloyd	BX07.2.1f2.28	2012	0.466456429668326	BX07.2.1f2.28_2012	TRUE
Dic2 x Lloyd	BX07.2.1f2.29	2012	-0.04364923280276	BX07.2.1f2.29_2012	TRUE
Dic2 x Lloyd	BX07.2.1f2.3	2012	-1.36174498877599	BX07.2.1f2.3_2012	TRUE
Dic2 x Lloyd	BX07.2.1f2.30	2012	-1.81250271357695	BX07.2.1f2.30_2012	TRUE
Dic2 x Lloyd	BX07.2.1f2.31	2012	0.745149627662736	BX07.2.1f2.31_2012	TRUE
Dic2 x Lloyd	BX07.2.1f2.34	2012	0.315873458404743	BX07.2.1f2.34_2012	TRUE
Dic2 x Lloyd	BX07.2.1f2.35	2012	0.107545850646371	BX07.2.1f2.35_2012	TRUE
Dic2 x Lloyd	BX07.2.1f2.36	2012	-0.35561766169064	BX07.2.1f2.36_2012	TRUE
Dic2 x Lloyd	BX07.2.1f2.37	2012	1.04160034151563	BX07.2.1f2.37_2012	TRUE
Dic2 x Lloyd	BX07.2.1f2.38	2012	0.363413104290786	BX07.2.1f2.38_2012	TRUE
Dic2 x Lloyd	BX07.2.1f2.39	2012	0.389129987794157	BX07.2.1f2.39_2012	TRUE
Dic2 x Lloyd	BX07.2.1f2.4	2012	-1.91904370798947	BX07.2.1f2.4_2012	TRUE
Dic2 x Lloyd	BX07.2.1f2.40	2012	0.278728076658838	BX07.2.1f2.40_2012	TRUE
Dic2 x Lloyd	BX07.2.1f2.41	2012	0.234343154373585	BX07.2.1f2.41_2012	TRUE
Dic2 x Lloyd	BX07.2.1f2.42	2012	0.729137649254829	BX07.2.1f2.42_2012	TRUE
Dic2 x Lloyd	BX07.2.1f2.43	2012	0.279162982649586	BX07.2.1f2.43_2012	TRUE
Dic2 x Lloyd	BX07.2.1f2.44	2012	-0.132781247764807	BX07.2.1f2.44_2012	TRUE
Dic2 x Lloyd	BX07.2.1f2.45	2012	1.09421438167437	BX07.2.1f2.45_2012	TRUE
Dic2 x Lloyd	BX07.2.1f2.46	2012	0.225463375206753	BX07.2.1f2.46_2012	TRUE
Dic2 x Lloyd	BX07.2.1f2.47	2012	-1.68784574442753	BX07.2.1f2.47_2012	TRUE
Dic2 x Lloyd	BX07.2.1f2.48	2012	-0.139937099196269	BX07.2.1f2.48_2012	TRUE
Dic2 x Lloyd	BX07.2.1f2.49	2012	1.0144949331324	BX07.2.1f2.49_2012	TRUE
Dic2 x Lloyd	BX07.2.1f2.5	2012	-0.225339803615769	BX07.2.1f2.5_2012	TRUE
Dic2 x Lloyd	BX07.2.1f2.50	2012	0.985862647456284	BX07.2.1f2.50_2012	TRUE
Dic2 x Lloyd	BX07.2.1f2.51	2012	-0.0900583333979559	BX07.2.1f2.51_2012	TRUE
Dic2 x Lloyd	BX07.2.1f2.52	2012	0.465575962345911	BX07.2.1f2.52_2012	TRUE
Dic2 x Lloyd	BX07.2.1f2.53	2012	-0.420133278872159	BX07.2.1f2.53_2012	TRUE
Dic2 x Lloyd	BX07.2.1f2.54	2012	-0.871047002580329	BX07.2.1f2.54_2012	TRUE
Dic2 x Lloyd	BX07.2.1f2.55	2012	0.589913390209654	BX07.2.1f2.55_2012	TRUE
Dic2 x Lloyd	BX07.2.1f2.56	2012	0.570182757794084	BX07.2.1f2.56_2012	TRUE
Dic2 x Lloyd	BX07.2.1f2.57	2012	1.26910480284941	BX07.2.1f2.57_2012	TRUE
Dic2 x Lloyd	BX07.2.1f2.58	2012	1.06162148045744	BX07.2.1f2.58_2012	TRUE
Dic2 x Lloyd	BX07.2.1f2.59	2012	0.183647577759861	BX07.2.1f2.59_2012	TRUE
Dic2 x Lloyd	BX07.2.1f2.6	2012	-0.223473736187285	BX07.2.1f2.6_2012	TRUE
Dic2 x Lloyd	BX07.2.1f2.60	2012	0.329531982118609	BX07.2.1f2.60_2012	TRUE
Dic2 x Lloyd	BX07.2.1f2.61	2012	0.845178334548188	BX07.2.1f2.61_2012	TRUE
Dic2 x Lloyd	BX07.2.1f2.62	2012	-1.51005499062691	BX07.2.1f2.62_2012	TRUE
Dic2 x Lloyd	BX07.2.1f2.63	2012	0.325763797026365	BX07.2.1f2.63_2012	TRUE
Dic2 x Lloyd	BX07.2.1f2.64	2012	-1.42666885661089	BX07.2.1f2.64_2012	TRUE
Dic2 x Lloyd	BX07.2.1f2.65	2012	1.64069044619624	BX07.2.1f2.65_2012	TRUE
Dic2 x Lloyd	BX07.2.1f2.66	2012	-0.0520923742684577	BX07.2.1f2.66_2012	TRUE
Dic2 x Lloyd	BX07.2.1f2.67	2012	-0.44289561086468	BX07.2.1f2.67_2012	TRUE
Dic2 x Lloyd	BX07.2.1f2.68	2012	-0.00738932740860339	BX07.2.1f2.68_2012	TRUE
Dic2 x Lloyd	BX07.2.1f2.69	2012	-0.113383607368093	BX07.2.1f2.69_2012	TRUE
Dic2 x Lloyd	BX07.2.1f2.7	2012	-0.220921964732566	BX07.2.1f2.7_2012	TRUE
Dic2 x Lloyd	BX07.2.1f2.70	2012	1.57142480718395	BX07.2.1f2.70_2012	TRUE
Dic2 x Lloyd	BX07.2.1f2.71	2012	0.423244282960342	BX07.2.1f2.71_2012	TRUE
Dic2 x Lloyd	BX07.2.1f2.72	2012	0.648416619819657	BX07.2.1f2.72_2012	TRUE
Dic2 x Lloyd	BX07.2.1f2.73	2012	0.664393359471509	BX07.2.1f2.73_2012	TRUE
Dic2 x Lloyd	BX07.2.1f2.74	2012	0.435897205719964	BX07.2.1f2.74_2012	TRUE
Dic2 x Lloyd	BX07.2.1f2.75	2012	0.155428888513256	BX07.2.1f2.75_2012	TRUE
Dic2 x Lloyd	BX07.2.1f2.76	2012	-0.236081471799931	BX07.2.1f2.76_2012	TRUE
Dic2 x Lloyd	BX07.2.1f2.77	2012	0.228645060058848	BX07.2.1f2.77_2012	TRUE
Dic2 x Lloyd	BX07.2.1f2.78	2012	-0.411675201315059	BX07.2.1f2.78_2012	TRUE
Dic2 x Lloyd	BX07.2.1f2.79	2012	1.21877083104033	BX07.2.1f2.79_2012	TRUE
Dic2 x Lloyd	BX07.2.1f2.8	2012	-0.849480083572949	BX07.2.1f2.8_2012	TRUE
Dic2 x Lloyd	BX07.2.1f2.80	2012	0.121938253240526	BX07.2.1f2.80_2012	TRUE
Dic2 x Lloyd	BX07.2.1f2.82	2012	1.23130488056986	BX07.2.1f2.82_2012	TRUE
Dic2 x Lloyd	BX07.2.1f2.83	2012	0.364748579519066	BX07.2.1f2.83_2012	TRUE
Dic2 x Lloyd	BX07.2.1f2.84	2012	-0.322602538366636	BX07.2.1f2.84_2012	TRUE
Dic2 x Lloyd	BX07.2.1f2.85	2012	-1.12885151452289	BX07.2.1f2.85_2012	TRUE
Dic2 x Lloyd	BX07.2.1f2.86	2012	-0.483456597751928	BX07.2.1f2.86_2012	TRUE
Dic2 x Lloyd	BX07.2.1f2.87	2012	0.907748946516288	BX07.2.1f2.87_2012	TRUE
Dic2 x Lloyd	BX07.2.1f2.88	2012	-1.91002263780269	BX07.2.1f2.88_2012	TRUE
Dic2 x Lloyd	BX07.2.1f2.89	2012	0.7314281633524	BX07.2.1f2.89_2012	TRUE
Dic2 x Lloyd	BX07.2.1f2.9	2012	-0.186538075182676	BX07.2.1f2.9_2012	TRUE
Dic2 x Lloyd	BX07.2.1f2.90	2012	1.06721093448805	BX07.2.1f2.90_2012	TRUE
Dic2 x Lloyd	BX07.2.1f2.91	2012	-1.4581905848227	BX07.2.1f2.91_2012	TRUE
Dic2 x Lloyd	BX07.2.1f2.92	2012	-0.126567491672182	BX07.2.1f2.92_2012	TRUE
Dic2 x Lloyd	BX07.2.1f2.93	2012	-1.05882602969043	BX07.2.1f2.93_2012	TRUE
Dic2 x Lloyd	BX07.2.1f2.94	2012	0.650735088265709	BX07.2.1f2.94_2012	TRUE
Dic2 x Lloyd	BX07.2.1f2.96	2012	0.0332304183945438	BX07.2.1f2.96_2012	TRUE
Dic2 x Lloyd	BX07.2.1f2.97	2012	-0.642283613043595	BX07.2.1f2.97_2012	TRUE
Dic2 x Lloyd	BX07.2.1f2.98	2012	-0.818615321290208	BX07.2.1f2.98_2012	TRUE
Dic2 x Lloyd	BX07.2.1f2.99	2012	-1.26686189660069	BX07.2.1f2.99_2012	TRUE
Dic2 x Lloyd	BX07.2.1f1.1.1	2015	-1.09954696230001	BX07.2.1f1.1.1_2015	TRUE
Dic2 x Lloyd	BX07.2.1f1.1.2	2015	2.4159179026433	BX07.2.1f1.1.2_2015	TRUE
Dic2 x Lloyd	BX07.2.1f1.10.1	2015	-0.399734263502352	BX07.2.1f1.10.1_2015	TRUE
Dic2 x Lloyd	BX07.2.1f1.10.2	2015	0.586311299458815	BX07.2.1f1.10.2_2015	TRUE
Dic2 x Lloyd	BX07.2.1f1.11.1	2015	-0.300182827068626	BX07.2.1f1.11.1_2015	TRUE
Dic2 x Lloyd	BX07.2.1f1.11.2	2015	-0.16422209646231	BX07.2.1f1.11.2_2015	TRUE
Dic2 x Lloyd	BX07.2.1f1.12.1	2015	-0.224359238576539	BX07.2.1f1.12.1_2015	TRUE
Dic2 x Lloyd	BX07.2.1f1.12.2	2015	-0.487346992585908	BX07.2.1f1.12.2_2015	TRUE
Dic2 x Lloyd	BX07.2.1f1.13.1	2015	-0.273094746459946	BX07.2.1f1.13.1_2015	TRUE
Dic2 x Lloyd	BX07.2.1f1.13.2	2015	0.889429257804446	BX07.2.1f1.13.2_2015	TRUE
Dic2 x Lloyd	BX07.2.1f1.14.1	2015	0.111748333603591	BX07.2.1f1.14.1_2015	TRUE
Dic2 x Lloyd	BX07.2.1f1.14.2	2015	0.0763303598873691	BX07.2.1f1.14.2_2015	TRUE
Dic2 x Lloyd	BX07.2.1f1.15.1	2015	0.451357592116261	BX07.2.1f1.15.1_2015	TRUE
Dic2 x Lloyd	BX07.2.1f1.15.2	2015	0.518170701286882	BX07.2.1f1.15.2_2015	TRUE
Dic2 x Lloyd	BX07.2.1f1.16.2	2015	0.724185409008618	BX07.2.1f1.16.2_2015	TRUE
Dic2 x Lloyd	BX07.2.1f1.17.1	2015	-1.76565109495751	BX07.2.1f1.17.1_2015	TRUE
Dic2 x Lloyd	BX07.2.1f1.17.2	2015	-1.15104908144929	BX07.2.1f1.17.2_2015	TRUE
Dic2 x Lloyd	BX07.2.1f1.18.1	2015	1.603346891636	BX07.2.1f1.18.1_2015	TRUE
Dic2 x Lloyd	BX07.2.1f1.18.2	2015	1.76710827321863	BX07.2.1f1.18.2_2015	TRUE
Dic2 x Lloyd	BX07.2.1f1.19.1	2015	0.967843395487403	BX07.2.1f1.19.1_2015	TRUE
Dic2 x Lloyd	BX07.2.1f1.19.2	2015	0.400597827181942	BX07.2.1f1.19.2_2015	TRUE
Dic2 x Lloyd	BX07.2.1f1.2.1	2015	0.653103353393212	BX07.2.1f1.2.1_2015	TRUE
Dic2 x Lloyd	BX07.2.1f1.2.2	2015	0.754603998936186	BX07.2.1f1.2.2_2015	TRUE
Dic2 x Lloyd	BX07.2.1f1.20.1	2015	-1.29883086690319	BX07.2.1f1.20.1_2015	TRUE
Dic2 x Lloyd	BX07.2.1f1.20.2	2015	0.0935258126868823	BX07.2.1f1.20.2_2015	TRUE
Dic2 x Lloyd	BX07.2.1f1.21.1	2015	-1.05739754973624	BX07.2.1f1.21.1_2015	TRUE
Dic2 x Lloyd	BX07.2.1f1.21.2	2015	-1.48206904550935	BX07.2.1f1.21.2_2015	TRUE
Dic2 x Lloyd	BX07.2.1f1.22.1	2015	-1.48540424108869	BX07.2.1f1.22.1_2015	TRUE
Dic2 x Lloyd	BX07.2.1f1.22.2	2015	0.860144394616828	BX07.2.1f1.22.2_2015	TRUE
Dic2 x Lloyd	BX07.2.1f1.23.1	2015	0.299210515772669	BX07.2.1f1.23.1_2015	TRUE
Dic2 x Lloyd	BX07.2.1f1.23.2	2015	-0.188528091709859	BX07.2.1f1.23.2_2015	TRUE
Dic2 x Lloyd	BX07.2.1f1.24.2	2015	0.179572475978313	BX07.2.1f1.24.2_2015	TRUE
Dic2 x Lloyd	BX07.2.1f1.25.1	2015	1.37207741217218	BX07.2.1f1.25.1_2015	TRUE
Dic2 x Lloyd	BX07.2.1f1.25.2	2015	1.70963421261059	BX07.2.1f1.25.2_2015	TRUE
Dic2 x Lloyd	BX07.2.1f1.26.1	2015	0.14850770961586	BX07.2.1f1.26.1_2015	TRUE
Dic2 x Lloyd	BX07.2.1f1.26.2	2015	0.150878780538257	BX07.2.1f1.26.2_2015	TRUE
Dic2 x Lloyd	BX07.2.1f1.27.1	2015	0.910975493924436	BX07.2.1f1.27.1_2015	TRUE
Dic2 x Lloyd	BX07.2.1f1.28.1	2015	0.407492289035426	BX07.2.1f1.28.1_2015	TRUE
Dic2 x Lloyd	BX07.2.1f1.28.2	2015	1.5037507914125	BX07.2.1f1.28.2_2015	TRUE
Dic2 x Lloyd	BX07.2.1f1.29.1	2015	0.285410153086052	BX07.2.1f1.29.1_2015	TRUE
Dic2 x Lloyd	BX07.2.1f1.29.2	2015	-1.79193417595671	BX07.2.1f1.29.2_2015	TRUE
Dic2 x Lloyd	BX07.2.1f1.3.1	2015	0.714781632540076	BX07.2.1f1.3.1_2015	TRUE
Dic2 x Lloyd	BX07.2.1f1.3.2	2015	1.27528487321125	BX07.2.1f1.3.2_2015	TRUE
Dic2 x Lloyd	BX07.2.1f1.30.1	2015	-0.779809092926703	BX07.2.1f1.30.1_2015	TRUE
Dic2 x Lloyd	BX07.2.1f1.30.2	2015	-0.271725868725533	BX07.2.1f1.30.2_2015	TRUE
Dic2 x Lloyd	BX07.2.1f1.31.1	2015	-0.130751922014505	BX07.2.1f1.31.1_2015	TRUE
Dic2 x Lloyd	BX07.2.1f1.31.2	2015	0.169945319300513	BX07.2.1f1.31.2_2015	TRUE
Dic2 x Lloyd	BX07.2.1f1.32.1	2015	-0.37991749016246	BX07.2.1f1.32.1_2015	TRUE
Dic2 x Lloyd	BX07.2.1f1.32.2	2015	-0.376652138471979	BX07.2.1f1.32.2_2015	TRUE
Dic2 x Lloyd	BX07.2.1f1.33.1	2015	-0.0984099101481263	BX07.2.1f1.33.1_2015	TRUE
Dic2 x Lloyd	BX07.2.1f1.33.2	2015	0.323837471821405	BX07.2.1f1.33.2_2015	TRUE
Dic2 x Lloyd	BX07.2.1f1.34.1	2015	1.88866612002227	BX07.2.1f1.34.1_2015	TRUE
Dic2 x Lloyd	BX07.2.1f1.34.2	2015	-0.065676037654194	BX07.2.1f1.34.2_2015	TRUE
Dic2 x Lloyd	BX07.2.1f1.35.1	2015	0.40183763666485	BX07.2.1f1.35.1_2015	TRUE
Dic2 x Lloyd	BX07.2.1f1.35.2	2015	1.29011899223313	BX07.2.1f1.35.2_2015	TRUE
Dic2 x Lloyd	BX07.2.1f1.36.1	2015	0.394343529724806	BX07.2.1f1.36.1_2015	TRUE
Dic2 x Lloyd	BX07.2.1f1.36.2	2015	-1.98557311286335	BX07.2.1f1.36.2_2015	TRUE
Dic2 x Lloyd	BX07.2.1f1.37.1	2015	0.275032724636458	BX07.2.1f1.37.1_2015	TRUE
Dic2 x Lloyd	BX07.2.1f1.37.2	2015	0.483526985355443	BX07.2.1f1.37.2_2015	TRUE
Dic2 x Lloyd	BX07.2.1f1.38.1	2015	0.475137102709074	BX07.2.1f1.38.1_2015	TRUE
Dic2 x Lloyd	BX07.2.1f1.38.2	2015	-0.848701659631568	BX07.2.1f1.38.2_2015	TRUE
Dic2 x Lloyd	BX07.2.1f1.39.1	2015	-0.0798355516134123	BX07.2.1f1.39.1_2015	TRUE
Dic2 x Lloyd	BX07.2.1f1.39.2	2015	0.176112878953174	BX07.2.1f1.39.2_2015	TRUE
Dic2 x Lloyd	BX07.2.1f1.4.1	2015	-0.0964441674051108	BX07.2.1f1.4.1_2015	TRUE
Dic2 x Lloyd	BX07.2.1f1.4.2	2015	0.974951083971374	BX07.2.1f1.4.2_2015	TRUE
Dic2 x Lloyd	BX07.2.1f1.40.1	2015	-0.409179010483638	BX07.2.1f1.40.1_2015	TRUE
Dic2 x Lloyd	BX07.2.1f1.40.2	2015	0.290639502964238	BX07.2.1f1.40.2_2015	TRUE
Dic2 x Lloyd	BX07.2.1f1.41.2	2015	0.427709407464167	BX07.2.1f1.41.2_2015	TRUE
Dic2 x Lloyd	BX07.2.1f1.42.1	2015	-1.32337880387757	BX07.2.1f1.42.1_2015	TRUE
Dic2 x Lloyd	BX07.2.1f1.42.2	2015	0.107107799168654	BX07.2.1f1.42.2_2015	TRUE
Dic2 x Lloyd	BX07.2.1f1.43.1	2015	0.369187600946122	BX07.2.1f1.43.1_2015	TRUE
Dic2 x Lloyd	BX07.2.1f1.43.2	2015	-1.31162855804043	BX07.2.1f1.43.2_2015	TRUE
Dic2 x Lloyd	BX07.2.1f1.44.1	2015	0.673770363818727	BX07.2.1f1.44.1_2015	TRUE
Dic2 x Lloyd	BX07.2.1f1.44.2	2015	0.437810212071702	BX07.2.1f1.44.2_2015	TRUE
Dic2 x Lloyd	BX07.2.1f1.45.1	2015	-0.181445071542964	BX07.2.1f1.45.1_2015	TRUE
Dic2 x Lloyd	BX07.2.1f1.45.2	2015	0.246597070336278	BX07.2.1f1.45.2_2015	TRUE
Dic2 x Lloyd	BX07.2.1f1.46.1	2015	-0.583697918307637	BX07.2.1f1.46.1_2015	TRUE
Dic2 x Lloyd	BX07.2.1f1.46.2	2015	-0.193142947056318	BX07.2.1f1.46.2_2015	TRUE
Dic2 x Lloyd	BX07.2.1f1.47.1	2015	-0.374844387234235	BX07.2.1f1.47.1_2015	TRUE
Dic2 x Lloyd	BX07.2.1f1.47.2	2015	-0.146459115077244	BX07.2.1f1.47.2_2015	TRUE
Dic2 x Lloyd	BX07.2.1f1.48.1	2015	0.192176627586836	BX07.2.1f1.48.1_2015	TRUE
Dic2 x Lloyd	BX07.2.1f1.48.2	2015	0.275868652215764	BX07.2.1f1.48.2_2015	TRUE
Dic2 x Lloyd	BX07.2.1f1.49.1	2015	0.503112511730891	BX07.2.1f1.49.1_2015	TRUE
Dic2 x Lloyd	BX07.2.1f1.49.2	2015	-0.0549321534490082	BX07.2.1f1.49.2_2015	TRUE
Dic2 x Lloyd	BX07.2.1f1.5.1	2015	-2.11564567778568	BX07.2.1f1.5.1_2015	TRUE
Dic2 x Lloyd	BX07.2.1f1.5.2	2015	-0.960347755049267	BX07.2.1f1.5.2_2015	TRUE
Dic2 x Lloyd	BX07.2.1f1.50.1	2015	0.147897448403681	BX07.2.1f1.50.1_2015	TRUE
Dic2 x Lloyd	BX07.2.1f1.50.2	2015	-0.225885001413469	BX07.2.1f1.50.2_2015	TRUE
Dic2 x Lloyd	BX07.2.1f1.6.1	2015	-1.08707475308771	BX07.2.1f1.6.1_2015	TRUE
Dic2 x Lloyd	BX07.2.1f1.6.2	2015	-1.02616623961817	BX07.2.1f1.6.2_2015	TRUE
Dic2 x Lloyd	BX07.2.1f1.7.1	2015	0.88394953187902	BX07.2.1f1.7.1_2015	TRUE
Dic2 x Lloyd	BX07.2.1f1.7.2	2015	0.224254052893839	BX07.2.1f1.7.2_2015	TRUE
Dic2 x Lloyd	BX07.2.1f1.8.1	2015	-0.535471271727599	BX07.2.1f1.8.1_2015	TRUE
Dic2 x Lloyd	BX07.2.1f1.8.2	2015	-0.138868044647771	BX07.2.1f1.8.2_2015	TRUE
Dic2 x Lloyd	BX07.2.1f1.9.1	2015	-1.766182094549	BX07.2.1f1.9.1_2015	TRUE
Dic2 x Lloyd	BX07.2.1f1.9.2	2015	0.662874297969844	BX07.2.1f1.9.2_2015	TRUE
Dic2 x Lloyd	BX07.2.1f2.1	2015	1.80272911426162	BX07.2.1f2.1_2015	TRUE
Dic2 x Lloyd	BX07.2.1f2.10	2015	0.511056261732303	BX07.2.1f2.10_2015	TRUE
Dic2 x Lloyd	BX07.2.1f2.11	2015	0.637492878882507	BX07.2.1f2.11_2015	TRUE
Dic2 x Lloyd	BX07.2.1f2.12	2015	1.08505962676945	BX07.2.1f2.12_2015	TRUE
Dic2 x Lloyd	BX07.2.1f2.13	2015	0.157968588156825	BX07.2.1f2.13_2015	TRUE
Dic2 x Lloyd	BX07.2.1f2.14	2015	1.04522341841817	BX07.2.1f2.14_2015	TRUE
Dic2 x Lloyd	BX07.2.1f2.15	2015	1.90619556301244	BX07.2.1f2.15_2015	TRUE
Dic2 x Lloyd	BX07.2.1f2.16	2015	0.615676350611039	BX07.2.1f2.16_2015	TRUE
Dic2 x Lloyd	BX07.2.1f2.17	2015	0.402796961920147	BX07.2.1f2.17_2015	TRUE
Dic2 x Lloyd	BX07.2.1f2.18	2015	0.593550325137758	BX07.2.1f2.18_2015	TRUE
Dic2 x Lloyd	BX07.2.1f2.19	2015	0.110891353291755	BX07.2.1f2.19_2015	TRUE
Dic2 x Lloyd	BX07.2.1f2.2	2015	0.8835714791426	BX07.2.1f2.2_2015	TRUE
Dic2 x Lloyd	BX07.2.1f2.20	2015	0.737580606392133	BX07.2.1f2.20_2015	TRUE
Dic2 x Lloyd	BX07.2.1f2.21	2015	0.56933216130928	BX07.2.1f2.21_2015	TRUE
Dic2 x Lloyd	BX07.2.1f2.25	2015	1.28378356552326	BX07.2.1f2.25_2015	TRUE
Dic2 x Lloyd	BX07.2.1f2.26	2015	0.647788654520966	BX07.2.1f2.26_2015	TRUE
Dic2 x Lloyd	BX07.2.1f2.27	2015	0.47215495948054	BX07.2.1f2.27_2015	TRUE
Dic2 x Lloyd	BX07.2.1f2.28	2015	0.0832948966743911	BX07.2.1f2.28_2015	TRUE
Dic2 x Lloyd	BX07.2.1f2.29	2015	-0.157493730843436	BX07.2.1f2.29_2015	TRUE
Dic2 x Lloyd	BX07.2.1f2.3	2015	-1.68093413001911	BX07.2.1f2.3_2015	TRUE
Dic2 x Lloyd	BX07.2.1f2.30	2015	-1.97185869574855	BX07.2.1f2.30_2015	TRUE
Dic2 x Lloyd	BX07.2.1f2.31	2015	-0.0345377648365948	BX07.2.1f2.31_2015	TRUE
Dic2 x Lloyd	BX07.2.1f2.34	2015	0.895853572491847	BX07.2.1f2.34_2015	TRUE
Dic2 x Lloyd	BX07.2.1f2.35	2015	-0.353810269243761	BX07.2.1f2.35_2015	TRUE
Dic2 x Lloyd	BX07.2.1f2.36	2015	0.0491274450299809	BX07.2.1f2.36_2015	TRUE
Dic2 x Lloyd	BX07.2.1f2.37	2015	1.32728536026032	BX07.2.1f2.37_2015	TRUE
Dic2 x Lloyd	BX07.2.1f2.38	2015	0.609218592927785	BX07.2.1f2.38_2015	TRUE
Dic2 x Lloyd	BX07.2.1f2.39	2015	0.703182425655529	BX07.2.1f2.39_2015	TRUE
Dic2 x Lloyd	BX07.2.1f2.4	2015	-1.96328478817535	BX07.2.1f2.4_2015	TRUE
Dic2 x Lloyd	BX07.2.1f2.40	2015	0.22474087270062	BX07.2.1f2.40_2015	TRUE
Dic2 x Lloyd	BX07.2.1f2.41	2015	0.3257338843634	BX07.2.1f2.41_2015	TRUE
Dic2 x Lloyd	BX07.2.1f2.42	2015	0.625567926340063	BX07.2.1f2.42_2015	TRUE
Dic2 x Lloyd	BX07.2.1f2.43	2015	0.442234887834807	BX07.2.1f2.43_2015	TRUE
Dic2 x Lloyd	BX07.2.1f2.44	2015	0.589025187952547	BX07.2.1f2.44_2015	TRUE
Dic2 x Lloyd	BX07.2.1f2.45	2015	1.29976237258509	BX07.2.1f2.45_2015	TRUE
Dic2 x Lloyd	BX07.2.1f2.46	2015	1.17744064642099	BX07.2.1f2.46_2015	TRUE
Dic2 x Lloyd	BX07.2.1f2.47	2015	-1.34764204263898	BX07.2.1f2.47_2015	TRUE
Dic2 x Lloyd	BX07.2.1f2.48	2015	0.399183566850526	BX07.2.1f2.48_2015	TRUE
Dic2 x Lloyd	BX07.2.1f2.49	2015	1.26932995133951	BX07.2.1f2.49_2015	TRUE
Dic2 x Lloyd	BX07.2.1f2.5	2015	-0.239154935293839	BX07.2.1f2.5_2015	TRUE
Dic2 x Lloyd	BX07.2.1f2.50	2015	1.22554438139795	BX07.2.1f2.50_2015	TRUE
Dic2 x Lloyd	BX07.2.1f2.51	2015	-0.185635362768196	BX07.2.1f2.51_2015	TRUE
Dic2 x Lloyd	BX07.2.1f2.52	2015	1.02365830988455	BX07.2.1f2.52_2015	TRUE
Dic2 x Lloyd	BX07.2.1f2.53	2015	-0.207094083712989	BX07.2.1f2.53_2015	TRUE
Dic2 x Lloyd	BX07.2.1f2.54	2015	0.387164164247919	BX07.2.1f2.54_2015	TRUE
Dic2 x Lloyd	BX07.2.1f2.55	2015	0.544129068635283	BX07.2.1f2.55_2015	TRUE
Dic2 x Lloyd	BX07.2.1f2.56	2015	0.578323995799147	BX07.2.1f2.56_2015	TRUE
Dic2 x Lloyd	BX07.2.1f2.57	2015	1.88052988365715	BX07.2.1f2.57_2015	TRUE
Dic2 x Lloyd	BX07.2.1f2.58	2015	1.29237388069387	BX07.2.1f2.58_2015	TRUE
Dic2 x Lloyd	BX07.2.1f2.59	2015	-0.174969747873546	BX07.2.1f2.59_2015	TRUE
Dic2 x Lloyd	BX07.2.1f2.6	2015	0.103654966405017	BX07.2.1f2.6_2015	TRUE
Dic2 x Lloyd	BX07.2.1f2.60	2015	-0.0878391839635709	BX07.2.1f2.60_2015	TRUE
Dic2 x Lloyd	BX07.2.1f2.61	2015	1.43634338803342	BX07.2.1f2.61_2015	TRUE
Dic2 x Lloyd	BX07.2.1f2.62	2015	-1.34200604073943	BX07.2.1f2.62_2015	TRUE
Dic2 x Lloyd	BX07.2.1f2.63	2015	0.73963608856005	BX07.2.1f2.63_2015	TRUE
Dic2 x Lloyd	BX07.2.1f2.64	2015	-0.088337769781952	BX07.2.1f2.64_2015	TRUE
Dic2 x Lloyd	BX07.2.1f2.65	2015	1.93226623333176	BX07.2.1f2.65_2015	TRUE
Dic2 x Lloyd	BX07.2.1f2.66	2015	0.0272101105654857	BX07.2.1f2.66_2015	TRUE
Dic2 x Lloyd	BX07.2.1f2.67	2015	-1.20594517322481	BX07.2.1f2.67_2015	TRUE
Dic2 x Lloyd	BX07.2.1f2.68	2015	0.386420991217582	BX07.2.1f2.68_2015	TRUE
Dic2 x Lloyd	BX07.2.1f2.69	2015	-0.213307558076557	BX07.2.1f2.69_2015	TRUE
Dic2 x Lloyd	BX07.2.1f2.7	2015	-0.332433687049873	BX07.2.1f2.7_2015	TRUE
Dic2 x Lloyd	BX07.2.1f2.70	2015	2.00905544585963	BX07.2.1f2.70_2015	TRUE
Dic2 x Lloyd	BX07.2.1f2.71	2015	1.2721466460214	BX07.2.1f2.71_2015	TRUE
Dic2 x Lloyd	BX07.2.1f2.72	2015	0.888645569140883	BX07.2.1f2.72_2015	TRUE
Dic2 x Lloyd	BX07.2.1f2.73	2015	1.34168612715655	BX07.2.1f2.73_2015	TRUE
Dic2 x Lloyd	BX07.2.1f2.74	2015	-0.733580034951569	BX07.2.1f2.74_2015	TRUE
Dic2 x Lloyd	BX07.2.1f2.75	2015	0.0886106342515868	BX07.2.1f2.75_2015	TRUE
Dic2 x Lloyd	BX07.2.1f2.76	2015	-0.838583290267112	BX07.2.1f2.76_2015	TRUE
Dic2 x Lloyd	BX07.2.1f2.77	2015	0.603550191407617	BX07.2.1f2.77_2015	TRUE
Dic2 x Lloyd	BX07.2.1f2.78	2015	-0.326282955426891	BX07.2.1f2.78_2015	TRUE
Dic2 x Lloyd	BX07.2.1f2.79	2015	0.858173803038492	BX07.2.1f2.79_2015	TRUE
Dic2 x Lloyd	BX07.2.1f2.8	2015	-1.3624756308467	BX07.2.1f2.8_2015	TRUE
Dic2 x Lloyd	BX07.2.1f2.80	2015	0.629290653451359	BX07.2.1f2.80_2015	TRUE
Dic2 x Lloyd	BX07.2.1f2.81	2015	-1.13394806529313	BX07.2.1f2.81_2015	TRUE
Dic2 x Lloyd	BX07.2.1f2.82	2015	1.61004400681728	BX07.2.1f2.82_2015	TRUE
Dic2 x Lloyd	BX07.2.1f2.83	2015	0.343526224532858	BX07.2.1f2.83_2015	TRUE
Dic2 x Lloyd	BX07.2.1f2.84	2015	-0.703945368389501	BX07.2.1f2.84_2015	TRUE
Dic2 x Lloyd	BX07.2.1f2.85	2015	-1.2750303487357	BX07.2.1f2.85_2015	TRUE
Dic2 x Lloyd	BX07.2.1f2.86	2015	-1.25890018787753	BX07.2.1f2.86_2015	TRUE
Dic2 x Lloyd	BX07.2.1f2.87	2015	1.20556186062636	BX07.2.1f2.87_2015	TRUE
Dic2 x Lloyd	BX07.2.1f2.88	2015	-1.81714250483852	BX07.2.1f2.88_2015	TRUE
Dic2 x Lloyd	BX07.2.1f2.9	2015	-0.220104779978928	BX07.2.1f2.9_2015	TRUE
Dic2 x Lloyd	BX07.2.1f2.90	2015	1.30210334611896	BX07.2.1f2.90_2015	TRUE
Dic2 x Lloyd	BX07.2.1f2.91	2015	-1.817757526185	BX07.2.1f2.91_2015	TRUE
Dic2 x Lloyd	BX07.2.1f2.92	2015	-0.16053900945719	BX07.2.1f2.92_2015	TRUE
Dic2 x Lloyd	BX07.2.1f2.93	2015	-0.155433574712828	BX07.2.1f2.93_2015	TRUE
Dic2 x Lloyd	BX07.2.1f2.94	2015	1.05902664056697	BX07.2.1f2.94_2015	TRUE
Dic2 x Lloyd	BX07.2.1f2.95	2015	-0.135501016195045	BX07.2.1f2.95_2015	TRUE
Dic2 x Lloyd	BX07.2.1f2.96	2015	-0.174934448571741	BX07.2.1f2.96_2015	TRUE
Dic2 x Lloyd	BX07.2.1f2.97	2015	-1.33895681780991	BX07.2.1f2.97_2015	TRUE
Dic2 x Lloyd	BX07.2.1f2.98	2015	-1.49392140068641	BX07.2.1f2.98_2015	TRUE
Dic2 x Lloyd	BX07.2.1f2.99	2015	-1.39195345116838	BX07.2.1f2.99_2015	TRUE
Dic2 x Silur	TT06DC 38.11	2012	-0.393102530196079	TT06DC 38.11_2012	TRUE
Dic2 x Silur	TT06DC 38.12	2012	0.330797899200439	TT06DC 38.12_2012	TRUE
Dic2 x Silur	TT06DC 38.13	2012	-1.25232416873353	TT06DC 38.13_2012	TRUE
Dic2 x Silur	TT06DC 38.15	2012	-0.625414724734054	TT06DC 38.15_2012	TRUE
Dic2 x Silur	TT06DC 38.18	2012	-0.308696830197564	TT06DC 38.18_2012	TRUE
Dic2 x Silur	TT06DC 38.19	2012	-0.795435654994586	TT06DC 38.19_2012	TRUE
Dic2 x Silur	TT06DC 38.23	2012	0.214489885798995	TT06DC 38.23_2012	TRUE
Dic2 x Silur	TT06DC 38.24	2012	-1.36890456805003	TT06DC 38.24_2012	TRUE
Dic2 x Silur	TT06DC 38.25	2012	-0.00361942460192726	TT06DC 38.25_2012	TRUE
Dic2 x Silur	TT06DC 38.27	2012	0.224177809233355	TT06DC 38.27_2012	TRUE
Dic2 x Silur	TT06DC 38.29	2012	0.912243030703227	TT06DC 38.29_2012	TRUE
Dic2 x Silur	TT06DC 38.3	2012	0.369398724924514	TT06DC 38.3_2012	TRUE
Dic2 x Silur	TT06DC 38.32	2012	-0.268779486358233	TT06DC 38.32_2012	TRUE
Dic2 x Silur	TT06DC 38.34	2012	0.613150268347957	TT06DC 38.34_2012	TRUE
Dic2 x Silur	TT06DC 38.35	2012	0.114012236344045	TT06DC 38.35_2012	TRUE
Dic2 x Silur	TT06DC 38.36	2012	-0.474583422137273	TT06DC 38.36_2012	TRUE
Dic2 x Silur	TT06DC 38.37	2012	0.596198375922075	TT06DC 38.37_2012	TRUE
Dic2 x Silur	TT06DC 38.38	2012	-1.16886177903151	TT06DC 38.38_2012	TRUE
Dic2 x Silur	TT06DC 38.39	2012	0.22284627625767	TT06DC 38.39_2012	TRUE
Dic2 x Silur	TT06DC 38.41	2012	-0.580878798729872	TT06DC 38.41_2012	TRUE
Dic2 x Silur	TT06DC 38.42	2012	-1.7796449128884	TT06DC 38.42_2012	TRUE
Dic2 x Silur	TT06DC 38.44	2012	-1.98118604537756	TT06DC 38.44_2012	TRUE
Dic2 x Silur	TT06DC 38.47	2012	0.111086796411464	TT06DC 38.47_2012	TRUE
Dic2 x Silur	TT06DC 38.49	2012	-0.71920808812084	TT06DC 38.49_2012	TRUE
Dic2 x Silur	TT06DC 38.50	2012	0.169970453237066	TT06DC 38.50_2012	TRUE
Dic2 x Silur	TT06DC 38.51	2012	-0.797000333694222	TT06DC 38.51_2012	TRUE
Dic2 x Silur	TT06DC 38.52	2012	-0.499575630658135	TT06DC 38.52_2012	TRUE
Dic2 x Silur	TT06DC 38.53	2012	-1.57563144447103	TT06DC 38.53_2012	TRUE
Dic2 x Silur	TT06DC 38.54	2012	-1.11048436650311	TT06DC 38.54_2012	TRUE
Dic2 x Silur	TT06DC 38.7	2012	0.499930735395394	TT06DC 38.7_2012	TRUE
Dic2 x Silur	TT06DC 38.8	2012	-0.124426143551983	TT06DC 38.8_2012	TRUE
Dic2 x Silur	TT06DC 38.9	2012	0.543008069243529	TT06DC 38.9_2012	TRUE
Dic2 x Silur	TT06DC 39.10	2012	-0.05337545630835	TT06DC 39.10_2012	TRUE
Dic2 x Silur	TT06DC 39.11	2012	-2.0215635569353	TT06DC 39.11_2012	TRUE
Dic2 x Silur	TT06DC 39.13	2012	0.0985091005727325	TT06DC 39.13_2012	TRUE
Dic2 x Silur	TT06DC 39.16	2012	-0.990027577783336	TT06DC 39.16_2012	TRUE
Dic2 x Silur	TT06DC 39.17	2012	-0.576248173375941	TT06DC 39.17_2012	TRUE
Dic2 x Silur	TT06DC 39.18	2012	-0.646767089024236	TT06DC 39.18_2012	TRUE
Dic2 x Silur	TT06DC 39.20	2012	0.263495288136461	TT06DC 39.20_2012	TRUE
Dic2 x Silur	TT06DC 39.21	2012	0.387561107117108	TT06DC 39.21_2012	TRUE
Dic2 x Silur	TT06DC 39.23	2012	-0.45931940291142	TT06DC 39.23_2012	TRUE
Dic2 x Silur	TT06DC 39.24	2012	0.423013763309163	TT06DC 39.24_2012	TRUE
Dic2 x Silur	TT06DC 39.25	2012	0.295200867019919	TT06DC 39.25_2012	TRUE
Dic2 x Silur	TT06DC 39.26	2012	-0.0111629278054274	TT06DC 39.26_2012	TRUE
Dic2 x Silur	TT06DC 39.27	2012	0.702807278150393	TT06DC 39.27_2012	TRUE
Dic2 x Silur	TT06DC 39.28	2012	-0.327035121204813	TT06DC 39.28_2012	TRUE
Dic2 x Silur	TT06DC 39.29	2012	-0.436952778099005	TT06DC 39.29_2012	TRUE
Dic2 x Silur	TT06DC 39.3	2012	0.239813996018671	TT06DC 39.3_2012	TRUE
Dic2 x Silur	TT06DC 39.30	2012	0.68531817729483	TT06DC 39.30_2012	TRUE
Dic2 x Silur	TT06DC 39.31	2012	0.449455495982726	TT06DC 39.31_2012	TRUE
Dic2 x Silur	TT06DC 39.32	2012	0.0111690376580162	TT06DC 39.32_2012	TRUE
Dic2 x Silur	TT06DC 39.34	2012	0.430201046624886	TT06DC 39.34_2012	TRUE
Dic2 x Silur	TT06DC 39.35	2012	-0.570455145707884	TT06DC 39.35_2012	TRUE
Dic2 x Silur	TT06DC 39.36	2012	-0.574573803283695	TT06DC 39.36_2012	TRUE
Dic2 x Silur	TT06DC 39.37	2012	0.262879485810037	TT06DC 39.37_2012	TRUE
Dic2 x Silur	TT06DC 39.4	2012	-1.26545734819097	TT06DC 39.4_2012	TRUE
Dic2 x Silur	TT06DC 39.6	2012	0.548830871552829	TT06DC 39.6_2012	TRUE
Dic2 x Silur	TT06DC 39.7	2012	0.122977606943665	TT06DC 39.7_2012	TRUE
Dic2 x Silur	TT06DC 39.8	2012	1.35718182708245	TT06DC 39.8_2012	TRUE
Dic2 x Silur	TT06DC 39.9	2012	-0.0606449089389858	TT06DC 39.9_2012	TRUE
Dic2 x Silur	TT06DC 40.1	2012	0.858921847546467	TT06DC 40.1_2012	TRUE
Dic2 x Silur	TT06DC 40.10	2012	0.204536612012392	TT06DC 40.10_2012	TRUE
Dic2 x Silur	TT06DC 40.11	2012	-0.160342982435825	TT06DC 40.11_2012	TRUE
Dic2 x Silur	TT06DC 40.12	2012	-0.031834925675275	TT06DC 40.12_2012	TRUE
Dic2 x Silur	TT06DC 40.14	2012	-0.0882478417883927	TT06DC 40.14_2012	TRUE
Dic2 x Silur	TT06DC 40.15	2012	-1.0384582996196	TT06DC 40.15_2012	TRUE
Dic2 x Silur	TT06DC 40.16	2012	-0.435381737820637	TT06DC 40.16_2012	TRUE
Dic2 x Silur	TT06DC 40.17	2012	-0.821291041345252	TT06DC 40.17_2012	TRUE
Dic2 x Silur	TT06DC 40.18	2012	-0.310790394807171	TT06DC 40.18_2012	TRUE
Dic2 x Silur	TT06DC 40.22	2012	0.661185098825203	TT06DC 40.22_2012	TRUE
Dic2 x Silur	TT06DC 40.23	2012	-0.611162413382695	TT06DC 40.23_2012	TRUE
Dic2 x Silur	TT06DC 40.24	2012	0.604558672113385	TT06DC 40.24_2012	TRUE
Dic2 x Silur	TT06DC 40.27	2012	-1.18587285762828	TT06DC 40.27_2012	TRUE
Dic2 x Silur	TT06DC 40.29	2012	0.341048219910443	TT06DC 40.29_2012	TRUE
Dic2 x Silur	TT06DC 40.31	2012	1.01974778214706	TT06DC 40.31_2012	TRUE
Dic2 x Silur	TT06DC 40.32	2012	0.65186236601047	TT06DC 40.32_2012	TRUE
Dic2 x Silur	TT06DC 40.33	2012	0.665330660450042	TT06DC 40.33_2012	TRUE
Dic2 x Silur	TT06DC 40.34	2012	0.547175372214754	TT06DC 40.34_2012	TRUE
Dic2 x Silur	TT06DC 40.35	2012	-0.197577594648908	TT06DC 40.35_2012	TRUE
Dic2 x Silur	TT06DC 40.37	2012	0.0443213655333894	TT06DC 40.37_2012	TRUE
Dic2 x Silur	TT06DC 40.38	2012	0.0447258246999085	TT06DC 40.38_2012	TRUE
Dic2 x Silur	TT06DC 40.39	2012	-1.00580741168661	TT06DC 40.39_2012	TRUE
Dic2 x Silur	TT06DC 40.4	2012	0.331806234034064	TT06DC 40.4_2012	TRUE
Dic2 x Silur	TT06DC 40.40	2012	0.744584843435055	TT06DC 40.40_2012	TRUE
Dic2 x Silur	TT06DC 40.41	2012	0.332382071950491	TT06DC 40.41_2012	TRUE
Dic2 x Silur	TT06DC 40.45	2012	0.210999473098857	TT06DC 40.45_2012	TRUE
Dic2 x Silur	TT06DC 40.46	2012	-0.337354874090378	TT06DC 40.46_2012	TRUE
Dic2 x Silur	TT06DC 40.47	2012	-0.106977752746024	TT06DC 40.47_2012	TRUE
Dic2 x Silur	TT06DC 40.49	2012	-1.47979671604582	TT06DC 40.49_2012	TRUE
Dic2 x Silur	TT06DC 40.5	2012	0.058067588314381	TT06DC 40.5_2012	TRUE
Dic2 x Silur	TT06DC 40.52	2012	-0.465649726224168	TT06DC 40.52_2012	TRUE
Dic2 x Silur	TT06DC 40.53	2012	-0.145464146643382	TT06DC 40.53_2012	TRUE
Dic2 x Silur	TT06DC 40.6	2012	-0.387206215133177	TT06DC 40.6_2012	TRUE
Dic2 x Silur	TT06DC 40.7	2012	-0.150233443413372	TT06DC 40.7_2012	TRUE
Dic2 x Silur	TT06DC 40.8	2012	0.292609045119407	TT06DC 40.8_2012	TRUE
Dic2 x Silur	TT06DC 42.1	2012	0.117746944803962	TT06DC 42.1_2012	TRUE
Dic2 x Silur	TT06DC 42.11	2012	-0.425984881707635	TT06DC 42.11_2012	TRUE
Dic2 x Silur	TT06DC 42.13	2012	0.630647814298467	TT06DC 42.13_2012	TRUE
Dic2 x Silur	TT06DC 42.14	2012	0.71777809333777	TT06DC 42.14_2012	TRUE
Dic2 x Silur	TT06DC 42.15	2012	0.233572244297379	TT06DC 42.15_2012	TRUE
Dic2 x Silur	TT06DC 42.16	2012	0.309080826961171	TT06DC 42.16_2012	TRUE
Dic2 x Silur	TT06DC 42.17	2012	0.881518928144873	TT06DC 42.17_2012	TRUE
Dic2 x Silur	TT06DC 42.18	2012	0.896261506855505	TT06DC 42.18_2012	TRUE
Dic2 x Silur	TT06DC 42.19	2012	0.483236995687813	TT06DC 42.19_2012	TRUE
Dic2 x Silur	TT06DC 42.2	2012	0.237448476641665	TT06DC 42.2_2012	TRUE
Dic2 x Silur	TT06DC 42.21	2012	-0.491902779832087	TT06DC 42.21_2012	TRUE
Dic2 x Silur	TT06DC 42.22	2012	0.617595665726045	TT06DC 42.22_2012	TRUE
Dic2 x Silur	TT06DC 42.23	2012	0.0819596746569272	TT06DC 42.23_2012	TRUE
Dic2 x Silur	TT06DC 42.24	2012	0.640929598824792	TT06DC 42.24_2012	TRUE
Dic2 x Silur	TT06DC 42.25	2012	0.467493501663304	TT06DC 42.25_2012	TRUE
Dic2 x Silur	TT06DC 42.26	2012	0.711912743418531	TT06DC 42.26_2012	TRUE
Dic2 x Silur	TT06DC 42.28	2012	1.37219594780058	TT06DC 42.28_2012	TRUE
Dic2 x Silur	TT06DC 42.3	2012	0.442290740056017	TT06DC 42.3_2012	TRUE
Dic2 x Silur	TT06DC 42.35	2012	0.857842203946884	TT06DC 42.35_2012	TRUE
Dic2 x Silur	TT06DC 42.36	2012	-0.767125148924324	TT06DC 42.36_2012	TRUE
Dic2 x Silur	TT06DC 42.38	2012	0.734114560388665	TT06DC 42.38_2012	TRUE
Dic2 x Silur	TT06DC 42.4	2012	-0.362293275597825	TT06DC 42.4_2012	TRUE
Dic2 x Silur	TT06DC 42.40	2012	-0.434118684263062	TT06DC 42.40_2012	TRUE
Dic2 x Silur	TT06DC 42.41	2012	0.712283161079973	TT06DC 42.41_2012	TRUE
Dic2 x Silur	TT06DC 42.43	2012	0.56868777480298	TT06DC 42.43_2012	TRUE
Dic2 x Silur	TT06DC 42.44	2012	0.732695545023037	TT06DC 42.44_2012	TRUE
Dic2 x Silur	TT06DC 42.45	2012	-0.460886819191591	TT06DC 42.45_2012	TRUE
Dic2 x Silur	TT06DC 42.46	2012	0.264703271151509	TT06DC 42.46_2012	TRUE
Dic2 x Silur	TT06DC 42.48	2012	0.680736333656569	TT06DC 42.48_2012	TRUE
Dic2 x Silur	TT06DC 42.49	2012	1.06821364546186	TT06DC 42.49_2012	TRUE
Dic2 x Silur	TT06DC 42.5	2012	0.124171322764964	TT06DC 42.5_2012	TRUE
Dic2 x Silur	TT06DC 42.53	2012	0.00130139625027622	TT06DC 42.53_2012	TRUE
Dic2 x Silur	TT06DC 42.55	2012	0.381791662343352	TT06DC 42.55_2012	TRUE
Dic2 x Silur	TT06DC 42.6	2012	-0.999726159234262	TT06DC 42.6_2012	TRUE
Dic2 x Silur	TT06DC 42.7	2012	-0.792656481931447	TT06DC 42.7_2012	TRUE
Dic2 x Silur	TT06DC 42.9	2012	-0.393323869466037	TT06DC 42.9_2012	TRUE
Dic2 x Silur	TT06DC 44.1	2012	-0.325650305362937	TT06DC 44.1_2012	TRUE
Dic2 x Silur	TT06DC 44.10	2012	0.111479517977621	TT06DC 44.10_2012	TRUE
Dic2 x Silur	TT06DC 44.11	2012	0.0542609609191392	TT06DC 44.11_2012	TRUE
Dic2 x Silur	TT06DC 44.13	2012	-1.03668480625686	TT06DC 44.13_2012	TRUE
Dic2 x Silur	TT06DC 44.14	2012	0.0593434067562338	TT06DC 44.14_2012	TRUE
Dic2 x Silur	TT06DC 44.19	2012	-1.04534645454749	TT06DC 44.19_2012	TRUE
Dic2 x Silur	TT06DC 44.22	2012	-0.000917572753536919	TT06DC 44.22_2012	TRUE
Dic2 x Silur	TT06DC 44.24	2012	-1.94985818043776	TT06DC 44.24_2012	TRUE
Dic2 x Silur	TT06DC 44.28	2012	0.0728850535502848	TT06DC 44.28_2012	TRUE
Dic2 x Silur	TT06DC 44.3	2012	0.0212279925668644	TT06DC 44.3_2012	TRUE
Dic2 x Silur	TT06DC 44.31	2012	-1.16014547236502	TT06DC 44.31_2012	TRUE
Dic2 x Silur	TT06DC 44.33	2012	0.718582983498044	TT06DC 44.33_2012	TRUE
Dic2 x Silur	TT06DC 44.34	2012	-0.915840723066204	TT06DC 44.34_2012	TRUE
Dic2 x Silur	TT06DC 44.35	2012	1.44557524666871	TT06DC 44.35_2012	TRUE
Dic2 x Silur	TT06DC 44.36	2012	-0.0693263213621757	TT06DC 44.36_2012	TRUE
Dic2 x Silur	TT06DC 44.38	2012	-1.15764819501487	TT06DC 44.38_2012	TRUE
Dic2 x Silur	TT06DC 44.39	2012	-0.776626007832985	TT06DC 44.39_2012	TRUE
Dic2 x Silur	TT06DC 44.41	2012	-1.09196771949826	TT06DC 44.41_2012	TRUE
Dic2 x Silur	TT06DC 44.42	2012	-1.34067895627225	TT06DC 44.42_2012	TRUE
Dic2 x Silur	TT06DC 44.43	2012	-0.255114286373971	TT06DC 44.43_2012	TRUE
Dic2 x Silur	TT06DC 44.45	2012	-0.341935326140496	TT06DC 44.45_2012	TRUE
Dic2 x Silur	TT06DC 44.47	2012	0.20005835392263	TT06DC 44.47_2012	TRUE
Dic2 x Silur	TT06DC 44.48	2012	0.20821566217834	TT06DC 44.48_2012	TRUE
Dic2 x Silur	TT06DC 44.5	2012	0.137306280568551	TT06DC 44.5_2012	TRUE
Dic2 x Silur	TT06DC 44.50	2012	0.183318010188652	TT06DC 44.50_2012	TRUE
Dic2 x Silur	TT06DC 44.52	2012	-0.0573731062232481	TT06DC 44.52_2012	TRUE
Dic2 x Silur	TT06DC 44.54	2012	-0.903008963681204	TT06DC 44.54_2012	TRUE
Dic2 x Silur	TT06DC 44.55	2012	-0.0813422637175512	TT06DC 44.55_2012	TRUE
Dic2 x Silur	TT06DC 44.56	2012	-0.825705022155788	TT06DC 44.56_2012	TRUE
Dic2 x Silur	TT06DC 44.61	2012	0.137465525528858	TT06DC 44.61_2012	TRUE
Dic2 x Silur	TT06DC 44.62	2012	0.379335980669066	TT06DC 44.62_2012	TRUE
Dic2 x Silur	TT06DC 44.64	2012	-1.13023549327645	TT06DC 44.64_2012	TRUE
Dic2 x Silur	TT06DC 44.65	2012	1.02951490351355	TT06DC 44.65_2012	TRUE
Dic2 x Silur	TT06DC 44.7	2012	-0.581294425473084	TT06DC 44.7_2012	TRUE
Dic2 x Silur	TT06DC 38.11	2015	-0.132634218008656	TT06DC 38.11_2015	TRUE
Dic2 x Silur	TT06DC 38.12	2015	0.769879668546498	TT06DC 38.12_2015	TRUE
Dic2 x Silur	TT06DC 38.13	2015	-2.09098334845524	TT06DC 38.13_2015	TRUE
Dic2 x Silur	TT06DC 38.15	2015	-1.3944389445942	TT06DC 38.15_2015	TRUE
Dic2 x Silur	TT06DC 38.19	2015	-1.88189037468487	TT06DC 38.19_2015	TRUE
Dic2 x Silur	TT06DC 38.23	2015	0.30074187721876	TT06DC 38.23_2015	TRUE
Dic2 x Silur	TT06DC 38.24	2015	-0.262588820940228	TT06DC 38.24_2015	TRUE
Dic2 x Silur	TT06DC 38.25	2015	1.22450544702689	TT06DC 38.25_2015	TRUE
Dic2 x Silur	TT06DC 38.27	2015	0.25845126109532	TT06DC 38.27_2015	TRUE
Dic2 x Silur	TT06DC 38.29	2015	1.31090167913723	TT06DC 38.29_2015	TRUE
Dic2 x Silur	TT06DC 38.3	2015	-0.0886556395676281	TT06DC 38.3_2015	TRUE
Dic2 x Silur	TT06DC 38.32	2015	0.242089353219205	TT06DC 38.32_2015	TRUE
Dic2 x Silur	TT06DC 38.34	2015	0.0250623646816995	TT06DC 38.34_2015	TRUE
Dic2 x Silur	TT06DC 38.35	2015	-0.0963562248930999	TT06DC 38.35_2015	TRUE
Dic2 x Silur	TT06DC 38.36	2015	-1.63294267829904	TT06DC 38.36_2015	TRUE
Dic2 x Silur	TT06DC 38.37	2015	0.798553924151025	TT06DC 38.37_2015	TRUE
Dic2 x Silur	TT06DC 38.38	2015	-1.53424154046549	TT06DC 38.38_2015	TRUE
Dic2 x Silur	TT06DC 38.39	2015	0.306034906795692	TT06DC 38.39_2015	TRUE
Dic2 x Silur	TT06DC 38.41	2015	-0.363626339395245	TT06DC 38.41_2015	TRUE
Dic2 x Silur	TT06DC 38.42	2015	-1.95679992721089	TT06DC 38.42_2015	TRUE
Dic2 x Silur	TT06DC 38.44	2015	-2.16896748923887	TT06DC 38.44_2015	TRUE
Dic2 x Silur	TT06DC 38.47	2015	0.817641835724604	TT06DC 38.47_2015	TRUE
Dic2 x Silur	TT06DC 38.49	2015	-1.54323326472294	TT06DC 38.49_2015	TRUE
Dic2 x Silur	TT06DC 38.50	2015	-0.273972159461069	TT06DC 38.50_2015	TRUE
Dic2 x Silur	TT06DC 38.51	2015	-1.29262265574055	TT06DC 38.51_2015	TRUE
Dic2 x Silur	TT06DC 38.52	2015	-0.22158945349668	TT06DC 38.52_2015	TRUE
Dic2 x Silur	TT06DC 38.53	2015	-1.33677988385666	TT06DC 38.53_2015	TRUE
Dic2 x Silur	TT06DC 38.54	2015	0.141349896921052	TT06DC 38.54_2015	TRUE
Dic2 x Silur	TT06DC 38.7	2015	0.659208642365158	TT06DC 38.7_2015	TRUE
Dic2 x Silur	TT06DC 38.8	2015	-0.333787924419069	TT06DC 38.8_2015	TRUE
Dic2 x Silur	TT06DC 38.9	2015	0.802400330875842	TT06DC 38.9_2015	TRUE
Dic2 x Silur	TT06DC 39.10	2015	-0.00396878166222637	TT06DC 39.10_2015	TRUE
Dic2 x Silur	TT06DC 39.11	2015	-2.24743412629904	TT06DC 39.11_2015	TRUE
Dic2 x Silur	TT06DC 39.13	2015	-0.800633299759822	TT06DC 39.13_2015	TRUE
Dic2 x Silur	TT06DC 39.16	2015	-1.83470163568357	TT06DC 39.16_2015	TRUE
Dic2 x Silur	TT06DC 39.17	2015	-1.63645646288217	TT06DC 39.17_2015	TRUE
Dic2 x Silur	TT06DC 39.18	2015	-1.1060982511044	TT06DC 39.18_2015	TRUE
Dic2 x Silur	TT06DC 39.20	2015	-0.0545552443554011	TT06DC 39.20_2015	TRUE
Dic2 x Silur	TT06DC 39.21	2015	0.0635215271592489	TT06DC 39.21_2015	TRUE
Dic2 x Silur	TT06DC 39.23	2015	-0.284576895330364	TT06DC 39.23_2015	TRUE
Dic2 x Silur	TT06DC 39.24	2015	0.0395890962544857	TT06DC 39.24_2015	TRUE
Dic2 x Silur	TT06DC 39.25	2015	-1.02176523911491	TT06DC 39.25_2015	TRUE
Dic2 x Silur	TT06DC 39.26	2015	-0.409636791118781	TT06DC 39.26_2015	TRUE
Dic2 x Silur	TT06DC 39.27	2015	0.122369542042838	TT06DC 39.27_2015	TRUE
Dic2 x Silur	TT06DC 39.28	2015	-0.90052649115457	TT06DC 39.28_2015	TRUE
Dic2 x Silur	TT06DC 39.29	2015	-1.41906661396826	TT06DC 39.29_2015	TRUE
Dic2 x Silur	TT06DC 39.3	2015	0.157856398847016	TT06DC 39.3_2015	TRUE
Dic2 x Silur	TT06DC 39.30	2015	0.0239626650297791	TT06DC 39.30_2015	TRUE
Dic2 x Silur	TT06DC 39.31	2015	0.473794824845947	TT06DC 39.31_2015	TRUE
Dic2 x Silur	TT06DC 39.32	2015	-0.287342253539973	TT06DC 39.32_2015	TRUE
Dic2 x Silur	TT06DC 39.34	2015	0.0421081543477932	TT06DC 39.34_2015	TRUE
Dic2 x Silur	TT06DC 39.35	2015	0.137306361671085	TT06DC 39.35_2015	TRUE
Dic2 x Silur	TT06DC 39.36	2015	-0.721560650562453	TT06DC 39.36_2015	TRUE
Dic2 x Silur	TT06DC 39.37	2015	0.507942916489524	TT06DC 39.37_2015	TRUE
Dic2 x Silur	TT06DC 39.4	2015	-1.6444738143578	TT06DC 39.4_2015	TRUE
Dic2 x Silur	TT06DC 39.6	2015	0.224363264290204	TT06DC 39.6_2015	TRUE
Dic2 x Silur	TT06DC 39.7	2015	-0.211814198524314	TT06DC 39.7_2015	TRUE
Dic2 x Silur	TT06DC 39.8	2015	0.960393557279311	TT06DC 39.8_2015	TRUE
Dic2 x Silur	TT06DC 39.9	2015	-0.0548633884057686	TT06DC 39.9_2015	TRUE
Dic2 x Silur	TT06DC 40.1	2015	0.289658544442342	TT06DC 40.1_2015	TRUE
Dic2 x Silur	TT06DC 40.10	2015	-0.963615624799859	TT06DC 40.10_2015	TRUE
Dic2 x Silur	TT06DC 40.11	2015	-0.447093027038608	TT06DC 40.11_2015	TRUE
Dic2 x Silur	TT06DC 40.12	2015	-0.0804903886616949	TT06DC 40.12_2015	TRUE
Dic2 x Silur	TT06DC 40.14	2015	0.154609599818871	TT06DC 40.14_2015	TRUE
Dic2 x Silur	TT06DC 40.15	2015	-1.52860204108824	TT06DC 40.15_2015	TRUE
Dic2 x Silur	TT06DC 40.16	2015	0.165466011114258	TT06DC 40.16_2015	TRUE
Dic2 x Silur	TT06DC 40.17	2015	-0.0596580259375311	TT06DC 40.17_2015	TRUE
Dic2 x Silur	TT06DC 40.18	2015	0.239686027138083	TT06DC 40.18_2015	TRUE
Dic2 x Silur	TT06DC 40.22	2015	0.755067379329133	TT06DC 40.22_2015	TRUE
Dic2 x Silur	TT06DC 40.23	2015	-1.15537978179448	TT06DC 40.23_2015	TRUE
Dic2 x Silur	TT06DC 40.24	2015	1.02834802088757	TT06DC 40.24_2015	TRUE
Dic2 x Silur	TT06DC 40.27	2015	-1.38312444117817	TT06DC 40.27_2015	TRUE
Dic2 x Silur	TT06DC 40.29	2015	0.588087638017613	TT06DC 40.29_2015	TRUE
Dic2 x Silur	TT06DC 40.31	2015	1.45969842276273	TT06DC 40.31_2015	TRUE
Dic2 x Silur	TT06DC 40.32	2015	1.15508880984668	TT06DC 40.32_2015	TRUE
Dic2 x Silur	TT06DC 40.33	2015	-1.09758356891531	TT06DC 40.33_2015	TRUE
Dic2 x Silur	TT06DC 40.34	2015	0.723710553539162	TT06DC 40.34_2015	TRUE
Dic2 x Silur	TT06DC 40.35	2015	0.281352653298517	TT06DC 40.35_2015	TRUE
Dic2 x Silur	TT06DC 40.37	2015	-0.161091250082972	TT06DC 40.37_2015	TRUE
Dic2 x Silur	TT06DC 40.38	2015	0.801029793752325	TT06DC 40.38_2015	TRUE
Dic2 x Silur	TT06DC 40.39	2015	-0.651209106992504	TT06DC 40.39_2015	TRUE
Dic2 x Silur	TT06DC 40.4	2015	-0.0860315538941827	TT06DC 40.4_2015	TRUE
Dic2 x Silur	TT06DC 40.40	2015	0.170826268187631	TT06DC 40.40_2015	TRUE
Dic2 x Silur	TT06DC 40.41	2015	1.49975948310583	TT06DC 40.41_2015	TRUE
Dic2 x Silur	TT06DC 40.45	2015	1.01082169571583	TT06DC 40.45_2015	TRUE
Dic2 x Silur	TT06DC 40.46	2015	-0.329221228257309	TT06DC 40.46_2015	TRUE
Dic2 x Silur	TT06DC 40.47	2015	-0.369566065181735	TT06DC 40.47_2015	TRUE
Dic2 x Silur	TT06DC 40.49	2015	-1.42646628773842	TT06DC 40.49_2015	TRUE
Dic2 x Silur	TT06DC 40.5	2015	-0.636957958375674	TT06DC 40.5_2015	TRUE
Dic2 x Silur	TT06DC 40.52	2015	-0.306579470540812	TT06DC 40.52_2015	TRUE
Dic2 x Silur	TT06DC 40.53	2015	-0.329729581288589	TT06DC 40.53_2015	TRUE
Dic2 x Silur	TT06DC 40.6	2015	0.0919583205401235	TT06DC 40.6_2015	TRUE
Dic2 x Silur	TT06DC 40.7	2015	0.103114841020064	TT06DC 40.7_2015	TRUE
Dic2 x Silur	TT06DC 40.8	2015	-1.1175682237868	TT06DC 40.8_2015	TRUE
Dic2 x Silur	TT06DC 42.1	2015	-0.0637159574315244	TT06DC 42.1_2015	TRUE
Dic2 x Silur	TT06DC 42.11	2015	-0.184537212776005	TT06DC 42.11_2015	TRUE
Dic2 x Silur	TT06DC 42.13	2015	0.525304524134009	TT06DC 42.13_2015	TRUE
Dic2 x Silur	TT06DC 42.14	2015	0.932906641599793	TT06DC 42.14_2015	TRUE
Dic2 x Silur	TT06DC 42.15	2015	0.435758008296799	TT06DC 42.15_2015	TRUE
Dic2 x Silur	TT06DC 42.16	2015	-0.0683660888462646	TT06DC 42.16_2015	TRUE
Dic2 x Silur	TT06DC 42.17	2015	0.827492978840989	TT06DC 42.17_2015	TRUE
Dic2 x Silur	TT06DC 42.18	2015	0.16806962369339	TT06DC 42.18_2015	TRUE
Dic2 x Silur	TT06DC 42.19	2015	0.438765294312782	TT06DC 42.19_2015	TRUE
Dic2 x Silur	TT06DC 42.2	2015	-1.07015129681978	TT06DC 42.2_2015	TRUE
Dic2 x Silur	TT06DC 42.21	2015	-1.46667788669664	TT06DC 42.21_2015	TRUE
Dic2 x Silur	TT06DC 42.22	2015	1.65956862211078	TT06DC 42.22_2015	TRUE
Dic2 x Silur	TT06DC 42.23	2015	-0.132019111517117	TT06DC 42.23_2015	TRUE
Dic2 x Silur	TT06DC 42.24	2015	0.924390280868608	TT06DC 42.24_2015	TRUE
Dic2 x Silur	TT06DC 42.25	2015	1.26671191410798	TT06DC 42.25_2015	TRUE
Dic2 x Silur	TT06DC 42.26	2015	0.678743974709648	TT06DC 42.26_2015	TRUE
Dic2 x Silur	TT06DC 42.28	2015	0.723927545345791	TT06DC 42.28_2015	TRUE
Dic2 x Silur	TT06DC 42.3	2015	1.03174945590566	TT06DC 42.3_2015	TRUE
Dic2 x Silur	TT06DC 42.35	2015	0.770649130360056	TT06DC 42.35_2015	TRUE
Dic2 x Silur	TT06DC 42.36	2015	-0.190002396128711	TT06DC 42.36_2015	TRUE
Dic2 x Silur	TT06DC 42.38	2015	0.901002247558689	TT06DC 42.38_2015	TRUE
Dic2 x Silur	TT06DC 42.4	2015	-0.0678025198410083	TT06DC 42.4_2015	TRUE
Dic2 x Silur	TT06DC 42.40	2015	0.229177008249275	TT06DC 42.40_2015	TRUE
Dic2 x Silur	TT06DC 42.41	2015	1.51528934452388	TT06DC 42.41_2015	TRUE
Dic2 x Silur	TT06DC 42.43	2015	0.907528836726946	TT06DC 42.43_2015	TRUE
Dic2 x Silur	TT06DC 42.44	2015	2.1438616132294	TT06DC 42.44_2015	TRUE
Dic2 x Silur	TT06DC 42.45	2015	-0.34641994346596	TT06DC 42.45_2015	TRUE
Dic2 x Silur	TT06DC 42.46	2015	0.354441211032329	TT06DC 42.46_2015	TRUE
Dic2 x Silur	TT06DC 42.48	2015	0.693208339555854	TT06DC 42.48_2015	TRUE
Dic2 x Silur	TT06DC 42.49	2015	0.770430842095575	TT06DC 42.49_2015	TRUE
Dic2 x Silur	TT06DC 42.5	2015	-0.904996497262999	TT06DC 42.5_2015	TRUE
Dic2 x Silur	TT06DC 42.53	2015	-0.0659956549342102	TT06DC 42.53_2015	TRUE
Dic2 x Silur	TT06DC 42.55	2015	-0.212046757739505	TT06DC 42.55_2015	TRUE
Dic2 x Silur	TT06DC 42.6	2015	-0.676307213150032	TT06DC 42.6_2015	TRUE
Dic2 x Silur	TT06DC 42.7	2015	-1.06648185820233	TT06DC 42.7_2015	TRUE
Dic2 x Silur	TT06DC 42.9	2015	-0.633399976323591	TT06DC 42.9_2015	TRUE
Dic2 x Silur	TT06DC 44.1	2015	0.407157779398081	TT06DC 44.1_2015	TRUE
Dic2 x Silur	TT06DC 44.10	2015	0.602425094421176	TT06DC 44.10_2015	TRUE
Dic2 x Silur	TT06DC 44.11	2015	0.886906042268688	TT06DC 44.11_2015	TRUE
Dic2 x Silur	TT06DC 44.13	2015	-1.5980325860613	TT06DC 44.13_2015	TRUE
Dic2 x Silur	TT06DC 44.14	2015	-0.515881829596305	TT06DC 44.14_2015	TRUE
Dic2 x Silur	TT06DC 44.19	2015	-1.77376897359431	TT06DC 44.19_2015	TRUE
Dic2 x Silur	TT06DC 44.22	2015	0.582386441177514	TT06DC 44.22_2015	TRUE
Dic2 x Silur	TT06DC 44.24	2015	-2.27179079548389	TT06DC 44.24_2015	TRUE
Dic2 x Silur	TT06DC 44.28	2015	-1.06576917899311	TT06DC 44.28_2015	TRUE
Dic2 x Silur	TT06DC 44.3	2015	-0.292804840489418	TT06DC 44.3_2015	TRUE
Dic2 x Silur	TT06DC 44.31	2015	-0.900007040999458	TT06DC 44.31_2015	TRUE
Dic2 x Silur	TT06DC 44.33	2015	1.22013529699483	TT06DC 44.33_2015	TRUE
Dic2 x Silur	TT06DC 44.34	2015	0.0856327361352261	TT06DC 44.34_2015	TRUE
Dic2 x Silur	TT06DC 44.35	2015	1.35343937363523	TT06DC 44.35_2015	TRUE
Dic2 x Silur	TT06DC 44.36	2015	-0.166272972263012	TT06DC 44.36_2015	TRUE
Dic2 x Silur	TT06DC 44.38	2015	-1.51939873327049	TT06DC 44.38_2015	TRUE
Dic2 x Silur	TT06DC 44.39	2015	0.0739071193094337	TT06DC 44.39_2015	TRUE
Dic2 x Silur	TT06DC 44.41	2015	-1.91480432321675	TT06DC 44.41_2015	TRUE
Dic2 x Silur	TT06DC 44.42	2015	-0.889014358904799	TT06DC 44.42_2015	TRUE
Dic2 x Silur	TT06DC 44.43	2015	-0.379674575623633	TT06DC 44.43_2015	TRUE
Dic2 x Silur	TT06DC 44.45	2015	-1.48236064601076	TT06DC 44.45_2015	TRUE
Dic2 x Silur	TT06DC 44.47	2015	0.344173875483076	TT06DC 44.47_2015	TRUE
Dic2 x Silur	TT06DC 44.48	2015	-0.039336829528001	TT06DC 44.48_2015	TRUE
Dic2 x Silur	TT06DC 44.5	2015	0.43253243096217	TT06DC 44.5_2015	TRUE
Dic2 x Silur	TT06DC 44.50	2015	-0.102749307373913	TT06DC 44.50_2015	TRUE
Dic2 x Silur	TT06DC 44.52	2015	0.314551443963037	TT06DC 44.52_2015	TRUE
Dic2 x Silur	TT06DC 44.54	2015	-1.27936167953634	TT06DC 44.54_2015	TRUE
Dic2 x Silur	TT06DC 44.55	2015	0.342454003171205	TT06DC 44.55_2015	TRUE
Dic2 x Silur	TT06DC 44.56	2015	-0.442441409976588	TT06DC 44.56_2015	TRUE
Dic2 x Silur	TT06DC 44.61	2015	-0.375241361634308	TT06DC 44.61_2015	TRUE
Dic2 x Silur	TT06DC 44.62	2015	0.277375651093689	TT06DC 44.62_2015	TRUE
Dic2 x Silur	TT06DC 44.64	2015	-0.528616969654631	TT06DC 44.64_2015	TRUE
Dic2 x Silur	TT06DC 44.65	2015	1.81682519904474	TT06DC 44.65_2015	TRUE
Dic2 x Silur	TT06DC 44.7	2015	-1.19948678043937	TT06DC 44.7_2015	TRUE
