# Supplementary material for: Epistatic determinism of durum wheat resistance to the wheat spindle streak mosaic virus
Source: Theor Appl Genet. 2017 Apr 27;130(7):1491–505. doi: 10.1007/s00122-017-2904-6 (PMC5487696; doi:10.1007/s00122-017-2904-6)
Supplement: Supplementary file 4 — Online Resource 4: Data and R scripts for reproducible QTL detection. Data and R script (.csv and.rmd format) are provided in this tar archive. A scheme aims to explain the content of each file and its role in the QTL detection pipeline. The upstream bioinformatic steps (from raw reads to consensus genetic map) are not included (GZ 72829 kb) [file 122_2017_2904_MOESM4_ESM.gz › TMP/SCRIPT/1_Blup_and_Heritability/BLUPsqPCR2015.csv]

pop	geno	BLUP	year	genotype_year	real
Dic2 x Lloyd	BX07.2.1f1.1.1	-5.56028997013341	2015	BX07.2.1f1.1.1_2015	TRUE
Dic2 x Lloyd	BX07.2.1f1.10.1	-3.71726885978274	2015	BX07.2.1f1.10.1_2015	TRUE
Dic2 x Lloyd	BX07.2.1f1.10.2	-5.56405757040034	2015	BX07.2.1f1.10.2_2015	TRUE
Dic2 x Lloyd	BX07.2.1f1.11.1	1.96821409922725	2015	BX07.2.1f1.11.1_2015	TRUE
Dic2 x Lloyd	BX07.2.1f1.11.2	1.69436012856914	2015	BX07.2.1f1.11.2_2015	TRUE
Dic2 x Lloyd	BX07.2.1f1.12.1	-6.06523765109195	2015	BX07.2.1f1.12.1_2015	TRUE
Dic2 x Lloyd	BX07.2.1f1.12.2	-6.86911046150557	2015	BX07.2.1f1.12.2_2015	TRUE
Dic2 x Lloyd	BX07.2.1f1.13.1	2.83755569817727	2015	BX07.2.1f1.13.1_2015	TRUE
Dic2 x Lloyd	BX07.2.1f1.13.2	3.29905083060614	2015	BX07.2.1f1.13.2_2015	TRUE
Dic2 x Lloyd	BX07.2.1f1.14.1	-0.781096534710235	2015	BX07.2.1f1.14.1_2015	TRUE
Dic2 x Lloyd	BX07.2.1f1.14.2	-0.694774485048564	2015	BX07.2.1f1.14.2_2015	TRUE
Dic2 x Lloyd	BX07.2.1f1.15.1	4.25907723999316	2015	BX07.2.1f1.15.1_2015	TRUE
Dic2 x Lloyd	BX07.2.1f1.15.2	4.51164431682742	2015	BX07.2.1f1.15.2_2015	TRUE
Dic2 x Lloyd	BX07.2.1f1.16.2	3.18248437284114	2015	BX07.2.1f1.16.2_2015	TRUE
Dic2 x Lloyd	BX07.2.1f1.17.2	-6.14685347556346	2015	BX07.2.1f1.17.2_2015	TRUE
Dic2 x Lloyd	BX07.2.1f1.18.1	3.01269752196552	2015	BX07.2.1f1.18.1_2015	TRUE
Dic2 x Lloyd	BX07.2.1f1.18.2	5.37554904474023	2015	BX07.2.1f1.18.2_2015	TRUE
Dic2 x Lloyd	BX07.2.1f1.19.1	2.34420231049264	2015	BX07.2.1f1.19.1_2015	TRUE
Dic2 x Lloyd	BX07.2.1f1.19.2	1.23921335494153	2015	BX07.2.1f1.19.2_2015	TRUE
Dic2 x Lloyd	BX07.2.1f1.2.1	3.52197772845757	2015	BX07.2.1f1.2.1_2015	TRUE
Dic2 x Lloyd	BX07.2.1f1.2.2	3.67239766668801	2015	BX07.2.1f1.2.2_2015	TRUE
Dic2 x Lloyd	BX07.2.1f1.20.1	-2.45023569589656	2015	BX07.2.1f1.20.1_2015	TRUE
Dic2 x Lloyd	BX07.2.1f1.20.2	3.53387468268034	2015	BX07.2.1f1.20.2_2015	TRUE
Dic2 x Lloyd	BX07.2.1f1.21.1	2.05529422779804	2015	BX07.2.1f1.21.1_2015	TRUE
Dic2 x Lloyd	BX07.2.1f1.21.2	-4.53858246363685	2015	BX07.2.1f1.21.2_2015	TRUE
Dic2 x Lloyd	BX07.2.1f1.22.1	0.87693033875165	2015	BX07.2.1f1.22.1_2015	TRUE
Dic2 x Lloyd	BX07.2.1f1.22.2	2.40966121722644	2015	BX07.2.1f1.22.2_2015	TRUE
Dic2 x Lloyd	BX07.2.1f1.23.1	1.82728511871342	2015	BX07.2.1f1.23.1_2015	TRUE
Dic2 x Lloyd	BX07.2.1f1.23.2	-3.41901119937753	2015	BX07.2.1f1.23.2_2015	TRUE
Dic2 x Lloyd	BX07.2.1f1.24.2	-1.77324557670637	2015	BX07.2.1f1.24.2_2015	TRUE
Dic2 x Lloyd	BX07.2.1f1.25.1	1.06151703238266	2015	BX07.2.1f1.25.1_2015	TRUE
Dic2 x Lloyd	BX07.2.1f1.25.2	3.52189879130521	2015	BX07.2.1f1.25.2_2015	TRUE
Dic2 x Lloyd	BX07.2.1f1.26.1	3.16076884291245	2015	BX07.2.1f1.26.1_2015	TRUE
Dic2 x Lloyd	BX07.2.1f1.26.2	-0.417796970233429	2015	BX07.2.1f1.26.2_2015	TRUE
Dic2 x Lloyd	BX07.2.1f1.27.1	-4.99403825206864	2015	BX07.2.1f1.27.1_2015	TRUE
Dic2 x Lloyd	BX07.2.1f1.28.1	2.49582222337937	2015	BX07.2.1f1.28.1_2015	TRUE
Dic2 x Lloyd	BX07.2.1f1.28.2	2.0534517330283	2015	BX07.2.1f1.28.2_2015	TRUE
Dic2 x Lloyd	BX07.2.1f1.29.1	-0.626173542751221	2015	BX07.2.1f1.29.1_2015	TRUE
Dic2 x Lloyd	BX07.2.1f1.29.2	-5.2774069035577	2015	BX07.2.1f1.29.2_2015	TRUE
Dic2 x Lloyd	BX07.2.1f1.3.1	0.830338045320436	2015	BX07.2.1f1.3.1_2015	TRUE
Dic2 x Lloyd	BX07.2.1f1.3.2	1.80242458214335	2015	BX07.2.1f1.3.2_2015	TRUE
Dic2 x Lloyd	BX07.2.1f1.30.1	-3.56358719818871	2015	BX07.2.1f1.30.1_2015	TRUE
Dic2 x Lloyd	BX07.2.1f1.30.2	4.48284236435664	2015	BX07.2.1f1.30.2_2015	TRUE
Dic2 x Lloyd	BX07.2.1f1.31.1	2.99610553707464	2015	BX07.2.1f1.31.1_2015	TRUE
Dic2 x Lloyd	BX07.2.1f1.31.2	-1.45924468984713	2015	BX07.2.1f1.31.2_2015	TRUE
Dic2 x Lloyd	BX07.2.1f1.32.1	1.4837438744126	2015	BX07.2.1f1.32.1_2015	TRUE
Dic2 x Lloyd	BX07.2.1f1.32.2	5.29171860011715	2015	BX07.2.1f1.32.2_2015	TRUE
Dic2 x Lloyd	BX07.2.1f1.33.1	-1.43221506822271	2015	BX07.2.1f1.33.1_2015	TRUE
Dic2 x Lloyd	BX07.2.1f1.33.2	3.94175428523207	2015	BX07.2.1f1.33.2_2015	TRUE
Dic2 x Lloyd	BX07.2.1f1.34.1	3.3829377573172	2015	BX07.2.1f1.34.1_2015	TRUE
Dic2 x Lloyd	BX07.2.1f1.34.2	-1.29721171613871	2015	BX07.2.1f1.34.2_2015	TRUE
Dic2 x Lloyd	BX07.2.1f1.35.1	1.59129063137928	2015	BX07.2.1f1.35.1_2015	TRUE
Dic2 x Lloyd	BX07.2.1f1.35.2	2.55759725585789	2015	BX07.2.1f1.35.2_2015	TRUE
Dic2 x Lloyd	BX07.2.1f1.36.1	-2.74367834989829	2015	BX07.2.1f1.36.1_2015	TRUE
Dic2 x Lloyd	BX07.2.1f1.36.2	2.85598382874162	2015	BX07.2.1f1.36.2_2015	TRUE
Dic2 x Lloyd	BX07.2.1f1.37.1	-5.23216267305033	2015	BX07.2.1f1.37.1_2015	TRUE
Dic2 x Lloyd	BX07.2.1f1.37.2	-0.932591651172005	2015	BX07.2.1f1.37.2_2015	TRUE
Dic2 x Lloyd	BX07.2.1f1.38.1	-0.241824239413498	2015	BX07.2.1f1.38.1_2015	TRUE
Dic2 x Lloyd	BX07.2.1f1.38.2	-2.49748997927377	2015	BX07.2.1f1.38.2_2015	TRUE
Dic2 x Lloyd	BX07.2.1f1.39.1	2.18363063986563	2015	BX07.2.1f1.39.1_2015	TRUE
Dic2 x Lloyd	BX07.2.1f1.39.2	-4.3648276920142	2015	BX07.2.1f1.39.2_2015	TRUE
Dic2 x Lloyd	BX07.2.1f1.4.1	0.514111731146652	2015	BX07.2.1f1.4.1_2015	TRUE
Dic2 x Lloyd	BX07.2.1f1.4.2	-1.87619577119762	2015	BX07.2.1f1.4.2_2015	TRUE
Dic2 x Lloyd	BX07.2.1f1.40.1	-0.7222637119674	2015	BX07.2.1f1.40.1_2015	TRUE
Dic2 x Lloyd	BX07.2.1f1.41.2	2.97832664382283	2015	BX07.2.1f1.41.2_2015	TRUE
Dic2 x Lloyd	BX07.2.1f1.42.1	-1.9467838070851	2015	BX07.2.1f1.42.1_2015	TRUE
Dic2 x Lloyd	BX07.2.1f1.42.2	1.01259993361283	2015	BX07.2.1f1.42.2_2015	TRUE
Dic2 x Lloyd	BX07.2.1f1.43.1	1.47486292416566	2015	BX07.2.1f1.43.1_2015	TRUE
Dic2 x Lloyd	BX07.2.1f1.43.2	-6.94720137621669	2015	BX07.2.1f1.43.2_2015	TRUE
Dic2 x Lloyd	BX07.2.1f1.44.2	1.14712471230275	2015	BX07.2.1f1.44.2_2015	TRUE
Dic2 x Lloyd	BX07.2.1f1.45.1	0.704725200403763	2015	BX07.2.1f1.45.1_2015	TRUE
Dic2 x Lloyd	BX07.2.1f1.45.2	0.317647651082983	2015	BX07.2.1f1.45.2_2015	TRUE
Dic2 x Lloyd	BX07.2.1f1.46.1	-0.877046546577681	2015	BX07.2.1f1.46.1_2015	TRUE
Dic2 x Lloyd	BX07.2.1f1.46.2	1.52191828436452	2015	BX07.2.1f1.46.2_2015	TRUE
Dic2 x Lloyd	BX07.2.1f1.47.1	-3.78257168120871	2015	BX07.2.1f1.47.1_2015	TRUE
Dic2 x Lloyd	BX07.2.1f1.47.2	-2.44990125521405	2015	BX07.2.1f1.47.2_2015	TRUE
Dic2 x Lloyd	BX07.2.1f1.48.1	1.73176417835909	2015	BX07.2.1f1.48.1_2015	TRUE
Dic2 x Lloyd	BX07.2.1f1.48.2	3.59471260000389	2015	BX07.2.1f1.48.2_2015	TRUE
Dic2 x Lloyd	BX07.2.1f1.49.1	-4.54890214008912	2015	BX07.2.1f1.49.1_2015	TRUE
Dic2 x Lloyd	BX07.2.1f1.49.2	-5.90003436042591	2015	BX07.2.1f1.49.2_2015	TRUE
Dic2 x Lloyd	BX07.2.1f1.5.1	1.47942641577813	2015	BX07.2.1f1.5.1_2015	TRUE
Dic2 x Lloyd	BX07.2.1f1.5.2	-1.28147308439633	2015	BX07.2.1f1.5.2_2015	TRUE
Dic2 x Lloyd	BX07.2.1f1.50.1	2.86774022292914	2015	BX07.2.1f1.50.1_2015	TRUE
Dic2 x Lloyd	BX07.2.1f1.50.2	-3.14374730731987	2015	BX07.2.1f1.50.2_2015	TRUE
Dic2 x Lloyd	BX07.2.1f1.6.1	-6.34795763489635	2015	BX07.2.1f1.6.1_2015	TRUE
Dic2 x Lloyd	BX07.2.1f1.6.2	-0.800199572896227	2015	BX07.2.1f1.6.2_2015	TRUE
Dic2 x Lloyd	BX07.2.1f1.7.1	2.94131065063465	2015	BX07.2.1f1.7.1_2015	TRUE
Dic2 x Lloyd	BX07.2.1f1.7.2	2.54111438352141	2015	BX07.2.1f1.7.2_2015	TRUE
Dic2 x Lloyd	BX07.2.1f1.8.1	-2.14537129877618	2015	BX07.2.1f1.8.1_2015	TRUE
Dic2 x Lloyd	BX07.2.1f1.8.2	1.8378705620839	2015	BX07.2.1f1.8.2_2015	TRUE
Dic2 x Lloyd	BX07.2.1f1.9.1	-5.46183380487011	2015	BX07.2.1f1.9.1_2015	TRUE
Dic2 x Lloyd	BX07.2.1f1.9.2	1.58134977211601	2015	BX07.2.1f1.9.2_2015	TRUE
Dic2 x Lloyd	BX07.2.1f2.1	0.718919064368047	2015	BX07.2.1f2.1_2015	TRUE
Dic2 x Lloyd	BX07.2.1f2.10	2.3248126554044	2015	BX07.2.1f2.10_2015	TRUE
Dic2 x Lloyd	BX07.2.1f2.11	2.72929770916925	2015	BX07.2.1f2.11_2015	TRUE
Dic2 x Lloyd	BX07.2.1f2.12	4.22437785029052	2015	BX07.2.1f2.12_2015	TRUE
Dic2 x Lloyd	BX07.2.1f2.13	-1.87604058045831	2015	BX07.2.1f2.13_2015	TRUE
Dic2 x Lloyd	BX07.2.1f2.14	1.36170964110748	2015	BX07.2.1f2.14_2015	TRUE
Dic2 x Lloyd	BX07.2.1f2.15	-2.74624823396919	2015	BX07.2.1f2.15_2015	TRUE
Dic2 x Lloyd	BX07.2.1f2.16	-2.11168310122405	2015	BX07.2.1f2.16_2015	TRUE
Dic2 x Lloyd	BX07.2.1f2.17	2.46118108572317	2015	BX07.2.1f2.17_2015	TRUE
Dic2 x Lloyd	BX07.2.1f2.18	2.51190624368226	2015	BX07.2.1f2.18_2015	TRUE
Dic2 x Lloyd	BX07.2.1f2.19	0.0363293226721106	2015	BX07.2.1f2.19_2015	TRUE
Dic2 x Lloyd	BX07.2.1f2.2	4.20484471915231	2015	BX07.2.1f2.2_2015	TRUE
Dic2 x Lloyd	BX07.2.1f2.20	3.97583974250257	2015	BX07.2.1f2.20_2015	TRUE
Dic2 x Lloyd	BX07.2.1f2.21	2.72882980203561	2015	BX07.2.1f2.21_2015	TRUE
Dic2 x Lloyd	BX07.2.1f2.25	6.00306889914955	2015	BX07.2.1f2.25_2015	TRUE
Dic2 x Lloyd	BX07.2.1f2.26	1.2648110391258	2015	BX07.2.1f2.26_2015	TRUE
Dic2 x Lloyd	BX07.2.1f2.27	1.57838615528266	2015	BX07.2.1f2.27_2015	TRUE
Dic2 x Lloyd	BX07.2.1f2.28	1.36650598084223	2015	BX07.2.1f2.28_2015	TRUE
Dic2 x Lloyd	BX07.2.1f2.29	2.51843980468931	2015	BX07.2.1f2.29_2015	TRUE
Dic2 x Lloyd	BX07.2.1f2.3	-4.65949889610587	2015	BX07.2.1f2.3_2015	TRUE
Dic2 x Lloyd	BX07.2.1f2.30	-5.41027027913439	2015	BX07.2.1f2.30_2015	TRUE
Dic2 x Lloyd	BX07.2.1f2.31	5.08283001322333	2015	BX07.2.1f2.31_2015	TRUE
Dic2 x Lloyd	BX07.2.1f2.34	1.02848658940773	2015	BX07.2.1f2.34_2015	TRUE
Dic2 x Lloyd	BX07.2.1f2.35	-0.350374693291892	2015	BX07.2.1f2.35_2015	TRUE
Dic2 x Lloyd	BX07.2.1f2.36	2.06501111170278	2015	BX07.2.1f2.36_2015	TRUE
Dic2 x Lloyd	BX07.2.1f2.37	-0.773983989536363	2015	BX07.2.1f2.37_2015	TRUE
Dic2 x Lloyd	BX07.2.1f2.38	0.174572048273168	2015	BX07.2.1f2.38_2015	TRUE
Dic2 x Lloyd	BX07.2.1f2.39	4.62553689573269	2015	BX07.2.1f2.39_2015	TRUE
Dic2 x Lloyd	BX07.2.1f2.4	-3.34319153212551	2015	BX07.2.1f2.4_2015	TRUE
Dic2 x Lloyd	BX07.2.1f2.40	1.12025469329935	2015	BX07.2.1f2.40_2015	TRUE
Dic2 x Lloyd	BX07.2.1f2.41	3.60042743907455	2015	BX07.2.1f2.41_2015	TRUE
Dic2 x Lloyd	BX07.2.1f2.42	3.52494430755265	2015	BX07.2.1f2.42_2015	TRUE
Dic2 x Lloyd	BX07.2.1f2.43	1.05044294139055	2015	BX07.2.1f2.43_2015	TRUE
Dic2 x Lloyd	BX07.2.1f2.44	-1.15898806032066	2015	BX07.2.1f2.44_2015	TRUE
Dic2 x Lloyd	BX07.2.1f2.45	-6.32274195054294	2015	BX07.2.1f2.45_2015	TRUE
Dic2 x Lloyd	BX07.2.1f2.46	-0.420947690082905	2015	BX07.2.1f2.46_2015	TRUE
Dic2 x Lloyd	BX07.2.1f2.47	3.33646380654214	2015	BX07.2.1f2.47_2015	TRUE
Dic2 x Lloyd	BX07.2.1f2.48	-1.45864745625074	2015	BX07.2.1f2.48_2015	TRUE
Dic2 x Lloyd	BX07.2.1f2.49	4.9188429248273	2015	BX07.2.1f2.49_2015	TRUE
Dic2 x Lloyd	BX07.2.1f2.5	-2.9197114932463	2015	BX07.2.1f2.5_2015	TRUE
Dic2 x Lloyd	BX07.2.1f2.50	0.940996771994801	2015	BX07.2.1f2.50_2015	TRUE
Dic2 x Lloyd	BX07.2.1f2.51	4.76448314406113	2015	BX07.2.1f2.51_2015	TRUE
Dic2 x Lloyd	BX07.2.1f2.52	0.95773650869412	2015	BX07.2.1f2.52_2015	TRUE
Dic2 x Lloyd	BX07.2.1f2.53	-0.843513831311458	2015	BX07.2.1f2.53_2015	TRUE
Dic2 x Lloyd	BX07.2.1f2.54	0.454697173179678	2015	BX07.2.1f2.54_2015	TRUE
Dic2 x Lloyd	BX07.2.1f2.55	-2.34669797103234	2015	BX07.2.1f2.55_2015	TRUE
Dic2 x Lloyd	BX07.2.1f2.56	1.70801214621715	2015	BX07.2.1f2.56_2015	TRUE
Dic2 x Lloyd	BX07.2.1f2.57	-1.46559605205068	2015	BX07.2.1f2.57_2015	TRUE
Dic2 x Lloyd	BX07.2.1f2.58	3.62318230792395	2015	BX07.2.1f2.58_2015	TRUE
Dic2 x Lloyd	BX07.2.1f2.59	3.12388896632363	2015	BX07.2.1f2.59_2015	TRUE
Dic2 x Lloyd	BX07.2.1f2.6	3.08877395834484	2015	BX07.2.1f2.6_2015	TRUE
Dic2 x Lloyd	BX07.2.1f2.60	-1.38986105176535	2015	BX07.2.1f2.60_2015	TRUE
Dic2 x Lloyd	BX07.2.1f2.61	0.0916049901460836	2015	BX07.2.1f2.61_2015	TRUE
Dic2 x Lloyd	BX07.2.1f2.62	1.17791815408039	2015	BX07.2.1f2.62_2015	TRUE
Dic2 x Lloyd	BX07.2.1f2.63	-0.780152988481145	2015	BX07.2.1f2.63_2015	TRUE
Dic2 x Lloyd	BX07.2.1f2.64	1.26730333225038	2015	BX07.2.1f2.64_2015	TRUE
Dic2 x Lloyd	BX07.2.1f2.65	-1.05696599495774	2015	BX07.2.1f2.65_2015	TRUE
Dic2 x Lloyd	BX07.2.1f2.66	1.10578545159552	2015	BX07.2.1f2.66_2015	TRUE
Dic2 x Lloyd	BX07.2.1f2.67	2.63407033068245	2015	BX07.2.1f2.67_2015	TRUE
Dic2 x Lloyd	BX07.2.1f2.68	-5.54405187363115	2015	BX07.2.1f2.68_2015	TRUE
Dic2 x Lloyd	BX07.2.1f2.69	-1.07619979764349	2015	BX07.2.1f2.69_2015	TRUE
Dic2 x Lloyd	BX07.2.1f2.7	-2.80908233327925	2015	BX07.2.1f2.7_2015	TRUE
Dic2 x Lloyd	BX07.2.1f2.70	5.11411259271917	2015	BX07.2.1f2.70_2015	TRUE
Dic2 x Lloyd	BX07.2.1f2.71	4.83334213469692	2015	BX07.2.1f2.71_2015	TRUE
Dic2 x Lloyd	BX07.2.1f2.72	3.39535145904464	2015	BX07.2.1f2.72_2015	TRUE
Dic2 x Lloyd	BX07.2.1f2.73	5.57375038189715	2015	BX07.2.1f2.73_2015	TRUE
Dic2 x Lloyd	BX07.2.1f2.74	4.29481294305499	2015	BX07.2.1f2.74_2015	TRUE
Dic2 x Lloyd	BX07.2.1f2.75	-4.0691817702878	2015	BX07.2.1f2.75_2015	TRUE
Dic2 x Lloyd	BX07.2.1f2.76	3.1755704898194	2015	BX07.2.1f2.76_2015	TRUE
Dic2 x Lloyd	BX07.2.1f2.77	1.02115175762447	2015	BX07.2.1f2.77_2015	TRUE
Dic2 x Lloyd	BX07.2.1f2.78	3.13436463542582	2015	BX07.2.1f2.78_2015	TRUE
Dic2 x Lloyd	BX07.2.1f2.79	0.590363970501097	2015	BX07.2.1f2.79_2015	TRUE
Dic2 x Lloyd	BX07.2.1f2.8	1.22488168957942	2015	BX07.2.1f2.8_2015	TRUE
Dic2 x Lloyd	BX07.2.1f2.80	4.18203162051247	2015	BX07.2.1f2.80_2015	TRUE
Dic2 x Lloyd	BX07.2.1f2.81	-3.10307948735968	2015	BX07.2.1f2.81_2015	TRUE
Dic2 x Lloyd	BX07.2.1f2.82	3.26120574262644	2015	BX07.2.1f2.82_2015	TRUE
Dic2 x Lloyd	BX07.2.1f2.83	1.45871085634121	2015	BX07.2.1f2.83_2015	TRUE
Dic2 x Lloyd	BX07.2.1f2.84	-4.69109585047568	2015	BX07.2.1f2.84_2015	TRUE
Dic2 x Lloyd	BX07.2.1f2.85	-3.71483008074264	2015	BX07.2.1f2.85_2015	TRUE
Dic2 x Lloyd	BX07.2.1f2.86	-3.36449517307742	2015	BX07.2.1f2.86_2015	TRUE
Dic2 x Lloyd	BX07.2.1f2.87	2.32454013403114	2015	BX07.2.1f2.87_2015	TRUE
Dic2 x Lloyd	BX07.2.1f2.88	-3.18630121112951	2015	BX07.2.1f2.88_2015	TRUE
Dic2 x Lloyd	BX07.2.1f2.9	-2.23848534006323	2015	BX07.2.1f2.9_2015	TRUE
Dic2 x Lloyd	BX07.2.1f2.90	4.10396491170154	2015	BX07.2.1f2.90_2015	TRUE
Dic2 x Lloyd	BX07.2.1f2.91	-3.1653499167121	2015	BX07.2.1f2.91_2015	TRUE
Dic2 x Lloyd	BX07.2.1f2.92	0.814121842078412	2015	BX07.2.1f2.92_2015	TRUE
Dic2 x Lloyd	BX07.2.1f2.93	0.311589273249032	2015	BX07.2.1f2.93_2015	TRUE
Dic2 x Lloyd	BX07.2.1f2.94	1.83191105675197	2015	BX07.2.1f2.94_2015	TRUE
Dic2 x Lloyd	BX07.2.1f2.95	3.56479801214587	2015	BX07.2.1f2.95_2015	TRUE
Dic2 x Lloyd	BX07.2.1f2.96	-3.16988207817823	2015	BX07.2.1f2.96_2015	TRUE
Dic2 x Lloyd	BX07.2.1f2.97	-2.15890351312398	2015	BX07.2.1f2.97_2015	TRUE
Dic2 x Lloyd	BX07.2.1f2.98	-5.56943203122235	2015	BX07.2.1f2.98_2015	TRUE
Dic2 x Lloyd	BX07.2.1f2.99	-3.10711281314691	2015	BX07.2.1f2.99_2015	TRUE
Dic2 x Silur	TT06DC 38.11	-0.906004306258392	2015	TT06DC 38.11_2015	TRUE
Dic2 x Silur	TT06DC 38.13	-8.94223750795252	2015	TT06DC 38.13_2015	TRUE
Dic2 x Silur	TT06DC 38.15	-2.92255065438516	2015	TT06DC 38.15_2015	TRUE
Dic2 x Silur	TT06DC 38.19	-4.3540309962195	2015	TT06DC 38.19_2015	TRUE
Dic2 x Silur	TT06DC 38.23	2.71889909884561	2015	TT06DC 38.23_2015	TRUE
Dic2 x Silur	TT06DC 38.24	4.10846339048079	2015	TT06DC 38.24_2015	TRUE
Dic2 x Silur	TT06DC 38.25	0.865640351646038	2015	TT06DC 38.25_2015	TRUE
Dic2 x Silur	TT06DC 38.27	3.67204344769837	2015	TT06DC 38.27_2015	TRUE
Dic2 x Silur	TT06DC 38.29	2.05436410140239	2015	TT06DC 38.29_2015	TRUE
Dic2 x Silur	TT06DC 38.3	0.342113436475685	2015	TT06DC 38.3_2015	TRUE
Dic2 x Silur	TT06DC 38.32	1.90902137286372	2015	TT06DC 38.32_2015	TRUE
Dic2 x Silur	TT06DC 38.34	-0.00902980168242841	2015	TT06DC 38.34_2015	TRUE
Dic2 x Silur	TT06DC 38.35	1.26484300133951	2015	TT06DC 38.35_2015	TRUE
Dic2 x Silur	TT06DC 38.36	-1.73108864189877	2015	TT06DC 38.36_2015	TRUE
Dic2 x Silur	TT06DC 38.37	-0.550769765080744	2015	TT06DC 38.37_2015	TRUE
Dic2 x Silur	TT06DC 38.38	-2.55262328489878	2015	TT06DC 38.38_2015	TRUE
Dic2 x Silur	TT06DC 38.39	1.91981701095382	2015	TT06DC 38.39_2015	TRUE
Dic2 x Silur	TT06DC 38.41	2.59174542586653	2015	TT06DC 38.41_2015	TRUE
Dic2 x Silur	TT06DC 38.42	-3.73400656955303	2015	TT06DC 38.42_2015	TRUE
Dic2 x Silur	TT06DC 38.47	3.55036680672774	2015	TT06DC 38.47_2015	TRUE
Dic2 x Silur	TT06DC 38.49	-2.95581481721337	2015	TT06DC 38.49_2015	TRUE
Dic2 x Silur	TT06DC 38.50	0.995989967983798	2015	TT06DC 38.50_2015	TRUE
Dic2 x Silur	TT06DC 38.51	-5.34858901277666	2015	TT06DC 38.51_2015	TRUE
Dic2 x Silur	TT06DC 38.52	0.795196180305145	2015	TT06DC 38.52_2015	TRUE
Dic2 x Silur	TT06DC 38.53	-2.32856273940728	2015	TT06DC 38.53_2015	TRUE
Dic2 x Silur	TT06DC 38.54	-5.21141561570227	2015	TT06DC 38.54_2015	TRUE
Dic2 x Silur	TT06DC 38.7	3.31599138983039	2015	TT06DC 38.7_2015	TRUE
Dic2 x Silur	TT06DC 38.8	2.97557079145199	2015	TT06DC 38.8_2015	TRUE
Dic2 x Silur	TT06DC 38.9	0.418266303435761	2015	TT06DC 38.9_2015	TRUE
Dic2 x Silur	TT06DC 39.10	1.75708266685017	2015	TT06DC 39.10_2015	TRUE
Dic2 x Silur	TT06DC 39.11	-0.563579463585395	2015	TT06DC 39.11_2015	TRUE
Dic2 x Silur	TT06DC 39.13	-3.36624196935172	2015	TT06DC 39.13_2015	TRUE
Dic2 x Silur	TT06DC 39.16	-2.53999513281843	2015	TT06DC 39.16_2015	TRUE
Dic2 x Silur	TT06DC 39.17	-5.74488036370518	2015	TT06DC 39.17_2015	TRUE
Dic2 x Silur	TT06DC 39.18	-3.13156029839496	2015	TT06DC 39.18_2015	TRUE
Dic2 x Silur	TT06DC 39.20	2.54627957367351	2015	TT06DC 39.20_2015	TRUE
Dic2 x Silur	TT06DC 39.21	-0.333053853374914	2015	TT06DC 39.21_2015	TRUE
Dic2 x Silur	TT06DC 39.23	0.702468096867366	2015	TT06DC 39.23_2015	TRUE
Dic2 x Silur	TT06DC 39.24	0.486921581268676	2015	TT06DC 39.24_2015	TRUE
Dic2 x Silur	TT06DC 39.25	-2.41296793467263	2015	TT06DC 39.25_2015	TRUE
Dic2 x Silur	TT06DC 39.26	2.17846926608827	2015	TT06DC 39.26_2015	TRUE
Dic2 x Silur	TT06DC 39.27	1.13432804800992	2015	TT06DC 39.27_2015	TRUE
Dic2 x Silur	TT06DC 39.28	-2.57520830370584	2015	TT06DC 39.28_2015	TRUE
Dic2 x Silur	TT06DC 39.3	-3.08199523400155	2015	TT06DC 39.3_2015	TRUE
Dic2 x Silur	TT06DC 39.30	2.98357901228396	2015	TT06DC 39.30_2015	TRUE
Dic2 x Silur	TT06DC 39.31	-1.52887322838944	2015	TT06DC 39.31_2015	TRUE
Dic2 x Silur	TT06DC 39.32	0.631371869860286	2015	TT06DC 39.32_2015	TRUE
Dic2 x Silur	TT06DC 39.34	0.735173692017753	2015	TT06DC 39.34_2015	TRUE
Dic2 x Silur	TT06DC 39.35	-0.58074158176665	2015	TT06DC 39.35_2015	TRUE
Dic2 x Silur	TT06DC 39.36	-5.68586811961191	2015	TT06DC 39.36_2015	TRUE
Dic2 x Silur	TT06DC 39.37	2.86344477693	2015	TT06DC 39.37_2015	TRUE
Dic2 x Silur	TT06DC 39.4	-4.25158733335898	2015	TT06DC 39.4_2015	TRUE
Dic2 x Silur	TT06DC 39.6	1.30425246770226	2015	TT06DC 39.6_2015	TRUE
Dic2 x Silur	TT06DC 39.7	3.26721229841471	2015	TT06DC 39.7_2015	TRUE
Dic2 x Silur	TT06DC 39.8	-1.03329434145589	2015	TT06DC 39.8_2015	TRUE
Dic2 x Silur	TT06DC 39.9	4.48515940111184	2015	TT06DC 39.9_2015	TRUE
Dic2 x Silur	TT06DC 40.1	4.77102775457993	2015	TT06DC 40.1_2015	TRUE
Dic2 x Silur	TT06DC 40.10	-3.11766530087615	2015	TT06DC 40.10_2015	TRUE
Dic2 x Silur	TT06DC 40.11	-2.26708151364264	2015	TT06DC 40.11_2015	TRUE
Dic2 x Silur	TT06DC 40.12	-0.800585049083817	2015	TT06DC 40.12_2015	TRUE
Dic2 x Silur	TT06DC 40.14	-5.69406771709714	2015	TT06DC 40.14_2015	TRUE
Dic2 x Silur	TT06DC 40.15	-6.04740221857313	2015	TT06DC 40.15_2015	TRUE
Dic2 x Silur	TT06DC 40.16	-2.90434856529112	2015	TT06DC 40.16_2015	TRUE
Dic2 x Silur	TT06DC 40.17	-5.54991723287749	2015	TT06DC 40.17_2015	TRUE
Dic2 x Silur	TT06DC 40.18	-0.547530331878138	2015	TT06DC 40.18_2015	TRUE
Dic2 x Silur	TT06DC 40.22	3.13557502984449	2015	TT06DC 40.22_2015	TRUE
Dic2 x Silur	TT06DC 40.23	-5.78580760778368	2015	TT06DC 40.23_2015	TRUE
Dic2 x Silur	TT06DC 40.24	2.95059990165408	2015	TT06DC 40.24_2015	TRUE
Dic2 x Silur	TT06DC 40.27	-6.15410855876961	2015	TT06DC 40.27_2015	TRUE
Dic2 x Silur	TT06DC 40.29	6.03716366882059	2015	TT06DC 40.29_2015	TRUE
Dic2 x Silur	TT06DC 40.31	2.4814278765687	2015	TT06DC 40.31_2015	TRUE
Dic2 x Silur	TT06DC 40.32	2.23320595985387	2015	TT06DC 40.32_2015	TRUE
Dic2 x Silur	TT06DC 40.33	-4.96719439593419	2015	TT06DC 40.33_2015	TRUE
Dic2 x Silur	TT06DC 40.34	2.01688160124653	2015	TT06DC 40.34_2015	TRUE
Dic2 x Silur	TT06DC 40.35	2.01248671289391	2015	TT06DC 40.35_2015	TRUE
Dic2 x Silur	TT06DC 40.37	-7.06061675797888	2015	TT06DC 40.37_2015	TRUE
Dic2 x Silur	TT06DC 40.38	2.7183905267999	2015	TT06DC 40.38_2015	TRUE
Dic2 x Silur	TT06DC 40.39	-2.51780103541117	2015	TT06DC 40.39_2015	TRUE
Dic2 x Silur	TT06DC 40.4	-0.066875555005774	2015	TT06DC 40.4_2015	TRUE
Dic2 x Silur	TT06DC 40.40	1.57586351085992	2015	TT06DC 40.40_2015	TRUE
Dic2 x Silur	TT06DC 40.41	3.28484461395287	2015	TT06DC 40.41_2015	TRUE
Dic2 x Silur	TT06DC 40.45	0.99143953768128	2015	TT06DC 40.45_2015	TRUE
Dic2 x Silur	TT06DC 40.46	-3.65981444397569	2015	TT06DC 40.46_2015	TRUE
Dic2 x Silur	TT06DC 40.47	-1.6542276889462	2015	TT06DC 40.47_2015	TRUE
Dic2 x Silur	TT06DC 40.49	-2.82380960112293	2015	TT06DC 40.49_2015	TRUE
Dic2 x Silur	TT06DC 40.5	-2.95623400648025	2015	TT06DC 40.5_2015	TRUE
Dic2 x Silur	TT06DC 40.52	-1.79101144426773	2015	TT06DC 40.52_2015	TRUE
Dic2 x Silur	TT06DC 40.53	-3.59415770003076	2015	TT06DC 40.53_2015	TRUE
Dic2 x Silur	TT06DC 40.6	-3.05790481317002	2015	TT06DC 40.6_2015	TRUE
Dic2 x Silur	TT06DC 40.7	1.63270524131619	2015	TT06DC 40.7_2015	TRUE
Dic2 x Silur	TT06DC 40.8	-6.48324968426271	2015	TT06DC 40.8_2015	TRUE
Dic2 x Silur	TT06DC 42.1	1.39553284710464	2015	TT06DC 42.1_2015	TRUE
Dic2 x Silur	TT06DC 42.11	1.06599179575285	2015	TT06DC 42.11_2015	TRUE
Dic2 x Silur	TT06DC 42.13	-1.24829608812407	2015	TT06DC 42.13_2015	TRUE
Dic2 x Silur	TT06DC 42.14	2.17023234440846	2015	TT06DC 42.14_2015	TRUE
Dic2 x Silur	TT06DC 42.15	3.45127042559367	2015	TT06DC 42.15_2015	TRUE
Dic2 x Silur	TT06DC 42.16	3.26049157489839	2015	TT06DC 42.16_2015	TRUE
Dic2 x Silur	TT06DC 42.17	-0.361896585797507	2015	TT06DC 42.17_2015	TRUE
Dic2 x Silur	TT06DC 42.18	1.62065782447917	2015	TT06DC 42.18_2015	TRUE
Dic2 x Silur	TT06DC 42.19	2.96495644156914	2015	TT06DC 42.19_2015	TRUE
Dic2 x Silur	TT06DC 42.2	2.85297614122416	2015	TT06DC 42.2_2015	TRUE
Dic2 x Silur	TT06DC 42.21	0.350711045064848	2015	TT06DC 42.21_2015	TRUE
Dic2 x Silur	TT06DC 42.23	0.369829430663177	2015	TT06DC 42.23_2015	TRUE
Dic2 x Silur	TT06DC 42.24	3.61464442140174	2015	TT06DC 42.24_2015	TRUE
Dic2 x Silur	TT06DC 42.25	-1.3358714168246	2015	TT06DC 42.25_2015	TRUE
Dic2 x Silur	TT06DC 42.26	2.75149152353341	2015	TT06DC 42.26_2015	TRUE
Dic2 x Silur	TT06DC 42.28	2.60134349477582	2015	TT06DC 42.28_2015	TRUE
Dic2 x Silur	TT06DC 42.3	4.33899922176162	2015	TT06DC 42.3_2015	TRUE
Dic2 x Silur	TT06DC 42.35	3.26802306546765	2015	TT06DC 42.35_2015	TRUE
Dic2 x Silur	TT06DC 42.36	1.96222064635502	2015	TT06DC 42.36_2015	TRUE
Dic2 x Silur	TT06DC 42.38	1.1286307569839	2015	TT06DC 42.38_2015	TRUE
Dic2 x Silur	TT06DC 42.4	2.36102132795019	2015	TT06DC 42.4_2015	TRUE
Dic2 x Silur	TT06DC 42.40	3.19642735950027	2015	TT06DC 42.40_2015	TRUE
Dic2 x Silur	TT06DC 42.41	1.8836302678102	2015	TT06DC 42.41_2015	TRUE
Dic2 x Silur	TT06DC 42.43	3.8856232163706	2015	TT06DC 42.43_2015	TRUE
Dic2 x Silur	TT06DC 42.44	2.72621143571629	2015	TT06DC 42.44_2015	TRUE
Dic2 x Silur	TT06DC 42.45	-4.19166192926831	2015	TT06DC 42.45_2015	TRUE
Dic2 x Silur	TT06DC 42.46	4.2946914390482	2015	TT06DC 42.46_2015	TRUE
Dic2 x Silur	TT06DC 42.48	3.69560381197278	2015	TT06DC 42.48_2015	TRUE
Dic2 x Silur	TT06DC 42.49	2.74853411277428	2015	TT06DC 42.49_2015	TRUE
Dic2 x Silur	TT06DC 42.5	-2.55347474104149	2015	TT06DC 42.5_2015	TRUE
Dic2 x Silur	TT06DC 42.53	-3.10549572989349	2015	TT06DC 42.53_2015	TRUE
Dic2 x Silur	TT06DC 42.55	0.974063368521848	2015	TT06DC 42.55_2015	TRUE
Dic2 x Silur	TT06DC 42.6	-3.74403495772641	2015	TT06DC 42.6_2015	TRUE
Dic2 x Silur	TT06DC 42.7	-0.971533514248205	2015	TT06DC 42.7_2015	TRUE
Dic2 x Silur	TT06DC 42.9	-6.40514866438208	2015	TT06DC 42.9_2015	TRUE
Dic2 x Silur	TT06DC 44.1	3.06410250048721	2015	TT06DC 44.1_2015	TRUE
Dic2 x Silur	TT06DC 44.10	-0.269027491652625	2015	TT06DC 44.10_2015	TRUE
Dic2 x Silur	TT06DC 44.11	0.859068237128761	2015	TT06DC 44.11_2015	TRUE
Dic2 x Silur	TT06DC 44.13	-2.8355761908839	2015	TT06DC 44.13_2015	TRUE
Dic2 x Silur	TT06DC 44.14	-1.88625607163869	2015	TT06DC 44.14_2015	TRUE
Dic2 x Silur	TT06DC 44.19	-3.45396218527776	2015	TT06DC 44.19_2015	TRUE
Dic2 x Silur	TT06DC 44.22	3.01624761342895	2015	TT06DC 44.22_2015	TRUE
Dic2 x Silur	TT06DC 44.24	-3.39756005738093	2015	TT06DC 44.24_2015	TRUE
Dic2 x Silur	TT06DC 44.28	-6.65764088211933	2015	TT06DC 44.28_2015	TRUE
Dic2 x Silur	TT06DC 44.3	0.439860216554085	2015	TT06DC 44.3_2015	TRUE
Dic2 x Silur	TT06DC 44.33	0.377716299060078	2015	TT06DC 44.33_2015	TRUE
Dic2 x Silur	TT06DC 44.34	-0.643948777885097	2015	TT06DC 44.34_2015	TRUE
Dic2 x Silur	TT06DC 44.35	2.88985433351916	2015	TT06DC 44.35_2015	TRUE
Dic2 x Silur	TT06DC 44.36	2.1159939999356	2015	TT06DC 44.36_2015	TRUE
Dic2 x Silur	TT06DC 44.38	-3.55232956720022	2015	TT06DC 44.38_2015	TRUE
Dic2 x Silur	TT06DC 44.39	2.39920738662569	2015	TT06DC 44.39_2015	TRUE
Dic2 x Silur	TT06DC 44.41	-2.42424467741251	2015	TT06DC 44.41_2015	TRUE
Dic2 x Silur	TT06DC 44.42	0.870432275628696	2015	TT06DC 44.42_2015	TRUE
Dic2 x Silur	TT06DC 44.43	-4.87981849576015	2015	TT06DC 44.43_2015	TRUE
Dic2 x Silur	TT06DC 44.45	-5.77258681209833	2015	TT06DC 44.45_2015	TRUE
Dic2 x Silur	TT06DC 44.47	-1.79844932391956	2015	TT06DC 44.47_2015	TRUE
Dic2 x Silur	TT06DC 44.48	0.915379854945264	2015	TT06DC 44.48_2015	TRUE
Dic2 x Silur	TT06DC 44.5	3.50285223814541	2015	TT06DC 44.5_2015	TRUE
Dic2 x Silur	TT06DC 44.50	-5.83233311933532	2015	TT06DC 44.50_2015	TRUE
Dic2 x Silur	TT06DC 44.52	2.68537836575768	2015	TT06DC 44.52_2015	TRUE
Dic2 x Silur	TT06DC 44.54	-3.11296216958447	2015	TT06DC 44.54_2015	TRUE
Dic2 x Silur	TT06DC 44.55	-3.68387929191044	2015	TT06DC 44.55_2015	TRUE
Dic2 x Silur	TT06DC 44.56	-2.69306180105236	2015	TT06DC 44.56_2015	TRUE
Dic2 x Silur	TT06DC 44.61	1.22034034295972	2015	TT06DC 44.61_2015	TRUE
Dic2 x Silur	TT06DC 44.62	-1.78129942938731	2015	TT06DC 44.62_2015	TRUE
Dic2 x Silur	TT06DC 44.64	2.36271218385372	2015	TT06DC 44.64_2015	TRUE
Dic2 x Silur	TT06DC 44.65	1.99485668600774	2015	TT06DC 44.65_2015	TRUE
Dic2 x Silur	TT06DC 44.7	-3.60249172702629	2015	TT06DC 44.7_2015	TRUE
