# Supplementary material for: Epistatic determinism of durum wheat resistance to the wheat spindle streak mosaic virus
Source: Theor Appl Genet. 2017 Apr 27;130(7):1491–505. doi: 10.1007/s00122-017-2904-6 (PMC5487696; doi:10.1007/s00122-017-2904-6)
Supplement: Supplementary file 4 — Online Resource 4: Data and R scripts for reproducible QTL detection. Data and R script (.csv and.rmd format) are provided in this tar archive. A scheme aims to explain the content of each file and its role in the QTL detection pipeline. The upstream bioinformatic steps (from raw reads to consensus genetic map) are not included (GZ 72829 kb) [file 122_2017_2904_MOESM4_ESM.gz › TMP/SCRIPT/0_Preparing_data/Data2012.csv]

plante	pop	genotype	NV	Elisa	X	Y	neigh1	neigh2	neigh3	neigh4	neigh5	neigh6	neigh7	neigh8	X_Y
p1	Soldur	Soldur	2	0.950266429840142	1	1	side1	side2	side3	TT06DC 44.28	lloyd	TT06DC 39.35	side7	side8	1_1
p144	Dic2 x Silur	TT06DC 44.28	3	0.717318655396108	2	1	side1	side2	side3	Silur	TT06DC 40.4	lloyd	TT06DC 39.35	Soldur	2_1
p145	Silur	Silur	4	1.25687645687646	3	1	side1	side2	side3	TT06DC 44.39	BX07.2.1f2.71	TT06DC 40.4	lloyd	TT06DC 44.28	3_1
p284	Dic2 x Silur	TT06DC 44.39	0	1.01479563528759	4	1	side1	side2	side3	TT06DC 38.27	TT06DC 38.12	BX07.2.1f2.71	TT06DC 40.4	Silur	4_1
p285	Dic2 x Silur	TT06DC 38.27	3	1.01331607175883	5	1	side1	side2	side3	TT06DC 42.15	BX07.2.1f2.53	TT06DC 38.12	BX07.2.1f2.71	TT06DC 44.39	5_1
p429	Dic2 x Silur	TT06DC 42.15	3	0.226121452548062	6	1	side1	side2	side3	BX07.3.2f1.7	BX07.2.1f2.91	BX07.2.1f2.53	TT06DC 38.12	TT06DC 38.27	6_1
p430	Dic2 x Soldur	BX07.3.2f1.7	1	0.277651227537332	7	1	side1	side2	side3	TT06DC 42.19	BX07.2.1f2.35	BX07.2.1f2.91	BX07.2.1f2.53	TT06DC 42.15	7_1
p571	Dic2 x Silur	TT06DC 42.19	2.5	1.08551992225462	8	1	side1	side2	side3	BX07.2.1f2.94	BX07.3.2f1.11	BX07.2.1f2.35	BX07.2.1f2.91	BX07.3.2f1.7	8_1
p572	Dic2 x Lloyd	BX07.2.1f2.94	2.5	1.12439261418853	9	1	side1	side2	side3	dic2	BX07.3.2f2.20	BX07.3.2f1.11	BX07.2.1f2.35	TT06DC 42.19	9_1
p702	Dic2	Dic2	3	1.00777453838678	10	1	side1	side2	side3	side4	side5	BX07.3.2f2.20	BX07.3.2f1.11	BX07.2.1f2.94	10_1
p2	Dic2 x Silur	TT06DC 39.35	2	1.13296117736615	1	2	side1	Soldur	TT06DC 44.28	lloyd	BX07.3.2f1.47	TT06DC 40.45	side7	side8	1_2
p142	Lloyd	Lloyd	5	1.17109557109557	2	2	Soldur	TT06DC 44.28	Silur	TT06DC 40.4	TT06DC 38.47	BX07.3.2f1.47	TT06DC 40.45	TT06DC 39.35	2_2
p146	Dic2 x Silur	TT06DC 40.4	3	0.980885780885781	3	2	TT06DC 44.28	Silur	TT06DC 44.39	BX07.2.1f2.71	BX07.2.1f1.22.1	TT06DC 38.47	BX07.3.2f1.47	lloyd	3_2
p283	Dic2 x Lloyd	BX07.2.1f2.71	2	0.86388015535417	4	2	Silur	TT06DC 44.39	TT06DC 38.27	TT06DC 38.12	TT06DC 38.29	BX07.2.1f1.22.1	TT06DC 38.47	TT06DC 40.4	4_2
p286	Dic2 x Silur	TT06DC 38.12	3	0.988163491769928	5	2	TT06DC 44.39	TT06DC 38.27	TT06DC 42.15	BX07.2.1f2.53	TT06DC 39.29	TT06DC 38.29	BX07.2.1f1.22.1	BX07.2.1f2.71	5_2
p428	Dic2 x Lloyd	BX07.2.1f2.53	2	0.0503509307293256	6	2	TT06DC 38.27	TT06DC 42.15	BX07.3.2f1.7	BX07.2.1f2.91	BX07.2.1f1.6.1	TT06DC 39.29	TT06DC 38.29	TT06DC 38.12	6_2
p431	Dic2 x Lloyd	BX07.2.1f2.91	0	0.297899266008605	7	2	TT06DC 42.15	BX07.3.2f1.7	TT06DC 42.19	BX07.2.1f2.35	TT06DC 42.6	BX07.2.1f1.6.1	TT06DC 39.29	BX07.2.1f2.53	7_2
p570	Dic2 x Lloyd	BX07.2.1f2.35	2	1.31015700096123	8	2	BX07.3.2f1.7	TT06DC 42.19	BX07.2.1f2.94	BX07.3.2f1.11	TT06DC 42.48	TT06DC 42.6	BX07.2.1f1.6.1	BX07.2.1f2.91	8_2
p573	Dic2 x Soldur	BX07.3.2f1.11	0	0.269193391642371	9	2	TT06DC 42.19	BX07.2.1f2.94	dic2	BX07.3.2f2.20	BX07.2.1f1.31.2	TT06DC 42.48	TT06DC 42.6	BX07.2.1f2.35	9_2
p701	Dic2 x Soldur	BX07.3.2f2.20	2	0.288629737609329	10	2	BX07.2.1f2.94	dic2	side3	side4	side5	BX07.2.1f1.31.2	TT06DC 42.48	BX07.3.2f1.11	10_2
p3	Dic2 x Silur	TT06DC 40.45	3	1.2750570921086	1	3	side1	TT06DC 39.35	lloyd	BX07.3.2f1.47	TT06DC 44.19	BX07.2.1f2.87	side7	side8	1_3
p141	Dic2 x Soldur	BX07.3.2f1.47	1	0.0332219382740318	2	3	TT06DC 39.35	lloyd	TT06DC 40.4	TT06DC 38.47	TT06DC 42.14	TT06DC 44.19	BX07.2.1f2.87	TT06DC 40.45	2_3
p147	Dic2 x Silur	TT06DC 38.47	2	0.688111888111888	3	3	lloyd	TT06DC 40.4	BX07.2.1f2.71	BX07.2.1f1.22.1	BX07.2.1f2.65	TT06DC 42.14	TT06DC 44.19	BX07.3.2f1.47	3_3
p282	Dic2 x Lloyd	BX07.2.1f1.22.1	2	1.04438690586277	4	3	TT06DC 40.4	BX07.2.1f2.71	TT06DC 38.12	TT06DC 38.29	BX07.2.1f1.47.1	BX07.2.1f2.65	TT06DC 42.14	TT06DC 38.47	4_3
p287	Dic2 x Silur	TT06DC 38.29	4	1.04882559644905	5	3	BX07.2.1f2.71	TT06DC 38.12	BX07.2.1f2.53	TT06DC 39.29	BX07.2.1f1.9.2	BX07.2.1f1.47.1	BX07.2.1f2.65	BX07.2.1f1.22.1	5_3
p427	Dic2 x Silur	TT06DC 39.29	2	0.184620079340861	6	3	TT06DC 38.12	BX07.2.1f2.53	BX07.2.1f2.91	BX07.2.1f1.6.1	BX07.3.2f1.51	BX07.2.1f1.9.2	BX07.2.1f1.47.1	TT06DC 38.29	6_3
p432	Dic2 x Lloyd	BX07.2.1f1.6.1	2	0.277651227537332	7	3	BX07.2.1f2.53	BX07.2.1f2.91	BX07.2.1f2.35	TT06DC 42.6	TT06DC 38.34	BX07.3.2f1.51	BX07.2.1f1.9.2	TT06DC 39.29	7_3
p568	Dic2 x Silur	TT06DC 42.6	0	0.0946428571428571	8	3	BX07.2.1f2.91	BX07.2.1f2.35	BX07.3.2f1.11	TT06DC 42.48	BX07.2.1f1.38.1	TT06DC 38.34	BX07.3.2f1.51	BX07.2.1f1.6.1	8_3
p574	Dic2 x Silur	TT06DC 42.48	3	0.541302235179786	9	3	BX07.2.1f2.35	BX07.3.2f1.11	BX07.3.2f2.20	BX07.2.1f1.31.2	TT06DC 40.46	BX07.2.1f1.38.1	TT06DC 38.34	TT06DC 42.6	9_3
p700	Dic2 x Lloyd	BX07.2.1f1.31.2	3	2.39040207522698	10	3	BX07.3.2f1.11	BX07.3.2f2.20	side3	side4	side5	TT06DC 40.46	BX07.2.1f1.38.1	TT06DC 42.48	10_3
p4	Dic2 x Lloyd	BX07.2.1f2.87	4	1.15326059375793	1	4	side1	TT06DC 40.45	BX07.3.2f1.47	TT06DC 44.19	pescadou	pescadou	side7	side8	1_4
p140	Dic2 x Silur	TT06DC 44.19	2	0.37218251786696	2	4	TT06DC 40.45	BX07.3.2f1.47	TT06DC 38.47	TT06DC 42.14	pescadou	pescadou	pescadou	BX07.2.1f2.87	2_4
p148	Dic2 x Silur	TT06DC 42.14	3	0.159611508154664	3	4	BX07.3.2f1.47	TT06DC 38.47	BX07.2.1f1.22.1	BX07.2.1f2.65	pescadou	pescadou	pescadou	TT06DC 44.19	3_4
p281	Dic2 x Lloyd	BX07.2.1f2.65	4	1.02071388940263	4	4	TT06DC 38.47	BX07.2.1f1.22.1	TT06DC 38.29	BX07.2.1f1.47.1	pescadou	pescadou	pescadou	TT06DC 42.14	4_4
p289	Dic2 x Lloyd	BX07.2.1f1.47.1	2	0.667098206029221	5	4	BX07.2.1f1.22.1	TT06DC 38.29	TT06DC 39.29	BX07.2.1f1.9.2	pescadou	pescadou	pescadou	BX07.2.1f2.65	5_4
p425	Dic2 x Lloyd	BX07.2.1f1.9.2	3	0.733902960024413	6	4	TT06DC 38.29	TT06DC 39.29	BX07.2.1f1.6.1	BX07.3.2f1.51	pescadou	pescadou	pescadou	BX07.2.1f1.47.1	6_4
p435	Dic2 x Soldur	BX07.3.2f1.51	1.5	0.0527921879768081	7	4	TT06DC 39.29	BX07.2.1f1.6.1	TT06DC 42.6	TT06DC 38.34	pescadou	pescadou	pescadou	BX07.2.1f1.9.2	7_4
p567	Dic2 x Silur	TT06DC 38.34	2.5	1.28708747196411	8	4	BX07.2.1f1.6.1	TT06DC 42.6	TT06DC 42.48	BX07.2.1f1.38.1	pescadou	pescadou	pescadou	BX07.3.2f1.51	8_4
p575	Dic2 x Lloyd	BX07.2.1f1.38.1	2	1.0466472303207	9	4	TT06DC 42.6	TT06DC 42.48	BX07.2.1f1.31.2	TT06DC 40.46	pescadou	pescadou	pescadou	TT06DC 38.34	9_4
p699	Dic2 x Silur	TT06DC 40.46	2.5	0.745784695201038	10	4	TT06DC 42.48	BX07.2.1f1.31.2	side3	side4	side5	pescadou	pescadou	BX07.2.1f1.38.1	10_4
pp1	pescadou	pescadou	5	1.09236234458259	1	5	side1	BX07.2.1f2.87	TT06DC 44.19	pescadou	TT06DC 38.36	dicI	side7	side8	1_5
pp30	pescadou	pescadou	5	1.12148614114409	2	5	BX07.2.1f2.87	TT06DC 44.19	TT06DC 42.14	pescadou	TT06DC 38.9	TT06DC 38.36	dicI	pescadou	2_5
pp31	pescadou	pescadou	4	0.932400932400932	3	5	TT06DC 44.19	TT06DC 42.14	BX07.2.1f2.65	pescadou	BX07.2.1f2.42	TT06DC 38.9	TT06DC 38.36	pescadou	3_5
pp59	pescadou	pescadou	4	1.04438690586277	4	5	TT06DC 42.14	BX07.2.1f2.65	BX07.2.1f1.47.1	pescadou	BX07.2.1f2.58	BX07.2.1f2.42	TT06DC 38.9	pescadou	4_5
pp60	pescadou	pescadou	5	1.02219345293139	5	5	BX07.2.1f2.65	BX07.2.1f1.47.1	BX07.2.1f1.9.2	pescadou	BX07.2.1f2.16	BX07.2.1f2.58	BX07.2.1f2.42	pescadou	5_5
pp90	pescadou	pescadou	4.5	0.63137015563015	6	5	BX07.2.1f1.47.1	BX07.2.1f1.9.2	BX07.3.2f1.51	pescadou	BX07.2.1f2.7	BX07.2.1f2.16	BX07.2.1f2.58	pescadou	6_5
pp91	pescadou	pescadou	2.5	0.714372902044553	7	5	BX07.2.1f1.9.2	BX07.3.2f1.51	TT06DC 38.34	pescadou	BX07.2.1f1.10.1	BX07.2.1f2.7	BX07.2.1f2.16	pescadou	7_5
pp120	pescadou	pescadou	2.5	1.34347965395707	8	5	BX07.3.2f1.51	TT06DC 38.34	BX07.2.1f1.38.1	pescadou	TT06DC 38.54	BX07.2.1f1.10.1	BX07.2.1f2.7	pescadou	8_5
pp121	pescadou	pescadou	3	1.02721088435374	9	5	TT06DC 38.34	BX07.2.1f1.38.1	TT06DC 40.46	pescadou	BX07.2.1f2.3	TT06DC 38.54	BX07.2.1f1.10.1	pescadou	9_5
pp150	pescadou	pescadou	4	3.05447470817121	10	5	BX07.2.1f1.38.1	TT06DC 40.46	side3	side4	side5	BX07.2.1f2.3	TT06DC 38.54	pescadou	10_5
p6	dicI	dicI	0	0.128825361920469	1	6	side1	pescadou	pescadou	TT06DC 38.36	Silur	TT06DC 42.18	side7	side8	1_6
p139	Dic2 x Silur	TT06DC 38.36	2	0.957931983487321	2	6	pescadou	pescadou	pescadou	TT06DC 38.9	BX07.2.1f1.18.1	Silur	TT06DC 42.18	dicI	2_6
p150	Dic2 x Silur	TT06DC 38.9	3	1.19160839160839	3	6	pescadou	pescadou	pescadou	BX07.2.1f2.42	BX07.2.1f2.54	BX07.2.1f1.18.1	Silur	TT06DC 38.36	3_6
p278	Dic2 x Lloyd	BX07.2.1f2.42	3	1.13316071758831	4	6	pescadou	pescadou	pescadou	BX07.2.1f2.58	BX07.2.1f1.11.2	BX07.2.1f2.54	BX07.2.1f1.18.1	TT06DC 38.9	4_6
p290	Dic2 x Lloyd	BX07.2.1f2.58	4	1.1020979020979	5	6	pescadou	pescadou	pescadou	BX07.2.1f2.16	TT06DC 38.19	BX07.2.1f1.11.2	BX07.2.1f2.54	BX07.2.1f2.42	5_6
p424	Dic2 x Lloyd	BX07.2.1f2.16	3	1.05762837089028	6	6	pescadou	pescadou	pescadou	BX07.2.1f2.7	BX07.3.2f2.83	TT06DC 38.19	BX07.2.1f1.11.2	BX07.2.1f2.58	6_6
p436	Dic2 x Lloyd	BX07.2.1f2.7	1.5	0.297899266008605	7	6	pescadou	pescadou	pescadou	BX07.2.1f1.10.1	TT06DC 40.18	BX07.3.2f2.83	TT06DC 38.19	BX07.2.1f2.16	7_6
p565	Dic2 x Lloyd	BX07.2.1f1.10.1	1	0.0515860301185517	8	6	pescadou	pescadou	pescadou	TT06DC 38.54	BX07.2.1f1.42.2	TT06DC 40.18	BX07.3.2f2.83	BX07.2.1f2.7	8_6
p576	Dic2 x Silur	TT06DC 38.54	0	0.269193391642371	9	6	pescadou	pescadou	pescadou	BX07.2.1f2.3	BX07.2.1f2.45	BX07.2.1f1.42.2	TT06DC 40.18	BX07.2.1f1.10.1	9_6
p698	Dic2 x Lloyd	BX07.2.1f2.3	1	0.102464332036316	10	6	pescadou	pescadou	side3	side4	side5	BX07.2.1f2.45	BX07.2.1f1.42.2	TT06DC 38.54	10_6
p9	Dic2 x Silur	TT06DC 42.18	4	1.19385942654149	1	7	side1	dicI	TT06DC 38.36	Silur	BX07.2.1f1.38.2	TT06DC 40.18	side7	side8	1_7
p138	Silur	Silur	5	1.11557490599644	2	7	dicI	TT06DC 38.36	TT06DC 38.9	BX07.2.1f1.18.1	BX07.2.1f2.5	BX07.2.1f1.38.2	TT06DC 40.18	TT06DC 42.18	2_7
p151	Dic2 x Lloyd	BX07.2.1f1.18.1	4	1.08391054818919	3	7	TT06DC 38.36	TT06DC 38.9	BX07.2.1f2.42	BX07.2.1f2.54	TT06DC 40.24	BX07.2.1f2.5	BX07.2.1f1.38.2	Silur	3_7
p277	Dic2 x Lloyd	BX07.2.1f2.54	0	1.01183650823007	4	7	TT06DC 38.9	BX07.2.1f2.42	BX07.2.1f2.58	BX07.2.1f1.11.2	TT06DC 38.47	TT06DC 40.24	BX07.2.1f2.5	BX07.2.1f1.18.1	4_7
p291	Dic2 x Lloyd	BX07.2.1f1.11.2	2	0.210722610722611	5	7	BX07.2.1f2.42	BX07.2.1f2.58	BX07.2.1f2.16	TT06DC 38.19	TT06DC 38.39	TT06DC 38.47	TT06DC 40.24	BX07.2.1f2.54	5_7
p423	Dic2 x Silur	TT06DC 38.19	2	0.0405859017393958	6	7	BX07.2.1f2.58	BX07.2.1f2.16	BX07.2.1f2.7	BX07.3.2f2.83	BX07.3.2f1.63	TT06DC 38.39	TT06DC 38.47	BX07.2.1f1.11.2	6_7
p437	Dic2 x Soldur	BX07.3.2f2.83	0	0.257403189066059	7	7	BX07.2.1f2.16	BX07.2.1f2.7	BX07.2.1f1.10.1	TT06DC 40.18	TT06DC 44.38	BX07.3.2f1.63	TT06DC 38.39	TT06DC 38.19	7_7
p564	Dic2 x Silur	TT06DC 40.18	1.5	1.32553668695931	8	7	BX07.2.1f2.7	BX07.2.1f1.10.1	TT06DC 38.54	BX07.2.1f1.42.2	BX07.2.1f1.28.2	TT06DC 44.38	BX07.3.2f1.63	BX07.3.2f2.83	8_7
p577	Dic2 x Lloyd	BX07.2.1f1.42.2	2.5	0.793974732750243	9	7	BX07.2.1f1.10.1	TT06DC 38.54	BX07.2.1f2.3	BX07.2.1f2.45	BX07.2.1f1.18.2	BX07.2.1f1.28.2	TT06DC 44.38	TT06DC 40.18	9_7
p697	Dic2 x Lloyd	BX07.2.1f2.45	4	0.0869001297016861	10	7	TT06DC 38.54	BX07.2.1f2.3	side3	side4	side5	BX07.2.1f1.18.2	BX07.2.1f1.28.2	BX07.2.1f1.42.2	10_7
p10	Dic2 x Silur	TT06DC 40.18	2	1.23629782833506	1	8	side1	TT06DC 42.18	Silur	BX07.2.1f1.38.2	TT06DC 40.6	BX07.3.2f2.7	side7	side8	1_8
p137	Dic2 x Lloyd	BX07.2.1f1.38.2	3	0.13556303186226	2	8	TT06DC 42.18	Silur	BX07.2.1f1.18.1	BX07.2.1f2.5	BX07.2.1f1.27.1	TT06DC 40.6	BX07.3.2f2.7	TT06DC 40.18	2_8
p154	Dic2 x Lloyd	BX07.2.1f2.5	2	0.672273896695033	3	8	Silur	BX07.2.1f1.18.1	BX07.2.1f2.54	TT06DC 40.24	BX07.3.2f1.58	BX07.2.1f1.27.1	TT06DC 40.6	BX07.2.1f1.38.2	3_8
p275	Dic2 x Silur	TT06DC 40.24	2	1.01035694470131	4	8	BX07.2.1f1.18.1	BX07.2.1f2.54	BX07.2.1f1.11.2	TT06DC 38.47	TT06DC 38.32	BX07.3.2f1.58	BX07.2.1f1.27.1	BX07.2.1f2.5	4_8
p293	Dic2 x Silur	TT06DC 38.47	3	1.07599067599068	5	8	BX07.2.1f2.54	BX07.2.1f1.11.2	TT06DC 38.19	TT06DC 38.39	TT06DC 42.17	TT06DC 38.32	BX07.3.2f1.58	TT06DC 40.24	5_8
p422	Dic2 x Silur	TT06DC 38.39	3	0.563014952700641	6	8	BX07.2.1f1.11.2	TT06DC 38.19	BX07.3.2f2.83	BX07.3.2f1.63	TT06DC 38.3	TT06DC 42.17	TT06DC 38.32	TT06DC 38.47	6_8
p438	Dic2 x Soldur	BX07.3.2f1.63	1	0.297899266008605	7	8	TT06DC 38.19	BX07.3.2f2.83	TT06DC 40.18	TT06DC 44.38	BX07.2.1f2.48	TT06DC 38.3	TT06DC 42.17	TT06DC 38.39	7_8
p563	Dic2 x Silur	TT06DC 44.38	0	0.871835950016021	8	8	BX07.3.2f2.83	TT06DC 40.18	BX07.2.1f1.42.2	BX07.2.1f1.28.2	TT06DC 42.21	BX07.2.1f2.48	TT06DC 38.3	BX07.3.2f1.63	8_8
p578	Dic2 x Lloyd	BX07.2.1f1.28.2	3	1.08551992225462	9	8	TT06DC 40.18	BX07.2.1f1.42.2	BX07.2.1f2.45	BX07.2.1f1.18.2	TT06DC 39.27	TT06DC 42.21	BX07.2.1f2.48	TT06DC 44.38	9_8
p696	Dic2 x Lloyd	BX07.2.1f1.18.2	4.5	2.09987029831388	10	8	BX07.2.1f1.42.2	BX07.2.1f2.45	side3	side4	side5	TT06DC 39.27	TT06DC 42.21	BX07.2.1f1.28.2	10_8
p11	Dic2 x Soldur	BX07.3.2f2.7	3	0.929967013448363	1	9	side1	TT06DC 40.18	BX07.2.1f1.38.2	TT06DC 40.6	pescadou	pescadou	side7	side8	1_9
p136	Dic2 x Silur	TT06DC 40.6	2	1.06172596815412	2	9	TT06DC 40.18	BX07.2.1f1.38.2	BX07.2.1f2.5	BX07.2.1f1.27.1	pescadou	pescadou	pescadou	BX07.3.2f2.7	2_9
p155	Dic2 x Lloyd	BX07.2.1f1.27.1	4	1.09003341851779	3	9	BX07.2.1f1.38.2	BX07.2.1f2.5	TT06DC 40.24	BX07.3.2f1.58	pescadou	pescadou	pescadou	TT06DC 40.6	3_9
p274	Dic2 x Soldur	BX07.3.2f1.58	2	1.02712797326519	4	9	BX07.2.1f2.5	TT06DC 40.24	TT06DC 38.47	TT06DC 38.32	pescadou	pescadou	pescadou	BX07.2.1f1.27.1	4_9
p294	Dic2 x Silur	TT06DC 38.32	2	1.00885780885781	5	9	TT06DC 40.24	TT06DC 38.47	TT06DC 38.39	TT06DC 42.17	pescadou	pescadou	pescadou	BX07.3.2f1.58	5_9
p421	Dic2 x Silur	TT06DC 42.17	4	0.848642050656088	6	9	TT06DC 38.47	TT06DC 38.39	BX07.3.2f1.63	TT06DC 38.3	pescadou	pescadou	pescadou	TT06DC 38.32	6_9
p439	Dic2 x Silur	TT06DC 38.3	2	0.439635535307517	7	9	TT06DC 38.39	BX07.3.2f1.63	TT06DC 44.38	BX07.2.1f2.48	pescadou	pescadou	pescadou	TT06DC 42.17	7_9
p562	Dic2 x Lloyd	BX07.2.1f2.48	1	1	8	9	BX07.3.2f1.63	TT06DC 44.38	BX07.2.1f1.28.2	TT06DC 42.21	pescadou	pescadou	pescadou	TT06DC 38.3	8_9
p579	Dic2 x Silur	TT06DC 42.21	1.5	0.521865889212828	9	9	TT06DC 44.38	BX07.2.1f1.28.2	BX07.2.1f1.18.2	TT06DC 39.27	pescadou	pescadou	pescadou	BX07.2.1f2.48	9_9
p693	Dic2 x Silur	TT06DC 39.27	4	2.5875486381323	10	9	BX07.2.1f1.28.2	BX07.2.1f1.18.2	side3	side4	side5	pescadou	pescadou	TT06DC 42.21	10_9
pp2	pescadou	pescadou	5	1.15326059375793	1	10	side1	BX07.3.2f2.7	TT06DC 40.6	pescadou	BX07.3.2f2.30	lloyd	side7	side8	1_10
pp29	pescadou	pescadou	4	1.27925407925408	2	10	BX07.3.2f2.7	TT06DC 40.6	BX07.2.1f1.27.1	pescadou	TT06DC 39.17	BX07.3.2f2.30	lloyd	pescadou	2_10
pp32	pescadou	pescadou	3	1.1120503243562	3	10	TT06DC 40.6	BX07.2.1f1.27.1	BX07.3.2f1.58	pescadou	dicG	TT06DC 39.17	BX07.3.2f2.30	pescadou	3_10
pp58	pescadou	pescadou	3	1.01627519881635	4	10	BX07.2.1f1.27.1	BX07.3.2f1.58	TT06DC 38.32	pescadou	BX07.2.1f1.26.1	dicG	TT06DC 39.17	pescadou	4_10
pp61	pescadou	pescadou	5	1.23449883449883	5	10	BX07.3.2f1.58	TT06DC 38.32	TT06DC 42.17	pescadou	BX07.3.2f1.49	BX07.2.1f1.26.1	dicG	pescadou	5_10
pp89	pescadou	pescadou	4.5	0.873054623130912	6	10	TT06DC 38.32	TT06DC 42.17	TT06DC 38.3	pescadou	TT06DC 42.19	BX07.3.2f1.49	BX07.2.1f1.26.1	pescadou	6_10
pp92	pescadou	pescadou	2.5	0.399139458364971	7	10	TT06DC 42.17	TT06DC 38.3	BX07.2.1f2.48	pescadou	BX07.2.1f2.10	TT06DC 42.19	BX07.3.2f1.49	pescadou	7_10
pp119	pescadou	pescadou	2.5	1.3896187119513	8	10	TT06DC 38.3	BX07.2.1f2.48	TT06DC 42.21	pescadou	lloyd	BX07.2.1f2.10	TT06DC 42.19	pescadou	8_10
pp122	pescadou	pescadou	2.5	1.08551992225462	9	10	BX07.2.1f2.48	TT06DC 42.21	TT06DC 39.27	pescadou	TT06DC 40.17	lloyd	BX07.2.1f2.10	pescadou	9_10
pp149	pescadou	pescadou	4	3.02334630350195	10	10	TT06DC 42.21	TT06DC 39.27	side3	side4	side5	TT06DC 40.17	lloyd	pescadou	10_10
p12	Lloyd	Lloyd	5	1.13296117736615	1	11	side1	pescadou	pescadou	BX07.3.2f2.30	BX07.2.1f1.21.2	Silur	side7	side8	1_11
p135	Dic2 x Soldur	BX07.3.2f2.30	2	0.290909090909091	2	11	pescadou	pescadou	pescadou	TT06DC 39.17	TT06DC 44.11	BX07.2.1f1.21.2	Silur	lloyd	2_11
p156	Dic2 x Silur	TT06DC 39.17	1.5	0.573541167066347	3	11	pescadou	pescadou	pescadou	dicG	TT06DC 42.1	TT06DC 44.11	BX07.2.1f1.21.2	BX07.3.2f2.30	3_11
p273	dicG	dicG	4	1.02219345293139	4	11	pescadou	pescadou	pescadou	BX07.2.1f1.26.1	BX07.2.1f1.46.2	TT06DC 42.1	TT06DC 44.11	TT06DC 39.17	4_11
p295	Dic2 x Lloyd	BX07.2.1f1.26.1	3	0.356177156177156	5	11	pescadou	pescadou	pescadou	BX07.3.2f1.49	TT06DC 39.7	BX07.2.1f1.46.2	TT06DC 42.1	dicG	5_11
p420	Dic2 x Soldur	BX07.3.2f1.49	2	0.877937137625877	6	11	pescadou	pescadou	pescadou	TT06DC 42.19	TT06DC 38.37	TT06DC 39.7	BX07.2.1f1.46.2	BX07.2.1f1.26.1	6_11
p440	Dic2 x Silur	TT06DC 42.19	2	0.925588458618071	7	11	pescadou	pescadou	pescadou	BX07.2.1f2.10	TT06DC 44.62	TT06DC 38.37	TT06DC 39.7	BX07.3.2f1.49	7_11
p561	Dic2 x Lloyd	BX07.2.1f2.10	2	1.28285584356526	8	11	pescadou	pescadou	pescadou	lloyd	TT06DC 42.15	TT06DC 44.62	TT06DC 38.37	TT06DC 42.19	8_11
p580	Lloyd	Lloyd	4	0.910592808551992	9	11	pescadou	pescadou	pescadou	TT06DC 40.17	BX07.2.1f2.88	TT06DC 42.15	TT06DC 44.62	BX07.2.1f2.10	9_11
p692	Dic2 x Silur	TT06DC 40.17	0	NA	10	11	pescadou	pescadou	side3	side4	side5	BX07.2.1f2.88	TT06DC 42.15	lloyd	10_11
p13	Silur	Silur	5	0.476019184652278	1	12	side1	lloyd	BX07.3.2f2.30	BX07.2.1f1.21.2	TT06DC 40.40	BX07.2.1f2.34	side7	side8	1_12
p132	Dic2 x Lloyd	BX07.2.1f1.21.2	1.5	0.128671328671329	2	12	lloyd	BX07.3.2f2.30	TT06DC 39.17	TT06DC 44.11	TT06DC 39.18	TT06DC 40.40	BX07.2.1f2.34	Silur	2_12
p157	Dic2 x Silur	TT06DC 44.11	2	1.66926070038911	3	12	BX07.3.2f2.30	TT06DC 39.17	dicG	TT06DC 42.1	BX07.2.1f1.13.2	TT06DC 39.18	TT06DC 40.40	BX07.2.1f1.21.2	3_12
p272	Dic2 x Silur	TT06DC 42.1	2	1.0325503976327	4	12	TT06DC 39.17	dicG	BX07.2.1f1.26.1	BX07.2.1f1.46.2	TT06DC 40.7	BX07.2.1f1.13.2	TT06DC 39.18	TT06DC 44.11	4_12
p296	Dic2 x Lloyd	BX07.2.1f1.46.2	1	0.775757575757576	5	12	dicG	BX07.2.1f1.26.1	BX07.3.2f1.49	TT06DC 39.7	TT06DC 39.28	TT06DC 40.7	BX07.2.1f1.13.2	TT06DC 42.1	5_12
p419	Dic2 x Silur	TT06DC 39.7	3	0.963381141287763	6	12	BX07.2.1f1.26.1	BX07.3.2f1.49	TT06DC 42.19	TT06DC 38.37	TT06DC 39.4	TT06DC 39.28	TT06DC 40.7	BX07.2.1f1.46.2	6_12
p441	Dic2 x Silur	TT06DC 38.37	2.5	0.318147304479879	7	12	BX07.3.2f1.49	TT06DC 42.19	BX07.2.1f2.10	TT06DC 44.62	BX07.2.1f2.59	TT06DC 39.4	TT06DC 39.28	TT06DC 39.7	7_12
p560	Dic2 x Silur	TT06DC 44.62	1	1.20827648931332	8	12	TT06DC 42.19	BX07.2.1f2.10	lloyd	TT06DC 42.15	BX07.3.2f2.91	BX07.2.1f2.59	TT06DC 39.4	TT06DC 38.37	8_12
p581	Dic2 x Silur	TT06DC 42.15	2	1.02721088435374	9	12	BX07.2.1f2.10	lloyd	TT06DC 40.17	BX07.2.1f2.88	BX07.2.1f1.2.1	BX07.3.2f2.91	BX07.2.1f2.59	TT06DC 44.62	9_12
p691	Dic2 x Lloyd	BX07.2.1f2.88	0	NA	10	12	lloyd	TT06DC 40.17	side3	side4	side5	BX07.2.1f1.2.1	BX07.3.2f2.91	TT06DC 42.15	10_12
p14	Dic2 x Lloyd	BX07.2.1f2.34	3	0.909667597056585	1	13	side1	Silur	BX07.2.1f1.21.2	TT06DC 40.40	BX07.3.2f1.54	TT06DC 44.5	side7	side8	1_13
p131	Dic2 x Silur	TT06DC 40.40	4	1.08549376607956	2	13	Silur	BX07.2.1f1.21.2	TT06DC 44.11	TT06DC 39.18	BX07.3.2f1.6	BX07.3.2f1.54	TT06DC 44.5	BX07.2.1f2.34	2_13
p158	Dic2 x Silur	TT06DC 39.18	1.5	0.0765239948119325	3	13	BX07.2.1f1.21.2	TT06DC 44.11	TT06DC 42.1	BX07.2.1f1.13.2	BX07.2.1f1.22.2	BX07.3.2f1.6	BX07.3.2f1.54	TT06DC 40.40	3_13
p271	Dic2 x Lloyd	BX07.2.1f1.13.2	2	1.04438690586277	4	13	TT06DC 44.11	TT06DC 42.1	BX07.2.1f1.46.2	TT06DC 40.7	TT06DC 39.3	BX07.2.1f1.22.2	BX07.3.2f1.6	TT06DC 39.18	4_13
p297	Dic2 x Silur	TT06DC 40.7	2	1.46731707317073	5	13	TT06DC 42.1	BX07.2.1f1.46.2	TT06DC 39.7	TT06DC 39.28	BX07.3.2f2.84	TT06DC 39.3	BX07.2.1f1.22.2	BX07.2.1f1.13.2	5_13
p418	Dic2 x Silur	TT06DC 39.28	2.5	0.0674397314617028	6	13	BX07.2.1f1.46.2	TT06DC 39.7	TT06DC 38.37	TT06DC 39.4	TT06DC 44.3	BX07.3.2f2.84	TT06DC 39.3	TT06DC 40.7	6_13
p442	Dic2 x Silur	TT06DC 39.4	1	0.277651227537332	7	13	TT06DC 39.7	TT06DC 38.37	TT06DC 44.62	BX07.2.1f2.59	BX07.2.1f1.26.2	TT06DC 44.3	BX07.3.2f2.84	TT06DC 39.28	7_13
p559	Dic2 x Lloyd	BX07.2.1f2.59	2	1.3896187119513	8	13	TT06DC 38.37	TT06DC 44.62	TT06DC 42.15	BX07.3.2f2.91	BX07.3.2f1.13	BX07.2.1f1.26.2	TT06DC 44.3	TT06DC 39.4	8_13
p582	Dic2 x Soldur	BX07.3.2f2.91	2	1.12439261418853	9	13	TT06DC 44.62	TT06DC 42.15	BX07.2.1f2.88	BX07.2.1f1.2.1	dicE	BX07.3.2f1.13	BX07.2.1f1.26.2	BX07.2.1f2.59	9_13
p690	Dic2 x Lloyd	BX07.2.1f1.2.1	3.5	NA	10	13	TT06DC 42.15	BX07.2.1f2.88	side3	side4	side5	dicE	BX07.3.2f1.13	BX07.3.2f2.91	10_13
p15	Dic2 x Silur	TT06DC 44.5	3	1.19385942654149	1	14	side1	BX07.2.1f2.34	TT06DC 40.40	BX07.3.2f1.54	pescadou	pescadou	side7	side8	1_14
p130	Dic2 x Soldur	BX07.3.2f1.54	0	0.0410851189306074	2	14	BX07.2.1f2.34	TT06DC 40.40	TT06DC 39.18	BX07.3.2f1.6	pescadou	pescadou	pescadou	TT06DC 44.5	2_14
p159	Dic2 x Soldur	BX07.3.2f1.6	1	1.18968279397629	3	14	TT06DC 40.40	TT06DC 39.18	BX07.2.1f1.13.2	BX07.2.1f1.22.2	pescadou	pescadou	pescadou	BX07.3.2f1.54	3_14
p270	Dic2 x Lloyd	BX07.2.1f1.22.2	3	0.83428888477899	4	14	TT06DC 39.18	BX07.2.1f1.13.2	TT06DC 40.7	TT06DC 39.3	pescadou	pescadou	pescadou	BX07.3.2f1.6	4_14
p298	Dic2 x Silur	TT06DC 39.3	3	0.140487804878049	5	14	BX07.2.1f1.13.2	TT06DC 40.7	TT06DC 39.28	BX07.3.2f2.84	pescadou	pescadou	pescadou	BX07.2.1f1.22.2	5_14
p417	Dic2 x Soldur	BX07.3.2f2.84	0	0.0381446444919133	6	14	TT06DC 40.7	TT06DC 39.28	TT06DC 39.4	TT06DC 44.3	pescadou	pescadou	pescadou	TT06DC 39.3	6_14
p443	Dic2 x Silur	TT06DC 44.3	2.5	0.34330180042722	7	14	TT06DC 39.28	TT06DC 39.4	BX07.2.1f2.59	BX07.2.1f1.26.2	pescadou	pescadou	pescadou	BX07.3.2f2.84	7_14
p558	Dic2 x Lloyd	BX07.2.1f1.26.2	1.5	1.43063120794617	8	14	TT06DC 39.4	BX07.2.1f2.59	BX07.3.2f2.91	BX07.3.2f1.13	pescadou	pescadou	pescadou	TT06DC 44.3	8_14
p583	Dic2 x Soldur	BX07.3.2f1.13	0	0.541302235179786	9	14	BX07.2.1f2.59	BX07.3.2f2.91	BX07.2.1f1.2.1	dicE	pescadou	pescadou	pescadou	BX07.2.1f1.26.2	9_14
p689	dicE	dicE	0	0.0580065359477124	10	14	BX07.3.2f2.91	BX07.2.1f1.2.1	side3	side4	side5	pescadou	pescadou	BX07.3.2f1.13	10_14
pp3	pescadou	pescadou	5	1.31902792140641	1	15	side1	TT06DC 44.5	BX07.3.2f1.54	pescadou	TT06DC 40.23	TT06DC 44.1	side7	side8	1_15
pp28	pescadou	pescadou	4	1.09182663764101	2	15	TT06DC 44.5	BX07.3.2f1.54	BX07.3.2f1.6	pescadou	BX07.2.1f2.56	TT06DC 40.23	TT06DC 44.1	pescadou	2_15
pp33	pescadou	pescadou	3	1.33835309195771	3	15	BX07.3.2f1.54	BX07.3.2f1.6	BX07.2.1f1.22.2	pescadou	TT06DC 38.41	BX07.2.1f2.56	TT06DC 40.23	pescadou	3_15
pp57	pescadou	pescadou	4	1.00739781764379	4	15	BX07.3.2f1.6	BX07.2.1f1.22.2	TT06DC 39.3	pescadou	TT06DC 44.61	TT06DC 38.41	BX07.2.1f2.56	pescadou	4_15
pp62	pescadou	pescadou	4	1.32292682926829	5	15	BX07.2.1f1.22.2	TT06DC 39.3	BX07.3.2f2.84	pescadou	TT06DC 40.12	TT06DC 44.61	TT06DC 38.41	pescadou	5_15
pp88	pescadou	pescadou	4.5	0.899908452853219	6	15	TT06DC 39.3	BX07.3.2f2.84	TT06DC 44.3	pescadou	BX07.2.1f1.8.2	TT06DC 40.12	TT06DC 44.61	pescadou	6_15
pp93	pescadou	pescadou	3	0.439635535307517	7	15	BX07.3.2f2.84	TT06DC 44.3	BX07.2.1f1.26.2	pescadou	TT06DC 44.7	BX07.2.1f1.8.2	TT06DC 40.12	pescadou	7_15
pp118	pescadou	pescadou	2.5	1.27739881764438	8	15	TT06DC 44.3	BX07.2.1f1.26.2	BX07.3.2f1.13	pescadou	BX07.2.1f2.12	TT06DC 44.7	BX07.2.1f1.8.2	pescadou	8_15
pp123	pescadou	pescadou	3	1.10495626822157	9	15	BX07.2.1f1.26.2	BX07.3.2f1.13	dicE	pescadou	BX07.2.1f2.74	BX07.2.1f2.12	TT06DC 44.7	pescadou	9_15
pp148	pescadou	pescadou	4	1.56127450980392	10	15	BX07.3.2f1.13	dicE	side3	side4	side5	BX07.2.1f2.74	BX07.2.1f2.12	pescadou	10_15
p16	Dic2 x Silur	TT06DC 44.1	2	1.2569803516029	1	16	side1	pescadou	pescadou	TT06DC 40.23	dicA	Soldur	side7	side8	1_16
p129	Dic2 x Silur	TT06DC 40.23	2	1.02058183257471	2	16	pescadou	pescadou	pescadou	BX07.2.1f2.56	BX07.3.2f2.68	dicA	Soldur	TT06DC 44.1	2_16
p160	Dic2 x Lloyd	BX07.2.1f2.56	3	1.32041012495995	3	16	pescadou	pescadou	pescadou	TT06DC 38.41	TT06DC 38.36	BX07.3.2f2.68	dicA	TT06DC 40.23	3_16
p269	Dic2 x Silur	TT06DC 38.41	1	0.418531533197707	4	16	pescadou	pescadou	pescadou	TT06DC 44.61	TT06DC 38.49	TT06DC 38.36	BX07.3.2f2.68	BX07.2.1f2.56	4_16
p299	Dic2 x Silur	TT06DC 44.61	3	1.35414634146341	5	16	pescadou	pescadou	pescadou	TT06DC 40.12	Soldur	TT06DC 38.49	TT06DC 38.36	TT06DC 38.41	5_16
p416	Dic2 x Silur	TT06DC 40.12	3	0.0479096734818432	6	16	pescadou	pescadou	pescadou	BX07.2.1f1.8.2	TT06DC 42.7	Soldur	TT06DC 38.49	TT06DC 44.61	6_16
p444	Dic2 x Lloyd	BX07.2.1f1.8.2	1.5	0.297899266008605	7	16	pescadou	pescadou	pescadou	TT06DC 44.7	BX07.2.1f2.27	TT06DC 42.7	Soldur	TT06DC 40.12	7_16
p557	Dic2 x Silur	TT06DC 44.7	2	0.0695289971163089	8	16	pescadou	pescadou	pescadou	BX07.2.1f2.12	TT06DC 44.42	BX07.2.1f2.27	TT06DC 42.7	BX07.2.1f1.8.2	8_16
p584	Dic2 x Lloyd	BX07.2.1f2.12	3.5	1.06608357628766	9	16	pescadou	pescadou	pescadou	BX07.2.1f2.74	TT06DC 40.31	TT06DC 44.42	BX07.2.1f2.27	TT06DC 44.7	9_16
p688	Dic2 x Lloyd	BX07.2.1f2.74	4	1.33251633986928	10	16	pescadou	pescadou	side3	side4	side5	TT06DC 40.31	TT06DC 44.42	BX07.2.1f2.12	10_16
p17	Soldur	Soldur	0	0.0573940020682523	1	17	side1	TT06DC 44.1	TT06DC 40.23	dicA	BX07.3.2f1.98	TT06DC 44.35	side7	side8	1_17
p128	dicA	dicA	4	1.1435030469825	2	17	TT06DC 44.1	TT06DC 40.23	BX07.2.1f2.56	BX07.3.2f2.68	TT06DC 40.14	BX07.3.2f1.98	TT06DC 44.35	Soldur	2_17
p161	Dic2 x Soldur	BX07.3.2f2.68	1.5	1.16404998397949	3	17	TT06DC 40.23	BX07.2.1f2.56	TT06DC 38.41	TT06DC 38.36	TT06DC 40.16	TT06DC 40.14	BX07.3.2f1.98	dicA	3_17
p268	Dic2 x Silur	TT06DC 38.36	2	0.940817458849639	4	17	BX07.2.1f2.56	TT06DC 38.41	TT06DC 44.61	TT06DC 38.49	TT06DC 38.50	TT06DC 40.16	TT06DC 40.14	BX07.3.2f2.68	4_17
p300	Dic2 x Silur	TT06DC 38.49	2	1.10418714369963	5	17	TT06DC 38.41	TT06DC 44.61	TT06DC 40.12	Soldur	BX07.3.2f1.36	TT06DC 38.50	TT06DC 40.16	TT06DC 38.36	5_17
p414	Soldur	Soldur	0	0.297899266008605	6	17	TT06DC 44.61	TT06DC 40.12	BX07.2.1f1.8.2	TT06DC 42.7	BX07.3.2f2.78	BX07.3.2f1.36	TT06DC 38.50	TT06DC 38.49	6_17
p446	Dic2 x Silur	TT06DC 42.7	0	0.277651227537332	7	17	TT06DC 40.12	BX07.2.1f1.8.2	TT06DC 44.7	BX07.2.1f2.27	TT06DC 39.25	BX07.3.2f2.78	BX07.3.2f1.36	Soldur	7_17
p556	Dic2 x Lloyd	BX07.2.1f2.27	2	1.34091637295739	8	17	BX07.2.1f1.8.2	TT06DC 44.7	BX07.2.1f2.12	TT06DC 44.42	BX07.2.1f1.43.1	TT06DC 39.25	BX07.3.2f2.78	TT06DC 42.7	8_17
p585	Dic2 x Silur	TT06DC 44.42	1	0.638483965014577	9	17	TT06DC 44.7	BX07.2.1f2.12	BX07.2.1f2.74	TT06DC 40.31	TT06DC 40.41	BX07.2.1f1.43.1	TT06DC 39.25	BX07.2.1f2.27	9_17
p687	Dic2 x Silur	TT06DC 40.31	4	0.485065054059007	10	17	BX07.2.1f2.12	BX07.2.1f2.74	side3	side4	side5	TT06DC 40.41	BX07.2.1f1.43.1	TT06DC 44.42	10_17
p18	Dic2 x Silur	TT06DC 44.35	5	1.61355259427275	1	18	side1	Soldur	dicA	BX07.3.2f1.98	BX07.3.2f2.42	TT06DC 38.54	side7	side8	1_18
p127	Dic2 x Soldur	BX07.3.2f1.98	1	0.160605464910556	2	18	Soldur	dicA	BX07.3.2f2.68	TT06DC 40.14	BX07.2.1f1.16.2	BX07.3.2f2.42	TT06DC 38.54	TT06DC 44.35	2_18
p162	Dic2 x Silur	TT06DC 40.14	2	1.18455623197693	3	18	dicA	BX07.3.2f2.68	TT06DC 38.36	TT06DC 40.16	TT06DC 44.45	BX07.2.1f1.16.2	BX07.3.2f2.42	BX07.3.2f1.98	3_18
p267	Dic2 x Silur	TT06DC 40.16	1	0.144951438519333	4	18	BX07.3.2f2.68	TT06DC 38.36	TT06DC 38.49	TT06DC 38.50	BX07.2.1f1.30.1	TT06DC 44.45	BX07.2.1f1.16.2	TT06DC 40.14	4_18
p301	Dic2 x Silur	TT06DC 38.50	3	0.813528990694345	5	18	TT06DC 38.36	TT06DC 38.49	Soldur	BX07.3.2f1.36	BX07.3.2f1.86	BX07.2.1f1.30.1	TT06DC 44.45	TT06DC 40.16	5_18
p413	Dic2 x Soldur	BX07.3.2f1.36	2	0.78385218931916	6	18	TT06DC 38.49	Soldur	TT06DC 42.7	BX07.3.2f2.78	lloyd	BX07.3.2f1.86	BX07.2.1f1.30.1	TT06DC 38.50	6_18
p448	Dic2 x Soldur	BX07.3.2f2.78	0	0.237155150594786	7	18	Soldur	TT06DC 42.7	BX07.2.1f2.27	TT06DC 39.25	dicF	lloyd	BX07.3.2f1.86	BX07.3.2f1.36	7_18
p553	Dic2 x Silur	TT06DC 39.25	2.5	1.32041012495995	8	18	TT06DC 42.7	BX07.2.1f2.27	TT06DC 44.42	BX07.2.1f1.43.1	TT06DC 38.50	dicF	lloyd	BX07.3.2f2.78	8_18
p586	Dic2 x Lloyd	BX07.2.1f1.43.1	2	1.08551992225462	9	18	BX07.2.1f2.27	TT06DC 44.42	TT06DC 40.31	TT06DC 40.41	BX07.2.1f1.45.2	TT06DC 38.50	dicF	TT06DC 39.25	9_18
p686	Dic2 x Silur	TT06DC 40.41	3	NA	10	18	TT06DC 44.42	TT06DC 40.31	side3	side4	side5	BX07.2.1f1.45.2	TT06DC 38.50	BX07.2.1f1.43.1	10_18
p19	Dic2 x Silur	TT06DC 38.54	1.5	0.0688970796711086	1	19	side1	TT06DC 44.35	BX07.3.2f1.98	BX07.3.2f2.42	pescadou	pescadou	side7	side8	1_19
p126	Dic2 x Soldur	BX07.3.2f2.42	0	0.0316493021427167	2	19	TT06DC 44.35	BX07.3.2f1.98	TT06DC 40.14	BX07.2.1f1.16.2	pescadou	pescadou	pescadou	TT06DC 38.54	2_19
p163	Dic2 x Lloyd	BX07.2.1f1.16.2	2.5	0.859019545017623	3	19	BX07.3.2f1.98	TT06DC 40.14	TT06DC 40.16	TT06DC 44.45	pescadou	pescadou	pescadou	BX07.3.2f2.42	3_19
p266	Dic2 x Silur	TT06DC 44.45	1.5	1.00147956352876	4	19	TT06DC 40.14	TT06DC 40.16	TT06DC 38.50	BX07.2.1f1.30.1	pescadou	pescadou	pescadou	BX07.2.1f1.16.2	4_19
p303	Dic2 x Lloyd	BX07.2.1f1.30.1	4	0.999642090193271	5	19	TT06DC 40.16	TT06DC 38.50	BX07.3.2f1.36	BX07.3.2f1.86	pescadou	pescadou	pescadou	TT06DC 44.45	5_19
p412	Dic2 x Soldur	BX07.3.2f1.86	1	0.257403189066059	6	19	TT06DC 38.50	BX07.3.2f1.36	BX07.3.2f2.78	lloyd	pescadou	pescadou	pescadou	BX07.2.1f1.30.1	6_19
p450	Lloyd	Lloyd	3.5	0.277651227537332	7	19	BX07.3.2f1.36	BX07.3.2f2.78	TT06DC 39.25	dicF	pescadou	pescadou	pescadou	BX07.3.2f1.86	7_19
p552	dicF	dicF	2.5	1.41781480294777	8	19	BX07.3.2f2.78	TT06DC 39.25	BX07.2.1f1.43.1	TT06DC 38.50	pescadou	pescadou	pescadou	lloyd	8_19
p587	Dic2 x Silur	TT06DC 38.50	2	0.891156462585034	9	19	TT06DC 39.25	BX07.2.1f1.43.1	TT06DC 40.41	BX07.2.1f1.45.2	pescadou	pescadou	pescadou	dicF	9_19
p685	Dic2 x Lloyd	BX07.2.1f1.45.2	3	NA	10	19	BX07.2.1f1.43.1	TT06DC 40.41	side3	side4	side5	pescadou	pescadou	TT06DC 38.50	10_19
pp4	pescadou	pescadou	5	1.5886022115112	1	20	side1	TT06DC 38.54	BX07.3.2f2.42	pescadou	TT06DC 40.39	TT06DC 40.7	side7	side8	1_20
pp27	pescadou	pescadou	4	1.42439024390244	2	20	TT06DC 38.54	BX07.3.2f2.42	BX07.2.1f1.16.2	pescadou	TT06DC 42.11	TT06DC 40.39	TT06DC 40.7	pescadou	2_20
pp34	pescadou	pescadou	3	1.33835309195771	3	20	BX07.3.2f2.42	BX07.2.1f1.16.2	TT06DC 44.45	pescadou	TT06DC 40.1	TT06DC 42.11	TT06DC 40.39	pescadou	3_20
pp56	pescadou	pescadou	3	1.04586646939153	4	20	BX07.2.1f1.16.2	TT06DC 44.45	BX07.2.1f1.30.1	pescadou	TT06DC 38.13	TT06DC 40.1	TT06DC 42.11	pescadou	4_20
pp63	pescadou	pescadou	4	1.02827487473157	5	20	TT06DC 44.45	BX07.2.1f1.30.1	BX07.3.2f1.86	pescadou	BX07.2.1f2.1	TT06DC 38.13	TT06DC 40.1	pescadou	5_20
pp87	pescadou	pescadou	4	0.141485038788327	6	20	BX07.2.1f1.30.1	BX07.3.2f1.86	lloyd	pescadou	BX07.3.2f2.43	BX07.2.1f2.1	TT06DC 38.13	pescadou	6_20
pp94	pescadou	pescadou	3	0.905340420146798	7	20	BX07.3.2f1.86	lloyd	dicF	pescadou	BX07.3.2f1.42	BX07.3.2f2.43	BX07.2.1f2.1	pescadou	7_20
pp117	pescadou	pescadou	2.5	1.71607142857143	8	20	lloyd	dicF	TT06DC 38.50	pescadou	TT06DC 44.10	BX07.3.2f1.42	BX07.3.2f2.43	pescadou	8_20
pp124	pescadou	pescadou	3	1.00777453838678	9	20	dicF	TT06DC 38.50	BX07.2.1f1.45.2	pescadou	BX07.2.1f2.90	TT06DC 44.10	BX07.3.2f1.42	pescadou	9_20
pp147	pescadou	pescadou	4	2.82619974059663	10	20	TT06DC 38.50	BX07.2.1f1.45.2	side3	side4	side5	BX07.2.1f2.90	TT06DC 44.10	pescadou	10_20
p21	Dic2 x Silur	TT06DC 40.7	3	1.57272469520839	1	21	side1	pescadou	pescadou	TT06DC 40.39	Soldur	Soldur	side7	side8	1_21
p125	Dic2 x Silur	TT06DC 40.39	1	1.12439261418853	2	21	pescadou	pescadou	pescadou	TT06DC 42.11	BX07.2.1f1.19.1	Soldur	Soldur	TT06DC 40.7	2_21
p164	Dic2 x Silur	TT06DC 42.11	1.5	0.141071428571429	3	21	pescadou	pescadou	pescadou	TT06DC 40.1	TT06DC 44.64	BX07.2.1f1.19.1	Soldur	TT06DC 40.39	3_21
p264	Dic2 x Silur	TT06DC 40.1	3	1.05030515997781	4	21	pescadou	pescadou	pescadou	TT06DC 38.13	BX07.2.1f2.85	TT06DC 44.64	BX07.2.1f1.19.1	TT06DC 42.11	4_21
p304	Dic2 x Silur	TT06DC 38.13	1	0.0690765926986399	5	21	pescadou	pescadou	pescadou	BX07.2.1f2.1	TT06DC 42.36	BX07.2.1f2.85	TT06DC 44.64	TT06DC 40.1	5_21
p411	Dic2 x Lloyd	BX07.2.1f2.1	4	0.673439231621721	6	21	pescadou	pescadou	pescadou	BX07.3.2f2.43	BX07.2.1f2.99	TT06DC 42.36	BX07.2.1f2.85	TT06DC 38.13	6_21
p451	Dic2 x Soldur	BX07.3.2f2.43	0	0.277651227537332	7	21	pescadou	pescadou	pescadou	BX07.3.2f1.42	TT06DC 42.38	BX07.2.1f2.99	TT06DC 42.36	BX07.2.1f2.1	7_21
p551	Dic2 x Soldur	BX07.3.2f1.42	0	0.126785714285714	8	21	pescadou	pescadou	pescadou	TT06DC 44.10	BX07.2.1f1.3.1	TT06DC 42.38	BX07.2.1f2.99	BX07.3.2f2.43	8_21
p588	Dic2 x Silur	TT06DC 44.10	2	0.871720116618076	9	21	pescadou	pescadou	pescadou	BX07.2.1f2.90	TT06DC 38.3	BX07.2.1f1.3.1	TT06DC 42.38	BX07.3.2f1.42	9_21
p684	Dic2 x Lloyd	BX07.2.1f2.90	4	2.33852140077821	10	21	pescadou	pescadou	side3	side4	side5	TT06DC 38.3	BX07.2.1f1.3.1	TT06DC 44.10	10_21
p22	Soldur	Soldur	2	0.345619506662886	1	22	side1	TT06DC 40.7	TT06DC 40.39	Soldur	BX07.2.1f2.4	TT06DC 42.23	side7	side8	1_22
p123	Soldur	Soldur	2	0.148292682926829	2	22	TT06DC 40.7	TT06DC 40.39	TT06DC 42.11	BX07.2.1f1.19.1	BX07.2.1f1.42.1	BX07.2.1f2.4	TT06DC 42.23	Soldur	2_22
p165	Dic2 x Lloyd	BX07.2.1f1.19.1	3	1.73035714285714	3	22	TT06DC 40.39	TT06DC 42.11	TT06DC 40.1	TT06DC 44.64	BX07.2.1f1.23.1	BX07.2.1f1.42.1	BX07.2.1f2.4	Soldur	3_22
p263	Dic2 x Silur	TT06DC 44.64	0	1.00591825411504	4	22	TT06DC 42.11	TT06DC 40.1	TT06DC 38.13	BX07.2.1f2.85	TT06DC 42.16	BX07.2.1f1.23.1	BX07.2.1f1.42.1	BX07.2.1f1.19.1	4_22
p305	Dic2 x Lloyd	BX07.2.1f2.85	1	0.0547602004294918	5	22	TT06DC 40.1	TT06DC 38.13	BX07.2.1f2.1	TT06DC 42.36	BX07.2.1f1.17.2	TT06DC 42.16	BX07.2.1f1.23.1	TT06DC 44.64	5_22
p410	Dic2 x Silur	TT06DC 42.36	2	0.407462135205024	6	22	TT06DC 38.13	BX07.2.1f2.1	BX07.3.2f2.43	BX07.2.1f2.99	BX07.2.1f1.1.1	BX07.2.1f1.17.2	TT06DC 42.16	BX07.2.1f2.85	6_22
p452	Dic2 x Lloyd	BX07.2.1f2.99	0	0.257403189066059	7	22	BX07.2.1f2.1	BX07.3.2f2.43	BX07.3.2f1.42	TT06DC 42.38	NA	BX07.2.1f1.1.1	BX07.2.1f1.17.2	TT06DC 42.36	7_22
p550	Dic2 x Silur	TT06DC 42.38	2.5	1.65178571428571	8	22	BX07.3.2f2.43	BX07.3.2f1.42	TT06DC 44.10	BX07.2.1f1.3.1	TT06DC 44.55	NA	BX07.2.1f1.1.1	BX07.2.1f2.99	8_22
p589	Dic2 x Lloyd	BX07.2.1f1.3.1	3	1.18270165208941	9	22	BX07.3.2f1.42	TT06DC 44.10	BX07.2.1f2.90	TT06DC 38.3	TT06DC 44.14	TT06DC 44.55	NA	TT06DC 42.38	9_22
p683	Dic2 x Silur	TT06DC 38.3	3.5	NA	10	22	TT06DC 44.10	BX07.2.1f2.90	side3	side4	side5	TT06DC 44.14	TT06DC 44.55	BX07.2.1f1.3.1	10_22
p24	Dic2 x Silur	TT06DC 42.23	3	1.28239296852849	1	23	side1	Soldur	Soldur	BX07.2.1f2.4	TT06DC 44.55	TT06DC 38.51	side7	side8	1_23
p122	Dic2 x Lloyd	BX07.2.1f2.4	0	0.0780487804878049	2	23	Soldur	Soldur	BX07.2.1f1.19.1	BX07.2.1f1.42.1	BX07.2.1f1.49.1	TT06DC 44.55	TT06DC 38.51	TT06DC 42.23	2_23
p168	Dic2 x Lloyd	BX07.2.1f1.42.1	2	0.0910714285714286	3	23	Soldur	BX07.2.1f1.19.1	TT06DC 44.64	BX07.2.1f1.23.1	BX07.3.2f1.8	BX07.2.1f1.49.1	TT06DC 44.55	BX07.2.1f2.4	3_23
p262	Dic2 x Lloyd	BX07.2.1f1.23.1	3	1.00739781764379	4	23	BX07.2.1f1.19.1	TT06DC 44.64	BX07.2.1f2.85	TT06DC 42.16	BX07.2.1f1.11.1	BX07.3.2f1.8	BX07.2.1f1.49.1	BX07.2.1f1.42.1	4_23
p306	Dic2 x Silur	TT06DC 42.16	3	0.999642090193271	5	23	TT06DC 44.64	BX07.2.1f2.85	TT06DC 42.36	BX07.2.1f1.17.2	BX07.3.2f1.31	BX07.2.1f1.11.1	BX07.3.2f1.8	BX07.2.1f1.23.1	5_23
p408	Dic2 x Lloyd	BX07.2.1f1.17.2	0	0.0405859017393958	6	23	BX07.2.1f2.85	TT06DC 42.36	BX07.2.1f2.99	BX07.2.1f1.1.1	TT06DC 44.7	BX07.3.2f1.31	BX07.2.1f1.11.1	TT06DC 42.16	6_23
p453	Dic2 x Lloyd	BX07.2.1f1.1.1	1.5	0.297899266008605	7	23	TT06DC 42.36	BX07.2.1f2.99	TT06DC 42.38	NA	TT06DC 40.8	TT06DC 44.7	BX07.3.2f1.31	BX07.2.1f1.17.2	7_23
NA	NA	NA	NA	NA	8	23	BX07.2.1f2.99	TT06DC 42.38	BX07.2.1f1.3.1	TT06DC 44.55	dicC	TT06DC 40.8	TT06DC 44.7	BX07.2.1f1.1.1	8_23
p590	Dic2 x Silur	TT06DC 44.55	1	0.910592808551992	9	23	TT06DC 42.38	BX07.2.1f1.3.1	TT06DC 38.3	TT06DC 44.14	TT06DC 39.11	dicC	TT06DC 40.8	NA	9_23
p682	Dic2 x Silur	TT06DC 44.14	3	NA	10	23	BX07.2.1f1.3.1	TT06DC 38.3	side3	side4	side5	TT06DC 39.11	dicC	TT06DC 44.55	10_23
p25	Dic2 x Silur	TT06DC 38.51	1	0.0530195633683017	1	24	side1	TT06DC 42.23	BX07.2.1f2.4	TT06DC 44.55	pescadou	pescadou	side7	side8	1_24
p121	Dic2 x Silur	TT06DC 44.55	3	1.17853658536585	2	24	TT06DC 42.23	BX07.2.1f2.4	BX07.2.1f1.42.1	BX07.2.1f1.49.1	pescadou	pescadou	pescadou	TT06DC 38.51	2_24
p170	Dic2 x Lloyd	BX07.2.1f1.49.1	3	1.05382890099327	3	24	BX07.2.1f2.4	BX07.2.1f1.42.1	BX07.2.1f1.23.1	BX07.3.2f1.8	pescadou	pescadou	pescadou	TT06DC 44.55	3_24
p261	Dic2 x Soldur	BX07.3.2f1.8	2	1.03402996116146	4	24	BX07.2.1f1.42.1	BX07.2.1f1.23.1	TT06DC 42.16	BX07.2.1f1.11.1	pescadou	pescadou	pescadou	BX07.2.1f1.49.1	4_24
p307	Dic2 x Lloyd	BX07.2.1f1.11.1	2	0.999642090193271	5	24	BX07.2.1f1.23.1	TT06DC 42.16	BX07.2.1f1.17.2	BX07.3.2f1.31	pescadou	pescadou	pescadou	BX07.3.2f1.8	5_24
p406	Dic2 x Soldur	BX07.3.2f1.31	2	0.0823790173623938	6	24	TT06DC 42.16	BX07.2.1f1.17.2	BX07.2.1f1.1.1	TT06DC 44.7	pescadou	pescadou	pescadou	BX07.2.1f1.11.1	6_24
p454	Dic2 x Silur	TT06DC 44.7	0	0.297899266008605	7	24	BX07.2.1f1.17.2	BX07.2.1f1.1.1	NA	TT06DC 40.8	pescadou	pescadou	pescadou	BX07.3.2f1.31	7_24
p547	Dic2 x Silur	TT06DC 40.8	2.5	0.858928571428571	8	24	BX07.2.1f1.1.1	NA	TT06DC 44.55	dicC	pescadou	pescadou	pescadou	TT06DC 44.7	8_24
p591	dicC	dicC	2.5	1.10495626822157	9	24	NA	TT06DC 44.55	TT06DC 44.14	TT06DC 39.11	pescadou	pescadou	pescadou	TT06DC 40.8	9_24
p681	Dic2 x Silur	TT06DC 39.11	0	NA	10	24	TT06DC 44.55	TT06DC 44.14	side3	side4	side5	pescadou	pescadou	dicC	10_24
pp5	pescadou	pescadou	4	0.685851998865892	1	25	side1	TT06DC 38.51	TT06DC 44.55	pescadou	TT06DC 38.24	TT06DC 42.2	side7	side8	1_25
pp26	pescadou	pescadou	4	1.72878048780488	2	25	TT06DC 38.51	TT06DC 44.55	BX07.2.1f1.49.1	pescadou	BX07.2.1f1.20.1	TT06DC 38.24	TT06DC 42.2	pescadou	2_25
pp35	pescadou	pescadou	3	1.36142262095482	3	25	TT06DC 44.55	BX07.2.1f1.49.1	BX07.3.2f1.8	pescadou	TT06DC 42.41	BX07.2.1f1.20.1	TT06DC 38.24	pescadou	3_25
pp55	pescadou	pescadou	3	1.13566433566434	4	25	BX07.2.1f1.49.1	BX07.3.2f1.8	BX07.2.1f1.11.1	pescadou	TT06DC 40.27	TT06DC 42.41	BX07.2.1f1.20.1	pescadou	4_25
pp64	pescadou	pescadou	3	1.02827487473157	5	25	BX07.3.2f1.8	BX07.2.1f1.11.1	BX07.3.2f1.31	pescadou	TT06DC 39.16	TT06DC 40.27	TT06DC 42.41	pescadou	5_25
pp86	pescadou	pescadou	3.5	0.52567417805689	6	25	BX07.2.1f1.11.1	BX07.3.2f1.31	TT06DC 44.7	pescadou	TT06DC 42.49	TT06DC 39.16	TT06DC 40.27	pescadou	6_25
pp95	pescadou	pescadou	2.5	0.399139458364971	7	25	BX07.3.2f1.31	TT06DC 44.7	TT06DC 40.8	pescadou	TT06DC 42.53	TT06DC 42.49	TT06DC 39.16	pescadou	7_25
pp116	pescadou	pescadou	2	1.63392857142857	8	25	TT06DC 44.7	TT06DC 40.8	dicC	pescadou	TT06DC 44.39	TT06DC 42.53	TT06DC 42.49	pescadou	8_25
pp125	pescadou	pescadou	3	NA	9	25	TT06DC 40.8	dicC	TT06DC 39.11	pescadou	TT06DC 40.37	TT06DC 44.39	TT06DC 42.53	pescadou	9_25
pp146	pescadou	pescadou	3.5	2.52529182879377	10	25	dicC	TT06DC 39.11	side3	side4	side5	TT06DC 40.37	TT06DC 44.39	pescadou	10_25
p26	Dic2 x Silur	TT06DC 42.2	3	1.45024099801531	1	26	side1	pescadou	pescadou	TT06DC 38.24	BX07.2.1f1.50.2	TT06DC 44.41	side7	side8	1_26
p120	Dic2 x Silur	TT06DC 38.24	1	1.33073170731707	2	26	pescadou	pescadou	pescadou	BX07.2.1f1.20.1	TT06DC 38.34	BX07.2.1f1.50.2	TT06DC 44.41	TT06DC 42.2	2_26
p171	Dic2 x Lloyd	BX07.2.1f1.20.1	2	1.15379685998078	3	26	pescadou	pescadou	pescadou	TT06DC 42.41	BX07.2.1f2.8	TT06DC 38.34	BX07.2.1f1.50.2	TT06DC 38.24	3_26
p260	Dic2 x Silur	TT06DC 42.41	3	1.02367301646014	4	26	pescadou	pescadou	pescadou	TT06DC 40.27	TT06DC 40.15	BX07.2.1f2.8	TT06DC 38.34	BX07.2.1f1.20.1	4_26
p310	Dic2 x Silur	TT06DC 40.27	2	0.870794559770938	5	26	pescadou	pescadou	pescadou	TT06DC 39.16	BX07.2.1f2.30	TT06DC 40.15	BX07.2.1f2.8	TT06DC 42.41	5_26
p405	Dic2 x Silur	TT06DC 39.16	2	0.377479401891974	6	26	pescadou	pescadou	pescadou	TT06DC 42.49	BX07.2.1f2.17	BX07.2.1f2.30	TT06DC 40.15	TT06DC 40.27	6_26
p456	Dic2 x Silur	TT06DC 42.49	3	0.118706133658834	7	26	pescadou	pescadou	pescadou	TT06DC 42.53	TT06DC 42.26	BX07.2.1f2.17	BX07.2.1f2.30	TT06DC 39.16	7_26
p546	Dic2 x Silur	TT06DC 42.53	1.5	1.5875	8	26	pescadou	pescadou	pescadou	TT06DC 44.39	BX07.2.1f1.29.1	TT06DC 42.26	BX07.2.1f2.17	TT06DC 42.49	8_26
p592	Dic2 x Silur	TT06DC 44.39	1.5	0.891156462585034	9	26	pescadou	pescadou	pescadou	TT06DC 40.37	TT06DC 44.24	BX07.2.1f1.29.1	TT06DC 42.26	TT06DC 42.53	9_26
p680	Dic2 x Silur	TT06DC 40.37	3	NA	10	26	pescadou	pescadou	side3	side4	side5	TT06DC 44.24	BX07.2.1f1.29.1	TT06DC 44.39	10_26
p27	Dic2 x Silur	TT06DC 44.41	1.5	0.0575559965976751	1	27	side1	TT06DC 42.2	TT06DC 38.24	BX07.2.1f1.50.2	BX07.2.1f2.31	TT06DC 39.35	side7	side8	1_27
p119	Dic2 x Lloyd	BX07.2.1f1.50.2	2	0.300487804878049	2	27	TT06DC 42.2	TT06DC 38.24	BX07.2.1f1.20.1	TT06DC 38.34	BX07.2.1f1.32.2	BX07.2.1f2.31	TT06DC 39.35	TT06DC 44.41	2_27
p172	Dic2 x Silur	TT06DC 38.34	3	1.17942966997757	3	27	TT06DC 38.24	BX07.2.1f1.20.1	TT06DC 42.41	BX07.2.1f2.8	BX07.3.2f2.57	BX07.2.1f1.32.2	BX07.2.1f2.31	BX07.2.1f1.50.2	3_27
p259	Dic2 x Lloyd	BX07.2.1f2.8	1	0.100425374514518	4	27	BX07.2.1f1.20.1	TT06DC 42.41	TT06DC 40.27	TT06DC 40.15	BX07.2.1f2.46	BX07.3.2f2.57	BX07.2.1f1.32.2	TT06DC 38.34	4_27
p311	Dic2 x Silur	TT06DC 40.15	1	1.02827487473157	5	27	TT06DC 42.41	TT06DC 40.27	TT06DC 39.16	BX07.2.1f2.30	BX07.2.1f2.96	BX07.2.1f2.46	BX07.3.2f2.57	BX07.2.1f2.8	5_27
p404	Dic2 x Lloyd	BX07.2.1f2.30	0	0.0381446444919133	6	27	TT06DC 40.27	TT06DC 39.16	TT06DC 42.49	BX07.2.1f2.17	BX07.3.2f2.87	BX07.2.1f2.96	BX07.2.1f2.46	TT06DC 40.15	6_27
p457	Dic2 x Lloyd	BX07.2.1f2.17	1	0.401891974366799	7	27	TT06DC 39.16	TT06DC 42.49	TT06DC 42.53	TT06DC 42.26	BX07.2.1f1.33.1	BX07.3.2f2.87	BX07.2.1f2.96	BX07.2.1f2.30	7_27
p545	Dic2 x Silur	TT06DC 42.26	2.5	1.31607142857143	8	27	TT06DC 42.49	TT06DC 42.53	TT06DC 44.39	BX07.2.1f1.29.1	BX07.2.1f1.7.2	BX07.2.1f1.33.1	BX07.3.2f2.87	BX07.2.1f2.17	8_27
p593	Dic2 x Lloyd	BX07.2.1f1.29.1	2	0.71622934888241	9	27	TT06DC 42.53	TT06DC 44.39	TT06DC 40.37	TT06DC 44.24	TT06DC 40.17	BX07.2.1f1.7.2	BX07.2.1f1.33.1	TT06DC 42.26	9_27
p679	Dic2 x Silur	TT06DC 44.24	0	NA	10	27	TT06DC 44.39	TT06DC 40.37	side3	side4	side5	TT06DC 40.17	BX07.2.1f1.7.2	BX07.2.1f1.29.1	10_27
p28	Dic2 x Silur	TT06DC 39.35	2	0.98298837538985	1	28	side1	TT06DC 44.41	BX07.2.1f1.50.2	BX07.2.1f2.31	BX07.3.2f1.62	BX07.2.1f2.36	side7	side8	1_28
p118	Dic2 x Lloyd	BX07.2.1f2.31	4	1.2019512195122	2	28	TT06DC 44.41	BX07.2.1f1.50.2	TT06DC 38.34	BX07.2.1f1.32.2	BX07.3.2f1.67	BX07.3.2f1.62	BX07.2.1f2.36	TT06DC 39.35	2_28
p173	Dic2 x Lloyd	BX07.2.1f1.32.2	2	1.3768023069529	3	28	BX07.2.1f1.50.2	TT06DC 38.34	BX07.2.1f2.8	BX07.3.2f2.57	BX07.2.1f1.5.1	BX07.3.2f1.67	BX07.3.2f1.62	BX07.2.1f2.31	3_28
p257	Dic2 x Soldur	BX07.3.2f2.57	0	0.0442019604216756	4	28	TT06DC 38.34	BX07.2.1f2.8	TT06DC 40.15	BX07.2.1f2.46	BX07.2.1f2.68	BX07.2.1f1.5.1	BX07.3.2f1.67	BX07.2.1f1.32.2	4_28
p312	Dic2 x Lloyd	BX07.2.1f2.46	2	0.0690765926986399	5	28	BX07.2.1f2.8	TT06DC 40.15	BX07.2.1f2.30	BX07.2.1f2.96	TT06DC 40.1	BX07.2.1f2.68	BX07.2.1f1.5.1	BX07.3.2f2.57	5_28
p403	Dic2 x Lloyd	BX07.2.1f2.96	2.5	0.567897467195606	6	28	TT06DC 40.15	BX07.2.1f2.30	BX07.2.1f2.17	BX07.3.2f2.87	BX07.3.2f1.41	TT06DC 40.1	BX07.2.1f2.68	BX07.2.1f2.46	6_28
p458	Dic2 x Soldur	BX07.3.2f2.87	0	0.0479096734818432	7	28	BX07.2.1f2.30	BX07.2.1f2.17	TT06DC 42.26	BX07.2.1f1.33.1	TT06DC 44.43	BX07.3.2f1.41	TT06DC 40.1	BX07.2.1f2.96	7_28
p544	Dic2 x Lloyd	BX07.2.1f1.33.1	2	1.38035714285714	8	28	BX07.2.1f2.17	TT06DC 42.26	BX07.2.1f1.29.1	BX07.2.1f1.7.2	TT06DC 44.47	TT06DC 44.43	BX07.3.2f1.41	BX07.3.2f2.87	8_28
p594	Dic2 x Lloyd	BX07.2.1f1.7.2	2.5	0.813411078717201	9	28	TT06DC 42.26	BX07.2.1f1.29.1	TT06DC 44.24	TT06DC 40.17	BX07.3.2f1.22	TT06DC 44.47	TT06DC 44.43	BX07.2.1f1.33.1	9_28
p678	Dic2 x Silur	TT06DC 40.17	3	NA	10	28	BX07.2.1f1.29.1	TT06DC 44.24	side3	side4	side5	BX07.3.2f1.22	TT06DC 44.47	BX07.2.1f1.7.2	10_28
p29	Dic2 x Lloyd	BX07.2.1f2.36	2	1.40714488233626	1	29	side1	TT06DC 39.35	BX07.2.1f2.31	BX07.3.2f1.62	pescadou	pescadou	side7	side8	1_29
p117	Dic2 x Soldur	BX07.3.2f1.62	2	1.09268292682927	2	29	TT06DC 39.35	BX07.2.1f2.31	BX07.2.1f1.32.2	BX07.3.2f1.67	pescadou	pescadou	pescadou	BX07.2.1f2.36	2_29
p174	Dic2 x Soldur	BX07.3.2f1.67	0	0.1125	3	29	BX07.2.1f2.31	BX07.2.1f1.32.2	BX07.3.2f2.57	BX07.2.1f1.5.1	pescadou	pescadou	pescadou	BX07.3.2f1.62	3_29
p256	Dic2 x Lloyd	BX07.2.1f1.5.1	0	1	4	29	BX07.2.1f1.32.2	BX07.3.2f2.57	BX07.2.1f2.46	BX07.2.1f2.68	pescadou	pescadou	pescadou	BX07.3.2f1.67	4_29
p314	Dic2 x Lloyd	BX07.2.1f2.68	2	1.04259126700072	5	29	BX07.3.2f2.57	BX07.2.1f2.46	BX07.2.1f2.96	TT06DC 40.1	pescadou	pescadou	pescadou	BX07.2.1f1.5.1	5_29
p402	Dic2 x Silur	TT06DC 40.1	3.5	0.164009529045263	6	29	BX07.2.1f2.46	BX07.2.1f2.96	BX07.3.2f2.87	BX07.3.2f1.41	pescadou	pescadou	pescadou	BX07.2.1f2.68	6_29
p459	Dic2 x Soldur	BX07.3.2f1.41	0	0.191802417235943	7	29	BX07.2.1f2.96	BX07.3.2f2.87	BX07.2.1f1.33.1	TT06DC 44.43	pescadou	pescadou	pescadou	TT06DC 40.1	7_29
p543	Dic2 x Silur	TT06DC 44.43	1	0.473214285714286	8	29	BX07.3.2f2.87	BX07.2.1f1.33.1	BX07.2.1f1.7.2	TT06DC 44.47	pescadou	pescadou	pescadou	BX07.3.2f1.41	8_29
p595	Dic2 x Silur	TT06DC 44.47	2	1.0466472303207	9	29	BX07.2.1f1.33.1	BX07.2.1f1.7.2	TT06DC 40.17	BX07.3.2f1.22	pescadou	pescadou	pescadou	TT06DC 44.43	9_29
p677	Dic2 x Soldur	BX07.3.2f1.22	3	NA	10	29	BX07.2.1f1.7.2	TT06DC 40.17	side3	side4	side5	pescadou	pescadou	TT06DC 44.47	10_29
pp6	pescadou	pescadou	4	1.60221151119932	1	30	side1	BX07.2.1f2.36	BX07.3.2f1.62	pescadou	TT06DC 38.42	TT06DC 44.34	side7	side8	1_30
pp25	pescadou	pescadou	4	1.31121951219512	2	30	BX07.2.1f2.36	BX07.3.2f1.62	BX07.3.2f1.67	pescadou	TT06DC 42.55	TT06DC 38.42	TT06DC 44.34	pescadou	2_30
pp36	pescadou	pescadou	3	1.42321428571429	3	30	BX07.3.2f1.62	BX07.3.2f1.67	BX07.2.1f1.5.1	pescadou	BX07.2.1f2.63	TT06DC 42.55	TT06DC 38.42	pescadou	3_30
pp54	pescadou	pescadou	3	1.03107083410394	4	30	BX07.3.2f1.67	BX07.2.1f1.5.1	BX07.2.1f2.68	pescadou	BX07.2.1f1.23.2	BX07.2.1f2.63	TT06DC 42.55	pescadou	4_30
pp65	pescadou	pescadou	3.5	0.999642090193271	5	30	BX07.2.1f1.5.1	BX07.2.1f2.68	TT06DC 40.1	pescadou	TT06DC 42.4	BX07.2.1f1.23.2	BX07.2.1f2.63	pescadou	5_30
pp85	pescadou	pescadou	3.5	1.32712847116265	6	30	BX07.2.1f2.68	TT06DC 40.1	BX07.3.2f1.41	pescadou	TT06DC 44.50	TT06DC 42.4	BX07.2.1f1.23.2	pescadou	6_30
pp96	pescadou	pescadou	2	0.995117485505035	7	30	TT06DC 40.1	BX07.3.2f1.41	TT06DC 44.43	pescadou	BX07.3.2f2.10	TT06DC 44.50	TT06DC 42.4	pescadou	7_30
pp115	pescadou	pescadou	2.5	1.32809996795899	8	30	BX07.3.2f1.41	TT06DC 44.43	TT06DC 44.47	pescadou	BX07.2.1f2.75	BX07.3.2f2.10	TT06DC 44.50	pescadou	8_30
pp126	pescadou	pescadou	2.5	1.0466472303207	9	30	TT06DC 44.43	TT06DC 44.47	BX07.3.2f1.22	pescadou	BX07.2.1f2.57	BX07.2.1f2.75	BX07.3.2f2.10	pescadou	9_30
pp145	pescadou	pescadou	4	2.81582360570687	10	30	TT06DC 44.47	BX07.3.2f1.22	side3	side4	side5	BX07.2.1f2.57	BX07.2.1f2.75	pescadou	10_30
p30	Dic2 x Silur	TT06DC 44.34	1	0.078076525336091	1	31	side1	pescadou	pescadou	TT06DC 38.42	TT06DC 42.48	BX07.3.2f1.32	side7	side8	1_31
p116	Dic2 x Silur	TT06DC 38.42	0	0.0585365853658537	2	31	pescadou	pescadou	pescadou	TT06DC 42.55	TT06DC 42.1	TT06DC 42.48	BX07.3.2f1.32	TT06DC 44.34	2_31
p175	Dic2 x Silur	TT06DC 42.55	3	0.0803571428571428	3	31	pescadou	pescadou	pescadou	BX07.2.1f2.63	BX07.2.1f2.50	TT06DC 42.1	TT06DC 42.48	TT06DC 38.42	3_31
p255	Dic2 x Lloyd	BX07.2.1f2.63	2	1.01627519881635	4	31	pescadou	pescadou	pescadou	BX07.2.1f1.23.2	BX07.2.1f1.13.1	BX07.2.1f2.50	TT06DC 42.1	TT06DC 42.55	4_31
p315	Dic2 x Lloyd	BX07.2.1f1.23.2	1	0.0547602004294918	5	31	pescadou	pescadou	pescadou	TT06DC 42.4	BX07.2.1f2.37	BX07.2.1f1.13.1	BX07.2.1f2.50	BX07.2.1f2.63	5_31
p401	Dic2 x Silur	TT06DC 42.4	1	0.265181568507782	6	31	pescadou	pescadou	pescadou	TT06DC 44.50	BX07.2.1f2.28	BX07.2.1f2.37	BX07.2.1f1.13.1	BX07.2.1f1.23.2	6_31
p460	Dic2 x Silur	TT06DC 44.50	2	0.257857796765334	7	31	pescadou	pescadou	pescadou	BX07.3.2f2.10	BX07.2.1f1.20.2	BX07.2.1f2.28	BX07.2.1f2.37	TT06DC 42.4	7_31
p542	Dic2 x Soldur	BX07.3.2f2.10	0	0.276785714285714	8	31	pescadou	pescadou	pescadou	BX07.2.1f2.75	TT06DC 40.8	BX07.2.1f1.20.2	BX07.2.1f2.28	TT06DC 44.50	8_31
p596	Dic2 x Lloyd	BX07.2.1f2.75	2	0.998522349464352	9	31	pescadou	pescadou	pescadou	BX07.2.1f2.57	TT06DC 40.5	TT06DC 40.8	BX07.2.1f1.20.2	BX07.3.2f2.10	9_31
p676	Dic2 x Lloyd	BX07.2.1f2.57	4	0.776960784313725	10	31	pescadou	pescadou	side3	side4	side5	TT06DC 40.5	TT06DC 40.8	BX07.2.1f2.75	10_31
p31	Dic2 x Soldur	BX07.3.2f1.32	3	1.11220268872802	1	32	side1	TT06DC 44.34	TT06DC 38.42	TT06DC 42.48	TT06DC 44.13	BX07.3.2f2.59	side7	side8	1_32
p115	Dic2 x Silur	TT06DC 42.48	3	0.600975609756098	2	32	TT06DC 44.34	TT06DC 38.42	TT06DC 42.55	TT06DC 42.1	TT06DC 39.34	TT06DC 44.13	BX07.3.2f2.59	BX07.3.2f1.32	2_32
p176	Dic2 x Silur	TT06DC 42.1	2.5	1.12321428571429	3	32	TT06DC 38.42	TT06DC 42.55	BX07.2.1f2.63	BX07.2.1f2.50	TT06DC 44.13	TT06DC 39.34	TT06DC 44.13	TT06DC 42.48	3_32
p253	Dic2 x Lloyd	BX07.2.1f2.50	3	1.04734603292029	4	32	TT06DC 42.55	BX07.2.1f2.63	BX07.2.1f1.23.2	BX07.2.1f1.13.1	TT06DC 38.38	TT06DC 44.13	TT06DC 39.34	TT06DC 42.1	4_32
p316	Dic2 x Lloyd	BX07.2.1f1.13.1	1.5	1.02827487473157	5	32	BX07.2.1f2.63	BX07.2.1f1.23.2	TT06DC 42.4	BX07.2.1f2.37	BX07.3.2f1.77	TT06DC 38.38	TT06DC 44.13	BX07.2.1f2.50	5_32
p399	Dic2 x Lloyd	BX07.2.1f2.37	3.5	0.489777235276167	6	32	BX07.2.1f1.23.2	TT06DC 42.4	TT06DC 44.50	BX07.2.1f2.28	BX07.2.1f2.92	BX07.3.2f1.77	TT06DC 38.38	BX07.2.1f1.13.1	6_32
p461	Dic2 x Lloyd	BX07.2.1f2.28	2.5	0.140677448886176	7	32	TT06DC 42.4	TT06DC 44.50	BX07.3.2f2.10	BX07.2.1f1.20.2	TT06DC 44.36	BX07.2.1f2.92	BX07.3.2f1.77	BX07.2.1f2.37	7_32
p541	Dic2 x Lloyd	BX07.2.1f1.20.2	1	0.0567125921179109	8	32	TT06DC 44.50	BX07.3.2f2.10	BX07.2.1f2.75	TT06DC 40.8	TT06DC 39.26	TT06DC 44.36	BX07.2.1f2.92	BX07.2.1f2.28	8_32
p597	Dic2 x Silur	TT06DC 40.8	2	1.17584041374215	9	32	BX07.3.2f2.10	BX07.2.1f2.75	BX07.2.1f2.57	TT06DC 40.5	BX07.2.1f2.67	TT06DC 39.26	TT06DC 44.36	BX07.2.1f1.20.2	9_32
p674	Dic2 x Silur	TT06DC 40.5	3.5	0.973039215686274	10	32	BX07.2.1f2.75	BX07.2.1f2.57	side3	side4	side5	BX07.2.1f2.67	TT06DC 39.26	TT06DC 40.8	10_32
p32	Dic2 x Soldur	BX07.3.2f2.59	2	1.00879007238883	1	33	side1	BX07.3.2f1.32	TT06DC 42.48	TT06DC 44.13	TT06DC 38.25	NA	side7	side8	1_33
p114	Dic2 x Silur	TT06DC 44.13	1	0.967804878048781	2	33	BX07.3.2f1.32	TT06DC 42.48	TT06DC 42.1	TT06DC 39.34	BX07.2.1f2.25	TT06DC 38.25	NA	BX07.3.2f2.59	2_33
p177	Dic2 x Silur	TT06DC 39.34	3	1.47678571428571	3	33	TT06DC 42.48	TT06DC 42.1	BX07.2.1f2.50	TT06DC 44.13	TT06DC 44.54	BX07.2.1f2.25	TT06DC 38.25	TT06DC 44.13	3_33
p251	Dic2 x Silur	TT06DC 44.13	1	0.331237285000925	4	33	TT06DC 42.1	BX07.2.1f2.50	BX07.2.1f1.13.1	TT06DC 38.38	dicH	TT06DC 44.54	BX07.2.1f2.25	TT06DC 39.34	4_33
p317	Dic2 x Silur	TT06DC 38.38	1	0.0690765926986399	5	33	BX07.2.1f2.50	BX07.2.1f1.13.1	BX07.2.1f2.37	BX07.3.2f1.77	BX07.2.1f2.2	dicH	TT06DC 44.54	TT06DC 44.13	5_33
p398	Dic2 x Soldur	BX07.3.2f1.77	0	0.0528260066494274	6	33	BX07.2.1f1.13.1	BX07.2.1f2.37	BX07.2.1f2.28	BX07.2.1f2.92	BX07.3.2f1.73	BX07.2.1f2.2	dicH	TT06DC 38.38	6_33
p462	Dic2 x Lloyd	BX07.2.1f2.92	1.5	0.0479096734818432	7	33	BX07.2.1f2.37	BX07.2.1f2.28	BX07.2.1f1.20.2	TT06DC 44.36	BX07.2.1f2.77	BX07.3.2f1.73	BX07.2.1f2.2	BX07.3.2f1.77	7_33
p540	Dic2 x Silur	TT06DC 44.36	1.5	1.21275232297341	8	33	BX07.2.1f2.28	BX07.2.1f1.20.2	TT06DC 40.8	TT06DC 39.26	TT06DC 39.17	BX07.2.1f2.77	BX07.3.2f1.73	BX07.2.1f2.92	8_33
p599	Dic2 x Silur	TT06DC 39.26	1.5	1.05762837089028	9	33	BX07.2.1f1.20.2	TT06DC 40.8	TT06DC 40.5	BX07.2.1f2.67	BX07.2.1f1.35.2	TT06DC 39.17	BX07.2.1f2.77	TT06DC 44.36	9_33
p673	Dic2 x Lloyd	BX07.2.1f2.67	2.5	1.10375816993464	10	33	TT06DC 40.8	TT06DC 40.5	side3	side4	side5	BX07.2.1f1.35.2	TT06DC 39.17	TT06DC 39.26	10_33
NA	NA	NA	NA	NA	1	34	side1	BX07.3.2f2.59	TT06DC 44.13	TT06DC 38.25	pescadou	pescadou	side7	side8	1_34
p113	Dic2 x Silur	TT06DC 38.25	2	0.977667948013912	2	34	BX07.3.2f2.59	TT06DC 44.13	TT06DC 39.34	BX07.2.1f2.25	pescadou	pescadou	pescadou	NA	2_34
p178	Dic2 x Lloyd	BX07.2.1f2.25	3	0.933928571428571	3	34	TT06DC 44.13	TT06DC 39.34	TT06DC 44.13	TT06DC 44.54	pescadou	pescadou	pescadou	TT06DC 38.25	3_34
p250	Dic2 x Silur	TT06DC 44.54	0	0.0363672105366621	4	34	TT06DC 39.34	TT06DC 44.13	TT06DC 38.38	dicH	pescadou	pescadou	pescadou	BX07.2.1f2.25	4_34
p319	dicH	dicH	1.5	0.0379398466679772	5	34	TT06DC 44.13	TT06DC 38.38	BX07.3.2f1.77	BX07.2.1f2.2	pescadou	pescadou	pescadou	TT06DC 44.54	5_34
p397	Dic2 x Lloyd	BX07.2.1f2.2	4	0.791651274473587	6	34	TT06DC 38.38	BX07.3.2f1.77	BX07.2.1f2.92	BX07.3.2f1.73	pescadou	pescadou	pescadou	dicH	6_34
p465	Dic2 x Soldur	BX07.3.2f1.73	0	0.26326852338413	7	34	BX07.3.2f1.77	BX07.2.1f2.92	TT06DC 44.36	BX07.2.1f2.77	pescadou	pescadou	pescadou	BX07.2.1f2.2	7_34
p537	Dic2 x Lloyd	BX07.2.1f2.77	1.5	1.19224607497597	8	34	BX07.2.1f2.92	TT06DC 44.36	TT06DC 39.26	TT06DC 39.17	pescadou	pescadou	pescadou	BX07.3.2f1.73	8_34
p600	Dic2 x Silur	TT06DC 39.17	1.5	0.239408473221423	9	34	TT06DC 44.36	TT06DC 39.26	BX07.2.1f2.67	BX07.2.1f1.35.2	pescadou	pescadou	pescadou	BX07.2.1f2.77	9_34
p672	Dic2 x Lloyd	BX07.2.1f1.35.2	3	1.16911764705882	10	34	TT06DC 39.26	BX07.2.1f2.67	side3	side4	side5	pescadou	pescadou	TT06DC 39.17	10_34
pp7	pescadou	pescadou	5	1.31902792140641	1	35	side1	NA	TT06DC 38.25	pescadou	TT06DC 39.13	BX07.2.1f2.41	side7	side8	1_35
pp24	pescadou	pescadou	4	1.03624382207578	2	35	NA	TT06DC 38.25	BX07.2.1f2.25	pescadou	TT06DC 39.24	TT06DC 39.13	BX07.2.1f2.41	pescadou	2_35
pp37	pescadou	pescadou	4	1.85892857142857	3	35	TT06DC 38.25	BX07.2.1f2.25	TT06DC 44.54	pescadou	TT06DC 44.65	TT06DC 39.24	TT06DC 39.13	pescadou	3_35
pp53	pescadou	pescadou	3	1.11676823275015	4	35	BX07.2.1f2.25	TT06DC 44.54	dicH	pescadou	BX07.2.1f2.55	TT06DC 44.65	TT06DC 39.24	pescadou	4_35
pp66	pescadou	pescadou	3.5	1.01395848246242	5	35	TT06DC 44.54	dicH	BX07.2.1f2.2	pescadou	TT06DC 44.22	BX07.2.1f2.55	TT06DC 44.65	pescadou	5_35
pp84	pescadou	pescadou	3.5	1.29405245659402	6	35	dicH	BX07.2.1f2.2	BX07.3.2f1.73	pescadou	BX07.3.2f2.22	TT06DC 44.22	BX07.2.1f2.55	pescadou	6_35
pp97	pescadou	pescadou	2.5	0.133353677143729	7	35	BX07.2.1f2.2	BX07.3.2f1.73	BX07.2.1f2.77	pescadou	TT06DC 42.5	BX07.3.2f2.22	TT06DC 44.22	pescadou	7_35
pp114	pescadou	pescadou	2.5	1.42037808394745	8	35	BX07.3.2f1.73	BX07.2.1f2.77	TT06DC 39.17	pescadou	TT06DC 42.45	TT06DC 42.5	BX07.3.2f2.22	pescadou	8_35
pp127	pescadou	pescadou	2.5	1.38271148873291	9	35	BX07.2.1f2.77	TT06DC 39.17	BX07.2.1f1.35.2	pescadou	TT06DC 40.22	TT06DC 42.45	TT06DC 42.5	pescadou	9_35
pp144	pescadou	pescadou	4	1.33251633986928	10	35	TT06DC 39.17	BX07.2.1f1.35.2	side3	side4	side5	TT06DC 40.22	TT06DC 42.45	pescadou	10_35
p35	Dic2 x Lloyd	BX07.2.1f2.41	3	1.4224405377456	1	36	side1	pescadou	pescadou	TT06DC 39.13	TT06DC 38.8	BX07.2.1f1.34.1	side7	side8	1_36
p112	Dic2 x Silur	TT06DC 39.13	3	1.02159985356031	2	36	pescadou	pescadou	pescadou	TT06DC 39.24	TT06DC 40.38	TT06DC 38.8	BX07.2.1f1.34.1	BX07.2.1f2.41	2_36
p179	Dic2 x Silur	TT06DC 39.24	3	1.74821428571429	3	36	pescadou	pescadou	pescadou	TT06DC 44.65	BX07.3.2f2.58	TT06DC 40.38	TT06DC 38.8	TT06DC 39.13	3_36
p249	Dic2 x Silur	TT06DC 44.65	3	1.0251525799889	4	36	pescadou	pescadou	pescadou	BX07.2.1f2.55	dicG	BX07.3.2f2.58	TT06DC 40.38	TT06DC 39.24	4_36
p320	Dic2 x Lloyd	BX07.2.1f2.55	3	1.02827487473157	5	36	pescadou	pescadou	pescadou	TT06DC 44.22	dicB	dicG	BX07.3.2f2.58	TT06DC 44.65	5_36
p396	Dic2 x Silur	TT06DC 44.22	2	0.43701514591799	6	36	pescadou	pescadou	pescadou	BX07.3.2f2.22	TT06DC 39.6	dicB	dicG	BX07.2.1f2.55	6_36
p466	Dic2 x Soldur	BX07.3.2f2.22	1	0.187061336588343	7	36	pescadou	pescadou	pescadou	TT06DC 42.5	TT06DC 40.12	TT06DC 39.6	dicB	TT06DC 44.22	7_36
p535	Dic2 x Silur	TT06DC 42.5	2	1.13329061198334	8	36	pescadou	pescadou	pescadou	TT06DC 42.45	TT06DC 39.16	TT06DC 40.12	TT06DC 39.6	BX07.3.2f2.22	8_36
p601	Dic2 x Silur	TT06DC 42.45	1	1.39787581699346	9	36	pescadou	pescadou	pescadou	TT06DC 40.22	BX07.3.2f1.34	TT06DC 39.16	TT06DC 40.12	TT06DC 42.5	9_36
p671	Dic2 x Silur	TT06DC 40.22	3.5	0.646241830065359	10	36	pescadou	pescadou	side3	side4	side5	BX07.3.2f1.34	TT06DC 39.16	TT06DC 42.45	10_36
p36	Dic2 x Lloyd	BX07.2.1f1.34.1	4	1.31902792140641	1	37	side1	BX07.2.1f2.41	TT06DC 39.13	TT06DC 38.8	BX07.2.1f1.16.1	BX07.3.2f1.14	side7	side8	1_37
p111	Dic2 x Silur	TT06DC 38.8	2	1.05088779059125	2	37	BX07.2.1f2.41	TT06DC 39.13	TT06DC 39.24	TT06DC 40.38	BX07.3.2f1.3	BX07.2.1f1.16.1	BX07.3.2f1.14	BX07.2.1f1.34.1	2_37
p180	Dic2 x Silur	TT06DC 40.38	2	1.1125	3	37	TT06DC 39.13	TT06DC 39.24	TT06DC 44.65	BX07.3.2f2.58	TT06DC 38.52	BX07.3.2f1.3	BX07.2.1f1.16.1	TT06DC 38.8	3_37
p248	Dic2 x Soldur	BX07.3.2f2.58	0	1.03027324552782	4	37	TT06DC 39.24	TT06DC 44.65	BX07.2.1f2.55	dicG	BX07.2.1f2.38	TT06DC 38.52	BX07.3.2f1.3	TT06DC 40.38	4_37
p321	dicG	dicG	3	1.01395848246242	5	37	TT06DC 44.65	BX07.2.1f2.55	TT06DC 44.22	dicB	Soldur	BX07.2.1f2.38	TT06DC 38.52	BX07.3.2f2.58	5_37
p395	dicB	dicB	0	0.191863661352391	6	37	BX07.2.1f2.55	TT06DC 44.22	BX07.3.2f2.22	TT06DC 39.6	dicC	Soldur	BX07.2.1f2.38	dicG	6_37
p467	Dic2 x Silur	TT06DC 39.6	2.5	0.440952090326518	7	37	TT06DC 44.22	BX07.3.2f2.22	TT06DC 42.5	TT06DC 40.12	TT06DC 39.27	dicC	Soldur	dicB	7_37
p534	Dic2 x Silur	TT06DC 40.12	1	1.12303748798462	8	37	BX07.3.2f2.22	TT06DC 42.5	TT06DC 42.45	TT06DC 39.16	TT06DC 40.4	TT06DC 39.27	dicC	TT06DC 39.6	8_37
p602	Dic2 x Silur	TT06DC 39.16	0	1.08718138160325	9	37	TT06DC 42.5	TT06DC 42.45	TT06DC 40.22	BX07.3.2f1.34	TT06DC 39.9	TT06DC 40.4	TT06DC 39.27	TT06DC 40.12	9_37
p669	Dic2 x Soldur	BX07.3.2f1.34	0	1.10375816993464	10	37	TT06DC 42.45	TT06DC 40.22	side3	side4	side5	TT06DC 39.9	TT06DC 40.4	TT06DC 39.16	10_37
p37	Dic2 x Soldur	BX07.3.2f1.14	2	0.438616387865041	1	38	side1	BX07.2.1f1.34.1	TT06DC 38.8	BX07.2.1f1.16.1	BX07.3.2f2.71	TT06DC 38.23	side7	side8	1_38
p109	Dic2 x Lloyd	BX07.2.1f1.16.1	3	1.1535677352637	2	38	BX07.2.1f1.34.1	TT06DC 38.8	TT06DC 40.38	BX07.3.2f1.3	TT06DC 44.52	BX07.3.2f2.71	TT06DC 38.23	BX07.3.2f1.14	2_38
p181	Dic2 x Soldur	BX07.3.2f1.3	1	0.0767857142857143	3	38	TT06DC 38.8	TT06DC 40.38	BX07.3.2f2.58	TT06DC 38.52	TT06DC 39.6	TT06DC 44.52	BX07.3.2f2.71	BX07.2.1f1.16.1	3_38
p247	Dic2 x Silur	TT06DC 38.52	2	1.11519559661883	4	38	TT06DC 40.38	BX07.3.2f2.58	dicG	BX07.2.1f2.38	BX07.3.2f1.27	TT06DC 39.6	TT06DC 44.52	BX07.3.2f1.3	4_38
p323	Dic2 x Lloyd	BX07.2.1f2.38	2.5	0.985325697924123	5	38	BX07.3.2f2.58	dicG	dicB	Soldur	BX07.3.2f1.44	BX07.3.2f1.27	TT06DC 39.6	TT06DC 38.52	5_38
p394	Soldur	Soldur	0	0.0528260066494274	6	38	dicG	dicB	TT06DC 39.6	dicC	TT06DC 42.4	BX07.3.2f1.44	BX07.3.2f1.27	BX07.2.1f2.38	6_38
p468	dicC	dicC	2.5	0.116264876411352	7	38	dicB	TT06DC 39.6	TT06DC 40.12	TT06DC 39.27	BX07.2.1f1.30.2	TT06DC 42.4	BX07.3.2f1.44	Soldur	7_38
p533	Dic2 x Silur	TT06DC 39.27	2	1.37321428571429	8	38	TT06DC 39.6	TT06DC 40.12	TT06DC 39.16	TT06DC 40.4	BX07.3.2f1.26	BX07.2.1f1.30.2	TT06DC 42.4	dicC	8_38
p604	Dic2 x Silur	TT06DC 40.4	2	0.998522349464352	9	38	TT06DC 40.12	TT06DC 39.16	BX07.3.2f1.34	TT06DC 39.9	TT06DC 42.43	BX07.3.2f1.26	BX07.2.1f1.30.2	TT06DC 39.27	9_38
p668	Dic2 x Silur	TT06DC 39.9	2.5	1.23447712418301	10	38	TT06DC 39.16	BX07.3.2f1.34	side3	side4	side5	TT06DC 42.43	BX07.3.2f1.26	TT06DC 40.4	10_38
p38	Dic2 x Silur	TT06DC 38.23	3	1.31902792140641	1	39	side1	BX07.3.2f1.14	BX07.2.1f1.16.1	BX07.3.2f2.71	pescadou	pescadou	side7	side8	1_39
p108	Dic2 x Soldur	BX07.3.2f2.71	0	0.269193391642371	2	39	BX07.3.2f1.14	BX07.2.1f1.16.1	BX07.3.2f1.3	TT06DC 44.52	pescadou	pescadou	pescadou	TT06DC 38.23	2_39
p182	Dic2 x Silur	TT06DC 44.52	2	0.3875	3	39	BX07.2.1f1.16.1	BX07.3.2f1.3	TT06DC 38.52	TT06DC 39.6	pescadou	pescadou	pescadou	BX07.3.2f2.71	3_39
p246	Dic2 x Silur	TT06DC 39.6	2.5	1.09632396304305	4	39	BX07.3.2f1.3	TT06DC 38.52	BX07.2.1f2.38	BX07.3.2f1.27	pescadou	pescadou	pescadou	TT06DC 44.52	4_39
p325	Dic2 x Soldur	BX07.3.2f1.27	1.5	0.842161775232641	5	39	TT06DC 38.52	BX07.2.1f2.38	Soldur	BX07.3.2f1.44	pescadou	pescadou	pescadou	TT06DC 39.6	5_39
p393	Dic2 x Soldur	BX07.3.2f1.44	2	0.496121167343923	6	39	BX07.2.1f2.38	Soldur	dicC	TT06DC 42.4	pescadou	pescadou	pescadou	BX07.3.2f1.27	6_39
p469	Dic2 x Silur	TT06DC 42.4	2	0.759327377824488	7	39	Soldur	dicC	TT06DC 39.27	BX07.2.1f1.30.2	pescadou	pescadou	pescadou	BX07.3.2f1.44	7_39
p532	Dic2 x Lloyd	BX07.2.1f1.30.2	1	1.13072733098366	8	39	dicC	TT06DC 39.27	TT06DC 40.4	BX07.3.2f1.26	pescadou	pescadou	pescadou	TT06DC 42.4	8_39
p605	Dic2 x Soldur	BX07.3.2f1.26	1	0.968969338751385	9	39	TT06DC 39.27	TT06DC 40.4	TT06DC 39.9	TT06DC 42.43	pescadou	pescadou	pescadou	BX07.2.1f1.30.2	9_39
p667	Dic2 x Silur	TT06DC 42.43	3	2.42153047989624	10	39	TT06DC 40.4	TT06DC 39.9	side3	side4	side5	pescadou	pescadou	BX07.3.2f1.26	10_39
pp8	pescadou	pescadou	3	1.33971044467425	1	40	side1	TT06DC 38.23	BX07.3.2f2.71	pescadou	TT06DC 39.20	BX07.2.1f2.21	side7	side8	1_40
pp23	pescadou	pescadou	4	1.08551992225462	2	40	TT06DC 38.23	BX07.3.2f2.71	TT06DC 44.52	pescadou	dicB	TT06DC 39.20	BX07.2.1f2.21	pescadou	2_40
pp38	pescadou	pescadou	3	1.8875	3	40	BX07.3.2f2.71	TT06DC 44.52	TT06DC 39.6	pescadou	TT06DC 40.16	dicB	TT06DC 39.20	pescadou	3_40
pp52	pescadou	pescadou	3	1.10733241596226	4	40	TT06DC 44.52	TT06DC 39.6	BX07.3.2f1.27	pescadou	BX07.3.2f2.53	TT06DC 40.16	dicB	pescadou	4_40
pp67	pescadou	pescadou	3	1.02827487473157	5	40	TT06DC 39.6	BX07.3.2f1.27	BX07.3.2f1.44	pescadou	BX07.2.1f1.33.2	BX07.3.2f2.53	TT06DC 40.16	pescadou	5_40
pp83	pescadou	pescadou	4	1.35315847801995	6	40	BX07.3.2f1.27	BX07.3.2f1.44	TT06DC 42.4	pescadou	BX07.3.2f2.80	BX07.2.1f1.33.2	BX07.3.2f2.53	pescadou	6_40
pp98	pescadou	pescadou	2.5	1.83024390243902	7	40	BX07.3.2f1.44	TT06DC 42.4	BX07.2.1f1.30.2	pescadou	TT06DC 40.24	BX07.3.2f2.80	BX07.2.1f1.33.2	pescadou	7_40
pp113	pescadou	pescadou	2.5	1.3639859019545	8	40	TT06DC 42.4	BX07.2.1f1.30.2	BX07.3.2f1.26	pescadou	TT06DC 38.8	TT06DC 40.24	BX07.3.2f2.80	pescadou	8_40
pp128	pescadou	pescadou	2.5	1.26449944588105	9	40	BX07.2.1f1.30.2	BX07.3.2f1.26	TT06DC 42.43	pescadou	BX07.3.2f1.9	TT06DC 38.8	TT06DC 40.24	pescadou	9_40
pp143	pescadou	pescadou	4	2.63424124513619	10	40	BX07.3.2f1.26	TT06DC 42.43	side3	side4	side5	BX07.3.2f1.9	TT06DC 38.8	pescadou	10_40
p39	Dic2 x Lloyd	BX07.2.1f2.21	3	1.29834539813857	1	41	side1	pescadou	pescadou	TT06DC 39.20	BX07.3.2f1.20	BX07.2.1f1.31.1	side7	side8	1_41
p107	Dic2 x Silur	TT06DC 39.20	3	0.93002915451895	2	41	pescadou	pescadou	pescadou	dicB	TT06DC 38.24	BX07.3.2f1.20	BX07.2.1f1.31.1	BX07.2.1f2.21	2_41
p184	dicB	dicB	0	0.0839285714285714	3	41	pescadou	pescadou	pescadou	TT06DC 40.16	Silur	TT06DC 38.24	BX07.3.2f1.20	TT06DC 39.20	3_41
p245	Dic2 x Silur	TT06DC 40.16	1	0.209455744914788	4	41	pescadou	pescadou	pescadou	BX07.3.2f2.53	BX07.3.2f2.73	Silur	TT06DC 38.24	dicB	4_41
p327	Dic2 x Soldur	BX07.3.2f2.53	3	1.01395848246242	5	41	pescadou	pescadou	pescadou	BX07.2.1f1.33.2	TT06DC 38.11	BX07.3.2f2.73	Silur	TT06DC 40.16	5_41
p390	Dic2 x Lloyd	BX07.2.1f1.33.2	2	1.23494643516808	6	41	pescadou	pescadou	pescadou	BX07.3.2f2.80	BX07.3.2f1.53	TT06DC 38.11	BX07.3.2f2.73	BX07.3.2f2.53	6_41
p470	Dic2 x Soldur	BX07.3.2f2.80	0	0.597073170731707	7	41	pescadou	pescadou	pescadou	TT06DC 40.24	BX07.3.2f1.39	BX07.3.2f1.53	TT06DC 38.11	BX07.2.1f1.33.2	7_41
p531	Dic2 x Silur	TT06DC 40.24	2	1.17942966997757	8	41	pescadou	pescadou	pescadou	TT06DC 38.8	BX07.2.1f1.14.2	BX07.3.2f1.39	BX07.3.2f1.53	BX07.3.2f2.80	8_41
p606	Dic2 x Silur	TT06DC 38.8	2	1.18270165208941	9	41	pescadou	pescadou	pescadou	BX07.3.2f1.9	BX07.2.1f1.35.1	BX07.2.1f1.14.2	BX07.3.2f1.39	TT06DC 40.24	9_41
p665	Dic2 x Soldur	BX07.3.2f1.9	3	0.756160830090791	10	41	pescadou	pescadou	side3	side4	side5	BX07.2.1f1.35.1	BX07.2.1f1.14.2	TT06DC 38.8	10_41
p40	Dic2 x Lloyd	BX07.2.1f1.31.1	3	0.657187176835574	1	42	side1	BX07.2.1f2.21	TT06DC 39.20	BX07.3.2f1.20	BX07.3.2f1.19	BX07.3.2f1.55	side7	side8	1_42
p106	Dic2 x Soldur	BX07.3.2f1.20	2	0.288629737609329	2	42	BX07.2.1f2.21	TT06DC 39.20	dicB	TT06DC 38.24	BX07.3.2f2.86	BX07.3.2f1.19	BX07.3.2f1.55	BX07.2.1f1.31.1	2_42
p185	Dic2 x Silur	TT06DC 38.24	0	0.941071428571429	3	42	TT06DC 39.20	dicB	TT06DC 40.16	Silur	TT06DC 38.49	BX07.3.2f2.86	BX07.3.2f1.19	BX07.3.2f1.20	3_42
p244	Silur	Silur	2.5	1.04734603292029	4	42	dicB	TT06DC 40.16	BX07.3.2f2.53	BX07.3.2f2.73	BX07.2.1f2.66	TT06DC 38.49	BX07.3.2f2.86	TT06DC 38.24	4_42
p328	Dic2 x Soldur	BX07.3.2f2.73	1	0.0547602004294918	5	42	TT06DC 40.16	BX07.3.2f2.53	BX07.2.1f1.33.2	TT06DC 38.11	Soldur	BX07.2.1f2.66	TT06DC 38.49	Silur	5_42
p389	Dic2 x Silur	TT06DC 38.11	1.5	NA	6	42	BX07.3.2f2.53	BX07.2.1f1.33.2	BX07.3.2f2.80	BX07.3.2f1.53	BX07.2.1f1.44.1	Soldur	BX07.2.1f2.66	BX07.3.2f2.73	6_42
p471	Dic2 x Soldur	BX07.3.2f1.53	0	0.199024390243902	7	42	BX07.2.1f1.33.2	BX07.3.2f2.80	TT06DC 40.24	BX07.3.2f1.39	BX07.2.1f2.97	BX07.2.1f1.44.1	Soldur	TT06DC 38.11	7_42
p530	Dic2 x Soldur	BX07.3.2f1.39	2	0.351785714285714	8	42	BX07.3.2f2.80	TT06DC 40.24	TT06DC 38.8	BX07.2.1f1.14.2	BX07.2.1f1.41.2	BX07.2.1f2.97	BX07.2.1f1.44.1	BX07.3.2f1.53	8_42
p607	Dic2 x Lloyd	BX07.2.1f1.14.2	2.5	0.968969338751385	9	42	TT06DC 40.24	TT06DC 38.8	BX07.3.2f1.9	BX07.2.1f1.35.1	BX07.2.1f2.83	BX07.2.1f1.41.2	BX07.2.1f2.97	BX07.3.2f1.39	9_42
p663	Dic2 x Lloyd	BX07.2.1f1.35.1	2	1.09857328145266	10	42	TT06DC 38.8	BX07.3.2f1.9	side3	side4	side5	BX07.2.1f2.83	BX07.2.1f1.41.2	BX07.2.1f1.14.2	10_42
p41	Dic2 x Soldur	BX07.3.2f1.55	1	0.946742502585315	1	43	side1	BX07.2.1f1.31.1	BX07.3.2f1.20	BX07.3.2f1.19	BX07.3.2f2.72	dicJ	side7	side8	1_43
p104	Dic2 x Soldur	BX07.3.2f1.19	1	1.02159985356031	2	43	BX07.2.1f1.31.1	BX07.3.2f1.20	TT06DC 38.24	BX07.3.2f2.86	BX07.2.1f1.15.2	BX07.3.2f2.72	dicJ	BX07.3.2f1.55	2_43
p186	Dic2 x Soldur	BX07.3.2f2.86	0	0.755357142857143	3	43	BX07.3.2f1.20	TT06DC 38.24	Silur	TT06DC 38.49	TT06DC 40.45	BX07.2.1f1.15.2	BX07.3.2f2.72	BX07.3.2f1.19	3_43
p243	Dic2 x Silur	TT06DC 38.49	1	1.02663214351766	4	43	TT06DC 38.24	Silur	BX07.3.2f2.73	BX07.2.1f2.66	BX07.3.2f1.100	TT06DC 40.45	BX07.2.1f1.15.2	BX07.3.2f2.86	4_43
p329	Dic2 x Lloyd	BX07.2.1f2.66	2	0.999642090193271	5	43	Silur	BX07.3.2f2.73	TT06DC 38.11	Soldur	BX07.2.1f1.5.2	BX07.3.2f1.100	TT06DC 40.45	TT06DC 38.49	5_43
p388	Soldur	Soldur	0	0.0570921086018777	6	43	BX07.3.2f2.73	TT06DC 38.11	BX07.3.2f1.53	BX07.2.1f1.44.1	BX07.3.2f1.50	BX07.2.1f1.5.2	BX07.3.2f1.100	BX07.2.1f2.66	6_43
p472	Dic2 x Lloyd	BX07.2.1f1.44.1	1.5	0.729756097560976	7	43	TT06DC 38.11	BX07.3.2f1.53	BX07.3.2f1.39	BX07.2.1f2.97	BX07.3.2f1.18	BX07.3.2f1.50	BX07.2.1f1.5.2	Soldur	7_43
p529	Dic2 x Lloyd	BX07.2.1f2.97	1	0.880357142857143	8	43	BX07.3.2f1.53	BX07.3.2f1.39	BX07.2.1f1.14.2	BX07.2.1f1.41.2	TT06DC 40.24	BX07.3.2f1.18	BX07.3.2f1.50	BX07.2.1f1.44.1	8_43
p610	Dic2 x Lloyd	BX07.2.1f1.41.2	3	1.17584041374215	9	43	BX07.3.2f1.39	BX07.2.1f1.14.2	BX07.2.1f1.35.1	BX07.2.1f2.83	TT06DC 40.27	TT06DC 40.24	BX07.3.2f1.18	BX07.2.1f2.97	9_43
p662	Dic2 x Lloyd	BX07.2.1f2.83	3	0.662775616083009	10	43	BX07.2.1f1.14.2	BX07.2.1f1.35.1	side3	side4	side5	TT06DC 40.27	TT06DC 40.24	BX07.2.1f1.41.2	10_43
p42	dicJ	dicJ	5	0.268185451638689	1	44	side1	BX07.3.2f1.55	BX07.3.2f1.19	BX07.3.2f2.72	pescadou	pescadou	side7	side8	1_44
p102	Dic2 x Soldur	BX07.3.2f2.72	2	0.992311916529379	2	44	BX07.3.2f1.55	BX07.3.2f1.19	BX07.3.2f2.86	BX07.2.1f1.15.2	pescadou	pescadou	pescadou	dicJ	2_44
p188	Dic2 x Lloyd	BX07.2.1f1.15.2	3	1.54821428571429	3	44	BX07.3.2f1.19	BX07.3.2f2.86	TT06DC 38.49	TT06DC 40.45	pescadou	pescadou	pescadou	BX07.3.2f2.72	3_44
p242	Dic2 x Silur	TT06DC 40.45	2	1.11557490599644	4	44	BX07.3.2f2.86	TT06DC 38.49	BX07.2.1f2.66	BX07.3.2f1.100	pescadou	pescadou	pescadou	BX07.2.1f1.15.2	4_44
p331	Dic2 x Soldur	BX07.3.2f1.100	1	0.827845382963493	5	44	TT06DC 38.49	BX07.2.1f2.66	Soldur	BX07.2.1f1.5.2	pescadou	pescadou	pescadou	TT06DC 40.45	5_44
p387	Dic2 x Lloyd	BX07.2.1f1.5.2	0	0.9908652626237	6	44	BX07.2.1f2.66	Soldur	BX07.2.1f1.44.1	BX07.3.2f1.50	pescadou	pescadou	pescadou	BX07.3.2f1.100	6_44
p473	Dic2 x Soldur	BX07.3.2f1.50	0	0.218536585365854	7	44	Soldur	BX07.2.1f1.44.1	BX07.2.1f2.97	BX07.3.2f1.18	pescadou	pescadou	pescadou	BX07.2.1f1.5.2	7_44
p528	Dic2 x Soldur	BX07.3.2f1.18	0	0.0982142857142857	8	44	BX07.2.1f1.44.1	BX07.2.1f2.97	BX07.2.1f1.41.2	TT06DC 40.24	pescadou	pescadou	pescadou	BX07.3.2f1.50	8_44
p612	Dic2 x Silur	TT06DC 40.24	3	1.29405245659402	9	44	BX07.2.1f2.97	BX07.2.1f1.41.2	BX07.2.1f2.83	TT06DC 40.27	pescadou	pescadou	pescadou	BX07.3.2f1.18	9_44
p661	Dic2 x Silur	TT06DC 40.27	0	0.662775616083009	10	44	BX07.2.1f1.41.2	BX07.2.1f2.83	side3	side4	side5	pescadou	pescadou	TT06DC 40.24	10_44
pp9	pescadou	pescadou	5	1.25475767571682	1	45	side1	dicJ	BX07.3.2f2.72	pescadou	TT06DC 44.62	TT06DC 40.10	side7	side8	1_45
pp22	pescadou	pescadou	3	1.05088779059125	2	45	dicJ	BX07.3.2f2.72	BX07.2.1f1.15.2	pescadou	TT06DC 38.44	TT06DC 44.62	TT06DC 40.10	pescadou	2_45
pp39	pescadou	pescadou	4	1.00658061250316	3	45	BX07.3.2f2.72	BX07.2.1f1.15.2	TT06DC 40.45	pescadou	TT06DC 42.40	TT06DC 38.44	TT06DC 44.62	pescadou	3_45
pp51	pescadou	pescadou	3	1.16275198816349	4	45	BX07.2.1f1.15.2	TT06DC 40.45	BX07.3.2f1.100	pescadou	TT06DC 44.43	TT06DC 42.40	TT06DC 38.44	pescadou	4_45
pp68	pescadou	pescadou	3	1.12463141340672	5	45	TT06DC 40.45	BX07.3.2f1.100	BX07.2.1f1.5.2	pescadou	TT06DC 42.49	TT06DC 44.43	TT06DC 42.40	pescadou	5_45
pp82	pescadou	pescadou	3	1.25475767571682	6	45	BX07.3.2f1.100	BX07.2.1f1.5.2	BX07.3.2f1.50	pescadou	TT06DC 38.7	TT06DC 42.49	TT06DC 44.43	pescadou	6_45
pp99	pescadou	pescadou	3	0.93986013986014	7	45	BX07.2.1f1.5.2	BX07.3.2f1.50	BX07.3.2f1.18	pescadou	TT06DC 44.19	TT06DC 38.7	TT06DC 42.49	pescadou	7_45
pp112	pescadou	pescadou	2.5	2.04464285714286	8	45	BX07.3.2f1.50	BX07.3.2f1.18	TT06DC 40.24	pescadou	TT06DC 42.22	TT06DC 44.19	TT06DC 38.7	pescadou	8_45
pp129	pescadou	pescadou	3	1.29405245659402	9	45	BX07.3.2f1.18	TT06DC 40.24	TT06DC 40.27	pescadou	dicH	TT06DC 42.22	TT06DC 44.19	pescadou	9_45
pp142	pescadou	pescadou	3.5	NA	10	45	TT06DC 40.24	TT06DC 40.27	side3	side4	side5	dicH	TT06DC 42.22	pescadou	10_45
p43	Dic2 x Silur	TT06DC 40.10	3	0.950266429840142	1	46	side1	pescadou	pescadou	TT06DC 44.62	BX07.2.1f2.73	BX07.3.2f1.60	side7	side8	1_46
p101	Dic2 x Silur	TT06DC 44.62	4	1.05088779059125	2	46	pescadou	pescadou	pescadou	TT06DC 38.44	BX07.2.1f2.14	BX07.2.1f2.73	BX07.3.2f1.60	TT06DC 40.10	2_46
p189	Dic2 x Silur	TT06DC 38.44	0	0.945836497089344	3	46	pescadou	pescadou	pescadou	TT06DC 42.40	TT06DC 40.33	BX07.2.1f2.14	BX07.2.1f2.73	TT06DC 44.62	3_46
p241	Dic2 x Silur	TT06DC 42.40	1	1.05541262616268	4	46	pescadou	pescadou	pescadou	TT06DC 44.43	BX07.2.1f2.79	TT06DC 40.33	BX07.2.1f2.14	TT06DC 38.44	4_46
p332	Dic2 x Silur	TT06DC 44.43	2	0.0690765926986399	5	46	pescadou	pescadou	pescadou	TT06DC 42.49	BX07.3.2f1.5	BX07.2.1f2.79	TT06DC 40.33	TT06DC 42.40	5_46
p385	Dic2 x Silur	TT06DC 42.49	3.5	1.55231074567621	6	46	pescadou	pescadou	pescadou	TT06DC 38.7	BX07.3.2f2.61	BX07.3.2f1.5	BX07.2.1f2.79	TT06DC 44.43	6_46
p475	Dic2 x Silur	TT06DC 38.7	2.5	1.03496503496504	7	46	pescadou	pescadou	pescadou	TT06DC 44.19	BX07.2.1f1.3.2	BX07.3.2f2.61	BX07.3.2f1.5	TT06DC 42.49	7_46
p527	Dic2 x Silur	TT06DC 44.19	0	0.177203591717061	8	46	pescadou	pescadou	pescadou	TT06DC 42.22	BX07.3.2f1.21	BX07.2.1f1.3.2	BX07.3.2f2.61	TT06DC 38.7	8_46
p613	Dic2 x Silur	TT06DC 42.22	2	1.20539342445512	9	46	pescadou	pescadou	pescadou	dicH	BX07.3.2f1.52	BX07.3.2f1.21	BX07.2.1f1.3.2	TT06DC 44.19	9_46
p660	dicH	dicH	2.5	0.766536964980545	10	46	pescadou	pescadou	side3	side4	side5	BX07.3.2f1.52	BX07.3.2f1.21	TT06DC 42.22	10_46
p45	Dic2 x Soldur	BX07.3.2f1.60	0	0.0570921086018777	1	47	side1	TT06DC 40.10	TT06DC 44.62	BX07.2.1f2.73	TT06DC 42.44	TT06DC 42.41	side7	side8	1_47
p100	Dic2 x Lloyd	BX07.2.1f2.73	3	1.02159985356031	2	47	TT06DC 40.10	TT06DC 44.62	TT06DC 38.44	BX07.2.1f2.14	lloyd	TT06DC 42.44	TT06DC 42.41	BX07.3.2f1.60	2_47
p190	Dic2 x Lloyd	BX07.2.1f2.14	4	1.08217023786121	3	47	TT06DC 44.62	TT06DC 38.44	TT06DC 42.40	TT06DC 40.33	BX07.2.1f1.10.2	lloyd	TT06DC 42.44	BX07.2.1f2.73	3_47
p240	Dic2 x Silur	TT06DC 40.33	3	0.946857247571926	4	47	TT06DC 38.44	TT06DC 42.40	TT06DC 44.43	BX07.2.1f2.79	TT06DC 40.53	BX07.2.1f1.10.2	lloyd	BX07.2.1f2.14	4_47
p333	Dic2 x Lloyd	BX07.2.1f2.79	4	0.956692913385827	5	47	TT06DC 42.40	TT06DC 44.43	TT06DC 42.49	BX07.3.2f1.5	TT06DC 39.32	TT06DC 40.53	BX07.2.1f1.10.2	TT06DC 40.33	5_47
p383	Dic2 x Soldur	BX07.3.2f1.5	0	0.0530195633683017	6	47	TT06DC 44.43	TT06DC 42.49	TT06DC 38.7	BX07.3.2f2.61	TT06DC 39.8	TT06DC 39.32	TT06DC 40.53	BX07.2.1f2.79	6_47
p476	Dic2 x Soldur	BX07.3.2f2.61	1	0.0522144522144522	7	47	TT06DC 42.49	TT06DC 38.7	TT06DC 44.19	BX07.2.1f1.3.2	TT06DC 38.52	TT06DC 39.8	TT06DC 39.32	BX07.3.2f1.5	7_47
p526	Dic2 x Lloyd	BX07.2.1f1.3.2	3	0.830357142857143	8	47	TT06DC 38.7	TT06DC 44.19	TT06DC 42.22	BX07.3.2f1.21	dicI	TT06DC 38.52	TT06DC 39.8	BX07.3.2f2.61	8_47
p614	Dic2 x Soldur	BX07.3.2f1.21	0	0.0528260066494274	9	47	TT06DC 44.19	TT06DC 42.22	dicH	BX07.3.2f1.52	BX07.2.1f2.47	dicI	TT06DC 38.52	BX07.2.1f1.3.2	9_47
p659	Dic2 x Soldur	BX07.3.2f1.52	0	0.0580065359477124	10	47	TT06DC 42.22	dicH	side3	side4	side5	BX07.2.1f2.47	dicI	BX07.3.2f1.21	10_47
p46	Dic2 x Silur	TT06DC 42.41	3	1.11266176097437	1	48	side1	BX07.3.2f1.60	BX07.2.1f2.73	TT06DC 42.44	TT06DC 38.38	BX07.2.1f2.20	side7	side8	1_48
p99	Dic2 x Silur	TT06DC 42.44	3	1.03624382207578	2	48	BX07.3.2f1.60	BX07.2.1f2.73	BX07.2.1f2.14	lloyd	TT06DC 39.21	TT06DC 38.38	BX07.2.1f2.20	TT06DC 42.41	2_48
p191	Lloyd	Lloyd	5	1.11991350501278	3	48	BX07.2.1f2.73	BX07.2.1f2.14	TT06DC 40.33	BX07.2.1f1.10.2	dicJ	TT06DC 39.21	TT06DC 38.38	TT06DC 42.44	3_48
p239	Dic2 x Lloyd	BX07.2.1f1.10.2	2	0.0326538689887196	4	48	BX07.2.1f2.14	TT06DC 40.33	BX07.2.1f2.79	TT06DC 40.53	TT06DC 40.37	dicJ	TT06DC 39.21	lloyd	4_48
p334	Dic2 x Silur	TT06DC 40.53	2	1.02827487473157	5	48	TT06DC 40.33	BX07.2.1f2.79	BX07.3.2f1.5	TT06DC 39.32	BX07.2.1f1.50.1	TT06DC 40.37	dicJ	BX07.2.1f1.10.2	5_48
p382	Dic2 x Silur	TT06DC 39.32	2.5	1.12190777755789	6	48	BX07.2.1f2.79	BX07.3.2f1.5	BX07.3.2f2.61	TT06DC 39.8	BX07.3.2f1.1	BX07.2.1f1.50.1	TT06DC 40.37	TT06DC 40.53	6_48
p477	Dic2 x Silur	TT06DC 39.8	4	1.11328671328671	7	48	BX07.3.2f1.5	BX07.3.2f2.61	BX07.2.1f1.3.2	TT06DC 38.52	BX07.3.2f2.76	BX07.3.2f1.1	BX07.2.1f1.50.1	TT06DC 39.32	7_48
p525	Dic2 x Silur	TT06DC 38.52	0	0.905809052593	8	48	BX07.3.2f2.61	BX07.2.1f1.3.2	BX07.3.2f1.21	dicI	BX07.2.1f1.7.1	BX07.3.2f2.76	BX07.3.2f1.1	TT06DC 39.8	8_48
p615	dicI	dicI	0	0.0528260066494274	9	48	BX07.2.1f1.3.2	BX07.3.2f1.21	BX07.3.2f1.52	BX07.2.1f2.47	BX07.2.1f1.29.2	BX07.2.1f1.7.1	BX07.3.2f2.76	TT06DC 38.52	9_48
p658	Dic2 x Lloyd	BX07.2.1f2.47	0	0.776960784313725	10	48	BX07.3.2f1.21	BX07.3.2f1.52	side3	side4	side5	BX07.2.1f1.29.2	BX07.2.1f1.7.1	dicI	10_48
p47	Dic2 x Lloyd	BX07.2.1f2.20	3	1.31565592489216	1	49	side1	TT06DC 42.41	TT06DC 42.44	TT06DC 38.38	pescadou	pescadou	side7	side8	1_49
p98	Dic2 x Silur	TT06DC 38.38	1	0.0550979315394472	2	49	TT06DC 42.41	TT06DC 42.44	lloyd	TT06DC 39.21	pescadou	pescadou	pescadou	BX07.2.1f2.20	2_49
p192	Dic2 x Silur	TT06DC 39.21	3	1.11519559661883	3	49	TT06DC 42.44	lloyd	BX07.2.1f1.10.2	dicJ	pescadou	pescadou	pescadou	TT06DC 38.38	3_49
p238	dicJ	dicJ	3	1.10132594498318	4	49	lloyd	BX07.2.1f1.10.2	TT06DC 40.53	TT06DC 40.37	pescadou	pescadou	pescadou	TT06DC 39.21	4_49
p335	Dic2 x Silur	TT06DC 40.37	2	1.01395848246242	5	49	BX07.2.1f1.10.2	TT06DC 40.53	TT06DC 39.32	BX07.2.1f1.50.1	pescadou	pescadou	pescadou	dicJ	5_49
p381	Dic2 x Lloyd	BX07.2.1f1.50.1	3	0.0711652962857953	6	49	TT06DC 40.53	TT06DC 39.32	TT06DC 39.8	BX07.3.2f1.1	pescadou	pescadou	pescadou	TT06DC 40.37	6_49
p478	Dic2 x Soldur	BX07.3.2f1.1	0	0.0391608391608392	7	49	TT06DC 39.32	TT06DC 39.8	TT06DC 38.52	BX07.3.2f2.76	pescadou	pescadou	pescadou	BX07.2.1f1.50.1	7_49
p524	Dic2 x Soldur	BX07.3.2f2.76	0	0.0910714285714286	8	49	TT06DC 39.8	TT06DC 38.52	dicI	BX07.2.1f1.7.1	pescadou	pescadou	pescadou	BX07.3.2f1.1	8_49
p616	Dic2 x Lloyd	BX07.2.1f1.7.1	2.5	0.584780199482822	9	49	TT06DC 38.52	dicI	BX07.2.1f2.47	BX07.2.1f1.29.2	pescadou	pescadou	pescadou	BX07.3.2f2.76	9_49
p656	Dic2 x Lloyd	BX07.2.1f1.29.2	0	0.548202614379085	10	49	dicI	BX07.2.1f2.47	side3	side4	side5	pescadou	pescadou	BX07.2.1f1.7.1	10_49
pp10	pescadou	pescadou	4	1.11266176097437	1	50	side1	BX07.2.1f2.20	TT06DC 38.38	pescadou	BX07.2.1f2.15	BX07.3.2f2.41	side7	side8	1_50
pp21	pescadou	pescadou	4	0.904448105436573	2	50	BX07.2.1f2.20	TT06DC 38.38	TT06DC 39.21	pescadou	BX07.3.2f1.23	BX07.2.1f2.15	BX07.3.2f2.41	pescadou	2_50
pp40	pescadou	pescadou	5	1.14822095537645	3	50	TT06DC 38.38	TT06DC 39.21	dicJ	pescadou	TT06DC 40.41	BX07.3.2f1.23	BX07.2.1f2.15	pescadou	3_50
pp50	pescadou	pescadou	3	1.0585790619434	4	50	TT06DC 39.21	dicJ	TT06DC 40.37	pescadou	TT06DC 39.26	TT06DC 40.41	BX07.3.2f1.23	pescadou	4_50
pp69	pescadou	pescadou	3	0.999642090193271	5	50	dicJ	TT06DC 40.37	BX07.2.1f1.50.1	pescadou	TT06DC 44.1	TT06DC 39.26	TT06DC 40.41	pescadou	5_50
pp81	pescadou	pescadou	2.5	1.61808902750213	6	50	TT06DC 40.37	BX07.2.1f1.50.1	BX07.3.2f1.1	pescadou	BX07.2.1f2.18	TT06DC 44.1	TT06DC 39.26	pescadou	6_50
pp100	pescadou	pescadou	3	1.17109557109557	7	50	BX07.2.1f1.50.1	BX07.3.2f1.1	BX07.3.2f2.76	pescadou	BX07.3.2f1.30	BX07.2.1f2.18	TT06DC 44.1	pescadou	7_50
pp111	pescadou	pescadou	3	1.28196090996476	8	50	BX07.3.2f1.1	BX07.3.2f2.76	BX07.2.1f1.7.1	pescadou	BX07.2.1f2.72	BX07.3.2f1.30	BX07.2.1f2.18	pescadou	8_50
pp130	pescadou	pescadou	3	1.38271148873291	9	50	BX07.3.2f2.76	BX07.2.1f1.7.1	BX07.2.1f1.29.2	pescadou	BX07.2.1f1.2.2	BX07.2.1f2.72	BX07.3.2f1.30	pescadou	9_50
pp141	pescadou	pescadou	3.5	2.53566796368353	10	50	BX07.2.1f1.7.1	BX07.2.1f1.29.2	side3	side4	side5	BX07.2.1f1.2.2	BX07.2.1f2.72	pescadou	10_50
p48	Dic2 x Soldur	BX07.3.2f2.41	0	0.0570921086018777	1	51	side1	pescadou	pescadou	BX07.2.1f2.15	BX07.2.1f2.6	TT06DC 39.23	side7	side8	1_51
p97	Dic2 x Lloyd	BX07.2.1f2.15	4	1.00695588504485	2	51	pescadou	pescadou	pescadou	BX07.3.2f1.23	BX07.2.1f2.60	BX07.2.1f2.6	TT06DC 39.23	BX07.3.2f2.41	2_51
p193	Dic2 x Soldur	BX07.3.2f1.23	0	0.0363672105366621	3	51	pescadou	pescadou	pescadou	TT06DC 40.41	BX07.2.1f2.76	BX07.2.1f2.60	BX07.2.1f2.6	BX07.2.1f2.15	3_51
p237	Dic2 x Silur	TT06DC 40.41	2	1.08549376607956	4	51	pescadou	pescadou	pescadou	TT06DC 39.26	BX07.3.2f1.57	BX07.2.1f2.76	BX07.2.1f2.60	BX07.3.2f1.23	4_51
p336	Dic2 x Silur	TT06DC 39.26	2.5	0.999642090193271	5	51	pescadou	pescadou	pescadou	TT06DC 44.1	BX07.3.2f1.25	BX07.3.2f1.57	BX07.2.1f2.76	TT06DC 40.41	5_51
p379	Dic2 x Silur	TT06DC 44.1	2	1.3504394669691	6	51	pescadou	pescadou	pescadou	BX07.2.1f2.18	BX07.2.1f2.93	BX07.3.2f1.25	BX07.3.2f1.57	TT06DC 39.26	6_51
p479	Dic2 x Lloyd	BX07.2.1f2.18	2	0.143589743589744	7	51	pescadou	pescadou	pescadou	BX07.3.2f1.30	BX07.2.1f1.4.2	BX07.2.1f2.93	BX07.3.2f1.25	TT06DC 44.1	7_51
p523	Dic2 x Soldur	BX07.3.2f1.30	0	0.0513869940882219	8	51	pescadou	pescadou	pescadou	BX07.2.1f2.72	BX07.2.1f1.45.1	BX07.2.1f1.4.2	BX07.2.1f2.93	BX07.2.1f2.18	8_51
p617	Dic2 x Lloyd	BX07.2.1f2.72	2.5	1.29405245659402	9	51	pescadou	pescadou	pescadou	BX07.2.1f1.2.2	TT06DC 42.13	BX07.2.1f1.45.1	BX07.2.1f1.4.2	BX07.3.2f1.30	9_51
p655	Dic2 x Lloyd	BX07.2.1f1.2.2	4	0.776960784313725	10	51	pescadou	pescadou	side3	side4	side5	TT06DC 42.13	BX07.2.1f1.45.1	BX07.2.1f2.72	10_51
p49	Dic2 x Silur	TT06DC 39.23	2	1.23445825932504	1	52	side1	BX07.3.2f2.41	BX07.2.1f2.15	BX07.2.1f2.6	BX07.3.2f1.56	BX07.2.1f1.14.1	side7	side8	1_52
p96	Dic2 x Lloyd	BX07.2.1f2.6	2	1.02159985356031	2	52	BX07.3.2f2.41	BX07.2.1f2.15	BX07.3.2f1.23	BX07.2.1f2.60	TT06DC 40.10	BX07.3.2f1.56	BX07.2.1f1.14.1	TT06DC 39.23	2_52
p195	Dic2 x Lloyd	BX07.2.1f2.60	3	0.990957342244938	3	52	BX07.2.1f2.15	BX07.3.2f1.23	TT06DC 40.41	BX07.2.1f2.76	TT06DC 38.18	TT06DC 40.10	BX07.3.2f1.56	BX07.2.1f2.6	3_52
p236	Dic2 x Lloyd	BX07.2.1f2.76	2	0.656410256410256	4	52	BX07.3.2f1.23	TT06DC 40.41	TT06DC 39.26	BX07.3.2f1.57	BX07.2.1f1.9.1	TT06DC 38.18	TT06DC 40.10	BX07.2.1f2.60	4_52
p337	Dic2 x Soldur	BX07.3.2f1.57	0	0.0690765926986399	5	52	TT06DC 40.41	TT06DC 39.26	TT06DC 44.1	BX07.3.2f1.25	BX07.2.1f2.98	BX07.2.1f1.9.1	TT06DC 38.18	BX07.2.1f2.76	5_52
p377	Dic2 x Soldur	BX07.3.2f1.25	0	0.522540402608449	6	52	TT06DC 39.26	TT06DC 44.1	BX07.2.1f2.18	BX07.2.1f2.93	TT06DC 42.14	BX07.2.1f2.98	BX07.2.1f1.9.1	BX07.3.2f1.57	6_52
p480	Dic2 x Lloyd	BX07.2.1f2.93	0	0.0326538689887196	7	52	TT06DC 44.1	BX07.2.1f2.18	BX07.3.2f1.30	BX07.2.1f1.4.2	BX07.2.1f2.13	TT06DC 42.14	BX07.2.1f2.98	BX07.3.2f1.25	7_52
p522	Dic2 x Lloyd	BX07.2.1f1.4.2	3	0.960891314233743	8	52	BX07.2.1f2.18	BX07.3.2f1.30	BX07.2.1f2.72	BX07.2.1f1.45.1	BX07.2.1f2.49	BX07.2.1f2.13	TT06DC 42.14	BX07.2.1f2.93	8_52
p618	Dic2 x Lloyd	BX07.2.1f1.45.1	2.5	1.17584041374215	9	52	BX07.3.2f1.30	BX07.2.1f2.72	BX07.2.1f1.2.2	TT06DC 42.13	BX07.2.1f1.24.1	BX07.2.1f2.49	BX07.2.1f2.13	BX07.2.1f1.4.2	9_52
p654	Dic2 x Silur	TT06DC 42.13	3.5	2.75875486381323	10	52	BX07.2.1f2.72	BX07.2.1f1.2.2	side3	side4	side5	BX07.2.1f1.24.1	BX07.2.1f2.49	BX07.2.1f1.45.1	10_52
p50	Dic2 x Lloyd	BX07.2.1f1.14.1	2	0.848769347881248	1	53	side1	TT06DC 39.23	BX07.2.1f2.6	BX07.3.2f1.56	BX07.2.1f1.6.2	BX07.2.1f2.64	side7	side8	1_53
p93	Dic2 x Soldur	BX07.3.2f1.56	0	0.831228262859235	2	53	TT06DC 39.23	BX07.2.1f2.6	BX07.2.1f2.60	TT06DC 40.10	dicA	BX07.2.1f1.6.2	BX07.2.1f2.64	BX07.2.1f1.14.1	2_53
p196	Dic2 x Silur	TT06DC 40.10	3	0.950068802830745	3	53	BX07.2.1f2.6	BX07.2.1f2.60	BX07.2.1f2.76	TT06DC 38.18	TT06DC 38.51	dicA	BX07.2.1f1.6.2	BX07.3.2f1.56	3_53
p235	Dic2 x Silur	TT06DC 38.18	1.5	0.455011655011655	4	53	BX07.2.1f2.60	BX07.2.1f2.76	BX07.3.2f1.57	BX07.2.1f1.9.1	BX07.2.1f2.80	TT06DC 38.51	dicA	TT06DC 40.10	4_53
p338	Dic2 x Lloyd	BX07.2.1f1.9.1	0	0.0690765926986399	5	53	BX07.2.1f2.76	BX07.3.2f1.57	BX07.3.2f1.25	BX07.2.1f2.98	Soldur	BX07.2.1f2.80	TT06DC 38.51	TT06DC 38.18	5_53
p376	Dic2 x Lloyd	BX07.2.1f2.98	1.5	0.765239580379926	6	53	BX07.3.2f1.57	BX07.3.2f1.25	BX07.2.1f2.93	TT06DC 42.14	BX07.2.1f2.19	Soldur	BX07.2.1f2.80	BX07.2.1f1.9.1	6_53
p481	Dic2 x Silur	TT06DC 42.14	3	1.01741539679398	7	53	BX07.3.2f1.25	BX07.2.1f2.93	BX07.2.1f1.4.2	BX07.2.1f2.13	BX07.2.1f2.40	BX07.2.1f2.19	Soldur	BX07.2.1f2.98	7_53
p521	Dic2 x Lloyd	BX07.2.1f2.13	2.5	1.19736243747158	8	53	BX07.2.1f2.93	BX07.2.1f1.4.2	BX07.2.1f1.45.1	BX07.2.1f2.49	TT06DC 40.34	BX07.2.1f2.40	BX07.2.1f2.19	TT06DC 42.14	8_53
p620	Dic2 x Lloyd	BX07.2.1f2.49	3	0.673439231621721	9	53	BX07.2.1f1.4.2	BX07.2.1f1.45.1	TT06DC 42.13	BX07.2.1f1.24.1	BX07.2.1f2.82	TT06DC 40.34	BX07.2.1f2.40	BX07.2.1f2.13	9_53
p651	Dic2 x Lloyd	BX07.2.1f1.24.1	4	1.37872892347601	10	53	BX07.2.1f1.45.1	TT06DC 42.13	side3	side4	side5	BX07.2.1f2.82	TT06DC 40.34	BX07.2.1f2.49	10_53
p53	Dic2 x Lloyd	BX07.2.1f2.64	0	0.767571682314134	1	54	side1	BX07.2.1f1.14.1	BX07.3.2f1.56	BX07.2.1f1.6.2	pescadou	pescadou	side7	side8	1_54
p92	Dic2 x Lloyd	BX07.2.1f1.6.2	2	0.772652388797364	2	54	BX07.2.1f1.14.1	BX07.3.2f1.56	TT06DC 40.10	dicA	pescadou	pescadou	pescadou	BX07.2.1f2.64	2_54
p197	dicA	dicA	4	1.13092195793198	3	54	BX07.3.2f1.56	TT06DC 40.10	TT06DC 38.18	TT06DC 38.51	pescadou	pescadou	pescadou	BX07.2.1f1.6.2	3_54
p234	Dic2 x Silur	TT06DC 38.51	2	0.0484860478923412	4	54	TT06DC 40.10	TT06DC 38.18	BX07.2.1f1.9.1	BX07.2.1f2.80	pescadou	pescadou	pescadou	dicA	4_54
p339	Dic2 x Lloyd	BX07.2.1f2.80	2	0.999642090193271	5	54	TT06DC 38.18	BX07.2.1f1.9.1	BX07.2.1f2.98	Soldur	pescadou	pescadou	pescadou	TT06DC 38.51	5_54
p375	Soldur	Soldur	0	0.0666288630564219	6	54	BX07.2.1f1.9.1	BX07.2.1f2.98	TT06DC 42.14	BX07.2.1f2.19	pescadou	pescadou	pescadou	BX07.2.1f2.80	6_54
p482	Dic2 x Lloyd	BX07.2.1f2.19	3	1.07599445873738	7	54	BX07.2.1f2.98	TT06DC 42.14	BX07.2.1f2.13	BX07.2.1f2.40	pescadou	pescadou	pescadou	Soldur	7_54
p519	Dic2 x Lloyd	BX07.2.1f2.40	2	1.27194179172351	8	54	TT06DC 42.14	BX07.2.1f2.13	BX07.2.1f2.49	TT06DC 40.34	pescadou	pescadou	pescadou	BX07.2.1f2.19	8_54
p621	Dic2 x Silur	TT06DC 40.34	2.5	1.20539342445512	9	54	BX07.2.1f2.13	BX07.2.1f2.49	BX07.2.1f1.24.1	BX07.2.1f2.82	pescadou	pescadou	pescadou	BX07.2.1f2.40	9_54
p649	Dic2 x Lloyd	BX07.2.1f2.82	4	1.07107843137255	10	54	BX07.2.1f2.49	BX07.2.1f1.24.1	side3	side4	side5	pescadou	pescadou	TT06DC 40.34	10_54
pp11	pescadou	pescadou	5	1.33595534128394	1	55	side1	BX07.2.1f2.64	BX07.2.1f1.6.2	pescadou	BX07.3.2f2.24	Soldur	side7	side8	1_55
pp20	pescadou	pescadou	4	1.02159985356031	2	55	BX07.2.1f2.64	BX07.2.1f1.6.2	dicA	pescadou	BX07.2.1f1.34.2	BX07.3.2f2.24	Soldur	pescadou	2_55
pp41	pescadou	pescadou	4	1.10575977983094	3	55	BX07.2.1f1.6.2	dicA	TT06DC 38.51	pescadou	BX07.3.2f2.89	BX07.2.1f1.34.2	BX07.3.2f2.24	pescadou	3_55
pp49	pescadou	pescadou	3	1.22517482517483	4	55	dicA	TT06DC 38.51	BX07.2.1f2.80	pescadou	BX07.3.2f1.65	BX07.3.2f2.89	BX07.2.1f1.34.2	pescadou	4_55
pp70	pescadou	pescadou	3	1.01395848246242	5	55	TT06DC 38.51	BX07.2.1f2.80	Soldur	pescadou	TT06DC 42.46	BX07.3.2f1.65	BX07.3.2f2.89	pescadou	5_55
pp80	pescadou	pescadou	3	1.60674794442869	6	55	BX07.2.1f2.80	Soldur	BX07.2.1f2.19	pescadou	BX07.3.2f2.47	TT06DC 42.46	BX07.3.2f1.65	pescadou	6_55
pp101	pescadou	pescadou	3.5	1.13951219512195	7	55	Soldur	BX07.2.1f2.19	BX07.2.1f2.40	pescadou	BX07.2.1f1.37.1	BX07.3.2f2.47	TT06DC 42.46	pescadou	7_55
pp110	pescadou	pescadou	3	1.3356070941337	8	55	BX07.2.1f2.19	BX07.2.1f2.40	TT06DC 40.34	pescadou	TT06DC 44.31	BX07.2.1f1.37.1	BX07.3.2f2.47	pescadou	8_55
pp131	pescadou	pescadou	3	1.17821177906622	9	55	BX07.2.1f2.40	TT06DC 40.34	BX07.2.1f2.82	pescadou	TT06DC 40.47	TT06DC 44.31	BX07.2.1f1.37.1	pescadou	9_55
pp140	pescadou	pescadou	4	3.09079118028534	10	55	TT06DC 40.34	BX07.2.1f2.82	side3	side4	side5	TT06DC 40.47	TT06DC 44.31	pescadou	10_55
p54	Soldur	Soldur	0	0.0573940020682523	1	56	side1	pescadou	pescadou	BX07.3.2f2.24	TT06DC 40.35	TT06DC 40.32	side7	side8	1_56
p91	Dic2 x Soldur	BX07.3.2f2.24	0	0.0620924298270485	2	56	pescadou	pescadou	pescadou	BX07.2.1f1.34.2	BX07.3.2f2.39	TT06DC 40.35	TT06DC 40.32	Soldur	2_56
p198	Dic2 x Lloyd	BX07.2.1f1.34.2	2	1.08217023786121	3	56	pescadou	pescadou	pescadou	BX07.3.2f2.89	TT06DC 39.29	BX07.3.2f2.39	TT06DC 40.35	BX07.3.2f2.24	3_56
p233	Dic2 x Soldur	BX07.3.2f2.89	1	0.119347319347319	4	56	pescadou	pescadou	pescadou	BX07.3.2f1.65	TT06DC 39.11	TT06DC 39.29	BX07.3.2f2.39	BX07.2.1f1.34.2	4_56
p340	Dic2 x Soldur	BX07.3.2f1.65	1	0.0459299681673488	5	56	pescadou	pescadou	pescadou	TT06DC 42.46	TT06DC 39.37	TT06DC 39.11	TT06DC 39.29	BX07.3.2f2.89	5_56
p374	Dic2 x Silur	TT06DC 42.46	3	1.57045647859371	6	56	pescadou	pescadou	pescadou	BX07.3.2f2.47	BX07.2.1f1.48.1	TT06DC 39.37	TT06DC 39.11	BX07.3.2f1.65	6_56
p483	Dic2 x Soldur	BX07.3.2f2.47	0	0.0702439024390244	7	56	pescadou	pescadou	pescadou	BX07.2.1f1.37.1	TT06DC 39.10	BX07.2.1f1.48.1	TT06DC 39.37	TT06DC 42.46	7_56
p518	Dic2 x Lloyd	BX07.2.1f1.37.1	3	1.14097316962256	8	56	pescadou	pescadou	pescadou	TT06DC 44.31	TT06DC 42.44	TT06DC 39.10	BX07.2.1f1.48.1	BX07.3.2f2.47	8_56
p622	Dic2 x Silur	TT06DC 44.31	0	1.16911764705882	9	56	pescadou	pescadou	pescadou	TT06DC 40.47	BX07.2.1f2.51	TT06DC 42.44	TT06DC 39.10	BX07.2.1f1.37.1	9_56
p648	Dic2 x Silur	TT06DC 40.47	3	1.58625162127108	10	56	pescadou	pescadou	side3	side4	side5	BX07.2.1f2.51	TT06DC 42.44	TT06DC 44.31	10_56
p55	Dic2 x Silur	TT06DC 40.32	3.5	1.29834539813857	1	57	side1	Soldur	BX07.3.2f2.24	TT06DC 40.35	BX07.3.2f2.70	TT06DC 39.36	side7	side8	1_57
p90	Dic2 x Silur	TT06DC 40.35	2	1.37312163311596	2	57	Soldur	BX07.3.2f2.24	BX07.2.1f1.34.2	BX07.3.2f2.39	BX07.2.1f1.8.1	BX07.3.2f2.70	TT06DC 39.36	TT06DC 40.32	2_57
p199	Dic2 x Soldur	BX07.3.2f2.39	2	0.0690765926986399	3	57	BX07.3.2f2.24	BX07.2.1f1.34.2	BX07.3.2f2.89	TT06DC 39.29	TT06DC 42.9	BX07.2.1f1.8.1	BX07.3.2f2.70	TT06DC 40.35	3_57
p232	Dic2 x Silur	TT06DC 39.29	2	0.949184149184149	4	57	BX07.2.1f1.34.2	BX07.3.2f2.89	BX07.3.2f1.65	TT06DC 39.11	TT06DC 44.33	TT06DC 42.9	BX07.2.1f1.8.1	BX07.3.2f2.39	4_57
p341	Dic2 x Silur	TT06DC 39.11	0	0.587994542974079	5	57	BX07.3.2f2.89	BX07.3.2f1.65	TT06DC 42.46	TT06DC 39.37	BX07.2.1f1.47.2	TT06DC 44.33	TT06DC 42.9	TT06DC 39.29	5_57
p373	Dic2 x Silur	TT06DC 39.37	2.5	1.07916089451811	6	57	BX07.3.2f1.65	TT06DC 42.46	BX07.3.2f2.47	BX07.2.1f1.48.1	TT06DC 39.9	BX07.2.1f1.47.2	TT06DC 44.33	TT06DC 39.11	6_57
p484	Dic2 x Lloyd	BX07.2.1f1.48.1	3	1.06536585365854	7	57	TT06DC 42.46	BX07.3.2f2.47	BX07.2.1f1.37.1	TT06DC 39.10	TT06DC 44.3	TT06DC 39.9	BX07.2.1f1.47.2	TT06DC 39.37	7_57
p517	Dic2 x Silur	TT06DC 39.10	1.5	1.29195088676671	8	57	BX07.3.2f2.47	BX07.2.1f1.37.1	TT06DC 44.31	TT06DC 42.44	TT06DC 44.56	TT06DC 44.3	TT06DC 39.9	BX07.2.1f1.48.1	8_57
p623	Dic2 x Silur	TT06DC 42.44	2.5	1.13643790849673	9	57	BX07.2.1f1.37.1	TT06DC 44.31	TT06DC 40.47	BX07.2.1f2.51	BX07.3.2f2.27	TT06DC 44.56	TT06DC 44.3	TT06DC 39.10	9_57
p645	Dic2 x Lloyd	BX07.2.1f2.51	2.5	1.23447712418301	10	57	TT06DC 44.31	TT06DC 40.47	side3	side4	side5	BX07.3.2f2.27	TT06DC 44.56	TT06DC 42.44	10_57
p59	Dic2 x Silur	TT06DC 39.36	2	0.264219234746639	1	58	side1	TT06DC 40.32	TT06DC 40.35	BX07.3.2f2.70	TT06DC 38.44	TT06DC 40.33	side7	side8	1_58
p89	Dic2 x Soldur	BX07.3.2f2.70	0	0.0598242132123618	2	58	TT06DC 40.32	TT06DC 40.35	BX07.3.2f2.39	BX07.2.1f1.8.1	TT06DC 42.46	TT06DC 38.44	TT06DC 40.33	TT06DC 39.36	2_58
p200	Dic2 x Lloyd	BX07.2.1f1.8.1	1	0.0690765926986399	3	58	TT06DC 40.35	BX07.3.2f2.39	TT06DC 39.29	TT06DC 42.9	BX07.2.1f2.11	TT06DC 42.46	TT06DC 38.44	BX07.3.2f2.70	3_58
p231	Dic2 x Silur	TT06DC 42.9	1.5	0.227505827505828	4	58	BX07.3.2f2.39	TT06DC 39.29	TT06DC 39.11	TT06DC 44.33	BX07.2.1f1.40.2	BX07.2.1f2.11	TT06DC 42.46	BX07.2.1f1.8.1	4_58
p343	Dic2 x Silur	TT06DC 44.33	3	1.47972781400624	5	58	TT06DC 39.29	TT06DC 39.11	TT06DC 39.37	BX07.2.1f1.47.2	BX07.2.1f1.44.2	BX07.2.1f1.40.2	BX07.2.1f2.11	TT06DC 42.9	5_58
p372	Dic2 x Lloyd	BX07.2.1f1.47.2	2	0.0326538689887196	6	58	TT06DC 39.11	TT06DC 39.37	BX07.2.1f1.48.1	TT06DC 39.9	dicF	BX07.2.1f1.44.2	BX07.2.1f1.40.2	TT06DC 44.33	6_58
p485	Dic2 x Silur	TT06DC 39.9	2	0.113170731707317	7	58	TT06DC 39.37	BX07.2.1f1.48.1	TT06DC 39.10	TT06DC 44.3	TT06DC 38.15	dicF	BX07.2.1f1.44.2	BX07.2.1f1.47.2	7_58
p515	Dic2 x Silur	TT06DC 44.3	1	0.984538426557526	8	58	BX07.2.1f1.48.1	TT06DC 39.10	TT06DC 42.44	TT06DC 44.56	TT06DC 38.35	TT06DC 38.15	dicF	TT06DC 39.9	8_58
p624	Dic2 x Silur	TT06DC 44.56	1	0.0580065359477124	9	58	TT06DC 39.10	TT06DC 42.44	BX07.2.1f2.51	BX07.3.2f2.27	BX07.2.1f1.36.2	TT06DC 38.35	TT06DC 38.15	TT06DC 44.3	9_58
p644	Dic2 x Soldur	BX07.3.2f2.27	0	1.10375816993464	10	58	TT06DC 42.44	BX07.2.1f2.51	side3	side4	side5	BX07.2.1f1.36.2	TT06DC 38.35	TT06DC 44.56	10_58
p60	Dic2 x Silur	TT06DC 40.33	4	0.0573940020682523	1	59	side1	TT06DC 39.36	BX07.3.2f2.70	TT06DC 38.44	pescadou	pescadou	side7	side8	1_59
p88	Dic2 x Silur	TT06DC 38.44	0	0.0570921086018777	2	59	TT06DC 39.36	BX07.3.2f2.70	BX07.2.1f1.8.1	TT06DC 42.46	pescadou	pescadou	pescadou	TT06DC 40.33	2_59
p201	Dic2 x Silur	TT06DC 42.46	2	0.999642090193271	3	59	BX07.3.2f2.70	BX07.2.1f1.8.1	TT06DC 42.9	BX07.2.1f2.11	pescadou	pescadou	pescadou	TT06DC 38.44	3_59
p226	Dic2 x Lloyd	BX07.2.1f2.11	2.5	1.07599067599068	4	59	BX07.2.1f1.8.1	TT06DC 42.9	TT06DC 44.33	BX07.2.1f1.40.2	pescadou	pescadou	pescadou	TT06DC 42.46	4_59
p344	Dic2 x Lloyd	BX07.2.1f1.40.2	3	1.51375106322654	5	59	TT06DC 42.9	TT06DC 44.33	BX07.2.1f1.47.2	BX07.2.1f1.44.2	pescadou	pescadou	pescadou	BX07.2.1f2.11	5_59
p371	Dic2 x Lloyd	BX07.2.1f1.44.2	2.5	1.07206292819081	6	59	TT06DC 44.33	BX07.2.1f1.47.2	TT06DC 39.9	dicF	pescadou	pescadou	pescadou	BX07.2.1f1.40.2	6_59
p486	dicF	dicF	4	0.421463414634146	7	59	BX07.2.1f1.47.2	TT06DC 39.9	TT06DC 44.3	TT06DC 38.15	pescadou	pescadou	pescadou	BX07.2.1f1.44.2	7_59
p514	Dic2 x Silur	TT06DC 38.15	1	1.17735334242838	8	59	TT06DC 39.9	TT06DC 44.3	TT06DC 44.56	TT06DC 38.35	pescadou	pescadou	pescadou	dicF	8_59
p625	Dic2 x Silur	TT06DC 38.35	2	0.875	9	59	TT06DC 44.3	TT06DC 44.56	BX07.3.2f2.27	BX07.2.1f1.36.2	pescadou	pescadou	pescadou	TT06DC 38.15	9_59
p643	Dic2 x Lloyd	BX07.2.1f1.36.2	0	0.0580065359477124	10	59	TT06DC 44.56	BX07.3.2f2.27	side3	side4	side5	pescadou	pescadou	TT06DC 38.35	10_59
pp12	pescadou	pescadou	5	1.38107549120993	1	60	side1	TT06DC 40.33	TT06DC 38.44	pescadou	TT06DC 40.52	TT06DC 42.28	side7	side8	1_60
pp19	pescadou	pescadou	5	1.13296117736615	2	60	TT06DC 40.33	TT06DC 38.44	TT06DC 42.46	pescadou	TT06DC 40.49	TT06DC 40.52	TT06DC 42.28	pescadou	2_60
pp42	pescadou	pescadou	3	0.298138869005011	3	60	TT06DC 38.44	TT06DC 42.46	BX07.2.1f2.11	pescadou	BX07.3.2f1.17	TT06DC 40.49	TT06DC 40.52	pescadou	3_60
pp48	pescadou	pescadou	3	1.25874125874126	4	60	TT06DC 42.46	BX07.2.1f2.11	BX07.2.1f1.40.2	pescadou	TT06DC 42.22	BX07.3.2f1.17	TT06DC 40.49	pescadou	4_60
pp71	pescadou	pescadou	3.5	1.56365182874965	5	60	BX07.2.1f2.11	BX07.2.1f1.40.2	BX07.2.1f1.44.2	pescadou	BX07.3.2f1.59	TT06DC 42.22	BX07.3.2f1.17	pescadou	5_60
pp79	pescadou	pescadou	3	1.13296117736615	6	60	BX07.2.1f1.40.2	BX07.2.1f1.44.2	dicF	pescadou	BX07.3.2f1.69	BX07.3.2f1.59	TT06DC 42.22	pescadou	6_60
pp102	pescadou	pescadou	4	1.44	7	60	BX07.2.1f1.44.2	dicF	TT06DC 38.15	pescadou	TT06DC 44.48	BX07.3.2f1.69	BX07.3.2f1.59	pescadou	7_60
pp109	pescadou	pescadou	2.5	1.3137789904502	8	60	dicF	TT06DC 38.15	TT06DC 38.35	pescadou	TT06DC 40.52	TT06DC 44.48	BX07.3.2f1.69	pescadou	8_60
pp132	pescadou	pescadou	3	1.33251633986928	9	60	TT06DC 38.15	TT06DC 38.35	BX07.2.1f1.36.2	pescadou	BX07.3.2f1.61	TT06DC 40.52	TT06DC 44.48	pescadou	9_60
pp139	pescadou	pescadou	3.5	1.16911764705882	10	60	TT06DC 38.35	BX07.2.1f1.36.2	side3	side4	side5	BX07.3.2f1.61	TT06DC 40.52	pescadou	10_60
p63	Dic2 x Silur	TT06DC 42.28	5	1.27766287487073	1	61	side1	pescadou	pescadou	TT06DC 40.52	TT06DC 40.5	TT06DC 39.30	side7	side8	1_61
p86	Dic2 x Silur	TT06DC 40.52	2	1.01116467901548	2	61	pescadou	pescadou	pescadou	TT06DC 40.49	BX07.2.1f2.62	TT06DC 40.5	TT06DC 39.30	TT06DC 42.28	2_61
p202	Dic2 x Silur	TT06DC 40.49	0	0.318147304479879	3	61	pescadou	pescadou	pescadou	BX07.3.2f1.17	dicE	BX07.2.1f2.62	TT06DC 40.5	TT06DC 40.52	3_61
p225	Dic2 x Soldur	BX07.3.2f1.17	2	1.03869463869464	4	61	pescadou	pescadou	pescadou	TT06DC 42.22	BX07.2.1f2.86	dicE	BX07.2.1f2.62	TT06DC 40.49	4_61
p345	Dic2 x Silur	TT06DC 42.22	3	1.53870144598809	5	61	pescadou	pescadou	pescadou	BX07.3.2f1.59	TT06DC 44.54	BX07.2.1f2.86	dicE	BX07.3.2f1.17	5_61
p370	Dic2 x Soldur	BX07.3.2f1.59	2.5	0.422481603653895	6	61	pescadou	pescadou	pescadou	BX07.3.2f1.69	BX07.2.1f2.70	TT06DC 44.54	BX07.2.1f2.86	TT06DC 42.22	6_61
p487	Dic2 x Soldur	BX07.3.2f1.69	0	1.7990243902439	7	61	pescadou	pescadou	pescadou	TT06DC 44.48	TT06DC 40.29	BX07.2.1f2.70	TT06DC 44.54	BX07.3.2f1.59	7_61
p513	Dic2 x Silur	TT06DC 44.48	2	1.26102773988176	8	61	pescadou	pescadou	pescadou	TT06DC 40.52	BX07.2.1f1.32.1	TT06DC 40.29	BX07.2.1f2.70	BX07.3.2f1.69	8_61
p626	Dic2 x Silur	TT06DC 40.52	1	0.348356113779091	9	61	pescadou	pescadou	pescadou	BX07.3.2f1.61	BX07.3.2f1.29	BX07.2.1f1.32.1	TT06DC 40.29	TT06DC 44.48	9_61
p642	Dic2 x Soldur	BX07.3.2f1.61	2.5	0.940359477124183	10	61	pescadou	pescadou	side3	side4	side5	BX07.3.2f1.29	BX07.2.1f1.32.1	TT06DC 40.52	10_61
p64	Dic2 x Silur	TT06DC 39.30	4	1.23629782833506	1	62	side1	TT06DC 42.28	TT06DC 40.52	TT06DC 40.5	TT06DC 39.31	TT06DC 42.35	side7	side8	1_62
p85	Dic2 x Silur	TT06DC 40.5	2	0.848769347881248	2	62	TT06DC 42.28	TT06DC 40.52	TT06DC 40.49	BX07.2.1f2.62	BX07.3.2f2.17	TT06DC 39.31	TT06DC 42.35	TT06DC 39.30	2_62
p203	Dic2 x Lloyd	BX07.2.1f2.62	0	0.986332574031891	3	62	TT06DC 40.52	TT06DC 40.49	BX07.3.2f1.17	dicE	BX07.2.1f2.89	BX07.3.2f2.17	TT06DC 39.31	TT06DC 40.5	3_62
p223	dicE	dicE	0	0.0428904428904429	4	62	TT06DC 40.49	BX07.3.2f1.17	TT06DC 42.22	BX07.2.1f2.86	TT06DC 38.32	BX07.2.1f2.89	BX07.3.2f2.17	BX07.2.1f2.62	4_62
p347	Dic2 x Lloyd	BX07.2.1f2.86	2	0.894527927417068	5	62	BX07.3.2f1.17	TT06DC 42.22	BX07.3.2f1.59	TT06DC 44.54	BX07.2.1f2.9	TT06DC 38.32	BX07.2.1f2.89	dicE	5_62
p369	Dic2 x Silur	TT06DC 44.54	2	0.0570921086018777	6	62	TT06DC 42.22	BX07.3.2f1.59	BX07.3.2f1.69	BX07.2.1f2.70	TT06DC 42.2	BX07.2.1f2.9	TT06DC 38.32	BX07.2.1f2.86	6_62
p489	Dic2 x Lloyd	BX07.2.1f2.70	4	1.08878048780488	7	62	BX07.3.2f1.59	BX07.3.2f1.69	TT06DC 44.48	TT06DC 40.29	BX07.2.1f1.25.1	TT06DC 42.2	BX07.2.1f2.9	TT06DC 44.54	7_62
p512	Dic2 x Silur	TT06DC 40.29	2	1.26284674852206	8	62	BX07.3.2f1.69	TT06DC 44.48	TT06DC 40.52	BX07.2.1f1.32.1	BX07.2.1f1.15.1	BX07.2.1f1.25.1	TT06DC 42.2	BX07.2.1f2.70	8_62
p628	Dic2 x Lloyd	BX07.2.1f1.32.1	1.5	0.939416328038419	9	62	TT06DC 44.48	TT06DC 40.52	BX07.3.2f1.61	BX07.3.2f1.29	BX07.2.1f1.49.2	BX07.2.1f1.15.1	BX07.2.1f1.25.1	TT06DC 40.29	9_62
p641	Dic2 x Soldur	BX07.3.2f1.29	0	0.0580065359477124	10	62	TT06DC 40.52	BX07.3.2f1.61	side3	side4	side5	BX07.2.1f1.49.2	BX07.2.1f1.15.1	BX07.2.1f1.32.1	10_62
p65	Dic2 x Silur	TT06DC 42.35	4	1.33971044467425	1	63	side1	TT06DC 39.30	TT06DC 40.5	TT06DC 39.31	TT06DC 44.56	BX07.2.1f1.43.2	side7	side8	1_63
p84	Dic2 x Silur	TT06DC 39.31	3	0.65805387575591	2	63	TT06DC 39.30	TT06DC 40.5	BX07.2.1f2.62	BX07.3.2f2.17	BX07.2.1f1.48.2	TT06DC 44.56	BX07.2.1f1.43.2	TT06DC 42.35	2_63
p204	Dic2 x Soldur	BX07.3.2f2.17	1	0.662363958491521	3	63	TT06DC 40.5	BX07.2.1f2.62	dicE	BX07.2.1f2.89	BX07.3.2f2.18	BX07.2.1f1.48.2	TT06DC 44.56	TT06DC 39.31	3_63
p222	Dic2 x Lloyd	BX07.2.1f2.89	3	1.18041958041958	4	63	BX07.2.1f2.62	dicE	BX07.2.1f2.86	TT06DC 38.32	TT06DC 40.46	BX07.3.2f2.18	BX07.2.1f1.48.2	BX07.3.2f2.17	4_63
p348	Dic2 x Silur	TT06DC 38.32	2	1.18826739427012	5	63	dicE	BX07.2.1f2.86	TT06DC 44.54	BX07.2.1f2.9	BX07.3.2f1.12	TT06DC 40.46	BX07.3.2f2.18	BX07.2.1f2.89	5_63
p368	Dic2 x Lloyd	BX07.2.1f2.9	2	1.49106889707967	6	63	BX07.2.1f2.86	TT06DC 44.54	BX07.2.1f2.70	TT06DC 42.2	BX07.3.2f2.31	BX07.3.2f1.12	TT06DC 40.46	TT06DC 38.32	6_63
p490	Dic2 x Silur	TT06DC 42.2	3	0.651707317073171	7	63	TT06DC 44.54	BX07.2.1f2.70	TT06DC 40.29	BX07.2.1f1.25.1	BX07.3.2f2.26	BX07.3.2f2.31	BX07.3.2f1.12	BX07.2.1f2.9	7_63
p511	Dic2 x Lloyd	BX07.2.1f1.25.1	3	0.866302864938609	8	63	BX07.2.1f2.70	TT06DC 40.29	BX07.2.1f1.32.1	BX07.2.1f1.15.1	BX07.3.2f1.24	BX07.3.2f2.26	BX07.3.2f2.31	TT06DC 42.2	8_63
p629	Dic2 x Lloyd	BX07.2.1f1.15.1	2	1.17584041374215	9	63	TT06DC 40.29	BX07.2.1f1.32.1	BX07.3.2f1.29	BX07.2.1f1.49.2	TT06DC 42.18	BX07.3.2f1.24	BX07.3.2f2.26	BX07.2.1f1.25.1	9_63
p640	Dic2 x Lloyd	BX07.2.1f1.49.2	3.5	1.33251633986928	10	63	BX07.2.1f1.32.1	BX07.3.2f1.29	side3	side4	side5	TT06DC 42.18	BX07.3.2f1.24	BX07.2.1f1.15.1	10_63
p66	Dic2 x Lloyd	BX07.2.1f1.43.2	1	0.0367114788004137	1	64	side1	TT06DC 42.35	TT06DC 39.31	TT06DC 44.56	pescadou	pescadou	side7	side8	1_64
p83	Dic2 x Silur	TT06DC 44.56	1	0.0573940020682523	2	64	TT06DC 42.35	TT06DC 39.31	BX07.3.2f2.17	BX07.2.1f1.48.2	pescadou	pescadou	pescadou	BX07.2.1f1.43.2	2_64
p205	Dic2 x Lloyd	BX07.2.1f1.48.2	3	0.601619843077702	3	64	TT06DC 39.31	BX07.3.2f2.17	BX07.2.1f2.89	BX07.3.2f2.18	pescadou	pescadou	pescadou	TT06DC 44.56	3_64
p221	Dic2 x Soldur	BX07.3.2f2.18	0	0.0391608391608392	4	64	BX07.3.2f2.17	BX07.2.1f2.89	TT06DC 38.32	TT06DC 40.46	pescadou	pescadou	pescadou	BX07.2.1f1.48.2	4_64
p349	Dic2 x Silur	TT06DC 40.46	1.5	1.09913597089586	5	64	BX07.2.1f2.89	TT06DC 38.32	BX07.2.1f2.9	BX07.3.2f1.12	pescadou	pescadou	pescadou	BX07.3.2f2.18	5_64
p367	Dic2 x Soldur	BX07.3.2f1.12	0	0.909667597056585	6	64	TT06DC 38.32	BX07.2.1f2.9	TT06DC 42.2	BX07.3.2f2.31	pescadou	pescadou	pescadou	TT06DC 40.46	6_64
p491	Dic2 x Soldur	BX07.3.2f2.31	1.5	0.460487804878049	7	64	BX07.2.1f2.9	TT06DC 42.2	BX07.2.1f1.25.1	BX07.3.2f2.26	pescadou	pescadou	pescadou	BX07.3.2f1.12	7_64
p510	Dic2 x Soldur	BX07.3.2f2.26	1	0.360618462937699	8	64	TT06DC 42.2	BX07.2.1f1.25.1	BX07.2.1f1.15.1	BX07.3.2f1.24	pescadou	pescadou	pescadou	BX07.3.2f2.31	8_64
p630	Dic2 x Soldur	BX07.3.2f1.24	0	0.0580065359477124	9	64	BX07.2.1f1.25.1	BX07.2.1f1.15.1	BX07.2.1f1.49.2	TT06DC 42.18	pescadou	pescadou	pescadou	BX07.3.2f2.26	9_64
p637	Dic2 x Silur	TT06DC 42.18	4	0.503197442046363	10	64	BX07.2.1f1.15.1	BX07.2.1f1.49.2	side3	side4	side5	pescadou	pescadou	BX07.3.2f1.24	10_64
pp13	pescadou	pescadou	4	1.31902792140641	1	65	side1	BX07.2.1f1.43.2	TT06DC 44.56	pescadou	TT06DC 39.28	BX07.2.1f2.39	side7	side8	1_65
pp18	pescadou	pescadou	4	1.40175801447777	2	65	BX07.2.1f1.43.2	TT06DC 44.56	BX07.2.1f1.48.2	pescadou	BX07.2.1f1.40.1	TT06DC 39.28	BX07.2.1f2.39	pescadou	2_65
pp43	pescadou	pescadou	4	1.06732472791698	3	65	TT06DC 44.56	BX07.2.1f1.48.2	BX07.3.2f2.18	pescadou	BX07.2.1f1.28.1	BX07.2.1f1.40.1	TT06DC 39.28	pescadou	3_65
pp47	pescadou	pescadou	3	1.25687645687646	4	65	BX07.2.1f1.48.2	BX07.3.2f2.18	TT06DC 40.46	pescadou	TT06DC 39.32	BX07.2.1f1.28.1	BX07.2.1f1.40.1	pescadou	4_65
pp72	pescadou	pescadou	3	1.58179756166714	5	65	BX07.3.2f2.18	TT06DC 40.46	BX07.3.2f1.12	pescadou	TT06DC 44.36	TT06DC 39.32	BX07.2.1f1.28.1	pescadou	5_65
pp78	pescadou	pescadou	3.5	1.09974272709282	6	65	TT06DC 40.46	BX07.3.2f1.12	BX07.3.2f2.31	pescadou	BX07.3.2f2.67	TT06DC 44.36	TT06DC 39.32	pescadou	6_65
pp103	pescadou	pescadou	4	NA	7	65	BX07.3.2f1.12	BX07.3.2f2.31	BX07.3.2f2.26	pescadou	BX07.3.2f2.62	BX07.3.2f2.67	TT06DC 44.36	pescadou	7_65
pp108	pescadou	pescadou	2.5	1.32287403365166	8	65	BX07.3.2f2.31	BX07.3.2f2.26	BX07.3.2f1.24	pescadou	BX07.2.1f1.25.2	BX07.3.2f2.62	BX07.3.2f2.67	pescadou	8_65
pp133	pescadou	pescadou	3	1.43055555555556	9	65	BX07.3.2f2.26	BX07.3.2f1.24	TT06DC 42.18	pescadou	NA	BX07.2.1f1.25.2	BX07.3.2f2.62	pescadou	9_65
pp138	pescadou	pescadou	4	NA	10	65	BX07.3.2f1.24	TT06DC 42.18	side3	side4	side5	NA	BX07.2.1f1.25.2	pescadou	10_65
p67	Dic2 x Lloyd	BX07.2.1f2.39	3	1.23629782833506	1	66	side1	pescadou	pescadou	TT06DC 39.28	BX07.2.1f1.24.2	TT06DC 42.25	side7	side8	1_66
p82	Dic2 x Silur	TT06DC 39.28	2	1.19493278179938	2	66	pescadou	pescadou	pescadou	BX07.2.1f1.40.1	BX07.3.2f1.84	BX07.2.1f1.24.2	TT06DC 42.25	BX07.2.1f2.39	2_66
p207	Dic2 x Lloyd	BX07.2.1f1.40.1	1.5	0.833981841763943	3	66	pescadou	pescadou	pescadou	BX07.2.1f1.28.1	TT06DC 44.45	BX07.3.2f1.84	BX07.2.1f1.24.2	TT06DC 39.28	3_66
p220	Dic2 x Lloyd	BX07.2.1f1.28.1	2	1.07785547785548	4	66	pescadou	pescadou	pescadou	TT06DC 39.32	BX07.2.1f1.39.2	TT06DC 44.45	BX07.3.2f1.84	BX07.2.1f1.40.1	4_66
p350	Dic2 x Silur	TT06DC 39.32	2	1.58633399489651	5	66	pescadou	pescadou	pescadou	TT06DC 44.36	TT06DC 39.4	BX07.2.1f1.39.2	TT06DC 44.45	BX07.2.1f1.28.1	5_66
p366	Dic2 x Silur	TT06DC 44.36	2	1.08549376607956	6	66	pescadou	pescadou	pescadou	BX07.3.2f2.67	TT06DC 42.7	TT06DC 39.4	BX07.2.1f1.39.2	TT06DC 39.32	6_66
p492	Dic2 x Soldur	BX07.3.2f2.67	2	1.69365853658537	7	66	pescadou	pescadou	pescadou	BX07.3.2f2.62	TT06DC 40.47	TT06DC 42.7	TT06DC 39.4	TT06DC 44.36	7_66
p507	Dic2 x Soldur	BX07.3.2f2.62	0	0.055025011368804	8	66	pescadou	pescadou	pescadou	BX07.2.1f1.25.2	TT06DC 38.29	TT06DC 40.47	TT06DC 42.7	BX07.3.2f2.67	8_66
p631	Dic2 x Lloyd	BX07.2.1f1.25.2	3	0.875	9	66	pescadou	pescadou	pescadou	NA	NA	TT06DC 38.29	TT06DC 40.47	BX07.3.2f2.62	9_66
NA	NA	NA	NA	NA	10	66	pescadou	pescadou	side3	side4	side5	NA	TT06DC 38.29	BX07.2.1f1.25.2	10_66
p68	Dic2 x Silur	TT06DC 42.25	3	1.33971044467425	1	67	side1	BX07.2.1f2.39	TT06DC 39.28	BX07.2.1f1.24.2	TT06DC 38.53	TT06DC 42.36	side7	side8	1_67
p81	Dic2 x Lloyd	BX07.2.1f1.24.2	3	1.17425025853154	2	67	BX07.2.1f2.39	TT06DC 39.28	BX07.2.1f1.40.1	BX07.3.2f1.84	TT06DC 42.3	TT06DC 38.53	TT06DC 42.36	TT06DC 42.25	2_67
p208	Dic2 x Soldur	BX07.3.2f1.84	2	1.06732472791698	3	67	TT06DC 39.28	BX07.2.1f1.40.1	BX07.2.1f1.28.1	TT06DC 44.45	BX07.2.1f2.29	TT06DC 42.3	TT06DC 38.53	BX07.2.1f1.24.2	3_67
p219	Dic2 x Silur	TT06DC 44.45	2	1.17855477855478	4	67	BX07.2.1f1.40.1	BX07.2.1f1.28.1	TT06DC 39.32	BX07.2.1f1.39.2	BX07.2.1f1.1.2	BX07.2.1f2.29	TT06DC 42.3	BX07.3.2f1.84	4_67
p351	Dic2 x Lloyd	BX07.2.1f1.39.2	2.5	1.47292316416218	5	67	BX07.2.1f1.28.1	TT06DC 39.32	TT06DC 44.36	TT06DC 39.4	TT06DC 42.43	BX07.2.1f1.1.2	BX07.2.1f2.29	TT06DC 44.45	5_67
p365	Dic2 x Silur	TT06DC 39.4	0	0.0374035226598061	6	67	TT06DC 39.32	TT06DC 44.36	BX07.3.2f2.67	TT06DC 42.7	TT06DC 40.11	TT06DC 42.43	BX07.2.1f1.1.2	BX07.2.1f1.39.2	6_67
p493	Dic2 x Silur	TT06DC 42.7	2	0.0741463414634146	7	67	TT06DC 44.36	BX07.3.2f2.67	BX07.3.2f2.62	TT06DC 40.47	BX07.2.1f1.37.2	TT06DC 40.11	TT06DC 42.43	TT06DC 39.4	7_67
p505	Dic2 x Silur	TT06DC 40.47	1	1.16462028194634	8	67	BX07.3.2f2.67	BX07.3.2f2.62	BX07.2.1f1.25.2	TT06DC 38.29	BX07.2.1f2.43	BX07.2.1f1.37.2	TT06DC 40.11	TT06DC 42.7	8_67
p632	Dic2 x Silur	TT06DC 38.29	2.5	1.23447712418301	9	67	BX07.3.2f2.62	BX07.2.1f1.25.2	NA	NA	NA	BX07.2.1f2.43	BX07.2.1f1.37.2	TT06DC 40.47	9_67
NA	NA	NA	NA	NA	10	67	BX07.2.1f1.25.2	NA	side3	side4	side5	NA	BX07.2.1f2.43	TT06DC 38.29	10_67
p69	Dic2 x Silur	TT06DC 42.36	1	0.822647362978283	1	68	side1	TT06DC 42.25	BX07.2.1f1.24.2	TT06DC 38.53	BX07.3.2f2.37	BX07.2.1f2.44	side7	side8	1_68
p80	Dic2 x Silur	TT06DC 38.53	0	0.0550979315394472	2	68	TT06DC 42.25	BX07.2.1f1.24.2	BX07.3.2f1.84	TT06DC 42.3	BX07.2.1f2.69	BX07.3.2f2.37	BX07.2.1f2.44	TT06DC 42.36	2_68
p211	Dic2 x Silur	TT06DC 42.3	2.5	1.04707668944571	3	68	BX07.2.1f1.24.2	BX07.3.2f1.84	TT06DC 44.45	BX07.2.1f2.29	TT06DC 39.31	BX07.2.1f2.69	BX07.3.2f2.37	TT06DC 38.53	3_68
p218	Dic2 x Lloyd	BX07.2.1f2.29	2	1.14498834498834	4	68	BX07.3.2f1.84	TT06DC 44.45	BX07.2.1f1.39.2	BX07.2.1f1.1.2	BX07.2.1f1.12.1	TT06DC 39.31	BX07.2.1f2.69	TT06DC 42.3	4_68
p352	Dic2 x Lloyd	BX07.2.1f1.1.2	4	1.01247519138078	5	68	TT06DC 44.45	BX07.2.1f1.39.2	TT06DC 39.4	TT06DC 42.43	BX07.2.1f2.84	BX07.2.1f1.12.1	TT06DC 39.31	BX07.2.1f2.29	5_68
p364	Dic2 x Silur	TT06DC 42.43	3	1.08391054818919	6	68	BX07.2.1f1.39.2	TT06DC 39.4	TT06DC 42.7	TT06DC 40.11	BX07.2.1f2.78	BX07.2.1f2.84	BX07.2.1f1.12.1	BX07.2.1f1.1.2	6_68
p495	Dic2 x Silur	TT06DC 40.11	2	1.12390243902439	7	68	TT06DC 39.4	TT06DC 42.7	TT06DC 40.47	BX07.2.1f1.37.2	Soldur	BX07.2.1f2.78	BX07.2.1f2.84	TT06DC 42.43	7_68
p504	Dic2 x Lloyd	BX07.2.1f1.37.2	2	1.29922692132788	8	68	TT06DC 42.7	TT06DC 40.47	TT06DC 38.29	BX07.2.1f2.43	BX07.2.1f2.61	Soldur	BX07.2.1f2.78	TT06DC 40.11	8_68
p633	Dic2 x Lloyd	BX07.2.1f2.43	2	0.973039215686274	9	68	TT06DC 40.47	TT06DC 38.29	NA	NA	NA	BX07.2.1f2.61	Soldur	BX07.2.1f1.37.2	9_68
NA	NA	NA	NA	NA	10	68	TT06DC 38.29	NA	side3	side4	side5	NA	BX07.2.1f2.61	BX07.2.1f2.43	10_68
p70	Dic2 x Lloyd	BX07.2.1f2.44	2	1.09152016546019	1	69	side1	TT06DC 42.36	TT06DC 38.53	BX07.3.2f2.37	pescadou	pescadou	side7	side8	1_69
p77	Dic2 x Soldur	BX07.3.2f2.37	0	0.0573940020682523	2	69	TT06DC 42.36	TT06DC 38.53	TT06DC 42.3	BX07.2.1f2.69	pescadou	pescadou	pescadou	BX07.2.1f2.44	2_69
p212	Dic2 x Lloyd	BX07.2.1f2.69	2	0.500379650721336	3	69	TT06DC 38.53	TT06DC 42.3	BX07.2.1f2.29	TT06DC 39.31	pescadou	pescadou	pescadou	BX07.3.2f2.37	3_69
p217	Dic2 x Silur	TT06DC 39.31	2.5	1.08757276638826	4	69	TT06DC 42.3	BX07.2.1f2.29	BX07.2.1f1.1.2	BX07.2.1f1.12.1	pescadou	pescadou	pescadou	BX07.2.1f2.69	4_69
p355	Dic2 x Lloyd	BX07.2.1f1.12.1	2	0.554295435214063	5	69	BX07.2.1f2.29	BX07.2.1f1.1.2	TT06DC 42.43	BX07.2.1f2.84	pescadou	pescadou	pescadou	TT06DC 39.31	5_69
p363	Dic2 x Lloyd	BX07.2.1f2.84	2	0.0437363942212547	6	69	BX07.2.1f1.1.2	TT06DC 42.43	TT06DC 40.11	BX07.2.1f2.78	pescadou	pescadou	pescadou	BX07.2.1f1.12.1	6_69
p496	Dic2 x Lloyd	BX07.2.1f2.78	1.5	1.43219512195122	7	69	TT06DC 42.43	TT06DC 40.11	BX07.2.1f1.37.2	Soldur	pescadou	pescadou	pescadou	BX07.2.1f2.84	7_69
p503	Soldur	Soldur	0	0.0459299681673488	8	69	TT06DC 40.11	BX07.2.1f1.37.2	BX07.2.1f2.43	BX07.2.1f2.61	pescadou	pescadou	pescadou	BX07.2.1f2.78	8_69
p634	Dic2 x Lloyd	BX07.2.1f2.61	2.5	1.16911764705882	9	69	BX07.2.1f1.37.2	BX07.2.1f2.43	NA	NA	pescadou	pescadou	pescadou	Soldur	9_69
NA	NA	NA	NA	NA	10	69	BX07.2.1f2.43	NA	side3	side4	side5	pescadou	pescadou	BX07.2.1f2.61	10_69
pp14	pescadou	pescadou	5	1.02159985356031	1	70	side1	BX07.2.1f2.44	BX07.3.2f2.37	pescadou	BX07.2.1f1.4.1	BX07.2.1f1.36.1	side7	side8	1_70
pp17	pescadou	pescadou	4	1.02159985356031	2	70	BX07.2.1f2.44	BX07.3.2f2.37	BX07.2.1f2.69	pescadou	BX07.3.2f1.75	BX07.2.1f1.4.1	BX07.2.1f1.36.1	pescadou	2_70
pp44	pescadou	pescadou	3	1.10782080485953	3	70	BX07.3.2f2.37	BX07.2.1f2.69	TT06DC 39.31	pescadou	dicD	BX07.3.2f1.75	BX07.2.1f1.4.1	pescadou	3_70
pp46	pescadou	pescadou	3	1.24955707415844	4	70	BX07.2.1f2.69	TT06DC 39.31	BX07.2.1f1.12.1	pescadou	BX07.2.1f1.19.2	dicD	BX07.3.2f1.75	pescadou	4_70
pp73	pescadou	pescadou	4	1.59313864474057	5	70	TT06DC 39.31	BX07.2.1f1.12.1	BX07.2.1f2.84	pescadou	BX07.3.2f1.4	BX07.2.1f1.19.2	dicD	pescadou	5_70
pp77	pescadou	pescadou	4	1.12032455966752	6	70	BX07.2.1f1.12.1	BX07.2.1f2.84	BX07.2.1f2.78	pescadou	BX07.3.2f2.29	BX07.3.2f1.4	BX07.2.1f1.19.2	pescadou	6_70
pp104	pescadou	pescadou	3	1.44780487804878	7	70	BX07.2.1f2.84	BX07.2.1f2.78	Soldur	pescadou	BX07.2.1f1.39.1	BX07.3.2f2.29	BX07.3.2f1.4	pescadou	7_70
pp107	pescadou	pescadou	2.5	1.32287403365166	8	70	BX07.2.1f2.78	Soldur	BX07.2.1f2.61	pescadou	BX07.3.2f1.48	BX07.2.1f1.39.1	BX07.3.2f2.29	pescadou	8_70
pp134	pescadou	pescadou	3	1.46323529411765	9	70	Soldur	BX07.2.1f2.61	NA	pescadou	NA	BX07.3.2f1.48	BX07.2.1f1.39.1	pescadou	9_70
pp137	pescadou	pescadou	NA	NA	10	70	BX07.2.1f2.61	NA	side3	side4	side5	NA	BX07.3.2f1.48	pescadou	10_70
p71	Dic2 x Lloyd	BX07.2.1f1.36.1	3	1.05088779059125	1	71	side1	pescadou	pescadou	BX07.2.1f1.4.1	BX07.2.1f1.21.1	TT06DC 44.42	side7	side8	1_71
p76	Dic2 x Lloyd	BX07.2.1f1.4.1	3	1.03624382207578	2	71	pescadou	pescadou	pescadou	BX07.3.2f1.75	BX07.2.1f1.12.2	BX07.2.1f1.21.1	TT06DC 44.42	BX07.2.1f1.36.1	2_71
p213	Dic2 x Soldur	BX07.3.2f1.75	1.5	0.378891419893698	3	71	pescadou	pescadou	pescadou	dicD	TT06DC 40.16	BX07.2.1f1.12.2	BX07.2.1f1.21.1	BX07.2.1f1.4.1	3_71
p216	NA	NA	NA	NA	4	71	pescadou	pescadou	pescadou	BX07.2.1f1.19.2	TT06DC 42.24	TT06DC 40.16	BX07.2.1f1.12.2	BX07.3.2f1.75	4_71
p356	Dic2 x Lloyd	BX07.2.1f1.19.2	2	1.57726112843777	5	71	pescadou	pescadou	pescadou	BX07.3.2f1.4	BX07.3.2f1.37	TT06DC 42.24	TT06DC 40.16	dicD	5_71
p362	Dic2 x Soldur	BX07.3.2f1.4	1	0.0484860478923412	6	71	pescadou	pescadou	pescadou	BX07.3.2f2.29	TT06DC 44.10	BX07.3.2f1.37	TT06DC 42.24	BX07.2.1f1.19.2	6_71
p497	Dic2 x Soldur	BX07.3.2f2.29	0	1.70146341463415	7	71	pescadou	pescadou	pescadou	BX07.2.1f1.39.1	TT06DC 44.28	TT06DC 44.10	BX07.3.2f1.37	BX07.3.2f1.4	7_71
p502	Dic2 x Lloyd	BX07.2.1f1.39.1	1.5	1.27739881764438	8	71	pescadou	pescadou	pescadou	BX07.3.2f1.48	BX07.2.1f2.52	TT06DC 44.28	TT06DC 44.10	BX07.3.2f2.29	8_71
p635	Dic2 x Soldur	BX07.3.2f1.48	1	0.646241830065359	9	71	pescadou	pescadou	pescadou	NA	NA	BX07.2.1f2.52	TT06DC 44.28	BX07.2.1f1.39.1	9_71
NA	NA	NA	NA	NA	10	71	pescadou	pescadou	side3	side4	side5	NA	BX07.2.1f2.52	BX07.3.2f1.48	10_71
p72	Dic2 x Silur	TT06DC 44.42	0	0.948380010982976	1	72	side1	BX07.2.1f1.36.1	BX07.2.1f1.4.1	BX07.2.1f1.21.1	NA	NA	side7	side8	1_72
p74	Dic2 x Lloyd	BX07.2.1f1.21.1	1	0.0697419000549149	2	72	BX07.2.1f1.36.1	BX07.2.1f1.4.1	BX07.3.2f1.75	BX07.2.1f1.12.2	NA	NA	NA	TT06DC 44.42	2_72
p214	Dic2 x Lloyd	BX07.2.1f1.12.2	1.5	0.0618391541172701	3	72	BX07.2.1f1.4.1	BX07.3.2f1.75	dicD	TT06DC 40.16	NA	NA	NA	BX07.2.1f1.21.1	3_72
p215	Dic2 x Silur	TT06DC 40.16	2	0.338395342951152	4	72	BX07.3.2f1.75	dicD	BX07.2.1f1.19.2	TT06DC 42.24	NA	NA	NA	BX07.2.1f1.12.2	4_72
p359	Dic2 x Silur	TT06DC 42.24	3	1.3155979990905	5	72	dicD	BX07.2.1f1.19.2	BX07.3.2f1.4	BX07.3.2f1.37	NA	NA	NA	TT06DC 40.16	5_72
p361	Dic2 x Soldur	BX07.3.2f1.37	0	0.480704531961211	6	72	BX07.2.1f1.19.2	BX07.3.2f1.4	BX07.3.2f2.29	TT06DC 44.10	NA	NA	NA	TT06DC 42.24	6_72
p498	Dic2 x Silur	TT06DC 44.10	2	0.929968167348795	7	72	BX07.3.2f1.4	BX07.3.2f2.29	BX07.2.1f1.39.1	TT06DC 44.28	NA	NA	NA	BX07.3.2f1.37	7_72
p500	Dic2 x Silur	TT06DC 44.28	2	1.10277398817644	8	72	BX07.3.2f2.29	BX07.2.1f1.39.1	BX07.3.2f1.48	BX07.2.1f2.52	NA	NA	NA	TT06DC 44.10	8_72
p636	Dic2 x Lloyd	BX07.2.1f2.52	2	1.23447712418301	9	72	BX07.2.1f1.39.1	BX07.3.2f1.48	NA	NA	NA	NA	NA	TT06DC 44.28	9_72
NA	NA	NA	NA	NA	10	72	BX07.3.2f1.48	NA	side3	side4	side5	NA	NA	BX07.2.1f2.52	10_72
NA	NA	NA	NA	NA	1	73	side1	TT06DC 44.42	BX07.2.1f1.21.1	NA	NA	NA	side7	side8	1_73
NA	NA	NA	NA	NA	2	73	TT06DC 44.42	BX07.2.1f1.21.1	BX07.2.1f1.12.2	NA	NA	NA	NA	NA	2_73
NA	NA	NA	NA	NA	3	73	BX07.2.1f1.21.1	BX07.2.1f1.12.2	TT06DC 40.16	NA	NA	NA	NA	NA	3_73
NA	NA	NA	NA	NA	4	73	BX07.2.1f1.12.2	TT06DC 40.16	TT06DC 42.24	NA	NA	NA	NA	NA	4_73
NA	NA	NA	NA	NA	5	73	TT06DC 40.16	TT06DC 42.24	BX07.3.2f1.37	NA	NA	NA	NA	NA	5_73
NA	NA	NA	NA	NA	6	73	TT06DC 42.24	BX07.3.2f1.37	TT06DC 44.10	NA	NA	NA	NA	NA	6_73
NA	NA	NA	NA	NA	7	73	BX07.3.2f1.37	TT06DC 44.10	TT06DC 44.28	NA	NA	NA	NA	NA	7_73
NA	NA	NA	NA	NA	8	73	TT06DC 44.10	TT06DC 44.28	BX07.2.1f2.52	NA	NA	NA	NA	NA	8_73
NA	NA	NA	NA	NA	9	73	TT06DC 44.28	BX07.2.1f2.52	NA	NA	NA	NA	NA	NA	9_73
NA	NA	NA	NA	NA	10	73	BX07.2.1f2.52	NA	side3	side4	side5	NA	NA	NA	10_73
NA	NA	NA	NA	NA	1	74	side1	NA	NA	NA	pescadou	pescadou	side7	side8	1_74
NA	NA	NA	NA	NA	2	74	NA	NA	NA	NA	pescadou	pescadou	pescadou	NA	2_74
NA	NA	NA	NA	NA	3	74	NA	NA	NA	NA	NA	pescadou	pescadou	NA	3_74
NA	NA	NA	NA	NA	4	74	NA	NA	NA	NA	pescadou	NA	pescadou	NA	4_74
NA	NA	NA	NA	NA	5	74	NA	NA	NA	NA	pescadou	pescadou	NA	NA	5_74
NA	NA	NA	NA	NA	6	74	NA	NA	NA	NA	pescadou	pescadou	pescadou	NA	6_74
NA	NA	NA	NA	NA	7	74	NA	NA	NA	NA	pescadou	pescadou	pescadou	NA	7_74
NA	NA	NA	NA	NA	8	74	NA	NA	NA	NA	pescadou	pescadou	pescadou	NA	8_74
NA	NA	NA	NA	NA	9	74	NA	NA	NA	NA	pescadou	pescadou	pescadou	NA	9_74
NA	NA	NA	NA	NA	10	74	NA	NA	side3	side4	side5	pescadou	pescadou	NA	10_74
pp15	pescadou	pescadou	NA	1.02159985356031	1	75	side1	NA	NA	pescadou	side5	side6	side7	side8	1_75
pp16	pescadou	pescadou	NA	NA	2	75	NA	NA	NA	pescadou	side5	side6	side7	pescadou	2_75
pp45	pescadou	pescadou	3	1.22044216597244	3	75	NA	NA	NA	NA	side5	side6	side7	pescadou	3_75
pp4bis	NA	NA	NA	NA	4	75	NA	NA	NA	pescadou	side5	side6	side7	pescadou	4_75
pp74	pescadou	pescadou	NA	1.31741700773079	5	75	NA	NA	NA	pescadou	side5	side6	side7	NA	5_75
pp75	pescadou	pescadou	3	1.32469304229195	6	75	NA	NA	NA	pescadou	side5	side6	side7	pescadou	6_75
pp105	pescadou	pescadou	3	1.34106412005457	7	75	NA	NA	NA	pescadou	side5	side6	side7	pescadou	7_75
pp106	pescadou	pescadou	3	NA	8	75	NA	NA	NA	pescadou	side5	side6	side7	pescadou	8_75
pp135	pescadou	pescadou	2.5	NA	9	75	NA	NA	NA	pescadou	side5	side6	side7	pescadou	9_75
pp136	pescadou	pescadou	NA	NA	10	75	NA	NA	side3	side4	side5	side6	side7	pescadou	10_75
