# Supplementary material for: Epistatic determinism of durum wheat resistance to the wheat spindle streak mosaic virus
Source: Theor Appl Genet. 2017 Apr 27;130(7):1491–505. doi: 10.1007/s00122-017-2904-6 (PMC5487696; doi:10.1007/s00122-017-2904-6)
Supplement: Supplementary file 4 — Online Resource 4: Data and R scripts for reproducible QTL detection. Data and R script (.csv and.rmd format) are provided in this tar archive. A scheme aims to explain the content of each file and its role in the QTL detection pipeline. The upstream bioinformatic steps (from raw reads to consensus genetic map) are not included (GZ 72829 kb) [file 122_2017_2904_MOESM4_ESM.gz › TMP/SCRIPT/0_Preparing_data/Data2015.csv]

plante	pop	genotype	NV	Elisa	QPCR	X	Y	neigh1	neigh2	neigh3	neigh4	neigh5	neigh6	neigh7	neigh8	X_Y
NA-NA	NA	NA	NA	NA	NA	1	1	side1	side2	side3	NA	NA	NA	side7	side8	1_1
NA-NA	NA	NA	NA	NA	NA	2	1	side1	NA	NA	NA	NA	NA	side7	side8	2_1
NA-NA	NA	NA	NA	NA	NA	3	1	side1	NA	NA	NA	pescadou	TT06DC 44.61	side7	side8	3_1
1441-1442	Dic2 x Silur	TT06DC 44.61	1	1.15	11.34788746457	4	1	side1	NA	NA	pescadou	BX07.2.1f1.48.2	BX07.2.1f1.22.2	side7	side8	4_1
1443-1444	Dic2 x Lloyd	BX07.2.1f1.22.2	3	1	13.2897091887419	5	1	side1	TT06DC 44.61	pescadou	BX07.2.1f1.48.2	TT06DC 40.15	BX07.2.1f2.11	side7	side8	5_1
1445-1446	Dic2 x Lloyd	BX07.2.1f2.11	3	1	13.811363530922	6	1	side1	BX07.2.1f1.22.2	BX07.2.1f1.48.2	TT06DC 40.15	pescadou	TT06DC 44.14	side7	side8	6_1
1681-1682	Dic2 x Silur	TT06DC 44.14	2	0.25	9.15411470319428	7	1	side1	BX07.2.1f2.11	TT06DC 40.15	pescadou	TT06DC 40.1	TT06DC 42.11	side7	side8	7_1
1683-1684	Dic2 x Silur	TT06DC 42.11	2	1	11.8463982298131	8	1	side1	TT06DC 44.14	pescadou	TT06DC 40.1	TT06DC 42.15	TT06DC 38.24	side7	side8	8_1
1685-1686	Dic2 x Silur	TT06DC 38.24	2	1.07	14.1979473719022	9	1	side1	TT06DC 42.11	TT06DC 40.1	TT06DC 42.15	pescadou	TT06DC 39.36	side7	side8	9_1
1921-1922	Dic2 x Silur	TT06DC 39.36	2	0.94	0.0814422355696475	10	1	side1	TT06DC 38.24	TT06DC 42.15	pescadou	TT06DC 40.32	BX07.2.1f2.13	side7	side8	10_1
1923-1924	Dic2 x Lloyd	BX07.2.1f2.13	2	0.15	6.29534212363453	11	1	side1	TT06DC 39.36	pescadou	TT06DC 40.32	BX07.2.1f1.27.1	BX07.2.1f1.43.2	side7	side8	11_1
1925-1926	Dic2 x Lloyd	BX07.2.1f1.43.2	2	0.11	NA	12	1	side1	BX07.2.1f2.13	TT06DC 40.32	BX07.2.1f1.27.1	pescadou	TT06DC 44.19	side7	side8	12_1
2161-2162	Dic2 x Silur	TT06DC 44.19	0	0.03	5.87548760722827	13	1	side1	BX07.2.1f1.43.2	BX07.2.1f1.27.1	pescadou	BX07.2.1f1.37.1	TT06DC 44.28	side7	side8	13_1
2163-2164	Dic2 x Silur	TT06DC 44.28	0	0.05	NA	14	1	side1	TT06DC 44.19	pescadou	BX07.2.1f1.37.1	BX07.2.1f2.54	TT06DC 44.41	side7	side8	14_1
2165-2166	Dic2 x Silur	TT06DC 44.41	0	0.03	5.40229260785625	15	1	side1	TT06DC 44.28	BX07.2.1f1.37.1	BX07.2.1f2.54	NA	NA	side7	side8	15_1
espace	NA	NA	NA	NA	NA	16	1	side1	TT06DC 44.41	BX07.2.1f2.54	NA	pescadou	TT06DC 44.10	side7	side8	16_1
2401-2402	Dic2 x Silur	TT06DC 44.10	4	0.78	8.91820680470666	17	1	side1	NA	NA	pescadou	BX07.2.1f2.18	BX07.2.1f2.19	side7	side8	17_1
2403-2404	Dic2 x Lloyd	BX07.2.1f2.19	3	0.15	9.41637520017382	18	1	side1	TT06DC 44.10	pescadou	BX07.2.1f2.18	BX07.2.1f1.4.1	BX07.2.1f2.85	side7	side8	18_1
2405-2406	Dic2 x Lloyd	BX07.2.1f2.85	1	0.1	3.29439401114526	19	1	side1	BX07.2.1f2.19	BX07.2.1f2.18	BX07.2.1f1.4.1	side5	side6	side7	side8	19_1
NA-NA	NA	NA	NA	NA	NA	1	2	side1	side2	side3	NA	NA	NA	NA	NA	1_2
NA-NA	NA	NA	NA	NA	NA	2	2	NA	NA	NA	NA	NA	NA	NA	NA	2_2
NA-NA	NA	NA	NA	NA	NA	3	2	NA	NA	NA	NA	TT06DC 44.28	pescadou	TT06DC 44.61	NA	3_2
1451-1452	pescadou	pescadou	2	0.29	NA	4	2	NA	NA	NA	TT06DC 44.28	TT06DC 42.44	BX07.2.1f1.48.2	BX07.2.1f1.22.2	TT06DC 44.61	4_2
1449-1450	Dic2 x Lloyd	BX07.2.1f1.48.2	2	0.99	15.2237411754369	5	2	TT06DC 44.61	pescadou	TT06DC 44.28	TT06DC 42.44	TT06DC 39.13	TT06DC 40.15	BX07.2.1f2.11	BX07.2.1f1.22.2	5_2
1447-1448	Dic2 x Silur	TT06DC 40.15	0	0.08	-0.508346524274108	6	2	BX07.2.1f1.22.2	BX07.2.1f1.48.2	TT06DC 42.44	TT06DC 39.13	BX07.2.1f1.20.2	pescadou	TT06DC 44.14	BX07.2.1f2.11	6_2
1691-1692	pescadou	pescadou	4	0.63	NA	7	2	BX07.2.1f2.11	TT06DC 40.15	TT06DC 39.13	BX07.2.1f1.20.2	TT06DC 44.13	TT06DC 40.1	TT06DC 42.11	TT06DC 44.14	7_2
1689-1690	Dic2 x Silur	TT06DC 40.1	2	0.71	17.4523552850026	8	2	TT06DC 44.14	pescadou	BX07.2.1f1.20.2	TT06DC 44.13	BX07.2.1f2.39	TT06DC 42.15	TT06DC 38.24	TT06DC 42.11	8_2
1687-1688	Dic2 x Silur	TT06DC 42.15	3	1.07	NA	9	2	TT06DC 42.11	TT06DC 40.1	TT06DC 44.13	BX07.2.1f2.39	BX07.3.2f2.7	pescadou	TT06DC 39.36	TT06DC 38.24	9_2
1931-1932	pescadou	pescadou	4	1	NA	10	2	TT06DC 38.24	TT06DC 42.15	BX07.2.1f2.39	BX07.3.2f2.7	BX07.2.1f1.47.2	TT06DC 40.32	BX07.2.1f2.13	TT06DC 39.36	10_2
1929-1930	Dic2 x Silur	TT06DC 40.32	4	1.07	14.3598646942355	11	2	TT06DC 39.36	pescadou	BX07.3.2f2.7	BX07.2.1f1.47.2	BX07.2.1f2.58	BX07.2.1f1.27.1	BX07.2.1f1.43.2	BX07.2.1f2.13	11_2
1927-1928	Dic2 x Lloyd	BX07.2.1f1.27.1	3	0.98	1.20669591050457	12	2	BX07.2.1f2.13	TT06DC 40.32	BX07.2.1f1.47.2	BX07.2.1f2.58	TT06DC 38.51	pescadou	TT06DC 44.19	BX07.2.1f1.43.2	12_2
2171-2172	pescadou	pescadou	3	1.39	NA	13	2	BX07.2.1f1.43.2	BX07.2.1f1.27.1	BX07.2.1f2.58	TT06DC 38.51	TT06DC 38.13	BX07.2.1f1.37.1	TT06DC 44.28	TT06DC 44.19	13_2
2169-2170	Dic2 x Lloyd	BX07.2.1f1.37.1	2	0.02	0.818071203015159	14	2	TT06DC 44.19	pescadou	TT06DC 38.51	TT06DC 38.13	BX07.2.1f2.25	BX07.2.1f2.54	TT06DC 44.41	TT06DC 44.28	14_2
2167-2168	Dic2 x Lloyd	BX07.2.1f2.54	4	1.21	NA	15	2	TT06DC 44.28	BX07.2.1f1.37.1	TT06DC 38.13	BX07.2.1f2.25	NA	NA	NA	TT06DC 44.41	15_2
espace	NA	NA	NA	NA	NA	16	2	TT06DC 44.41	BX07.2.1f2.54	BX07.2.1f2.25	NA	BX07.2.1f2.98	pescadou	TT06DC 44.10	NA	16_2
2411-2412	pescadou	pescadou	5	1.14	NA	17	2	NA	NA	NA	BX07.2.1f2.98	TT06DC 40.39	BX07.2.1f2.18	BX07.2.1f2.19	TT06DC 44.10	17_2
2409-2410	Dic2 x Lloyd	BX07.2.1f2.18	3	0.6	10.8101554929042	18	2	TT06DC 44.10	pescadou	BX07.2.1f2.98	TT06DC 40.39	BX07.2.1f1.29.1	BX07.2.1f1.4.1	BX07.2.1f2.85	BX07.2.1f2.19	18_2
2407-2408	Dic2 x Lloyd	BX07.2.1f1.4.1	2	0.4	10.1961274321017	19	2	BX07.2.1f2.19	BX07.2.1f2.18	TT06DC 40.39	BX07.2.1f1.29.1	side5	side6	side7	BX07.2.1f2.85	19_2
NA-NA	NA	NA	NA	NA	NA	1	3	side1	side2	side3	NA	NA	NA	NA	NA	1_3
NA-NA	NA	NA	NA	NA	NA	2	3	NA	NA	NA	NA	NA	NA	NA	NA	2_3
NA-NA	NA	NA	NA	NA	NA	3	3	NA	NA	NA	NA	BX07.2.1f2.88	TT06DC 44.28	pescadou	NA	3_3
1453-1454	Dic2 x Silur	TT06DC 44.28	1	0.09	-1.50385954950671	4	3	NA	NA	NA	BX07.2.1f2.88	BX07.2.1f2.21	TT06DC 42.44	BX07.2.1f1.48.2	pescadou	4_3
1455-1456	Dic2 x Silur	TT06DC 42.44	5	1.02	12.6569070934542	5	3	pescadou	TT06DC 44.28	BX07.2.1f2.88	BX07.2.1f2.21	pescadou	TT06DC 39.13	TT06DC 40.15	BX07.2.1f1.48.2	5_3
1457-1458	Dic2 x Silur	TT06DC 39.13	0	0.01	6.56745931056736	6	3	BX07.2.1f1.48.2	TT06DC 42.44	BX07.2.1f2.21	pescadou	BX07.2.1f2.41	BX07.2.1f1.20.2	pescadou	TT06DC 40.15	6_3
1693-1694	Dic2 x Lloyd	BX07.2.1f1.20.2	3	0.88	15.6574203770008	7	3	TT06DC 40.15	TT06DC 39.13	pescadou	BX07.2.1f2.41	BX07.2.1f1.2.2	TT06DC 44.13	TT06DC 40.1	pescadou	7_3
1695-1696	Dic2 x Silur	TT06DC 44.13	0	0.09	4.73126682104391	8	3	pescadou	BX07.2.1f1.20.2	BX07.2.1f2.41	BX07.2.1f1.2.2	pescadou	BX07.2.1f2.39	TT06DC 42.15	TT06DC 40.1	8_3
1697-1698	Dic2 x Lloyd	BX07.2.1f2.39	3	1.14	16.9060708951232	9	3	TT06DC 40.1	TT06DC 44.13	BX07.2.1f1.2.2	pescadou	TT06DC 42.44	BX07.3.2f2.7	pescadou	TT06DC 42.15	9_3
1933-1934	Dic2 x Soldur	BX07.3.2f2.7	2	0.13	-1.85626938277483	10	3	TT06DC 42.15	BX07.2.1f2.39	pescadou	TT06DC 42.44	BX07.2.1f1.12.1	BX07.2.1f1.47.2	TT06DC 40.32	pescadou	10_3
1935-1936	Dic2 x Lloyd	BX07.2.1f1.47.2	NA	0.15	5.35878788049046	11	3	pescadou	BX07.3.2f2.7	TT06DC 42.44	BX07.2.1f1.12.1	pescadou	BX07.2.1f2.58	BX07.2.1f1.27.1	TT06DC 40.32	11_3
1937-1938	Dic2 x Lloyd	BX07.2.1f2.58	4	1	15.2702044145584	12	3	TT06DC 40.32	BX07.2.1f1.47.2	BX07.2.1f1.12.1	pescadou	TT06DC 38.15	TT06DC 38.51	pescadou	BX07.2.1f1.27.1	12_3
2173-2174	Dic2 x Silur	TT06DC 38.51	0	0.02	3.27673554098266	13	3	BX07.2.1f1.27.1	BX07.2.1f2.58	pescadou	TT06DC 38.15	BX07.3.2f2.80	TT06DC 38.13	BX07.2.1f1.37.1	pescadou	13_3
2175-2176	Dic2 x Silur	TT06DC 38.13	0	0.16	-4.57290340315248	14	3	pescadou	TT06DC 38.51	TT06DC 38.15	BX07.3.2f2.80	pescadou	BX07.2.1f2.25	BX07.2.1f2.54	BX07.2.1f1.37.1	14_3
2177-2178	Dic2 x Lloyd	BX07.2.1f2.25	4	1.18	16.4534592732937	15	3	BX07.2.1f1.37.1	TT06DC 38.13	BX07.3.2f2.80	pescadou	NA	NA	NA	BX07.2.1f2.54	15_3
espace	NA	NA	NA	NA	NA	16	3	BX07.2.1f2.54	BX07.2.1f2.25	pescadou	NA	BX07.2.1f2.20	BX07.2.1f2.98	pescadou	NA	16_3
2413-2414	Dic2 x Lloyd	BX07.2.1f2.98	0	0.84	0.267639604591152	17	3	NA	NA	NA	BX07.2.1f2.20	TT06DC 40.17	TT06DC 40.39	BX07.2.1f2.18	pescadou	17_3
2415-2416	Dic2 x Silur	TT06DC 40.39	2	0.08	5.24966941541585	18	3	pescadou	BX07.2.1f2.98	BX07.2.1f2.20	TT06DC 40.17	pescadou	BX07.2.1f1.29.1	BX07.2.1f1.4.1	BX07.2.1f2.18	18_3
2417-2418	Dic2 x Lloyd	BX07.2.1f1.29.1	3	1.03	8.33515479772783	19	3	BX07.2.1f2.18	TT06DC 40.39	TT06DC 40.17	pescadou	side5	side6	side7	BX07.2.1f1.4.1	19_3
NA-NA	NA	NA	NA	NA	NA	1	4	side1	side2	side3	NA	NA	NA	NA	NA	1_4
NA-NA	NA	NA	NA	NA	NA	2	4	NA	NA	NA	NA	NA	NA	NA	NA	2_4
NA-NA	NA	NA	NA	NA	NA	3	4	NA	NA	NA	NA	BX07.2.1f2.49	BX07.2.1f2.88	TT06DC 44.28	NA	3_4
1463-1464	Dic2 x Lloyd	BX07.2.1f2.88	0	0.02	4.15696567223879	4	4	NA	NA	NA	BX07.2.1f2.49	BX07.2.1f1.15.1	BX07.2.1f2.21	TT06DC 42.44	TT06DC 44.28	4_4
1461-1462	Dic2 x Lloyd	BX07.2.1f2.21	3	0.75	13.810599895373	5	4	TT06DC 44.28	BX07.2.1f2.88	BX07.2.1f2.49	BX07.2.1f1.15.1	BX07.2.1f1.3.1	pescadou	TT06DC 39.13	TT06DC 42.44	5_4
1459-1460	pescadou	pescadou	5	0.98	NA	6	4	TT06DC 42.44	BX07.2.1f2.21	BX07.2.1f1.15.1	BX07.2.1f1.3.1	BX07.2.1f1.44.2	BX07.2.1f2.41	BX07.2.1f1.20.2	TT06DC 39.13	6_4
1703-1704	Dic2 x Lloyd	BX07.2.1f2.41	3	1.22	14.2625867891488	7	4	TT06DC 39.13	pescadou	BX07.2.1f1.3.1	BX07.2.1f1.44.2	BX07.2.1f2.51	BX07.2.1f1.2.2	TT06DC 44.13	BX07.2.1f1.20.2	7_4
1701-1702	Dic2 x Lloyd	BX07.2.1f1.2.2	2	0.93	15.3790502804374	8	4	BX07.2.1f1.20.2	BX07.2.1f2.41	BX07.2.1f1.44.2	BX07.2.1f2.51	TT06DC 40.53	pescadou	BX07.2.1f2.39	TT06DC 44.13	8_4
1699-1700	pescadou	pescadou	4	1.21	NA	9	4	TT06DC 44.13	BX07.2.1f1.2.2	BX07.2.1f2.51	TT06DC 40.53	TT06DC 44.65	TT06DC 42.44	BX07.3.2f2.7	BX07.2.1f2.39	9_4
1943-1944	Dic2 x Silur	TT06DC 42.44	5	1.01	13.2308799449867	10	4	BX07.2.1f2.39	pescadou	TT06DC 40.53	TT06DC 44.65	TT06DC 38.32	BX07.2.1f1.12.1	BX07.2.1f1.47.2	BX07.3.2f2.7	10_4
1941-1942	Dic2 x Lloyd	BX07.2.1f1.12.1	2	0.99	-0.541526936157102	11	4	BX07.3.2f2.7	TT06DC 42.44	TT06DC 44.65	TT06DC 38.32	TT06DC 44.22	pescadou	BX07.2.1f2.58	BX07.2.1f1.47.2	11_4
1939-1940	pescadou	pescadou	4	1	NA	12	4	BX07.2.1f1.47.2	BX07.2.1f1.12.1	TT06DC 38.32	TT06DC 44.22	TT06DC 39.27	TT06DC 38.15	TT06DC 38.51	BX07.2.1f2.58	12_4
2183-2184	Dic2 x Silur	TT06DC 38.15	1	0.03	3.89660956877429	13	4	BX07.2.1f2.58	pescadou	TT06DC 44.22	TT06DC 39.27	TT06DC 39.18	BX07.3.2f2.80	TT06DC 38.13	TT06DC 38.51	13_4
2181-2182	Dic2 x Soldur	BX07.3.2f2.80	0	0.02	2.79411627337654	14	4	TT06DC 38.51	TT06DC 38.15	TT06DC 39.27	TT06DC 39.18	BX07.2.1f1.32.1	pescadou	BX07.2.1f2.25	TT06DC 38.13	14_4
2179-2180	pescadou	pescadou	5	1.19	NA	15	4	TT06DC 38.13	BX07.3.2f2.80	TT06DC 39.18	BX07.2.1f1.32.1	NA	NA	NA	BX07.2.1f2.25	15_4
espace	NA	NA	NA	NA	NA	16	4	BX07.2.1f2.25	pescadou	BX07.2.1f1.32.1	NA	TT06DC 39.11	BX07.2.1f2.20	BX07.2.1f2.98	NA	16_4
2423-2424	Dic2 x Lloyd	BX07.2.1f2.20	3	1.01	14.3846021653217	17	4	NA	NA	NA	TT06DC 39.11	BX07.2.1f1.43.2	TT06DC 40.17	TT06DC 40.39	BX07.2.1f2.98	17_4
2421-2422	Dic2 x Silur	TT06DC 40.17	3	0.01	0.303225755069304	18	4	BX07.2.1f2.98	BX07.2.1f2.20	TT06DC 39.11	BX07.2.1f1.43.2	BX07.2.1f2.16	pescadou	BX07.2.1f1.29.1	TT06DC 40.39	18_4
2419-2420	pescadou	pescadou	4	1	NA	19	4	TT06DC 40.39	TT06DC 40.17	BX07.2.1f1.43.2	BX07.2.1f2.16	side5	side6	side7	BX07.2.1f1.29.1	19_4
NA-NA	NA	NA	NA	NA	NA	1	5	side1	side2	side3	NA	NA	NA	NA	NA	1_5
NA-NA	NA	NA	NA	NA	NA	2	5	NA	NA	NA	NA	NA	NA	NA	NA	2_5
NA-NA	NA	NA	NA	NA	NA	3	5	NA	NA	NA	NA	pescadou	BX07.2.1f2.49	BX07.2.1f2.88	NA	3_5
1465-1466	Dic2 x Lloyd	BX07.2.1f2.49	3	1.15	17.3847532969191	4	5	NA	NA	NA	pescadou	BX07.2.1f1.21.2	BX07.2.1f1.15.1	BX07.2.1f2.21	BX07.2.1f2.88	4_5
1467-1468	Dic2 x Lloyd	BX07.2.1f1.15.1	3	0.8	14.4979805016639	5	5	BX07.2.1f2.88	BX07.2.1f2.49	pescadou	BX07.2.1f1.21.2	TT06DC 39.35	BX07.2.1f1.3.1	pescadou	BX07.2.1f2.21	5_5
1469-1470	Dic2 x Lloyd	BX07.2.1f1.3.1	3	1.05	8.46872895063801	6	5	BX07.2.1f2.21	BX07.2.1f1.15.1	BX07.2.1f1.21.2	TT06DC 39.35	pescadou	BX07.2.1f1.44.2	BX07.2.1f2.41	pescadou	6_5
1705-1706	Dic2 x Lloyd	BX07.2.1f1.44.2	3	0.7	11.2292196434113	7	5	pescadou	BX07.2.1f1.3.1	TT06DC 39.35	pescadou	TT06DC 44.3	BX07.2.1f2.51	BX07.2.1f1.2.2	BX07.2.1f2.41	7_5
1707-1708	Dic2 x Lloyd	BX07.2.1f2.51	2	1.05	17.1328344706136	8	5	BX07.2.1f2.41	BX07.2.1f1.44.2	pescadou	TT06DC 44.3	BX07.2.1f2.44	TT06DC 40.53	pescadou	BX07.2.1f1.2.2	8_5
1709-1710	Dic2 x Silur	TT06DC 40.53	2	0.14	3.49375465053043	9	5	BX07.2.1f1.2.2	BX07.2.1f2.51	TT06DC 44.3	BX07.2.1f2.44	pescadou	TT06DC 44.65	TT06DC 42.44	pescadou	9_5
1945-1946	Dic2 x Silur	TT06DC 44.65	5	0.98	12.6113949311064	10	5	pescadou	TT06DC 40.53	BX07.2.1f2.44	pescadou	TT06DC 40.35	TT06DC 38.32	BX07.2.1f1.12.1	TT06DC 42.44	10_5
1947-1948	Dic2 x Silur	TT06DC 38.32	3	0.92	12.4713674674855	11	5	TT06DC 42.44	TT06DC 44.65	pescadou	TT06DC 40.35	BX07.2.1f2.74	TT06DC 44.22	pescadou	BX07.2.1f1.12.1	11_5
1949-1950	Dic2 x Silur	TT06DC 44.22	4	0.77	14.277641324269	12	5	BX07.2.1f1.12.1	TT06DC 38.32	TT06DC 40.35	BX07.2.1f2.74	pescadou	TT06DC 39.27	TT06DC 38.15	pescadou	12_5
2185-2186	Dic2 x Silur	TT06DC 39.27	2	0.61	11.2075712816276	13	5	pescadou	TT06DC 44.22	BX07.2.1f2.74	pescadou	BX07.3.2f1.60	TT06DC 39.18	BX07.3.2f2.80	TT06DC 38.15	13_5
2187-2188	Dic2 x Silur	TT06DC 39.18	2	0.03	4.24841305924387	14	5	TT06DC 38.15	TT06DC 39.27	pescadou	BX07.3.2f1.60	BX07.2.1f1.16.2	BX07.2.1f1.32.1	pescadou	BX07.3.2f2.80	14_5
2189-2190	Dic2 x Lloyd	BX07.2.1f1.32.1	2	0.15	11.7785901064279	15	5	BX07.3.2f2.80	TT06DC 39.18	BX07.3.2f1.60	BX07.2.1f1.16.2	NA	NA	NA	pescadou	15_5
espace	NA	NA	NA	NA	NA	16	5	pescadou	BX07.2.1f1.32.1	BX07.2.1f1.16.2	NA	pescadou	TT06DC 39.11	BX07.2.1f2.20	NA	16_5
2425-2426	Dic2 x Silur	TT06DC 39.11	0	0.6	10.5826770337844	17	5	NA	NA	NA	pescadou	BX07.2.1f1.5.1	BX07.2.1f1.43.2	TT06DC 40.17	BX07.2.1f2.20	17_5
2427-2428	Dic2 x Lloyd	BX07.2.1f1.43.2	0	0.02	-1.98091267105923	18	5	BX07.2.1f2.20	TT06DC 39.11	pescadou	BX07.2.1f1.5.1	BX07.3.2f1.52	BX07.2.1f2.16	pescadou	TT06DC 40.17	18_5
2429-2430	Dic2 x Lloyd	BX07.2.1f2.16	4	0.13	1.91466324762146	19	5	TT06DC 40.17	BX07.2.1f1.43.2	BX07.2.1f1.5.1	BX07.3.2f1.52	side5	side6	side7	pescadou	19_5
NA-NA	NA	NA	NA	NA	NA	1	6	side1	side2	side3	NA	NA	NA	NA	NA	1_6
NA-NA	NA	NA	NA	NA	NA	2	6	NA	NA	NA	NA	NA	NA	NA	NA	2_6
NA-NA	NA	NA	NA	NA	NA	3	6	NA	NA	NA	NA	BX07.3.2f1.20	pescadou	BX07.2.1f2.49	NA	3_6
1475-1476	pescadou	pescadou	3	1.06	NA	4	6	NA	NA	NA	BX07.3.2f1.20	BX07.2.1f2.68	BX07.2.1f1.21.2	BX07.2.1f1.15.1	BX07.2.1f2.49	4_6
1473-1474	Dic2 x Lloyd	BX07.2.1f1.21.2	0	0.07	1.95001056854745	5	6	BX07.2.1f2.49	pescadou	BX07.3.2f1.20	BX07.2.1f2.68	BX07.2.1f2.57	TT06DC 39.35	BX07.2.1f1.3.1	BX07.2.1f1.15.1	5_6
1471-1472	Dic2 x Silur	TT06DC 39.35	2	1	NA	6	6	BX07.2.1f1.15.1	BX07.2.1f1.21.2	BX07.2.1f2.68	BX07.2.1f2.57	BX07.2.1f2.69	pescadou	BX07.2.1f1.44.2	BX07.2.1f1.3.1	6_6
1715-1716	pescadou	pescadou	4	1.16	NA	7	6	BX07.2.1f1.3.1	TT06DC 39.35	BX07.2.1f2.57	BX07.2.1f2.69	TT06DC 40.29	TT06DC 44.3	BX07.2.1f2.51	BX07.2.1f1.44.2	7_6
1713-1714	Dic2 x Silur	TT06DC 44.3	2	0.46	10.0746509782798	8	6	BX07.2.1f1.44.2	pescadou	BX07.2.1f2.69	TT06DC 40.29	TT06DC 42.15	BX07.2.1f2.44	TT06DC 40.53	BX07.2.1f2.51	8_6
1711-1712	Dic2 x Lloyd	BX07.2.1f2.44	4	1.18	7.46558885743958	9	6	BX07.2.1f2.51	TT06DC 44.3	TT06DC 40.29	TT06DC 42.15	BX07.2.1f1.20.1	pescadou	TT06DC 44.65	TT06DC 40.53	9_6
1955-1956	pescadou	pescadou	4	1	NA	10	6	TT06DC 40.53	BX07.2.1f2.44	TT06DC 42.15	BX07.2.1f1.20.1	TT06DC 38.24	TT06DC 40.35	TT06DC 38.32	TT06DC 44.65	10_6
1953-1954	Dic2 x Silur	TT06DC 40.35	3	1.07	12.6401556807095	11	6	TT06DC 44.65	pescadou	BX07.2.1f1.20.1	TT06DC 38.24	TT06DC 42.21	BX07.2.1f2.74	TT06DC 44.22	TT06DC 38.32	11_6
1951-1952	Dic2 x Lloyd	BX07.2.1f2.74	0	0.75	16.4421405586408	12	6	TT06DC 38.32	TT06DC 40.35	TT06DC 38.24	TT06DC 42.21	TT06DC 44.50	pescadou	TT06DC 39.27	TT06DC 44.22	12_6
2195-2196	pescadou	pescadou	5	1.16	17.5648959444984	13	6	TT06DC 44.22	BX07.2.1f2.74	TT06DC 42.21	TT06DC 44.50	TT06DC 40.4	BX07.3.2f1.60	TT06DC 39.18	TT06DC 39.27	13_6
2193-2194	Dic2 x Soldur	BX07.3.2f1.60	0	0.01	5.16729068195039	14	6	TT06DC 39.27	pescadou	TT06DC 44.50	TT06DC 40.4	BX07.2.1f2.59	BX07.2.1f1.16.2	BX07.2.1f1.32.1	TT06DC 39.18	14_6
2191-2192	Dic2 x Lloyd	BX07.2.1f1.16.2	3	0.97	13.0541569376703	15	6	TT06DC 39.18	BX07.3.2f1.60	TT06DC 40.4	BX07.2.1f2.59	NA	NA	NA	BX07.2.1f1.32.1	15_6
espace	NA	NA	NA	NA	NA	16	6	BX07.2.1f1.32.1	BX07.2.1f1.16.2	BX07.2.1f2.59	NA	BX07.2.1f2.81	pescadou	TT06DC 39.11	NA	16_6
2435-2436	pescadou	pescadou	3	1	15.8332406452516	17	6	NA	NA	NA	BX07.2.1f2.81	TT06DC 38.23	BX07.2.1f1.5.1	BX07.2.1f1.43.2	TT06DC 39.11	17_6
2433-2434	Dic2 x Lloyd	BX07.2.1f1.5.1	0	0.92	4.58813201257376	18	6	TT06DC 39.11	pescadou	BX07.2.1f2.81	TT06DC 38.23	TT06DC 42.41	BX07.3.2f1.52	BX07.2.1f2.16	BX07.2.1f1.43.2	18_6
2431-2432	Dic2 x Soldur	BX07.3.2f1.52	0	0.13	0.0534332540397216	19	6	BX07.2.1f1.43.2	BX07.2.1f1.5.1	TT06DC 38.23	TT06DC 42.41	side5	side6	side7	BX07.2.1f2.16	19_6
NA-NA	NA	NA	NA	NA	NA	1	7	side1	side2	side3	NA	NA	NA	NA	NA	1_7
NA-NA	NA	NA	NA	NA	NA	2	7	NA	NA	NA	NA	NA	NA	NA	NA	2_7
NA-NA	NA	NA	NA	NA	NA	3	7	NA	NA	NA	NA	BX07.2.1f1.35.1	BX07.3.2f1.20	pescadou	NA	3_7
1477-1478	Dic2 x Soldur	BX07.3.2f1.20	1	0.04	9.15361851260893	4	7	NA	NA	NA	BX07.2.1f1.35.1	Dic2	BX07.2.1f2.68	BX07.2.1f1.21.2	pescadou	4_7
1479-1480	Dic2 x Lloyd	BX07.2.1f2.68	3	1	0.309060624238157	5	7	pescadou	BX07.3.2f1.20	BX07.2.1f1.35.1	Dic2	pescadou	BX07.2.1f2.57	TT06DC 39.35	BX07.2.1f1.21.2	5_7
1481-1482	Dic2 x Lloyd	BX07.2.1f2.57	5	0.98	6.96519733686909	6	7	BX07.2.1f1.21.2	BX07.2.1f2.68	Dic2	pescadou	BX07.2.1f2.2	BX07.2.1f2.69	pescadou	TT06DC 39.35	6_7
1717-1718	Dic2 x Lloyd	BX07.2.1f2.69	2	1	7.60070126730428	7	7	TT06DC 39.35	BX07.2.1f2.57	pescadou	BX07.2.1f2.2	BX07.2.1f2.47	TT06DC 40.29	TT06DC 44.3	pescadou	7_7
1719-1720	Dic2 x Silur	TT06DC 40.29	3	1.04	17.0543770708755	8	7	pescadou	BX07.2.1f2.69	BX07.2.1f2.2	BX07.2.1f2.47	pescadou	TT06DC 42.15	BX07.2.1f2.44	TT06DC 44.3	8_7
1721-1722	Dic2 x Silur	TT06DC 42.15	3	1.12	14.9873159182494	9	7	TT06DC 44.3	TT06DC 40.29	BX07.2.1f2.47	pescadou	TT06DC 40.31	BX07.2.1f1.20.1	pescadou	BX07.2.1f2.44	9_7
1957-1958	Dic2 x Lloyd	BX07.2.1f1.20.1	0	0.19	5.35824206535785	10	7	BX07.2.1f2.44	TT06DC 42.15	pescadou	TT06DC 40.31	BX07.2.1f1.11.1	TT06DC 38.24	TT06DC 40.35	pescadou	10_7
1959-1960	Dic2 x Silur	TT06DC 38.24	3	1	15.3270287587255	11	7	pescadou	BX07.2.1f1.20.1	TT06DC 40.31	BX07.2.1f1.11.1	pescadou	TT06DC 42.21	BX07.2.1f2.74	TT06DC 40.35	11_7
1961-1962	Dic2 x Silur	TT06DC 42.21	0	0.65	9.92921745086203	12	7	TT06DC 40.35	TT06DC 38.24	BX07.2.1f1.11.1	pescadou	TT06DC 42.3	TT06DC 44.50	pescadou	BX07.2.1f2.74	12_7
2197-2198	Dic2 x Silur	TT06DC 44.50	2	0.09	-0.157493485280996	13	7	BX07.2.1f2.74	TT06DC 42.21	pescadou	TT06DC 42.3	TT06DC 38.47	TT06DC 40.4	BX07.3.2f1.60	pescadou	13_7
2199-2200	Dic2 x Silur	TT06DC 40.4	2	0.84	5.98544487820167	14	7	pescadou	TT06DC 44.50	TT06DC 42.3	TT06DC 38.47	pescadou	BX07.2.1f2.59	BX07.2.1f1.16.2	BX07.3.2f1.60	14_7
2201-2202	Dic2 x Lloyd	BX07.2.1f2.59	2	1.26	14.4553458291563	15	7	BX07.3.2f1.60	TT06DC 40.4	TT06DC 38.47	pescadou	NA	NA	NA	BX07.2.1f1.16.2	15_7
espace	NA	NA	NA	NA	NA	16	7	BX07.2.1f1.16.2	BX07.2.1f2.59	pescadou	NA	BX07.2.1f2.65	BX07.2.1f2.81	pescadou	NA	16_7
2437-2438	Dic2 x Lloyd	BX07.2.1f2.81	0	0.03	NA	17	7	NA	NA	NA	BX07.2.1f2.65	TT06DC 44.39	TT06DC 38.23	BX07.2.1f1.5.1	pescadou	17_7
2439-2440	Dic2 x Silur	TT06DC 38.23	4	1.02	NA	18	7	pescadou	BX07.2.1f2.81	BX07.2.1f2.65	TT06DC 44.39	pescadou	TT06DC 42.41	BX07.3.2f1.52	BX07.2.1f1.5.1	18_7
2441-2442	Dic2 x Silur	TT06DC 42.41	5	1.07	12.4299456807063	19	7	BX07.2.1f1.5.1	TT06DC 38.23	TT06DC 44.39	pescadou	side5	side6	side7	BX07.3.2f1.52	19_7
NA-NA	NA	NA	NA	NA	NA	1	8	side1	side2	side3	NA	NA	NA	NA	NA	1_8
NA-NA	NA	NA	NA	NA	NA	2	8	NA	NA	NA	NA	NA	NA	NA	NA	2_8
NA-NA	NA	NA	NA	NA	NA	3	8	NA	NA	NA	NA	BX07.2.1f2.77	BX07.2.1f1.35.1	BX07.3.2f1.20	NA	3_8
1487-1488	Dic2 x Lloyd	BX07.2.1f1.35.1	3	1	11.9541089666746	4	8	NA	NA	NA	BX07.2.1f2.77	BX07.2.1f2.8	Dic2	BX07.2.1f2.68	BX07.3.2f1.20	4_8
1485-1486	Dic2	Dic2	2	0.02	-0.209707747330447	5	8	BX07.3.2f1.20	BX07.2.1f1.35.1	BX07.2.1f2.77	BX07.2.1f2.8	BX07.3.2f1.83	pescadou	BX07.2.1f2.57	BX07.2.1f2.68	5_8
1483-1484	pescadou	pescadou	3	1.18	NA	6	8	BX07.2.1f2.68	Dic2	BX07.2.1f2.8	BX07.3.2f1.83	BX07.2.1f1.11.2	BX07.2.1f2.2	BX07.2.1f2.69	BX07.2.1f2.57	6_8
1727-1728	Dic2 x Lloyd	BX07.2.1f2.2	3	1.08	16.2194912768185	7	8	BX07.2.1f2.57	pescadou	BX07.3.2f1.83	BX07.2.1f1.11.2	TT06DC 44.14	BX07.2.1f2.47	TT06DC 40.29	BX07.2.1f2.69	7_8
1725-1726	Dic2 x Lloyd	BX07.2.1f2.47	2	0.75	12.6212182719072	8	8	BX07.2.1f2.69	BX07.2.1f2.2	BX07.2.1f1.11.2	TT06DC 44.14	BX07.2.1f2.7	pescadou	TT06DC 42.15	TT06DC 40.29	8_8
1723-1724	pescadou	pescadou	5	1.17	NA	9	8	TT06DC 40.29	BX07.2.1f2.47	TT06DC 44.14	BX07.2.1f2.7	BX07.2.1f2.97	TT06DC 40.31	BX07.2.1f1.20.1	TT06DC 42.15	9_8
1967-1968	Dic2 x Silur	TT06DC 40.31	5	1.11	13.4051629875116	10	8	TT06DC 42.15	pescadou	BX07.2.1f2.7	BX07.2.1f2.97	TT06DC 38.53	BX07.2.1f1.11.1	TT06DC 38.24	BX07.2.1f1.20.1	10_8
1965-1966	Dic2 x Lloyd	BX07.2.1f1.11.1	2	1.15	12.569257013374	11	8	BX07.2.1f1.20.1	TT06DC 40.31	BX07.2.1f2.97	TT06DC 38.53	BX07.3.2f2.44	pescadou	TT06DC 42.21	TT06DC 38.24	11_8
1963-1964	pescadou	pescadou	5	1	NA	12	8	TT06DC 38.24	BX07.2.1f1.11.1	TT06DC 38.53	BX07.3.2f2.44	BX07.3.2f1.73	TT06DC 42.3	TT06DC 44.50	TT06DC 42.21	12_8
2207-2208	Dic2 x Silur	TT06DC 42.3	4	0.93	16.4355125538471	13	8	TT06DC 42.21	pescadou	BX07.3.2f2.44	BX07.3.2f1.73	TT06DC 44.47	TT06DC 38.47	TT06DC 40.4	TT06DC 44.50	13_8
2205-2206	Dic2 x Silur	TT06DC 38.47	4	1.02	15.1489768290791	14	8	TT06DC 44.50	TT06DC 42.3	BX07.3.2f1.73	TT06DC 44.47	TT06DC 40.14	pescadou	BX07.2.1f2.59	TT06DC 40.4	14_8
2203-2204	pescadou	pescadou	5	1.15	NA	15	8	TT06DC 40.4	TT06DC 38.47	TT06DC 44.47	TT06DC 40.14	NA	NA	NA	BX07.2.1f2.59	15_8
espace	NA	NA	NA	NA	NA	16	8	BX07.2.1f2.59	pescadou	TT06DC 40.14	NA	TT06DC 40.38	BX07.2.1f2.65	BX07.2.1f2.81	NA	16_8
2447-2448	Dic2 x Lloyd	BX07.2.1f2.65	5	1	7.63209128984731	17	8	NA	NA	NA	TT06DC 40.38	TT06DC 44.45	TT06DC 44.39	TT06DC 38.23	BX07.2.1f2.81	17_8
2445-2446	Dic2 x Silur	TT06DC 44.39	3	1	12.448535312758	18	8	BX07.2.1f2.81	BX07.2.1f2.65	TT06DC 40.38	TT06DC 44.45	TT06DC 40.7	pescadou	TT06DC 42.41	TT06DC 38.23	18_8
2443-2444	pescadou	pescadou	5	1	NA	19	8	TT06DC 38.23	TT06DC 44.39	TT06DC 44.45	TT06DC 40.7	side5	side6	side7	TT06DC 42.41	19_8
NA-NA	NA	NA	NA	NA	NA	1	9	side1	side2	side3	NA	NA	NA	NA	NA	1_9
NA-NA	NA	NA	NA	NA	NA	2	9	NA	NA	NA	NA	NA	NA	NA	NA	2_9
NA-NA	NA	NA	NA	NA	NA	3	9	NA	NA	NA	NA	pescadou	BX07.2.1f2.77	BX07.2.1f1.35.1	NA	3_9
1489-1490	Dic2 x Lloyd	BX07.2.1f2.77	3	0.69	11.0236287911098	4	9	NA	NA	NA	pescadou	TT06DC 38.39	BX07.2.1f2.8	Dic2	BX07.2.1f1.35.1	4_9
1491-1492	Dic2 x Lloyd	BX07.2.1f2.8	0	0.06	11.3561208760729	5	9	BX07.2.1f1.35.1	BX07.2.1f2.77	pescadou	TT06DC 38.39	BX07.2.1f1.21.1	BX07.3.2f1.83	pescadou	Dic2	5_9
1493-1494	Dic2 x Soldur	BX07.3.2f1.83	0	0.01	5.85489352262255	6	9	Dic2	BX07.2.1f2.8	TT06DC 38.39	BX07.2.1f1.21.1	pescadou	BX07.2.1f1.11.2	BX07.2.1f2.2	pescadou	6_9
1729-1730	Dic2 x Lloyd	BX07.2.1f1.11.2	2	0.55	13.3138535032847	7	9	pescadou	BX07.3.2f1.83	BX07.2.1f1.21.1	pescadou	TT06DC 42.23	TT06DC 44.14	BX07.2.1f2.47	BX07.2.1f2.2	7_9
1731-1732	Dic2 x Silur	TT06DC 44.14	1	0.1	4.59665458823549	8	9	BX07.2.1f2.2	BX07.2.1f1.11.2	pescadou	TT06DC 42.23	BX07.3.2f1.9	BX07.2.1f2.7	pescadou	BX07.2.1f2.47	8_9
1733-1734	Dic2 x Lloyd	BX07.2.1f2.7	2	0.03	4.77259583507419	9	9	BX07.2.1f2.47	TT06DC 44.14	TT06DC 42.23	BX07.3.2f1.9	pescadou	BX07.2.1f2.97	TT06DC 40.31	pescadou	9_9
1969-1970	Dic2 x Lloyd	BX07.2.1f2.97	0	0.07	5.8337031031023	10	9	pescadou	BX07.2.1f2.7	BX07.3.2f1.9	pescadou	TT06DC 39.16	TT06DC 38.53	BX07.2.1f1.11.1	TT06DC 40.31	10_9
1971-1972	Dic2 x Silur	TT06DC 38.53	0	0.13	5.55838336587243	11	9	TT06DC 40.31	BX07.2.1f2.97	pescadou	TT06DC 39.16	BX07.2.1f2.27	BX07.3.2f2.44	pescadou	BX07.2.1f1.11.1	11_9
1973-1974	Dic2 x Soldur	BX07.3.2f2.44	2	1	15.1010892936465	12	9	BX07.2.1f1.11.1	TT06DC 38.53	TT06DC 39.16	BX07.2.1f2.27	pescadou	BX07.3.2f1.73	TT06DC 42.3	pescadou	12_9
2209-2210	Dic2 x Soldur	BX07.3.2f1.73	0	0.02	-0.639463422907709	13	9	pescadou	BX07.3.2f2.44	BX07.2.1f2.27	pescadou	TT06DC 44.43	TT06DC 44.47	TT06DC 38.47	TT06DC 42.3	13_9
2211-2212	Dic2 x Silur	TT06DC 44.47	3	1.11	6.42318404385931	14	9	TT06DC 42.3	BX07.3.2f1.73	pescadou	TT06DC 44.43	TT06DC 44.7	TT06DC 40.14	pescadou	TT06DC 38.47	14_9
2213-2214	Dic2 x Silur	TT06DC 40.14	3	1.29	0.0680658197739366	15	9	TT06DC 38.47	TT06DC 44.47	TT06DC 44.43	TT06DC 44.7	NA	NA	NA	pescadou	15_9
espace	NA	NA	NA	NA	NA	16	9	pescadou	TT06DC 40.14	TT06DC 44.7	NA	pescadou	TT06DC 40.38	BX07.2.1f2.65	NA	16_9
2449-2450	Dic2 x Silur	TT06DC 40.38	4	1.33	13.7917320774279	17	9	NA	NA	NA	pescadou	BX07.3.2f2.42	TT06DC 44.45	TT06DC 44.39	BX07.2.1f2.65	17_9
2451-2452	Dic2 x Silur	TT06DC 44.45	0	0.39	-0.0600263292041587	18	9	BX07.2.1f2.65	TT06DC 40.38	pescadou	BX07.3.2f2.42	BX07.2.1f2.46	TT06DC 40.7	pescadou	TT06DC 44.39	18_9
2453-2454	Dic2 x Silur	TT06DC 40.7	3	0.95	12.0205990641219	19	9	TT06DC 44.39	TT06DC 44.45	BX07.3.2f2.42	BX07.2.1f2.46	side5	side6	side7	pescadou	19_9
NA-NA	NA	NA	NA	NA	NA	1	10	side1	side2	side3	NA	NA	NA	NA	NA	1_10
NA-NA	NA	NA	NA	NA	NA	2	10	NA	NA	NA	NA	NA	NA	NA	NA	2_10
NA-NA	NA	NA	NA	NA	NA	3	10	NA	NA	NA	NA	TT06DC 44.10	pescadou	BX07.2.1f2.77	NA	3_10
1499-1500	pescadou	pescadou	3	1	NA	4	10	NA	NA	NA	TT06DC 44.10	TT06DC 42.17	TT06DC 38.39	BX07.2.1f2.8	BX07.2.1f2.77	4_10
1497-1498	Dic2 x Silur	TT06DC 38.39	3	0.85	11.5202793745718	5	10	BX07.2.1f2.77	pescadou	TT06DC 44.10	TT06DC 42.17	BX07.2.1f2.25	BX07.2.1f1.21.1	BX07.3.2f1.83	BX07.2.1f2.8	5_10
1495-1496	Dic2 x Lloyd	BX07.2.1f1.21.1	1	0.45	12.7113738502547	6	10	BX07.2.1f2.8	TT06DC 38.39	TT06DC 42.17	BX07.2.1f2.25	TT06DC 39.29	pescadou	BX07.2.1f1.11.2	BX07.3.2f1.83	6_10
1739-1740	pescadou	pescadou	4	0.94	NA	7	10	BX07.3.2f1.83	BX07.2.1f1.21.1	BX07.2.1f2.25	TT06DC 39.29	BX07.2.1f2.45	TT06DC 42.23	TT06DC 44.14	BX07.2.1f1.11.2	7_10
1737-1738	Dic2 x Silur	TT06DC 42.23	2	0.73	9.96040623489278	8	10	BX07.2.1f1.11.2	pescadou	TT06DC 39.29	BX07.2.1f2.45	BX07.2.1f1.33.1	BX07.3.2f1.9	BX07.2.1f2.7	TT06DC 44.14	8_10
1735-1736	Dic2 x Soldur	BX07.3.2f1.9	0	0.02	5.04228685256791	9	10	TT06DC 44.14	TT06DC 42.23	BX07.2.1f2.45	BX07.2.1f1.33.1	BX07.3.2f1.31	pescadou	BX07.2.1f2.97	BX07.2.1f2.7	9_10
1979-1980	pescadou	pescadou	4	1	NA	10	10	BX07.2.1f2.7	BX07.3.2f1.9	BX07.2.1f1.33.1	BX07.3.2f1.31	TT06DC 44.36	TT06DC 39.16	TT06DC 38.53	BX07.2.1f2.97	10_10
1977-1978	Dic2 x Silur	TT06DC 39.16	0	0.08	7.2857432984254	11	10	BX07.2.1f2.97	pescadou	BX07.3.2f1.31	TT06DC 44.36	TT06DC 44.7	BX07.2.1f2.27	BX07.3.2f2.44	TT06DC 38.53	11_10
1975-1976	Dic2 x Lloyd	BX07.2.1f2.27	3	1.16	11.9330485553666	12	10	TT06DC 38.53	TT06DC 39.16	TT06DC 44.36	TT06DC 44.7	BX07.2.1f2.56	pescadou	BX07.3.2f1.73	BX07.3.2f2.44	12_10
2219-2220	pescadou	pescadou	4	0.99	NA	13	10	BX07.3.2f2.44	BX07.2.1f2.27	TT06DC 44.7	BX07.2.1f2.56	BX07.2.1f1.5.2	TT06DC 44.43	TT06DC 44.47	BX07.3.2f1.73	13_10
2217-2218	Dic2 x Silur	TT06DC 44.43	2	0.07	3.85343573455213	14	10	BX07.3.2f1.73	pescadou	BX07.2.1f2.56	BX07.2.1f1.5.2	BX07.3.2f2.41	TT06DC 44.7	TT06DC 40.14	TT06DC 44.47	14_10
2215-2216	Dic2 x Silur	TT06DC 44.7	0	0.62	4.83968584111554	15	10	TT06DC 44.47	TT06DC 44.43	BX07.2.1f1.5.2	BX07.3.2f2.41	NA	NA	NA	TT06DC 40.14	15_10
espace	NA	NA	NA	NA	NA	16	10	TT06DC 40.14	TT06DC 44.7	BX07.3.2f2.41	NA	TT06DC 42.19	pescadou	TT06DC 40.38	NA	16_10
2459-2460	pescadou	pescadou	4	0.98	15.2386093740893	17	10	NA	NA	NA	TT06DC 42.19	BX07.2.1f1.18.2	BX07.3.2f2.42	TT06DC 44.45	TT06DC 40.38	17_10
2457-2458	Dic2 x Soldur	BX07.3.2f2.42	0	0.07	5.93885459683568	18	10	TT06DC 40.38	pescadou	TT06DC 42.19	BX07.2.1f1.18.2	BX07.3.2f2.57	BX07.2.1f2.46	TT06DC 40.7	TT06DC 44.45	18_10
2455-2456	Dic2 x Lloyd	BX07.2.1f2.46	4	0.77	12.1277022367018	19	10	TT06DC 44.45	BX07.3.2f2.42	BX07.2.1f1.18.2	BX07.3.2f2.57	side5	side6	side7	TT06DC 40.7	19_10
NA-NA	NA	NA	NA	NA	NA	1	11	side1	side2	side3	NA	NA	NA	NA	NA	1_11
NA-NA	NA	NA	NA	NA	NA	2	11	NA	NA	NA	NA	NA	NA	NA	NA	2_11
NA-NA	NA	NA	NA	NA	NA	3	11	NA	NA	NA	NA	BX07.2.1f1.41.2	TT06DC 44.10	pescadou	NA	3_11
1501-1502	Dic2 x Silur	TT06DC 44.10	2	0.87	NA	4	11	NA	NA	NA	BX07.2.1f1.41.2	TT06DC 44.34	TT06DC 42.17	TT06DC 38.39	pescadou	4_11
1503-1504	Dic2 x Silur	TT06DC 42.17	3	1	8.76670478035847	5	11	pescadou	TT06DC 44.10	BX07.2.1f1.41.2	TT06DC 44.34	pescadou	BX07.2.1f2.25	BX07.2.1f1.21.1	TT06DC 38.39	5_11
1505-1506	Dic2 x Lloyd	BX07.2.1f2.25	4	0.9	18.0609303327515	6	11	TT06DC 38.39	TT06DC 42.17	TT06DC 44.34	pescadou	BX07.2.1f1.43.1	TT06DC 39.29	pescadou	BX07.2.1f1.21.1	6_11
1741-1742	Dic2 x Silur	TT06DC 39.29	0	0.12	NA	7	11	BX07.2.1f1.21.1	BX07.2.1f2.25	pescadou	BX07.2.1f1.43.1	TT06DC 38.19	BX07.2.1f2.45	TT06DC 42.23	pescadou	7_11
1743-1744	Dic2 x Lloyd	BX07.2.1f2.45	4	0.01	-1.13383543602539	8	11	pescadou	TT06DC 39.29	BX07.2.1f1.43.1	TT06DC 38.19	pescadou	BX07.2.1f1.33.1	BX07.3.2f1.9	TT06DC 42.23	8_11
1745-1746	Dic2 x Lloyd	BX07.2.1f1.33.1	2	1.17	7.01967589485307	9	11	TT06DC 42.23	BX07.2.1f2.45	TT06DC 38.19	pescadou	BX07.2.1f2.9	BX07.3.2f1.31	pescadou	BX07.3.2f1.9	9_11
1981-1982	Dic2 x Soldur	BX07.3.2f1.31	3	1	10.9865619118724	10	11	BX07.3.2f1.9	BX07.2.1f1.33.1	pescadou	BX07.2.1f2.9	TT06DC 39.18	TT06DC 44.36	TT06DC 39.16	pescadou	10_11
1983-1984	Dic2 x Silur	TT06DC 44.36	2	0.26	12.8090123242032	11	11	pescadou	BX07.3.2f1.31	BX07.2.1f2.9	TT06DC 39.18	pescadou	TT06DC 44.7	BX07.2.1f2.27	TT06DC 39.16	11_11
1985-1986	Dic2 x Silur	TT06DC 44.7	2	0.07	4.39506624818168	12	11	TT06DC 39.16	TT06DC 44.36	TT06DC 39.18	pescadou	BX07.2.1f1.18.1	BX07.2.1f2.56	pescadou	BX07.2.1f2.27	12_11
2221-2222	Dic2 x Lloyd	BX07.2.1f2.56	3	1.35	12.1446012495517	13	11	BX07.2.1f2.27	TT06DC 44.7	pescadou	BX07.2.1f1.18.1	BX07.2.1f1.5.1	BX07.2.1f1.5.2	TT06DC 44.43	pescadou	13_11
2223-2224	Dic2 x Lloyd	BX07.2.1f1.5.2	2	0.87	7.26569039067585	14	11	pescadou	BX07.2.1f2.56	BX07.2.1f1.18.1	BX07.2.1f1.5.1	pescadou	BX07.3.2f2.41	TT06DC 44.7	TT06DC 44.43	14_11
2225-2226	Dic2 x Soldur	BX07.3.2f2.41	0	0.02	3.65109916277487	15	11	TT06DC 44.43	BX07.2.1f1.5.2	BX07.2.1f1.5.1	pescadou	NA	NA	NA	TT06DC 44.7	15_11
espace	NA	NA	NA	NA	NA	16	11	TT06DC 44.7	BX07.3.2f2.41	pescadou	NA	TT06DC 39.37	TT06DC 42.19	pescadou	NA	16_11
2461-2462	Dic2 x Silur	TT06DC 42.19	3	0.98	14.1939674558039	17	11	NA	NA	NA	TT06DC 39.37	BX07.2.1f1.7.2	BX07.2.1f1.18.2	BX07.3.2f2.42	pescadou	17_11
2463-2464	Dic2 x Lloyd	BX07.2.1f1.18.2	4	1.12	16.4656738446403	18	11	pescadou	TT06DC 42.19	TT06DC 39.37	BX07.2.1f1.7.2	pescadou	BX07.3.2f2.57	BX07.2.1f2.46	BX07.3.2f2.42	18_11
2465-2466	Dic2 x Soldur	BX07.3.2f2.57	0	0.01	-4.07186217574879	19	11	BX07.3.2f2.42	BX07.2.1f1.18.2	BX07.2.1f1.7.2	pescadou	side5	side6	side7	BX07.2.1f2.46	19_11
NA-NA	NA	NA	NA	NA	NA	1	12	side1	side2	side3	NA	NA	NA	NA	NA	1_12
NA-NA	NA	NA	NA	NA	NA	2	12	NA	NA	NA	NA	NA	NA	NA	NA	2_12
NA-NA	NA	NA	NA	NA	NA	3	12	NA	NA	NA	NA	TT06DC 39.6	BX07.2.1f1.41.2	TT06DC 44.10	NA	3_12
1511-1512	Dic2 x Lloyd	BX07.2.1f1.41.2	2	1.27	14.2177846635684	4	12	NA	NA	NA	TT06DC 39.6	BX07.2.1f1.38.1	TT06DC 44.34	TT06DC 42.17	TT06DC 44.10	4_12
1509-1510	Dic2 x Silur	TT06DC 44.34	3	0.08	8.30657885292722	5	12	TT06DC 44.10	BX07.2.1f1.41.2	TT06DC 39.6	BX07.2.1f1.38.1	BX07.2.1f1.46.2	pescadou	BX07.2.1f2.25	TT06DC 42.17	5_12
1507-1508	pescadou	pescadou	3	1.14	NA	6	12	TT06DC 42.17	TT06DC 44.34	BX07.2.1f1.38.1	BX07.2.1f1.46.2	TT06DC 39.31	BX07.2.1f1.43.1	TT06DC 39.29	BX07.2.1f2.25	6_12
1751-1752	Dic2 x Lloyd	BX07.2.1f1.43.1	3	1.06	11.7640961848145	7	12	BX07.2.1f2.25	pescadou	BX07.2.1f1.46.2	TT06DC 39.31	TT06DC 38.54	TT06DC 38.19	BX07.2.1f2.45	TT06DC 39.29	7_12
1749-1750	Dic2 x Silur	TT06DC 38.19	0	0.08	2.25413512284207	8	12	TT06DC 39.29	BX07.2.1f1.43.1	TT06DC 39.31	TT06DC 38.54	BX07.3.2f2.59	pescadou	BX07.2.1f1.33.1	BX07.2.1f2.45	8_12
1747-1748	pescadou	pescadou	4	1.39	NA	9	12	BX07.2.1f2.45	TT06DC 38.19	TT06DC 38.54	BX07.3.2f2.59	TT06DC 40.33	BX07.2.1f2.9	BX07.3.2f1.31	BX07.2.1f1.33.1	9_12
1991-1992	Dic2 x Lloyd	BX07.2.1f2.9	2	0.09	5.70382367247423	10	12	BX07.2.1f1.33.1	pescadou	BX07.3.2f2.59	TT06DC 40.33	TT06DC 40.18	TT06DC 39.18	TT06DC 44.36	BX07.3.2f1.31	10_12
1989-1990	Dic2 x Silur	TT06DC 39.18	0	0.08	NA	11	12	BX07.3.2f1.31	BX07.2.1f2.9	TT06DC 40.33	TT06DC 40.18	BX07.2.1f2.96	pescadou	TT06DC 44.7	TT06DC 44.36	11_12
1987-1988	pescadou	pescadou	4	1	NA	12	12	TT06DC 44.36	TT06DC 39.18	TT06DC 40.18	BX07.2.1f2.96	BX07.2.1f1.6.2	BX07.2.1f1.18.1	BX07.2.1f2.56	TT06DC 44.7	12_12
2231-2232	Dic2 x Lloyd	BX07.2.1f1.18.1	4	0.89	16.1061210406332	13	12	TT06DC 44.7	pescadou	BX07.2.1f2.96	BX07.2.1f1.6.2	TT06DC 42.38	BX07.2.1f1.5.1	BX07.2.1f1.5.2	BX07.2.1f2.56	13_12
2229-2230	Dic2 x Lloyd	BX07.2.1f1.5.1	0	1.17	18.0199231978661	14	12	BX07.2.1f2.56	BX07.2.1f1.18.1	BX07.2.1f1.6.2	TT06DC 42.38	BX07.2.1f2.61	pescadou	BX07.3.2f2.41	BX07.2.1f1.5.2	14_12
2227-2228	pescadou	pescadou	5	1	NA	15	12	BX07.2.1f1.5.2	BX07.2.1f1.5.1	TT06DC 42.38	BX07.2.1f2.61	NA	NA	NA	BX07.3.2f2.41	15_12
espace	NA	NA	NA	NA	NA	16	12	BX07.3.2f2.41	pescadou	BX07.2.1f2.61	NA	TT06DC 38.44	TT06DC 39.37	TT06DC 42.19	NA	16_12
2471-2472	Dic2 x Silur	TT06DC 39.37	4	1.21	NA	17	12	NA	NA	NA	TT06DC 38.44	BX07.2.1f2.76	BX07.2.1f1.7.2	BX07.2.1f1.18.2	TT06DC 42.19	17_12
2469-2470	Dic2 x Lloyd	BX07.2.1f1.7.2	3	1.03	15.764916304579	18	12	TT06DC 42.19	TT06DC 39.37	TT06DC 38.44	BX07.2.1f2.76	TT06DC 38.50	pescadou	BX07.3.2f2.57	BX07.2.1f1.18.2	18_12
2467-2468	pescadou	pescadou	4	1	NA	19	12	BX07.2.1f1.18.2	BX07.2.1f1.7.2	BX07.2.1f2.76	TT06DC 38.50	side5	side6	side7	BX07.3.2f2.57	19_12
NA-NA	NA	NA	NA	NA	NA	1	13	side1	side2	side3	NA	NA	NA	NA	NA	1_13
NA-NA	NA	NA	NA	NA	NA	2	13	NA	NA	NA	NA	NA	NA	NA	NA	2_13
NA-NA	NA	NA	NA	NA	NA	3	13	NA	NA	NA	NA	pescadou	TT06DC 39.6	BX07.2.1f1.41.2	NA	3_13
1513-1514	Dic2 x Silur	TT06DC 39.6	2	1.25	11.4847775342203	4	13	NA	NA	NA	pescadou	BX07.2.1f2.37	BX07.2.1f1.38.1	TT06DC 44.34	BX07.2.1f1.41.2	4_13
1515-1516	Dic2 x Lloyd	BX07.2.1f1.38.1	3	1	8.96242198421631	5	13	BX07.2.1f1.41.2	TT06DC 39.6	pescadou	BX07.2.1f2.37	BX07.2.1f2.94	BX07.2.1f1.46.2	pescadou	TT06DC 44.34	5_13
1517-1518	Dic2 x Lloyd	BX07.2.1f1.46.2	3	1	NA	6	13	TT06DC 44.34	BX07.2.1f1.38.1	BX07.2.1f2.37	BX07.2.1f2.94	pescadou	TT06DC 39.31	BX07.2.1f1.43.1	pescadou	6_13
1753-1754	Dic2 x Silur	TT06DC 39.31	3	1	6.86295708746172	7	13	pescadou	BX07.2.1f1.46.2	BX07.2.1f2.94	pescadou	BX07.2.1f1.3.2	TT06DC 38.54	TT06DC 38.19	BX07.2.1f1.43.1	7_13
1755-1756	Dic2 x Silur	TT06DC 38.54	4	0.15	0.855440468902669	8	13	BX07.2.1f1.43.1	TT06DC 39.31	pescadou	BX07.2.1f1.3.2	BX07.2.1f1.49.2	BX07.3.2f2.59	pescadou	TT06DC 38.19	8_13
1757-1758	Dic2 x Soldur	BX07.3.2f2.59	3	0.97	14.6316387965793	9	13	TT06DC 38.19	TT06DC 38.54	BX07.2.1f1.3.2	BX07.2.1f1.49.2	pescadou	TT06DC 40.33	BX07.2.1f2.9	pescadou	9_13
1993-1994	Dic2 x Silur	TT06DC 40.33	0	0.1	1.10262539304873	10	13	pescadou	BX07.3.2f2.59	BX07.2.1f1.49.2	pescadou	TT06DC 44.11	TT06DC 40.18	TT06DC 39.18	BX07.2.1f2.9	10_13
1995-1996	Dic2 x Silur	TT06DC 40.18	3	1.04	8.46387111349102	11	13	BX07.2.1f2.9	TT06DC 40.33	pescadou	TT06DC 44.11	BX07.2.1f1.16.2	BX07.2.1f2.96	pescadou	TT06DC 39.18	11_13
1997-1998	Dic2 x Lloyd	BX07.2.1f2.96	2	0.78	4.18376208696231	12	13	TT06DC 39.18	TT06DC 40.18	TT06DC 44.11	BX07.2.1f1.16.2	pescadou	BX07.2.1f1.6.2	BX07.2.1f1.18.1	pescadou	12_13
2233-2234	Dic2 x Lloyd	BX07.2.1f1.6.2	0	0.19	8.05114018561105	13	13	pescadou	BX07.2.1f2.96	BX07.2.1f1.16.2	pescadou	TT06DC 40.34	TT06DC 42.38	BX07.2.1f1.5.1	BX07.2.1f1.18.1	13_13
2235-2236	Dic2 x Silur	TT06DC 42.38	4	1	NA	14	13	BX07.2.1f1.18.1	BX07.2.1f1.6.2	pescadou	TT06DC 40.34	BX07.2.1f2.19	BX07.2.1f2.61	pescadou	BX07.2.1f1.5.1	14_13
2237-2238	Dic2 x Lloyd	BX07.2.1f2.61	5	1	9.50658640159027	15	13	BX07.2.1f1.5.1	TT06DC 42.38	TT06DC 40.34	BX07.2.1f2.19	NA	NA	NA	pescadou	15_13
espace	NA	NA	NA	NA	NA	16	13	pescadou	BX07.2.1f2.61	BX07.2.1f2.19	NA	pescadou	TT06DC 38.44	TT06DC 39.37	NA	16_13
2473-2474	Dic2 x Silur	TT06DC 38.44	0	0.03	NA	17	13	NA	NA	NA	pescadou	BX07.3.2f2.27	BX07.2.1f2.76	BX07.2.1f1.7.2	TT06DC 39.37	17_13
2475-2476	Dic2 x Lloyd	BX07.2.1f2.76	0	1.03	NA	18	13	TT06DC 39.37	TT06DC 38.44	pescadou	BX07.3.2f2.27	BX07.2.1f1.35.2	TT06DC 38.50	pescadou	BX07.2.1f1.7.2	18_13
2477-2478	Dic2 x Silur	TT06DC 38.50	2	0.36	10.9818934136417	19	13	BX07.2.1f1.7.2	BX07.2.1f2.76	BX07.3.2f2.27	BX07.2.1f1.35.2	side5	side6	side7	pescadou	19_13
NA-NA	NA	NA	NA	NA	NA	1	14	side1	side2	side3	NA	NA	NA	NA	NA	1_14
NA-NA	NA	NA	NA	NA	NA	2	14	NA	NA	NA	NA	NA	NA	NA	NA	2_14
NA-NA	NA	NA	NA	NA	NA	3	14	NA	NA	NA	NA	BX07.2.1f2.47	pescadou	TT06DC 39.6	NA	3_14
1523-1524	pescadou	pescadou	3	0.79	14.3652497323293	4	14	NA	NA	NA	BX07.2.1f2.47	TT06DC 42.40	BX07.2.1f2.37	BX07.2.1f1.38.1	TT06DC 39.6	4_14
1521-1522	Dic2 x Lloyd	BX07.2.1f2.37	4	1.01	8.09392463994333	5	14	TT06DC 39.6	pescadou	BX07.2.1f2.47	TT06DC 42.40	Lloyd	BX07.2.1f2.94	BX07.2.1f1.46.2	BX07.2.1f1.38.1	5_14
1519-1520	Dic2 x Lloyd	BX07.2.1f2.94	4	1	12.3468072125787	6	14	BX07.2.1f1.38.1	BX07.2.1f2.37	TT06DC 42.40	Lloyd	BX07.2.1f2.64	pescadou	TT06DC 39.31	BX07.2.1f1.46.2	6_14
1763-1764	pescadou	pescadou	4	1.19	NA	7	14	BX07.2.1f1.46.2	BX07.2.1f2.94	Lloyd	BX07.2.1f2.64	BX07.2.1f2.42	BX07.2.1f1.3.2	TT06DC 38.54	TT06DC 39.31	7_14
1761-1762	Dic2 x Lloyd	BX07.2.1f1.3.2	4	0.72	12.2986845860861	8	14	TT06DC 39.31	pescadou	BX07.2.1f2.64	BX07.2.1f2.42	BX07.2.1f1.45.2	BX07.2.1f1.49.2	BX07.3.2f2.59	TT06DC 38.54	8_14
1759-1760	Dic2 x Lloyd	BX07.2.1f1.49.2	2	0.02	-0.271911244298621	9	14	TT06DC 38.54	BX07.2.1f1.3.2	BX07.2.1f2.42	BX07.2.1f1.45.2	TT06DC 40.41	pescadou	TT06DC 40.33	BX07.3.2f2.59	9_14
2003-2004	pescadou	pescadou	5	1.3	NA	10	14	BX07.3.2f2.59	BX07.2.1f1.49.2	BX07.2.1f1.45.2	TT06DC 40.41	TT06DC 42.7	TT06DC 44.11	TT06DC 40.18	TT06DC 40.33	10_14
2001-2002	Dic2 x Silur	TT06DC 44.11	4	1.08	10.7585261072972	11	14	TT06DC 40.33	pescadou	TT06DC 40.41	TT06DC 42.7	TT06DC 39.32	BX07.2.1f1.16.2	BX07.2.1f2.96	TT06DC 40.18	11_14
1999-2000	Dic2 x Lloyd	BX07.2.1f1.16.2	4	0.99	14.0363872418749	12	14	TT06DC 40.18	TT06DC 44.11	TT06DC 42.7	TT06DC 39.32	TT06DC 39.17	pescadou	BX07.2.1f1.6.2	BX07.2.1f2.96	12_14
2243-2244	pescadou	pescadou	3	1.05	NA	13	14	BX07.2.1f2.96	BX07.2.1f1.16.2	TT06DC 39.32	TT06DC 39.17	BX07.2.1f2.46	TT06DC 40.34	TT06DC 42.38	BX07.2.1f1.6.2	13_14
2241-2242	Dic2 x Silur	TT06DC 40.34	3	1.07	13.2043824384965	14	14	BX07.2.1f1.6.2	pescadou	TT06DC 39.17	BX07.2.1f2.46	BX07.2.1f2.76	BX07.2.1f2.19	BX07.2.1f2.61	TT06DC 42.38	14_14
2239-2240	Dic2 x Lloyd	BX07.2.1f2.19	2	1.07	NA	15	14	TT06DC 42.38	TT06DC 40.34	BX07.2.1f2.46	BX07.2.1f2.76	NA	NA	NA	BX07.2.1f2.61	15_14
espace	NA	NA	NA	NA	NA	16	14	BX07.2.1f2.61	BX07.2.1f2.19	BX07.2.1f2.76	NA	TT06DC 42.43	pescadou	TT06DC 38.44	NA	16_14
2483-2484	pescadou	pescadou	4	0.99	NA	17	14	NA	NA	NA	TT06DC 42.43	BX07.2.1f2.70	BX07.3.2f2.27	BX07.2.1f2.76	TT06DC 38.44	17_14
2481-2482	Dic2 x Soldur	BX07.3.2f2.27	2	1.03	1.12827005203226	18	14	TT06DC 38.44	pescadou	TT06DC 42.43	BX07.2.1f2.70	Lloyd	BX07.2.1f1.35.2	TT06DC 38.50	BX07.2.1f2.76	18_14
2479-2480	Dic2 x Lloyd	BX07.2.1f1.35.2	5	0.88	13.5311443154008	19	14	BX07.2.1f2.76	BX07.3.2f2.27	BX07.2.1f2.70	Lloyd	side5	side6	side7	TT06DC 38.50	19_14
NA-NA	NA	NA	NA	NA	NA	1	15	side1	side2	side3	NA	NA	NA	NA	NA	1_15
NA-NA	NA	NA	NA	NA	NA	2	15	NA	NA	NA	NA	NA	NA	NA	NA	2_15
NA-NA	NA	NA	NA	NA	NA	3	15	NA	NA	NA	NA	TT06DC 39.9	BX07.2.1f2.47	pescadou	NA	3_15
1525-1526	Dic2 x Lloyd	BX07.2.1f2.47	0	0.77	14.8746034322057	4	15	NA	NA	NA	TT06DC 39.9	BX07.2.1f2.84	TT06DC 42.40	BX07.2.1f2.37	pescadou	4_15
1527-1528	Dic2 x Silur	TT06DC 42.40	3	1.06	14.5715776065995	5	15	pescadou	BX07.2.1f2.47	TT06DC 39.9	BX07.2.1f2.84	pescadou	Lloyd	BX07.2.1f2.94	BX07.2.1f2.37	5_15
1529-1530	Lloyd	Lloyd	5	1.21	13.1289300197378	6	15	BX07.2.1f2.37	TT06DC 42.40	BX07.2.1f2.84	pescadou	TT06DC 42.6	BX07.2.1f2.64	pescadou	BX07.2.1f2.94	6_15
1765-1766	Dic2 x Lloyd	BX07.2.1f2.64	4	0.35	11.4253540038901	7	15	BX07.2.1f2.94	Lloyd	pescadou	TT06DC 42.6	BX07.2.1f1.49.1	BX07.2.1f2.42	BX07.2.1f1.3.2	pescadou	7_15
1767-1768	Dic2 x Lloyd	BX07.2.1f2.42	3	0.91	14.9026908327956	8	15	pescadou	BX07.2.1f2.64	TT06DC 42.6	BX07.2.1f1.49.1	pescadou	BX07.2.1f1.45.2	BX07.2.1f1.49.2	BX07.2.1f1.3.2	8_15
1769-1770	Dic2 x Lloyd	BX07.2.1f1.45.2	3	0.44	9.87549338989739	9	15	BX07.2.1f1.3.2	BX07.2.1f2.42	BX07.2.1f1.49.1	pescadou	BX07.2.1f1.2.2	TT06DC 40.41	pescadou	BX07.2.1f1.49.2	9_15
2005-2006	Dic2 x Silur	TT06DC 40.41	5	1.04	14.7158171209419	10	15	BX07.2.1f1.49.2	BX07.2.1f1.45.2	pescadou	BX07.2.1f1.2.2	BX07.2.1f1.31.1	TT06DC 42.7	TT06DC 44.11	pescadou	10_15
2007-2008	Dic2 x Silur	TT06DC 42.7	1	0.13	7.77217339585285	11	15	pescadou	TT06DC 40.41	BX07.2.1f1.2.2	BX07.2.1f1.31.1	pescadou	TT06DC 39.32	BX07.2.1f1.16.2	TT06DC 44.11	11_15
2009-2010	Dic2 x Silur	TT06DC 39.32	2	1.01	10.3870735708475	12	15	TT06DC 44.11	TT06DC 42.7	BX07.2.1f1.31.1	pescadou	BX07.2.1f2.60	TT06DC 39.17	pescadou	BX07.2.1f1.16.2	12_15
2245-2246	Dic2 x Silur	TT06DC 39.17	0	0.05	-1.70362539619754	13	15	BX07.2.1f1.16.2	TT06DC 39.32	pescadou	BX07.2.1f2.60	BX07.2.1f2.80	BX07.2.1f2.46	TT06DC 40.34	pescadou	13_15
2247-2248	Dic2 x Lloyd	BX07.2.1f2.46	5	0.19	5.47852321723004	14	15	pescadou	TT06DC 39.17	BX07.2.1f2.60	BX07.2.1f2.80	pescadou	BX07.2.1f2.76	BX07.2.1f2.19	TT06DC 40.34	14_15
2249-2250	Dic2 x Lloyd	BX07.2.1f2.76	3	0.97	14.5396913022848	15	15	TT06DC 40.34	BX07.2.1f2.46	BX07.2.1f2.80	pescadou	NA	NA	NA	BX07.2.1f2.19	15_15
espace	NA	NA	NA	NA	NA	16	15	BX07.2.1f2.19	BX07.2.1f2.76	pescadou	NA	BX07.2.1f2.72	TT06DC 42.43	pescadou	NA	16_15
2485-2486	Dic2 x Silur	TT06DC 42.43	4	1	15.6958974726396	17	15	NA	NA	NA	BX07.2.1f2.72	BX07.2.1f1.15.1	BX07.2.1f2.70	BX07.3.2f2.27	pescadou	17_15
2487-2488	Dic2 x Lloyd	BX07.2.1f2.70	5	1.23	14.1635884466467	18	15	pescadou	TT06DC 42.43	BX07.2.1f2.72	BX07.2.1f1.15.1	pescadou	Lloyd	BX07.2.1f1.35.2	BX07.3.2f2.27	18_15
2489-2490	Lloyd	Lloyd	5	1.01	14.9679506971505	19	15	BX07.3.2f2.27	BX07.2.1f2.70	BX07.2.1f1.15.1	pescadou	side5	side6	side7	BX07.2.1f1.35.2	19_15
NA-NA	NA	NA	NA	NA	NA	1	16	side1	side2	side3	NA	NA	NA	NA	NA	1_16
NA-NA	NA	NA	NA	NA	NA	2	16	NA	NA	NA	NA	NA	NA	NA	NA	2_16
NA-NA	NA	NA	NA	NA	NA	3	16	NA	NA	NA	NA	BX07.2.1f2.73	TT06DC 39.9	BX07.2.1f2.47	NA	3_16
1535-1536	Dic2 x Silur	TT06DC 39.9	2	0.92	16.6739510058913	4	16	NA	NA	NA	BX07.2.1f2.73	TT06DC 42.2	BX07.2.1f2.84	TT06DC 42.40	BX07.2.1f2.47	4_16
1533-1534	Dic2 x Lloyd	BX07.2.1f2.84	1	0.01	1.70110510095992	5	16	BX07.2.1f2.47	TT06DC 39.9	BX07.2.1f2.73	TT06DC 42.2	TT06DC 44.52	pescadou	Lloyd	TT06DC 42.40	5_16
1531-1532	pescadou	pescadou	3	1.12	NA	6	16	TT06DC 42.40	BX07.2.1f2.84	TT06DC 42.2	TT06DC 44.52	BX07.2.1f1.36.1	TT06DC 42.6	BX07.2.1f2.64	Lloyd	6_16
1775-1776	Dic2 x Silur	TT06DC 42.6	2	0.06	3.24925234162213	7	16	Lloyd	pescadou	TT06DC 44.52	BX07.2.1f1.36.1	TT06DC 42.24	BX07.2.1f1.49.1	BX07.2.1f2.42	BX07.2.1f2.64	7_16
1773-1774	Dic2 x Lloyd	BX07.2.1f1.49.1	3	0.03	1.93316861161539	8	16	BX07.2.1f2.64	TT06DC 42.6	BX07.2.1f1.36.1	TT06DC 42.24	TT06DC 38.25	pescadou	BX07.2.1f1.45.2	BX07.2.1f2.42	8_16
1771-1772	pescadou	pescadou	5	NA	NA	9	16	BX07.2.1f2.42	BX07.2.1f1.49.1	TT06DC 42.24	TT06DC 38.25	TT06DC 42.18	BX07.2.1f1.2.2	TT06DC 40.41	BX07.2.1f1.45.2	9_16
2015-2016	Dic2 x Lloyd	BX07.2.1f1.2.2	4	1.17	13.0009573177655	10	16	BX07.2.1f1.45.2	pescadou	TT06DC 38.25	TT06DC 42.18	TT06DC 44.38	BX07.2.1f1.31.1	TT06DC 42.7	TT06DC 40.41	10_16
2013-2014	Dic2 x Lloyd	BX07.2.1f1.31.1	2	1	14.2468002393795	11	16	TT06DC 40.41	BX07.2.1f1.2.2	TT06DC 42.18	TT06DC 44.38	BX07.2.1f1.9.1	pescadou	TT06DC 39.32	TT06DC 42.7	11_16
2011-2012	pescadou	pescadou	5	1.12	NA	12	16	TT06DC 42.7	BX07.2.1f1.31.1	TT06DC 44.38	BX07.2.1f1.9.1	BX07.2.1f2.43	BX07.2.1f2.60	TT06DC 39.17	TT06DC 39.32	12_16
2255-2256	Dic2 x Lloyd	BX07.2.1f2.60	2	0.94	7.08879865508441	13	16	TT06DC 39.32	pescadou	BX07.2.1f1.9.1	BX07.2.1f2.43	TT06DC 44.62	BX07.2.1f2.80	BX07.2.1f2.46	TT06DC 39.17	13_16
2253-2254	Dic2 x Lloyd	BX07.2.1f2.80	4	1.01	16.5498106625148	14	16	TT06DC 39.17	BX07.2.1f2.60	BX07.2.1f2.43	TT06DC 44.62	BX07.2.1f2.41	pescadou	BX07.2.1f2.76	BX07.2.1f2.46	14_16
2251-2252	pescadou	pescadou	5	1.06	NA	15	16	BX07.2.1f2.46	BX07.2.1f2.80	TT06DC 44.62	BX07.2.1f2.41	NA	NA	NA	BX07.2.1f2.76	15_16
espace	NA	NA	NA	NA	NA	16	16	BX07.2.1f2.76	pescadou	BX07.2.1f2.41	NA	TT06DC 44.24	BX07.2.1f2.72	TT06DC 42.43	NA	16_16
2495-2496	Dic2 x Lloyd	BX07.2.1f2.72	4	1.39	14.8983790610824	17	16	NA	NA	NA	TT06DC 44.24	BX07.2.1f2.39	BX07.2.1f1.15.1	BX07.2.1f2.70	TT06DC 42.43	17_16
2493-2494	Dic2 x Lloyd	BX07.2.1f1.15.1	3	0.85	15.4261816597078	18	16	TT06DC 42.43	BX07.2.1f2.72	TT06DC 44.24	BX07.2.1f2.39	TT06DC 42.4	pescadou	Lloyd	BX07.2.1f2.70	18_16
2491-2492	pescadou	pescadou	5	1.3	NA	19	16	BX07.2.1f2.70	BX07.2.1f1.15.1	BX07.2.1f2.39	TT06DC 42.4	side5	side6	side7	Lloyd	19_16
NA-NA	NA	NA	NA	NA	NA	1	17	side1	side2	side3	NA	NA	NA	NA	NA	1_17
NA-NA	NA	NA	NA	NA	NA	2	17	NA	NA	NA	NA	NA	NA	NA	NA	2_17
NA-NA	NA	NA	NA	NA	NA	3	17	NA	NA	NA	NA	pescadou	BX07.2.1f2.73	TT06DC 39.9	NA	3_17
1537-1538	Dic2 x Lloyd	BX07.2.1f2.73	4	0.96	NA	4	17	NA	NA	NA	pescadou	TT06DC 40.31	TT06DC 42.2	BX07.2.1f2.84	TT06DC 39.9	4_17
1539-1540	Dic2 x Silur	TT06DC 42.2	0	1	14.0112883595384	5	17	TT06DC 39.9	BX07.2.1f2.73	pescadou	TT06DC 40.31	BX07.2.1f1.13.2	TT06DC 44.52	pescadou	BX07.2.1f2.84	5_17
1541-1542	Dic2 x Silur	TT06DC 44.52	3	1	13.7378776786954	6	17	BX07.2.1f2.84	TT06DC 42.2	TT06DC 40.31	BX07.2.1f1.13.2	pescadou	BX07.2.1f1.36.1	TT06DC 42.6	pescadou	6_17
1777-1778	Dic2 x Lloyd	BX07.2.1f1.36.1	3	1.15	4.87933668847042	7	17	pescadou	TT06DC 44.52	BX07.2.1f1.13.2	pescadou	BX07.2.1f2.36	TT06DC 42.24	BX07.2.1f1.49.1	TT06DC 42.6	7_17
1779-1780	Dic2 x Silur	TT06DC 42.24	3	1	NA	8	17	TT06DC 42.6	BX07.2.1f1.36.1	pescadou	BX07.2.1f2.36	TT06DC 40.34	TT06DC 38.25	pescadou	BX07.2.1f1.49.1	8_17
1781-1782	Dic2 x Silur	TT06DC 38.25	5	1	10.7692475282692	9	17	BX07.2.1f1.49.1	TT06DC 42.24	BX07.2.1f2.36	TT06DC 40.34	pescadou	TT06DC 42.18	BX07.2.1f1.2.2	pescadou	9_17
2017-2018	Dic2 x Silur	TT06DC 42.18	2	1.12	12.0009455070825	10	17	pescadou	TT06DC 38.25	TT06DC 40.34	pescadou	TT06DC 42.49	TT06DC 44.38	BX07.2.1f1.31.1	BX07.2.1f1.2.2	10_17
2019-2020	Dic2 x Silur	TT06DC 44.38	1	0.02	NA	11	17	BX07.2.1f1.2.2	TT06DC 42.18	pescadou	TT06DC 42.49	TT06DC 44.3	BX07.2.1f1.9.1	pescadou	BX07.2.1f1.31.1	11_17
2021-2022	Dic2 x Lloyd	BX07.2.1f1.9.1	0	0.1	0.443242464096824	12	17	BX07.2.1f1.31.1	TT06DC 44.38	TT06DC 42.49	TT06DC 44.3	pescadou	BX07.2.1f2.43	BX07.2.1f2.60	pescadou	12_17
2257-2258	Dic2 x Lloyd	BX07.2.1f2.43	3	1.13	NA	13	17	pescadou	BX07.2.1f1.9.1	TT06DC 44.3	pescadou	BX07.2.1f1.45.1	TT06DC 44.62	BX07.2.1f2.80	BX07.2.1f2.60	13_17
2259-2260	Dic2 x Silur	TT06DC 44.62	3	1	6.45116152940407	14	17	BX07.2.1f2.60	BX07.2.1f2.43	pescadou	BX07.2.1f1.45.1	BX07.2.1f1.9.2	BX07.2.1f2.41	pescadou	BX07.2.1f2.80	14_17
2261-2262	Dic2 x Lloyd	BX07.2.1f2.41	3	1.1	13.9279934615916	15	17	BX07.2.1f2.80	TT06DC 44.62	BX07.2.1f1.45.1	BX07.2.1f1.9.2	NA	NA	NA	pescadou	15_17
espace	NA	NA	NA	NA	NA	16	17	pescadou	BX07.2.1f2.41	BX07.2.1f1.9.2	NA	pescadou	TT06DC 44.24	BX07.2.1f2.72	NA	16_17
2497-2498	Dic2 x Silur	TT06DC 44.24	0	0.55	10.7308229167674	17	17	NA	NA	NA	pescadou	BX07.2.1f1.11.2	BX07.2.1f2.39	BX07.2.1f1.15.1	BX07.2.1f2.72	17_17
2499-2500	Dic2 x Lloyd	BX07.2.1f2.39	4	1	NA	18	17	BX07.2.1f2.72	TT06DC 44.24	pescadou	BX07.2.1f1.11.2	BX07.2.1f2.18	TT06DC 42.4	pescadou	BX07.2.1f1.15.1	18_17
2501-2502	Dic2 x Silur	TT06DC 42.4	3	0.96	13.2087377286195	19	17	BX07.2.1f1.15.1	BX07.2.1f2.39	BX07.2.1f1.11.2	BX07.2.1f2.18	side5	side6	side7	pescadou	19_17
NA-NA	NA	NA	NA	NA	NA	1	18	side1	side2	side3	NA	NA	NA	NA	NA	1_18
NA-NA	NA	NA	NA	NA	NA	2	18	NA	NA	NA	NA	NA	NA	NA	NA	2_18
NA-NA	NA	NA	NA	NA	NA	3	18	NA	NA	NA	NA	TT06DC 40.22	pescadou	BX07.2.1f2.73	NA	3_18
1547-1548	pescadou	pescadou	4	1.03	NA	4	18	NA	NA	NA	TT06DC 40.22	BX07.2.1f2.28	TT06DC 40.31	TT06DC 42.2	BX07.2.1f2.73	4_18
1545-1546	Dic2 x Silur	TT06DC 40.31	3	1.16	NA	5	18	BX07.2.1f2.73	pescadou	TT06DC 40.22	BX07.2.1f2.28	TT06DC 40.37	BX07.2.1f1.13.2	TT06DC 44.52	TT06DC 42.2	5_18
1543-1544	Dic2 x Lloyd	BX07.2.1f1.13.2	4	1.39	14.7412141495472	6	18	TT06DC 42.2	TT06DC 40.31	BX07.2.1f2.28	TT06DC 40.37	TT06DC 38.3	pescadou	BX07.2.1f1.36.1	TT06DC 44.52	6_18
1787-1788	pescadou	pescadou	4	0.99	NA	7	18	TT06DC 44.52	BX07.2.1f1.13.2	TT06DC 40.37	TT06DC 38.3	BX07.2.1f1.10.1	BX07.2.1f2.36	TT06DC 42.24	BX07.2.1f1.36.1	7_18
1785-1786	Dic2 x Lloyd	BX07.2.1f2.36	3	0.56	12.7272320354405	8	18	BX07.2.1f1.36.1	pescadou	TT06DC 38.3	BX07.2.1f1.10.1	BX07.2.1f1.23.2	TT06DC 40.34	TT06DC 38.25	TT06DC 42.24	8_18
1783-1784	Dic2 x Silur	TT06DC 40.34	4	1	10.8169093290908	9	18	TT06DC 42.24	BX07.2.1f2.36	BX07.2.1f1.10.1	BX07.2.1f1.23.2	TT06DC 38.54	pescadou	TT06DC 42.18	TT06DC 38.25	9_18
2027-2028	pescadou	pescadou	3	1	13.5212722066762	10	18	TT06DC 38.25	TT06DC 40.34	BX07.2.1f1.23.2	TT06DC 38.54	BX07.2.1f2.73	TT06DC 42.49	TT06DC 44.38	TT06DC 42.18	10_18
2025-2026	Dic2 x Silur	TT06DC 42.49	3	0.82	13.8409068253705	11	18	TT06DC 42.18	pescadou	TT06DC 38.54	BX07.2.1f2.73	TT06DC 42.46	TT06DC 44.3	BX07.2.1f1.9.1	TT06DC 44.38	11_18
2023-2024	Dic2 x Silur	TT06DC 44.3	2	0.02	NA	12	18	TT06DC 44.38	TT06DC 42.49	BX07.2.1f2.73	TT06DC 42.46	BX07.3.2f2.83	pescadou	BX07.2.1f2.43	BX07.2.1f1.9.1	12_18
2267-2268	pescadou	pescadou	5	1.03	NA	13	18	BX07.2.1f1.9.1	TT06DC 44.3	TT06DC 42.46	BX07.3.2f2.83	TT06DC 39.26	BX07.2.1f1.45.1	TT06DC 44.62	BX07.2.1f2.43	13_18
2265-2266	Dic2 x Lloyd	BX07.2.1f1.45.1	2	0.65	10.5072131385916	14	18	BX07.2.1f2.43	pescadou	BX07.3.2f2.83	TT06DC 39.26	TT06DC 42.9	BX07.2.1f1.9.2	BX07.2.1f2.41	TT06DC 44.62	14_18
2263-2264	Dic2 x Lloyd	BX07.2.1f1.9.2	4	1.11	11.9378852483871	15	18	TT06DC 44.62	BX07.2.1f1.45.1	TT06DC 39.26	TT06DC 42.9	NA	NA	NA	BX07.2.1f2.41	15_18
espace	NA	NA	NA	NA	NA	16	18	BX07.2.1f2.41	BX07.2.1f1.9.2	TT06DC 42.9	NA	TT06DC 40.11	pescadou	TT06DC 44.24	NA	16_18
2507-2508	pescadou	pescadou	5	0.99	NA	17	18	NA	NA	NA	TT06DC 40.11	BX07.2.1f1.40.1	BX07.2.1f1.11.2	BX07.2.1f2.39	TT06DC 44.24	17_18
2505-2506	Dic2 x Lloyd	BX07.2.1f1.11.2	3	0.9	9.859912341182	18	18	TT06DC 44.24	pescadou	TT06DC 40.11	BX07.2.1f1.40.1	TT06DC 44.31	BX07.2.1f2.18	TT06DC 42.4	BX07.2.1f2.39	18_18
2503-2504	Dic2 x Lloyd	BX07.2.1f2.18	4	0.92	14.5154111329342	19	18	BX07.2.1f2.39	BX07.2.1f1.11.2	BX07.2.1f1.40.1	TT06DC 44.31	side5	side6	side7	TT06DC 42.4	19_18
NA-NA	NA	NA	NA	NA	NA	1	19	side1	side2	side3	NA	NA	NA	NA	NA	1_19
NA-NA	NA	NA	NA	NA	NA	2	19	NA	NA	NA	NA	NA	NA	NA	NA	2_19
NA-NA	NA	NA	NA	NA	NA	3	19	NA	NA	NA	NA	TT06DC 38.36	TT06DC 40.22	pescadou	NA	3_19
1549-1550	Dic2 x Silur	TT06DC 40.22	3	0.86	14.4723061405209	4	19	NA	NA	NA	TT06DC 38.36	BX07.2.1f1.42.2	BX07.2.1f2.28	TT06DC 40.31	pescadou	4_19
1551-1552	Dic2 x Lloyd	BX07.2.1f2.28	2	0.85	NA	5	19	pescadou	TT06DC 40.22	TT06DC 38.36	BX07.2.1f1.42.2	pescadou	TT06DC 40.37	BX07.2.1f1.13.2	TT06DC 40.31	5_19
1553-1554	Dic2 x Silur	TT06DC 40.37	2	0.02	-2.1612543644164	6	19	TT06DC 40.31	BX07.2.1f2.28	BX07.2.1f1.42.2	pescadou	BX07.2.1f1.18.2	TT06DC 38.3	pescadou	BX07.2.1f1.13.2	6_19
1789-1790	Dic2 x Silur	TT06DC 38.3	2	0.35	9.91519173953357	7	19	BX07.2.1f1.13.2	TT06DC 40.37	pescadou	BX07.2.1f1.18.2	BX07.2.1f1.22.1	BX07.2.1f1.10.1	BX07.2.1f2.36	pescadou	7_19
1791-1792	Dic2 x Lloyd	BX07.2.1f1.10.1	2	0.03	3.29041386586161	8	19	pescadou	TT06DC 38.3	BX07.2.1f1.18.2	BX07.2.1f1.22.1	pescadou	BX07.2.1f1.23.2	TT06DC 40.34	BX07.2.1f2.36	8_19
1793-1794	Dic2 x Lloyd	BX07.2.1f1.23.2	3	0.02	3.77717744749511	9	19	BX07.2.1f2.36	BX07.2.1f1.10.1	BX07.2.1f1.22.1	pescadou	BX07.2.1f2.5	TT06DC 38.54	pescadou	TT06DC 40.34	9_19
2029-2030	Dic2 x Silur	TT06DC 38.54	2	0.03	NA	10	19	TT06DC 40.34	BX07.2.1f1.23.2	pescadou	BX07.2.1f2.5	BX07.2.1f2.80	BX07.2.1f2.73	TT06DC 42.49	pescadou	10_19
2031-2032	Dic2 x Lloyd	BX07.2.1f2.73	4	1.2	18.4535778126372	11	19	pescadou	TT06DC 38.54	BX07.2.1f2.5	BX07.2.1f2.80	pescadou	TT06DC 42.46	TT06DC 44.3	TT06DC 42.49	11_19
2033-2034	Dic2 x Silur	TT06DC 42.46	3	1	16.3632310393425	12	19	TT06DC 42.49	BX07.2.1f2.73	BX07.2.1f2.80	pescadou	TT06DC 44.5	BX07.3.2f2.83	pescadou	TT06DC 44.3	12_19
2269-2270	Dic2 x Soldur	BX07.3.2f2.83	3	1.25	14.1604108358018	13	19	TT06DC 44.3	TT06DC 42.46	pescadou	TT06DC 44.5	BX07.2.1f1.7.1	TT06DC 39.26	BX07.2.1f1.45.1	pescadou	13_19
2271-2272	Dic2 x Silur	TT06DC 39.26	2	1.14	12.9109313682186	14	19	pescadou	BX07.3.2f2.83	TT06DC 44.5	BX07.2.1f1.7.1	pescadou	TT06DC 42.9	BX07.2.1f1.9.2	BX07.2.1f1.45.1	14_19
2273-2274	Dic2 x Silur	TT06DC 42.9	2	0.74	-1.09195629502163	15	19	BX07.2.1f1.45.1	TT06DC 39.26	BX07.2.1f1.7.1	pescadou	NA	NA	NA	BX07.2.1f1.9.2	15_19
espace	NA	NA	NA	NA	NA	16	19	BX07.2.1f1.9.2	TT06DC 42.9	pescadou	NA	pescadou	TT06DC 40.11	pescadou	NA	16_19
2509-2510	Dic2 x Silur	TT06DC 40.11	2	0.89	5.65868078180522	17	19	NA	NA	NA	pescadou	TT06DC 42.55	BX07.2.1f1.40.1	BX07.2.1f1.11.2	pescadou	17_19
2511-2512	Dic2 x Lloyd	BX07.2.1f1.40.1	NA	1.03	8.1783333606392	18	19	pescadou	TT06DC 40.11	pescadou	TT06DC 42.55	pescadou	TT06DC 44.31	BX07.2.1f2.18	BX07.2.1f1.11.2	18_19
2513-2514	Dic2 x Silur	TT06DC 44.31	2	NA	NA	19	19	BX07.2.1f1.11.2	BX07.2.1f1.40.1	TT06DC 42.55	pescadou	side5	side6	side7	BX07.2.1f2.18	19_19
NA-NA	NA	NA	NA	NA	NA	1	20	side1	side2	side3	NA	NA	NA	NA	NA	1_20
NA-NA	NA	NA	NA	NA	NA	2	20	NA	NA	NA	NA	NA	NA	NA	NA	2_20
NA-NA	NA	NA	NA	NA	NA	3	20	NA	NA	NA	NA	NA	TT06DC 38.36	TT06DC 40.22	NA	3_20
1559-1560	Dic2 x Silur	TT06DC 38.36	0	0.02	4.13315122171828	4	20	NA	NA	NA	NA	NA	BX07.2.1f1.42.2	BX07.2.1f2.28	TT06DC 40.22	4_20
1557-1558	Dic2 x Lloyd	BX07.2.1f1.42.2	2	0.61	11.009672011325	5	20	TT06DC 40.22	TT06DC 38.36	NA	NA	NA	pescadou	TT06DC 40.37	BX07.2.1f2.28	5_20
1555-1556	pescadou	pescadou	4	1.25	NA	6	20	BX07.2.1f2.28	BX07.2.1f1.42.2	NA	NA	NA	BX07.2.1f1.18.2	TT06DC 38.3	TT06DC 40.37	6_20
1799-1800	Dic2 x Lloyd	BX07.2.1f1.18.2	5	0.51	16.3970686089291	7	20	TT06DC 40.37	pescadou	NA	NA	NA	BX07.2.1f1.22.1	BX07.2.1f1.10.1	TT06DC 38.3	7_20
1797-1798	Dic2 x Lloyd	BX07.2.1f1.22.1	0	0.16	10.7882560120723	8	20	TT06DC 38.3	BX07.2.1f1.18.2	NA	NA	NA	pescadou	BX07.2.1f1.23.2	BX07.2.1f1.10.1	8_20
1795-1796	pescadou	pescadou	5	1	NA	9	20	BX07.2.1f1.10.1	BX07.2.1f1.22.1	NA	NA	NA	BX07.2.1f2.5	TT06DC 38.54	BX07.2.1f1.23.2	9_20
2039-2040	Dic2 x Lloyd	BX07.2.1f2.5	2	0.03	4.59204641996275	10	20	BX07.2.1f1.23.2	pescadou	NA	NA	NA	BX07.2.1f2.80	BX07.2.1f2.73	TT06DC 38.54	10_20
2037-2038	Dic2 x Lloyd	BX07.2.1f2.80	3	1.03	13.1715655995234	11	20	TT06DC 38.54	BX07.2.1f2.5	NA	NA	NA	pescadou	TT06DC 42.46	BX07.2.1f2.73	11_20
2035-2036	pescadou	pescadou	5	1	NA	12	20	BX07.2.1f2.73	BX07.2.1f2.80	NA	NA	NA	TT06DC 44.5	BX07.3.2f2.83	TT06DC 42.46	12_20
2279-2280	Dic2 x Silur	TT06DC 44.5	2	1.06	13.2770439168312	13	20	TT06DC 42.46	pescadou	NA	NA	NA	BX07.2.1f1.7.1	TT06DC 39.26	BX07.3.2f2.83	13_20
2277-2278	Dic2 x Lloyd	BX07.2.1f1.7.1	4	1	14.157373684023	14	20	BX07.3.2f2.83	TT06DC 44.5	NA	NA	NA	pescadou	TT06DC 42.9	TT06DC 39.26	14_20
2275-2276	pescadou	pescadou	5	NA	NA	15	20	TT06DC 39.26	BX07.2.1f1.7.1	NA	NA	NA	NA	NA	TT06DC 42.9	15_20
espace	NA	NA	NA	NA	NA	16	20	TT06DC 42.9	pescadou	NA	NA	NA	pescadou	TT06DC 40.11	NA	16_20
2519-2520	pescadou	pescadou	4	1.105	NA	17	20	NA	NA	NA	NA	NA	TT06DC 42.55	BX07.2.1f1.40.1	TT06DC 40.11	17_20
2517-2518	Dic2 x Silur	TT06DC 42.55	2	0.86	10.9461234490895	18	20	TT06DC 40.11	pescadou	NA	NA	NA	pescadou	TT06DC 44.31	BX07.2.1f1.40.1	18_20
2515-2516	pescadou	pescadou	4	1.13	NA	19	20	BX07.2.1f1.40.1	TT06DC 42.55	NA	NA	side5	side6	side7	TT06DC 44.31	19_20
Tracteur-Tracteur	NA	NA	NA	NA	NA	1	21	side1	side2	side3	TT06DC 40.12	Silur	NA	NA	NA	1_21
Tracteur-Tracteur	NA	NA	NA	NA	NA	2	21	NA	NA	TT06DC 40.12	Silur	TT06DC 44.64	NA	NA	NA	2_21
Tracteur-Tracteur	NA	NA	NA	NA	NA	3	21	NA	NA	Silur	TT06DC 44.64	TT06DC 38.7	NA	TT06DC 38.36	NA	3_21
Tracteur-Tracteur	NA	NA	NA	NA	NA	4	21	NA	NA	TT06DC 44.64	TT06DC 38.7	BX07.2.1f1.13.1	NA	BX07.2.1f1.42.2	TT06DC 38.36	4_21
Tracteur-Tracteur	NA	NA	NA	NA	NA	5	21	TT06DC 38.36	NA	TT06DC 38.7	BX07.2.1f1.13.1	TT06DC 38.42	NA	pescadou	BX07.2.1f1.42.2	5_21
Tracteur-Tracteur	NA	NA	NA	NA	NA	6	21	BX07.2.1f1.42.2	NA	BX07.2.1f1.13.1	TT06DC 38.42	BX07.3.2f2.89	NA	BX07.2.1f1.18.2	pescadou	6_21
Tracteur-Tracteur	NA	NA	NA	NA	NA	7	21	pescadou	NA	TT06DC 38.42	BX07.3.2f2.89	TT06DC 38.53	NA	BX07.2.1f1.22.1	BX07.2.1f1.18.2	7_21
Tracteur-Tracteur	NA	NA	NA	NA	NA	8	21	BX07.2.1f1.18.2	NA	BX07.3.2f2.89	TT06DC 38.53	Soldur	NA	pescadou	BX07.2.1f1.22.1	8_21
Tracteur-Tracteur	NA	NA	NA	NA	NA	9	21	BX07.2.1f1.22.1	NA	TT06DC 38.53	Soldur	BX07.2.1f2.40	NA	BX07.2.1f2.5	pescadou	9_21
Tracteur-Tracteur	NA	NA	NA	NA	NA	10	21	pescadou	NA	Soldur	BX07.2.1f2.40	BX07.2.1f2.26	NA	BX07.2.1f2.80	BX07.2.1f2.5	10_21
Tracteur-Tracteur	NA	NA	NA	NA	NA	11	21	BX07.2.1f2.5	NA	BX07.2.1f2.40	BX07.2.1f2.26	TT06DC 40.6	NA	pescadou	BX07.2.1f2.80	11_21
Tracteur-Tracteur	NA	NA	NA	NA	NA	12	21	BX07.2.1f2.80	NA	BX07.2.1f2.26	TT06DC 40.6	BX07.2.1f2.75	NA	TT06DC 44.5	pescadou	12_21
Tracteur-Tracteur	NA	NA	NA	NA	NA	13	21	pescadou	NA	TT06DC 40.6	BX07.2.1f2.75	TT06DC 44.42	NA	BX07.2.1f1.7.1	TT06DC 44.5	13_21
Tracteur-Tracteur	NA	NA	NA	NA	NA	14	21	TT06DC 44.5	NA	BX07.2.1f2.75	TT06DC 44.42	BX07.2.1f2.55	NA	pescadou	BX07.2.1f1.7.1	14_21
Tracteur-Tracteur	NA	NA	NA	NA	NA	15	21	BX07.2.1f1.7.1	NA	TT06DC 44.42	BX07.2.1f2.55	NA	NA	NA	pescadou	15_21
Tracteur	NA	NA	NA	NA	NA	16	21	pescadou	NA	BX07.2.1f2.55	NA	NA	NA	pescadou	NA	16_21
Tracteur-Tracteur	NA	NA	NA	NA	NA	17	21	NA	NA	NA	NA	NA	NA	TT06DC 42.55	pescadou	17_21
Tracteur-Tracteur	NA	NA	NA	NA	NA	18	21	pescadou	NA	NA	NA	NA	NA	pescadou	TT06DC 42.55	18_21
Tracteur-Tracteur	NA	NA	NA	NA	NA	19	21	TT06DC 42.55	NA	NA	NA	side5	side6	side7	pescadou	19_21
1321-1322	Dic2 x Silur	TT06DC 40.12	2	1.05	8.05105022533087	1	22	side1	side2	side3	pescadou	BX07.2.1f2.30	Silur	NA	NA	1_22
1323-1324	Silur	Silur	4	1.01	15.8112790759653	2	22	NA	TT06DC 40.12	pescadou	BX07.2.1f2.30	BX07.2.1f2.48	TT06DC 44.64	NA	NA	2_22
1325-1326	Dic2 x Silur	TT06DC 44.64	2	1.35	13.2114961069005	3	22	NA	Silur	BX07.2.1f2.30	BX07.2.1f2.48	pescadou	TT06DC 38.7	NA	NA	3_22
1561-1562	Dic2 x Silur	TT06DC 38.7	3	1	14.7666284230313	4	22	NA	TT06DC 44.64	BX07.2.1f2.48	pescadou	BX07.2.1f2.75	BX07.2.1f1.13.1	NA	NA	4_22
1563-1564	Dic2 x Lloyd	BX07.2.1f1.13.1	1	0.57	13.7388423689428	5	22	NA	TT06DC 38.7	pescadou	BX07.2.1f2.75	TT06DC 40.8	TT06DC 38.42	NA	NA	5_22
1565-1566	Dic2 x Silur	TT06DC 38.42	0	0.01	3.26561215565074	6	22	NA	BX07.2.1f1.13.1	BX07.2.1f2.75	TT06DC 40.8	pescadou	BX07.3.2f2.89	NA	NA	6_22
1801-1802	Dic2 x Soldur	BX07.3.2f2.89	2	0.9	13.1516916919206	7	22	NA	TT06DC 38.42	TT06DC 40.8	pescadou	BX07.2.1f1.30.1	TT06DC 38.53	NA	NA	7_22
1803-1804	Dic2 x Silur	TT06DC 38.53	2	NA	NA	8	22	NA	BX07.3.2f2.89	pescadou	BX07.2.1f1.30.1	TT06DC 38.8	Soldur	NA	NA	8_22
1805-1806	Soldur	Soldur	3	NA	NA	9	22	NA	TT06DC 38.53	BX07.2.1f1.30.1	TT06DC 38.8	pescadou	BX07.2.1f2.40	NA	NA	9_22
2041-2042	Dic2 x Lloyd	BX07.2.1f2.40	2	1	13.3369631342292	10	22	NA	Soldur	TT06DC 38.8	pescadou	BX07.2.1f1.46.2	BX07.2.1f2.26	NA	NA	10_22
2043-2044	Dic2 x Lloyd	BX07.2.1f2.26	3	1.24	NA	11	22	NA	BX07.2.1f2.40	pescadou	BX07.2.1f1.46.2	BX07.2.1f1.25.2	TT06DC 40.6	NA	NA	11_22
2045-2046	Dic2 x Silur	TT06DC 40.6	3	0.02	4.36857095696728	12	22	NA	BX07.2.1f2.26	BX07.2.1f1.46.2	BX07.2.1f1.25.2	pescadou	BX07.2.1f2.75	NA	NA	12_22
2281-2282	Dic2 x Lloyd	BX07.2.1f2.75	3	0.97	NA	13	22	NA	TT06DC 40.6	BX07.2.1f1.25.2	pescadou	BX07.2.1f2.82	TT06DC 44.42	NA	NA	13_22
2283-2284	Dic2 x Silur	TT06DC 44.42	2	0.03	6.61780541890939	14	22	NA	BX07.2.1f2.75	pescadou	BX07.2.1f2.82	TT06DC 38.51	BX07.2.1f2.55	NA	NA	14_22
2285-2286	Dic2 x Lloyd	BX07.2.1f2.55	4	1	7.15064860678418	15	22	NA	TT06DC 44.42	BX07.2.1f2.82	TT06DC 38.51	NA	NA	NA	NA	15_22
espace	NA	NA	NA	NA	NA	16	22	NA	BX07.2.1f2.55	TT06DC 38.51	NA	NA	NA	NA	NA	16_22
NA-NA	NA	NA	NA	NA	NA	17	22	NA	NA	NA	NA	NA	NA	NA	NA	17_22
NA-NA	NA	NA	NA	NA	NA	18	22	NA	NA	NA	NA	NA	NA	NA	NA	18_22
NA-NA	NA	NA	NA	NA	NA	19	22	NA	NA	NA	NA	side5	side6	side7	NA	19_22
1331-1332	pescadou	pescadou	3	0.85	11.8981481119095	1	23	side1	side2	side3	TT06DC 38.35	TT06DC 39.23	BX07.2.1f2.30	Silur	TT06DC 40.12	1_23
1329-1330	Dic2 x Lloyd	BX07.2.1f2.30	0	0.11	NA	2	23	TT06DC 40.12	pescadou	TT06DC 38.35	TT06DC 39.23	TT06DC 39.21	BX07.2.1f2.48	TT06DC 44.64	Silur	2_23
1327-1328	Dic2 x Lloyd	BX07.2.1f2.48	3	1.39	3.72750243842253	3	23	Silur	BX07.2.1f2.30	TT06DC 39.23	TT06DC 39.21	BX07.2.1f1.46.1	pescadou	TT06DC 38.7	TT06DC 44.64	3_23
1571-1572	pescadou	pescadou	5	0.92	NA	4	23	TT06DC 44.64	BX07.2.1f2.48	TT06DC 39.21	BX07.2.1f1.46.1	BX07.2.1f2.15	BX07.2.1f2.75	BX07.2.1f1.13.1	TT06DC 38.7	4_23
1569-1570	Dic2 x Lloyd	BX07.2.1f2.75	2	0.59	2.71608364243067	5	23	TT06DC 38.7	pescadou	BX07.2.1f1.46.1	BX07.2.1f2.15	TT06DC 40.46	TT06DC 40.8	TT06DC 38.42	BX07.2.1f1.13.1	5_23
1567-1568	Dic2 x Silur	TT06DC 40.8	0	0.01	-1.2193664170275	6	23	BX07.2.1f1.13.1	BX07.2.1f2.75	BX07.2.1f2.15	TT06DC 40.46	TT06DC 44.43	pescadou	BX07.3.2f2.89	TT06DC 38.42	6_23
1811-1812	pescadou	pescadou	5	1.08	NA	7	23	TT06DC 38.42	TT06DC 40.8	TT06DC 40.46	TT06DC 44.43	TT06DC 42.38	BX07.2.1f1.30.1	TT06DC 38.53	BX07.3.2f2.89	7_23
1809-1810	Dic2 x Lloyd	BX07.2.1f1.30.1	0	0.02	3.54122598558141	8	23	BX07.3.2f2.89	pescadou	TT06DC 44.43	TT06DC 42.38	BX07.2.1f2.74	TT06DC 38.8	Soldur	TT06DC 38.53	8_23
1807-1808	Dic2 x Silur	TT06DC 38.8	2	0.94	14.2112831786415	9	23	TT06DC 38.53	BX07.2.1f1.30.1	TT06DC 42.38	BX07.2.1f2.74	TT06DC 39.37	pescadou	BX07.2.1f2.40	Soldur	9_23
2051-2052	pescadou	pescadou	3	NA	NA	10	23	Soldur	TT06DC 38.8	BX07.2.1f2.74	TT06DC 39.37	BX07.2.1f1.25.1	BX07.2.1f1.46.2	BX07.2.1f2.26	BX07.2.1f2.40	10_23
2049-2050	Dic2 x Lloyd	BX07.2.1f1.46.2	2	0.97	11.8408916496295	11	23	BX07.2.1f2.40	pescadou	TT06DC 39.37	BX07.2.1f1.25.1	TT06DC 39.30	BX07.2.1f1.25.2	TT06DC 40.6	BX07.2.1f2.26	11_23
2047-2048	Dic2 x Lloyd	BX07.2.1f1.25.2	5	1.19	15.1049073112324	12	23	BX07.2.1f2.26	BX07.2.1f1.46.2	BX07.2.1f1.25.1	TT06DC 39.30	BX07.3.2f1.23	pescadou	BX07.2.1f2.75	TT06DC 40.6	12_23
2291-2292	pescadou	pescadou	5	1.12	13.0565742078653	13	23	TT06DC 40.6	BX07.2.1f1.25.2	TT06DC 39.30	BX07.3.2f1.23	TT06DC 42.36	BX07.2.1f2.82	TT06DC 44.42	BX07.2.1f2.75	13_23
2289-2290	Dic2 x Lloyd	BX07.2.1f2.82	5	1.01	14.6794500676215	14	23	BX07.2.1f2.75	pescadou	BX07.3.2f1.23	TT06DC 42.36	TT06DC 42.28	TT06DC 38.51	BX07.2.1f2.55	TT06DC 44.42	14_23
2287-2288	Dic2 x Silur	TT06DC 38.51	2	0.02	1.36342293624748	15	23	TT06DC 44.42	BX07.2.1f2.82	TT06DC 42.36	TT06DC 42.28	NA	NA	NA	BX07.2.1f2.55	15_23
espace	NA	NA	NA	NA	NA	16	23	BX07.2.1f2.55	TT06DC 38.51	TT06DC 42.28	NA	NA	NA	NA	NA	16_23
NA-NA	NA	NA	NA	NA	NA	17	23	NA	NA	NA	NA	NA	NA	NA	NA	17_23
NA-NA	NA	NA	NA	NA	NA	18	23	NA	NA	NA	NA	NA	NA	NA	NA	18_23
NA-NA	NA	NA	NA	NA	NA	19	23	NA	NA	NA	NA	side5	side6	side7	NA	19_23
1333-1334	Dic2 x Silur	TT06DC 38.35	2	0.96	10.831203857054	1	24	side1	side2	side3	TT06DC 38.39	TT06DC 42.48	TT06DC 39.23	BX07.2.1f2.30	pescadou	1_24
1335-1336	Dic2 x Silur	TT06DC 39.23	2	0.79	10.5030564219162	2	24	pescadou	TT06DC 38.35	TT06DC 38.39	TT06DC 42.48	pescadou	TT06DC 39.21	BX07.2.1f2.48	BX07.2.1f2.30	2_24
1337-1338	Dic2 x Silur	TT06DC 39.21	2	0.51	8.81375738047255	3	24	BX07.2.1f2.30	TT06DC 39.23	TT06DC 42.48	pescadou	BX07.3.2f1.15	BX07.2.1f1.46.1	pescadou	BX07.2.1f2.48	3_24
1573-1574	Dic2 x Lloyd	BX07.2.1f1.46.1	NA	NA	NA	4	24	BX07.2.1f2.48	TT06DC 39.21	pescadou	BX07.3.2f1.15	TT06DC 39.16	BX07.2.1f2.15	BX07.2.1f2.75	pescadou	4_24
1575-1576	Dic2 x Lloyd	BX07.2.1f2.15	5	0.02	4.87514257666442	5	24	pescadou	BX07.2.1f1.46.1	BX07.3.2f1.15	TT06DC 39.16	pescadou	TT06DC 40.46	TT06DC 40.8	BX07.2.1f2.75	5_24
1577-1578	Dic2 x Silur	TT06DC 40.46	2	0.04	3.38664550177262	6	24	BX07.2.1f2.75	BX07.2.1f2.15	TT06DC 39.16	pescadou	BX07.2.1f2.91	TT06DC 44.43	pescadou	TT06DC 40.8	6_24
1813-1814	Dic2 x Silur	TT06DC 44.43	2	0.02	2.02022218201986	7	24	TT06DC 40.8	TT06DC 40.46	pescadou	BX07.2.1f2.91	BX07.2.1f2.45	TT06DC 42.38	BX07.2.1f1.30.1	pescadou	7_24
1815-1816	Dic2 x Silur	TT06DC 42.38	3	1.18	11.1982770042182	8	24	pescadou	TT06DC 44.43	BX07.2.1f2.91	BX07.2.1f2.45	pescadou	BX07.2.1f2.74	TT06DC 38.8	BX07.2.1f1.30.1	8_24
1817-1818	Dic2 x Lloyd	BX07.2.1f2.74	2	0.61	13.5760788214612	9	24	BX07.2.1f1.30.1	TT06DC 42.38	BX07.2.1f2.45	pescadou	BX07.2.1f1.13.1	TT06DC 39.37	pescadou	TT06DC 38.8	9_24
2053-2054	Dic2 x Silur	TT06DC 39.37	2	0.95	14.02836637151	10	24	TT06DC 38.8	BX07.2.1f2.74	pescadou	BX07.2.1f1.13.1	BX07.2.1f2.17	BX07.2.1f1.25.1	BX07.2.1f1.46.2	pescadou	10_24
2055-2056	Dic2 x Lloyd	BX07.2.1f1.25.1	4	1.3	11.0895058776806	11	24	pescadou	TT06DC 39.37	BX07.2.1f1.13.1	BX07.2.1f2.17	pescadou	TT06DC 39.30	BX07.2.1f1.25.2	BX07.2.1f1.46.2	11_24
2057-2058	Dic2 x Silur	TT06DC 39.30	2	1.02	14.224347392077	12	24	BX07.2.1f1.46.2	BX07.2.1f1.25.1	BX07.2.1f2.17	pescadou	TT06DC 44.39	BX07.3.2f1.23	pescadou	BX07.2.1f1.25.2	12_24
2293-2294	Dic2 x Soldur	BX07.3.2f1.23	0	0.11	2.58324255050886	13	24	BX07.2.1f1.25.2	TT06DC 39.30	pescadou	TT06DC 44.39	TT06DC 39.17	TT06DC 42.36	BX07.2.1f2.82	pescadou	13_24
2295-2296	Dic2 x Silur	TT06DC 42.36	3	0.73	12.5581541181145	14	24	pescadou	BX07.3.2f1.23	TT06DC 44.39	TT06DC 39.17	pescadou	TT06DC 42.28	TT06DC 38.51	BX07.2.1f2.82	14_24
2297-2298	Dic2 x Silur	TT06DC 42.28	4	1.22	11.7543587350055	15	24	BX07.2.1f2.82	TT06DC 42.36	TT06DC 39.17	pescadou	NA	NA	NA	TT06DC 38.51	15_24
espace	NA	NA	NA	NA	NA	16	24	TT06DC 38.51	TT06DC 42.28	pescadou	NA	NA	NA	NA	NA	16_24
NA-NA	NA	NA	NA	NA	NA	17	24	NA	NA	NA	NA	NA	NA	NA	NA	17_24
NA-NA	NA	NA	NA	NA	NA	18	24	NA	NA	NA	NA	NA	NA	NA	NA	18_24
NA-NA	NA	NA	NA	NA	NA	19	24	NA	NA	NA	NA	side5	side6	side7	NA	19_24
1343-1344	Dic2 x Silur	TT06DC 38.39	2	0.86	12.2456014544863	1	25	side1	side2	side3	BX07.2.1f2.79	BX07.2.1f2.12	TT06DC 42.48	TT06DC 39.23	TT06DC 38.35	1_25
1341-1342	Dic2 x Silur	TT06DC 42.48	3	1.04	15.3859092607723	2	25	TT06DC 38.35	TT06DC 38.39	BX07.2.1f2.79	BX07.2.1f2.12	TT06DC 42.1	pescadou	TT06DC 39.21	TT06DC 39.23	2_25
1339-1340	pescadou	pescadou	4	1	NA	3	25	TT06DC 39.23	TT06DC 42.48	BX07.2.1f2.12	TT06DC 42.1	BX07.2.1f2.36	BX07.3.2f1.15	BX07.2.1f1.46.1	TT06DC 39.21	3_25
1583-1584	Dic2 x Soldur	BX07.3.2f1.15	3	0.12	NA	4	25	TT06DC 39.21	pescadou	TT06DC 42.1	BX07.2.1f2.36	BX07.2.1f1.8.1	TT06DC 39.16	BX07.2.1f2.15	BX07.2.1f1.46.1	4_25
1581-1582	Dic2 x Silur	TT06DC 39.16	0	0.03	4.74480951997758	5	25	BX07.2.1f1.46.1	BX07.3.2f1.15	BX07.2.1f2.36	BX07.2.1f1.8.1	BX07.2.1f2.50	pescadou	TT06DC 40.46	BX07.2.1f2.15	5_25
1579-1580	pescadou	pescadou	5	1.02	NA	6	25	BX07.2.1f2.15	TT06DC 39.16	BX07.2.1f1.8.1	BX07.2.1f2.50	BX07.2.1f2.48	BX07.2.1f2.91	TT06DC 44.43	TT06DC 40.46	6_25
1823-1824	Dic2 x Lloyd	BX07.2.1f2.91	0	0.04	4.19115868205661	7	25	TT06DC 40.46	pescadou	BX07.2.1f2.50	BX07.2.1f2.48	BX07.2.1f1.37.2	BX07.2.1f2.45	TT06DC 42.38	TT06DC 44.43	7_25
1821-1822	Dic2 x Lloyd	BX07.2.1f2.45	NA	0.03	3.20639830335709	8	25	TT06DC 44.43	BX07.2.1f2.91	BX07.2.1f2.48	BX07.2.1f1.37.2	BX07.2.1f2.1	pescadou	BX07.2.1f2.74	TT06DC 42.38	8_25
1819-1820	pescadou	pescadou	5	NA	NA	9	25	TT06DC 42.38	BX07.2.1f2.45	BX07.2.1f1.37.2	BX07.2.1f2.1	TT06DC 42.14	BX07.2.1f1.13.1	TT06DC 39.37	BX07.2.1f2.74	9_25
2063-2064	Dic2 x Lloyd	BX07.2.1f1.13.1	3	0.82	12.4438413511878	10	25	BX07.2.1f2.74	pescadou	BX07.2.1f2.1	TT06DC 42.14	TT06DC 44.38	BX07.2.1f2.17	BX07.2.1f1.25.1	TT06DC 39.37	10_25
2061-2062	Dic2 x Lloyd	BX07.2.1f2.17	3	0.47	13.3737908370747	11	25	TT06DC 39.37	BX07.2.1f1.13.1	TT06DC 42.14	TT06DC 44.38	BX07.2.1f1.42.1	pescadou	TT06DC 39.30	BX07.2.1f1.25.1	11_25
2059-2060	pescadou	pescadou	4	1.25	NA	12	25	BX07.2.1f1.25.1	BX07.2.1f2.17	TT06DC 44.38	BX07.2.1f1.42.1	BX07.2.1f2.70	TT06DC 44.39	BX07.3.2f1.23	TT06DC 39.30	12_25
2303-2304	Dic2 x Silur	TT06DC 44.39	3	0.97	12.5787895238726	13	25	TT06DC 39.30	pescadou	BX07.2.1f1.42.1	BX07.2.1f2.70	BX07.2.1f1.17.1	TT06DC 39.17	TT06DC 42.36	BX07.3.2f1.23	13_25
2301-2302	Dic2 x Silur	TT06DC 39.17	1	0.09	5.30100250932336	14	25	BX07.3.2f1.23	TT06DC 44.39	BX07.2.1f2.70	BX07.2.1f1.17.1	BX07.3.2f2.58	pescadou	TT06DC 42.28	TT06DC 42.36	14_25
2299-2300	pescadou	pescadou	4	1.09	NA	15	25	TT06DC 42.36	TT06DC 39.17	BX07.2.1f1.17.1	BX07.3.2f2.58	NA	NA	NA	TT06DC 42.28	15_25
espace	NA	NA	NA	NA	NA	16	25	TT06DC 42.28	pescadou	BX07.3.2f2.58	NA	NA	NA	NA	NA	16_25
NA-NA	NA	NA	NA	NA	NA	17	25	NA	NA	NA	NA	NA	NA	NA	NA	17_25
NA-NA	NA	NA	NA	NA	NA	18	25	NA	NA	NA	NA	NA	NA	NA	NA	18_25
NA-NA	NA	NA	NA	NA	NA	19	25	NA	NA	NA	NA	side5	side6	side7	NA	19_25
1345-1346	Dic2 x Lloyd	BX07.2.1f2.79	3	1.01	12.1503549399597	1	26	side1	side2	side3	pescadou	TT06DC 44.5	BX07.2.1f2.12	TT06DC 42.48	TT06DC 38.39	1_26
1347-1348	Dic2 x Lloyd	BX07.2.1f2.12	NA	1	16.2513698105012	2	26	TT06DC 38.39	BX07.2.1f2.79	pescadou	TT06DC 44.5	BX07.2.1f1.6.1	TT06DC 42.1	pescadou	TT06DC 42.48	2_26
1349-1350	Dic2 x Silur	TT06DC 42.1	2	0.63	11.6336878083009	3	26	TT06DC 42.48	BX07.2.1f2.12	TT06DC 44.5	BX07.2.1f1.6.1	pescadou	BX07.2.1f2.36	BX07.3.2f1.15	pescadou	3_26
1585-1586	Dic2 x Lloyd	BX07.2.1f2.36	NA	0.06	NA	4	26	pescadou	TT06DC 42.1	BX07.2.1f1.6.1	pescadou	BX07.2.1f2.90	BX07.2.1f1.8.1	TT06DC 39.16	BX07.3.2f1.15	4_26
1587-1588	Dic2 x Lloyd	BX07.2.1f1.8.1	2	0.13	5.85578799813707	5	26	BX07.3.2f1.15	BX07.2.1f2.36	pescadou	BX07.2.1f2.90	TT06DC 38.49	BX07.2.1f2.50	pescadou	TT06DC 39.16	5_26
1589-1590	Dic2 x Lloyd	BX07.2.1f2.50	4	1	10.8928139518937	6	26	TT06DC 39.16	BX07.2.1f1.8.1	BX07.2.1f2.90	TT06DC 38.49	pescadou	BX07.2.1f2.48	BX07.2.1f2.91	pescadou	6_26
1825-1826	Dic2 x Lloyd	BX07.2.1f2.48	3	1.19	11.1474725986931	7	26	pescadou	BX07.2.1f2.50	TT06DC 38.49	pescadou	TT06DC 44.55	BX07.2.1f1.37.2	BX07.2.1f2.45	BX07.2.1f2.91	7_26
1827-1828	Dic2 x Lloyd	BX07.2.1f1.37.2	3	0.62	7.83507317122534	8	26	BX07.2.1f2.91	BX07.2.1f2.48	pescadou	TT06DC 44.55	TT06DC 38.38	BX07.2.1f2.1	pescadou	BX07.2.1f2.45	8_26
1829-1830	Dic2 x Lloyd	BX07.2.1f2.1	5	1	10.5303778615063	9	26	BX07.2.1f2.45	BX07.2.1f1.37.2	TT06DC 44.55	TT06DC 38.38	pescadou	TT06DC 42.14	BX07.2.1f1.13.1	pescadou	9_26
2065-2066	Dic2 x Silur	TT06DC 42.14	3	0.98	10.781072782289	10	26	pescadou	BX07.2.1f2.1	TT06DC 38.38	pescadou	BX07.2.1f2.28	TT06DC 44.38	BX07.2.1f2.17	BX07.2.1f1.13.1	10_26
2067-2068	Dic2 x Silur	TT06DC 44.38	0	0.07	3.56199098746127	11	26	BX07.2.1f1.13.1	TT06DC 42.14	pescadou	BX07.2.1f2.28	TT06DC 40.16	BX07.2.1f1.42.1	pescadou	BX07.2.1f2.17	11_26
2069-2070	Dic2 x Lloyd	BX07.2.1f1.42.1	0	0.08	6.17988749852152	12	26	BX07.2.1f2.17	TT06DC 44.38	BX07.2.1f2.28	TT06DC 40.16	BX07.2.1f1.44.1	BX07.2.1f2.70	TT06DC 44.39	pescadou	12_26
2305-2306	Dic2 x Lloyd	BX07.2.1f2.70	5	1.17	18.0110470593897	13	26	pescadou	BX07.2.1f1.42.1	TT06DC 40.16	BX07.2.1f1.44.1	BX07.3.2f2.84	BX07.2.1f1.17.1	TT06DC 39.17	TT06DC 44.39	13_26
2307-2308	Dic2 x Lloyd	BX07.2.1f1.17.1	0	0.12	NA	14	26	TT06DC 44.39	BX07.2.1f2.70	BX07.2.1f1.44.1	BX07.3.2f2.84	TT06DC 38.23	BX07.3.2f2.58	pescadou	TT06DC 39.17	14_26
2309-2310	Dic2 x Soldur	BX07.3.2f2.58	0	0.03	6.34939803719516	15	26	TT06DC 39.17	BX07.2.1f1.17.1	BX07.3.2f2.84	TT06DC 38.23	NA	NA	NA	pescadou	15_26
espace	NA	NA	NA	NA	NA	16	26	pescadou	BX07.3.2f2.58	TT06DC 38.23	NA	NA	NA	NA	NA	16_26
NA-NA	NA	NA	NA	NA	NA	17	26	NA	NA	NA	NA	NA	NA	NA	NA	17_26
NA-NA	NA	NA	NA	NA	NA	18	26	NA	NA	NA	NA	NA	NA	NA	NA	18_26
NA-NA	NA	NA	NA	NA	NA	19	26	NA	NA	NA	NA	side5	side6	side7	NA	19_26
1355-1356	pescadou	pescadou	4	1.25	NA	1	27	side1	side2	side3	TT06DC 40.40	BX07.2.1f1.36.2	TT06DC 44.5	BX07.2.1f2.12	BX07.2.1f2.79	1_27
1353-1354	Dic2 x Silur	TT06DC 44.5	4	1.01	14.6543571280183	2	27	BX07.2.1f2.79	pescadou	TT06DC 40.40	BX07.2.1f1.36.2	TT06DC 38.29	BX07.2.1f1.6.1	TT06DC 42.1	BX07.2.1f2.12	2_27
1351-1352	Dic2 x Lloyd	BX07.2.1f1.6.1	0	0.02	-1.00293266075451	3	27	BX07.2.1f2.12	TT06DC 44.5	BX07.2.1f1.36.2	TT06DC 38.29	TT06DC 44.48	pescadou	BX07.2.1f2.36	TT06DC 42.1	3_27
1595-1596	pescadou	pescadou	4	1	NA	4	27	TT06DC 42.1	BX07.2.1f1.6.1	TT06DC 38.29	TT06DC 44.48	BX07.2.1f1.9.1	BX07.2.1f2.90	BX07.2.1f1.8.1	BX07.2.1f2.36	4_27
1593-1594	Dic2 x Lloyd	BX07.2.1f2.90	4	0.94	16.0548530364376	5	27	BX07.2.1f2.36	pescadou	TT06DC 44.48	BX07.2.1f1.9.1	BX07.2.1f1.14.1	TT06DC 38.49	BX07.2.1f2.50	BX07.2.1f1.8.1	5_27
1591-1592	Dic2 x Silur	TT06DC 38.49	0	0.06	4.53511550222796	6	27	BX07.2.1f1.8.1	BX07.2.1f2.90	BX07.2.1f1.9.1	BX07.2.1f1.14.1	BX07.2.1f1.14.2	pescadou	BX07.2.1f2.48	BX07.2.1f2.50	6_27
1835-1836	pescadou	pescadou	4	0.99	NA	7	27	BX07.2.1f2.50	TT06DC 38.49	BX07.2.1f1.14.1	BX07.2.1f1.14.2	TT06DC 38.41	TT06DC 44.55	BX07.2.1f1.37.2	BX07.2.1f2.48	7_27
1833-1834	Dic2 x Silur	TT06DC 44.55	3	0.02	3.3473873049385	8	27	BX07.2.1f2.48	pescadou	BX07.2.1f1.14.2	TT06DC 38.41	TT06DC 40.33	TT06DC 38.38	BX07.2.1f2.1	BX07.2.1f1.37.2	8_27
1831-1832	Dic2 x Silur	TT06DC 38.38	1	0.14	7.20907486266124	9	27	BX07.2.1f1.37.2	TT06DC 44.55	TT06DC 38.41	TT06DC 40.33	TT06DC 38.37	pescadou	TT06DC 42.14	BX07.2.1f2.1	9_27
2075-2076	pescadou	pescadou	4	1.05	NA	10	27	BX07.2.1f2.1	TT06DC 38.38	TT06DC 40.33	TT06DC 38.37	BX07.2.1f1.1.1	BX07.2.1f2.28	TT06DC 44.38	TT06DC 42.14	10_27
2073-2074	Dic2 x Lloyd	BX07.2.1f2.28	2	1.06	11.5872550812019	11	27	TT06DC 42.14	pescadou	TT06DC 38.37	BX07.2.1f1.1.1	BX07.2.1f2.29	TT06DC 40.16	BX07.2.1f1.42.1	TT06DC 44.38	11_27
2071-2072	Dic2 x Silur	TT06DC 40.16	3	0.25	4.61907498760499	12	27	TT06DC 44.38	BX07.2.1f2.28	BX07.2.1f1.1.1	BX07.2.1f2.29	TT06DC 40.24	BX07.2.1f1.44.1	BX07.2.1f2.70	BX07.2.1f1.42.1	12_27
2315-2316	Dic2 x Lloyd	BX07.2.1f1.44.1	4	1.09	NA	13	27	BX07.2.1f1.42.1	TT06DC 40.16	BX07.2.1f2.29	TT06DC 40.24	BX07.2.1f1.19.1	BX07.3.2f2.84	BX07.2.1f1.17.1	BX07.2.1f2.70	13_27
2313-2314	Dic2 x Soldur	BX07.3.2f2.84	0	0.04	4.92464068947291	14	27	BX07.2.1f2.70	BX07.2.1f1.44.1	TT06DC 40.24	BX07.2.1f1.19.1	TT06DC 38.13	TT06DC 38.23	BX07.3.2f2.58	BX07.2.1f1.17.1	14_27
2311-2312	Dic2 x Silur	TT06DC 38.23	2	0.98	13.7925617365859	15	27	BX07.2.1f1.17.1	BX07.3.2f2.84	BX07.2.1f1.19.1	TT06DC 38.13	NA	NA	NA	BX07.3.2f2.58	15_27
espace	NA	NA	NA	NA	NA	16	27	BX07.3.2f2.58	TT06DC 38.23	TT06DC 38.13	NA	NA	NA	NA	NA	16_27
NA-NA	NA	NA	NA	NA	NA	17	27	NA	NA	NA	NA	NA	NA	NA	NA	17_27
NA-NA	NA	NA	NA	NA	NA	18	27	NA	NA	NA	NA	NA	NA	NA	NA	18_27
NA-NA	NA	NA	NA	NA	NA	19	27	NA	NA	NA	NA	side5	side6	side7	NA	19_27
1357-1358	Dic2 x Silur	TT06DC 40.40	2	1.2	11.92787029024	1	28	side1	side2	side3	TT06DC 42.26	TT06DC 39.24	BX07.2.1f1.36.2	TT06DC 44.5	pescadou	1_28
1359-1360	Dic2 x Lloyd	BX07.2.1f1.36.2	0	1	14.0181182852593	2	28	pescadou	TT06DC 40.40	TT06DC 42.26	TT06DC 39.24	pescadou	TT06DC 38.29	BX07.2.1f1.6.1	TT06DC 44.5	2_28
1361-1362	Dic2 x Silur	TT06DC 38.29	4	1	12.7084723709052	3	28	TT06DC 44.5	BX07.2.1f1.36.2	TT06DC 39.24	pescadou	BX07.2.1f2.54	TT06DC 44.48	pescadou	BX07.2.1f1.6.1	3_28
1597-1598	Dic2 x Silur	TT06DC 44.48	2	0.77	10.8503900817666	4	28	BX07.2.1f1.6.1	TT06DC 38.29	pescadou	BX07.2.1f2.54	BX07.2.1f1.47.1	BX07.2.1f1.9.1	BX07.2.1f2.90	pescadou	4_28
1599-1600	Dic2 x Lloyd	BX07.2.1f1.9.1	1	0.11	NA	5	28	pescadou	TT06DC 44.48	BX07.2.1f2.54	BX07.2.1f1.47.1	pescadou	BX07.2.1f1.14.1	TT06DC 38.49	BX07.2.1f2.90	5_28
1601-1602	Dic2 x Lloyd	BX07.2.1f1.14.1	3	0.89	8.08231679738646	6	28	BX07.2.1f2.90	BX07.2.1f1.9.1	BX07.2.1f1.47.1	pescadou	BX07.2.1f2.86	BX07.2.1f1.14.2	pescadou	TT06DC 38.49	6_28
1837-1838	Dic2 x Lloyd	BX07.2.1f1.14.2	2	0.51	8.22319643149267	7	28	TT06DC 38.49	BX07.2.1f1.14.1	pescadou	BX07.2.1f2.86	TT06DC 42.35	TT06DC 38.41	TT06DC 44.55	pescadou	7_28
1839-1840	Dic2 x Silur	TT06DC 38.41	2	0.89	13.5851295543619	8	28	pescadou	BX07.2.1f1.14.2	BX07.2.1f2.86	TT06DC 42.35	pescadou	TT06DC 40.33	TT06DC 38.38	TT06DC 44.55	8_28
1841-1842	Dic2 x Silur	TT06DC 40.33	1	0.02	4.5411159226188	9	28	TT06DC 44.55	TT06DC 38.41	TT06DC 42.35	pescadou	BX07.2.1f1.29.2	TT06DC 38.37	pescadou	TT06DC 38.38	9_28
2077-2078	Dic2 x Silur	TT06DC 38.37	3	1.02	12.8883121025828	10	28	TT06DC 38.38	TT06DC 40.33	pescadou	BX07.2.1f1.29.2	BX07.2.1f2.35	BX07.2.1f1.1.1	BX07.2.1f2.28	pescadou	10_28
2079-2080	Dic2 x Lloyd	BX07.2.1f1.1.1	0	0.06	0.28255966529678	11	28	pescadou	TT06DC 38.37	BX07.2.1f1.29.2	BX07.2.1f2.35	pescadou	BX07.2.1f2.29	TT06DC 40.16	BX07.2.1f2.28	11_28
2081-2082	Dic2 x Lloyd	BX07.2.1f2.29	2	0.9	13.4672384255988	12	28	BX07.2.1f2.28	BX07.2.1f1.1.1	BX07.2.1f2.35	pescadou	TT06DC 38.52	TT06DC 40.24	BX07.2.1f1.44.1	TT06DC 40.16	12_28
2317-2318	Dic2 x Silur	TT06DC 40.24	4	1.06	14.1705469101445	13	28	TT06DC 40.16	BX07.2.1f2.29	pescadou	TT06DC 38.52	BX07.2.1f2.31	BX07.2.1f1.19.1	BX07.3.2f2.84	BX07.2.1f1.44.1	13_28
2319-2320	Dic2 x Lloyd	BX07.2.1f1.19.1	4	1.15	13.1828786991301	14	28	BX07.2.1f1.44.1	TT06DC 40.24	TT06DC 38.52	BX07.2.1f2.31	pescadou	TT06DC 38.13	TT06DC 38.23	BX07.3.2f2.84	14_28
2321-2322	Dic2 x Silur	TT06DC 38.13	0	0.25	-0.243086155981765	15	28	BX07.3.2f2.84	BX07.2.1f1.19.1	BX07.2.1f2.31	pescadou	NA	NA	NA	TT06DC 38.23	15_28
espace	NA	NA	NA	NA	NA	16	28	TT06DC 38.23	TT06DC 38.13	pescadou	NA	NA	NA	NA	NA	16_28
NA-NA	NA	NA	NA	NA	NA	17	28	NA	NA	NA	NA	NA	NA	NA	NA	17_28
NA-NA	NA	NA	NA	NA	NA	18	28	NA	NA	NA	NA	NA	NA	NA	NA	18_28
NA-NA	NA	NA	NA	NA	NA	19	28	NA	NA	NA	NA	side5	side6	side7	NA	19_28
1367-1368	Dic2 x Silur	TT06DC 42.26	3	1	13.8457313982918	1	29	side1	side2	side3	BX07.2.1f2.42	BX07.2.1f1.2.1	TT06DC 39.24	BX07.2.1f1.36.2	TT06DC 40.40	1_29
1365-1366	Dic2 x Silur	TT06DC 39.24	2	0.81	10.1514245496008	2	29	TT06DC 40.40	TT06DC 42.26	BX07.2.1f2.42	BX07.2.1f1.2.1	BX07.2.1f1.28.1	pescadou	TT06DC 38.29	BX07.2.1f1.36.2	2_29
1363-1364	pescadou	pescadou	4	1.03	NA	3	29	BX07.2.1f1.36.2	TT06DC 39.24	BX07.2.1f1.2.1	BX07.2.1f1.28.1	TT06DC 44.33	BX07.2.1f2.54	TT06DC 44.48	TT06DC 38.29	3_29
1607-1608	Dic2 x Lloyd	BX07.2.1f2.54	3	1.12	10.0991614631543	4	29	TT06DC 38.29	pescadou	BX07.2.1f1.28.1	TT06DC 44.33	Dic2	BX07.2.1f1.47.1	BX07.2.1f1.9.1	TT06DC 44.48	4_29
1605-1606	Dic2 x Lloyd	BX07.2.1f1.47.1	2	0.17	3.18383811117724	5	29	TT06DC 44.48	BX07.2.1f2.54	TT06DC 44.33	Dic2	TT06DC 42.22	pescadou	BX07.2.1f1.14.1	BX07.2.1f1.9.1	5_29
1603-1604	pescadou	pescadou	4	1	NA	6	29	BX07.2.1f1.9.1	BX07.2.1f1.47.1	Dic2	TT06DC 42.22	BX07.2.1f1.33.2	BX07.2.1f2.86	BX07.2.1f1.14.2	BX07.2.1f1.14.1	6_29
1847-1848	Dic2 x Lloyd	BX07.2.1f2.86	0	0.03	3.86614889648394	7	29	BX07.2.1f1.14.1	pescadou	TT06DC 42.22	BX07.2.1f1.33.2	BX07.2.1f1.48.1	TT06DC 42.35	TT06DC 38.41	BX07.2.1f1.14.2	7_29
1845-1846	Dic2 x Silur	TT06DC 42.35	3	1.16	14.6883752828186	8	29	BX07.2.1f1.14.2	BX07.2.1f2.86	BX07.2.1f1.33.2	BX07.2.1f1.48.1	TT06DC 38.15	pescadou	TT06DC 40.33	TT06DC 38.41	8_29
1843-1844	pescadou	pescadou	5	1	NA	9	29	TT06DC 38.41	TT06DC 42.35	BX07.2.1f1.48.1	TT06DC 38.15	BX07.2.1f1.46.1	BX07.2.1f1.29.2	TT06DC 38.37	TT06DC 40.33	9_29
2087-2088	Dic2 x Lloyd	BX07.2.1f1.29.2	0	0.12	0.744231544848122	10	29	TT06DC 40.33	pescadou	TT06DC 38.15	BX07.2.1f1.46.1	TT06DC 42.25	BX07.2.1f2.35	BX07.2.1f1.1.1	TT06DC 38.37	10_29
2085-2086	Dic2 x Lloyd	BX07.2.1f2.35	0	0.01	5.02959344466087	11	29	TT06DC 38.37	BX07.2.1f1.29.2	BX07.2.1f1.46.1	TT06DC 42.25	TT06DC 44.1	pescadou	BX07.2.1f2.29	BX07.2.1f1.1.1	11_29
2083-2084	pescadou	pescadou	4	1.11	NA	12	29	BX07.2.1f1.1.1	BX07.2.1f2.35	TT06DC 42.25	TT06DC 44.1	BX07.2.1f2.6	TT06DC 38.52	TT06DC 40.24	BX07.2.1f2.29	12_29
2327-2328	Dic2 x Silur	TT06DC 38.52	2	1	6.84855703050516	13	29	BX07.2.1f2.29	pescadou	TT06DC 44.1	BX07.2.1f2.6	TT06DC 40.1	BX07.2.1f2.31	BX07.2.1f1.19.1	TT06DC 40.24	13_29
2325-2326	Dic2 x Lloyd	BX07.2.1f2.31	2	1.06	17.2597821799359	14	29	TT06DC 40.24	TT06DC 38.52	BX07.2.1f2.6	TT06DC 40.1	TT06DC 44.42	pescadou	TT06DC 38.13	BX07.2.1f1.19.1	14_29
2323-2324	pescadou	pescadou	5	1.31	NA	15	29	BX07.2.1f1.19.1	BX07.2.1f2.31	TT06DC 40.1	TT06DC 44.42	NA	NA	NA	TT06DC 38.13	15_29
espace	NA	NA	NA	NA	NA	16	29	TT06DC 38.13	pescadou	TT06DC 44.42	NA	NA	NA	NA	NA	16_29
NA-NA	NA	NA	NA	NA	NA	17	29	NA	NA	NA	NA	NA	NA	NA	NA	17_29
NA-NA	NA	NA	NA	NA	NA	18	29	NA	NA	NA	NA	NA	NA	NA	NA	18_29
NA-NA	NA	NA	NA	NA	NA	19	29	NA	NA	NA	NA	side5	side6	side7	NA	19_29
1369-1370	Dic2 x Lloyd	BX07.2.1f2.42	3	1.05	13.0892160240082	1	30	side1	side2	side3	pescadou	TT06DC 40.5	BX07.2.1f1.2.1	TT06DC 39.24	TT06DC 42.26	1_30
1371-1372	Dic2 x Lloyd	BX07.2.1f1.2.1	3	1	15.1050361385388	2	30	TT06DC 42.26	BX07.2.1f2.42	pescadou	TT06DC 40.5	BX07.2.1f2.67	BX07.2.1f1.28.1	pescadou	TT06DC 39.24	2_30
1373-1374	Dic2 x Lloyd	BX07.2.1f1.28.1	3	1	13.4303259960191	3	30	TT06DC 39.24	BX07.2.1f1.2.1	TT06DC 40.5	BX07.2.1f2.67	pescadou	TT06DC 44.33	BX07.2.1f2.54	pescadou	3_30
1609-1610	Dic2 x Silur	TT06DC 44.33	4	1.05	9.97327247999725	4	30	pescadou	BX07.2.1f1.28.1	BX07.2.1f2.67	pescadou	TT06DC 39.13	Dic2	BX07.2.1f1.47.1	BX07.2.1f2.54	4_30
1611-1612	Dic2	Dic2	1	0.39	7.15405644293784	5	30	BX07.2.1f2.54	TT06DC 44.33	pescadou	TT06DC 39.13	BX07.2.1f2.43	TT06DC 42.22	pescadou	BX07.2.1f1.47.1	5_30
1613-1614	Dic2 x Silur	TT06DC 42.22	5	1.06	NA	6	30	BX07.2.1f1.47.1	Dic2	TT06DC 39.13	BX07.2.1f2.43	pescadou	BX07.2.1f1.33.2	BX07.2.1f2.86	pescadou	6_30
1849-1850	Dic2 x Lloyd	BX07.2.1f1.33.2	3	1	15.7901214435859	7	30	pescadou	TT06DC 42.22	BX07.2.1f2.43	pescadou	TT06DC 39.4	BX07.2.1f1.48.1	TT06DC 42.35	BX07.2.1f2.86	7_30
1851-1852	Dic2 x Lloyd	BX07.2.1f1.48.1	2	1.12	12.1833651298181	8	30	BX07.2.1f2.86	BX07.2.1f1.33.2	pescadou	TT06DC 39.4	BX07.2.1f2.52	TT06DC 38.15	pescadou	TT06DC 42.35	8_30
1853-1854	Dic2 x Silur	TT06DC 38.15	0	0.02	7.12730566419991	9	30	TT06DC 42.35	BX07.2.1f1.48.1	TT06DC 39.4	BX07.2.1f2.52	pescadou	BX07.2.1f1.46.1	BX07.2.1f1.29.2	pescadou	9_30
2089-2090	Dic2 x Lloyd	BX07.2.1f1.46.1	1	0.98	7.92572410041793	10	30	pescadou	TT06DC 38.15	BX07.2.1f2.52	pescadou	TT06DC 44.22	TT06DC 42.25	BX07.2.1f2.35	BX07.2.1f1.29.2	10_30
2091-2092	Dic2 x Silur	TT06DC 42.25	4	1.11	7.17781065014776	11	30	BX07.2.1f1.29.2	BX07.2.1f1.46.1	pescadou	TT06DC 44.22	TT06DC 42.16	TT06DC 44.1	pescadou	BX07.2.1f2.35	11_30
2093-2094	Dic2 x Silur	TT06DC 44.1	3	1.06	NA	12	30	BX07.2.1f2.35	TT06DC 42.25	TT06DC 44.22	TT06DC 42.16	pescadou	BX07.2.1f2.6	TT06DC 38.52	pescadou	12_30
2329-2330	Dic2 x Lloyd	BX07.2.1f2.6	3	1.03	14.398037302597	13	30	pescadou	TT06DC 44.1	TT06DC 42.16	pescadou	BX07.3.2f1.37	TT06DC 40.1	BX07.2.1f2.31	TT06DC 38.52	13_30
2331-2332	Dic2 x Silur	TT06DC 40.1	3	1	13.8160597821131	14	30	TT06DC 38.52	BX07.2.1f2.6	pescadou	BX07.3.2f1.37	BX07.2.1f1.17.2	TT06DC 44.42	pescadou	BX07.2.1f2.31	14_30
2333-2334	Dic2 x Silur	TT06DC 44.42	2	0.93	14.3867765748129	15	30	BX07.2.1f2.31	TT06DC 40.1	BX07.3.2f1.37	BX07.2.1f1.17.2	NA	NA	NA	pescadou	15_30
espace	NA	NA	NA	NA	NA	16	30	pescadou	TT06DC 44.42	BX07.2.1f1.17.2	NA	NA	NA	NA	NA	16_30
NA-NA	NA	NA	NA	NA	NA	17	30	NA	NA	NA	NA	NA	NA	NA	NA	17_30
NA-NA	NA	NA	NA	NA	NA	18	30	NA	NA	NA	NA	NA	NA	NA	NA	18_30
NA-NA	NA	NA	NA	NA	NA	19	30	NA	NA	NA	NA	side5	side6	side7	NA	19_30
1379-1380	pescadou	pescadou	4	1	NA	1	31	side1	side2	side3	TT06DC 44.1	BX07.2.1f1.30.2	TT06DC 40.5	BX07.2.1f1.2.1	BX07.2.1f2.42	1_31
1377-1378	Dic2 x Silur	TT06DC 40.5	1	0.59	4.53443165769279	2	31	BX07.2.1f2.42	pescadou	TT06DC 44.1	BX07.2.1f1.30.2	TT06DC 40.29	BX07.2.1f2.67	BX07.2.1f1.28.1	BX07.2.1f1.2.1	2_31
1375-1376	Dic2 x Lloyd	BX07.2.1f2.67	0	1	13.6559501887841	3	31	BX07.2.1f1.2.1	TT06DC 40.5	BX07.2.1f1.30.2	TT06DC 40.29	BX07.2.1f1.7.2	pescadou	TT06DC 44.33	BX07.2.1f1.28.1	3_31
1619-1620	pescadou	pescadou	4	1.06	NA	4	31	BX07.2.1f1.28.1	BX07.2.1f2.67	TT06DC 40.29	BX07.2.1f1.7.2	TT06DC 40.45	TT06DC 39.13	Dic2	TT06DC 44.33	4_31
1617-1618	Dic2 x Silur	TT06DC 39.13	2	0.07	3.28894864883649	5	31	TT06DC 44.33	pescadou	BX07.2.1f1.7.2	TT06DC 40.45	BX07.3.2f1.44	BX07.2.1f2.43	TT06DC 42.22	Dic2	5_31
1615-1616	Dic2 x Lloyd	BX07.2.1f2.43	3	1.1	11.0714326983117	6	31	Dic2	TT06DC 39.13	TT06DC 40.45	BX07.3.2f1.44	Lloyd	pescadou	BX07.2.1f1.33.2	TT06DC 42.22	6_31
1859-1860	pescadou	pescadou	3	1.06	NA	7	31	TT06DC 42.22	BX07.2.1f2.43	BX07.3.2f1.44	Lloyd	TT06DC 38.38	TT06DC 39.4	BX07.2.1f1.48.1	BX07.2.1f1.33.2	7_31
1857-1858	Dic2 x Silur	TT06DC 39.4	0	0.13	2.42125662271154	8	31	BX07.2.1f1.33.2	pescadou	Lloyd	TT06DC 38.38	TT06DC 38.35	BX07.2.1f2.52	TT06DC 38.15	BX07.2.1f1.48.1	8_31
1855-1856	Dic2 x Lloyd	BX07.2.1f2.52	4	1.13	10.9201335995443	9	31	BX07.2.1f1.48.1	TT06DC 39.4	TT06DC 38.38	TT06DC 38.35	TT06DC 42.5	pescadou	BX07.2.1f1.46.1	TT06DC 38.15	9_31
2099-2100	pescadou	pescadou	3	1.01	NA	10	31	TT06DC 38.15	BX07.2.1f2.52	TT06DC 38.35	TT06DC 42.5	TT06DC 38.9	TT06DC 44.22	TT06DC 42.25	BX07.2.1f1.46.1	10_31
2097-2098	Dic2 x Silur	TT06DC 44.22	2	1	NA	11	31	BX07.2.1f1.46.1	pescadou	TT06DC 42.5	TT06DC 38.9	BX07.2.1f2.34	TT06DC 42.16	TT06DC 44.1	TT06DC 42.25	11_31
2095-2096	Dic2 x Silur	TT06DC 42.16	2	0.81	14.4088637841095	12	31	TT06DC 42.25	TT06DC 44.22	TT06DC 38.9	BX07.2.1f2.34	TT06DC 38.19	pescadou	BX07.2.1f2.6	TT06DC 44.1	12_31
2339-2340	pescadou	pescadou	5	1.11	NA	13	31	TT06DC 44.1	TT06DC 42.16	BX07.2.1f2.34	TT06DC 38.19	BX07.2.1f1.32.2	BX07.3.2f1.37	TT06DC 40.1	BX07.2.1f2.6	13_31
2337-2338	Dic2 x Soldur	BX07.3.2f1.37	0	0.19	6.89981803947222	14	31	BX07.2.1f2.6	pescadou	TT06DC 38.19	BX07.2.1f1.32.2	BX07.2.1f2.63	BX07.2.1f1.17.2	TT06DC 44.42	TT06DC 40.1	14_31
2335-2336	Dic2 x Lloyd	BX07.2.1f1.17.2	2	0.03	-0.674725899039561	15	31	TT06DC 40.1	BX07.3.2f1.37	BX07.2.1f1.32.2	BX07.2.1f2.63	NA	NA	NA	TT06DC 44.42	15_31
espace	NA	NA	NA	NA	NA	16	31	TT06DC 44.42	BX07.2.1f1.17.2	BX07.2.1f2.63	NA	NA	NA	NA	NA	16_31
NA-NA	NA	NA	NA	NA	NA	17	31	NA	NA	NA	NA	NA	NA	NA	NA	17_31
NA-NA	NA	NA	NA	NA	NA	18	31	NA	NA	NA	NA	NA	NA	NA	NA	18_31
NA-NA	NA	NA	NA	NA	NA	19	31	NA	NA	NA	NA	side5	side6	side7	NA	19_31
1381-1382	Dic2 x Silur	TT06DC 44.1	3	0.99	14.3557094085013	1	32	side1	side2	side3	BX07.2.1f2.10	BX07.2.1f1.6.2	BX07.2.1f1.30.2	TT06DC 40.5	pescadou	1_32
1383-1384	Dic2 x Lloyd	BX07.2.1f1.30.2	2	1	16.6731900327247	2	32	pescadou	TT06DC 44.1	BX07.2.1f2.10	BX07.2.1f1.6.2	pescadou	TT06DC 40.29	BX07.2.1f2.67	TT06DC 40.5	2_32
1385-1386	Dic2 x Silur	TT06DC 40.29	3	1	17.5456851106671	3	32	TT06DC 40.5	BX07.2.1f1.30.2	BX07.2.1f1.6.2	pescadou	BX07.2.1f2.95	BX07.2.1f1.7.2	pescadou	BX07.2.1f2.67	3_32
1621-1622	Dic2 x Lloyd	BX07.2.1f1.7.2	2	0.81	9.63752683864044	4	32	BX07.2.1f2.67	TT06DC 40.29	pescadou	BX07.2.1f2.95	TT06DC 44.41	TT06DC 40.45	TT06DC 39.13	pescadou	4_32
1623-1624	Dic2 x Silur	TT06DC 40.45	4	1.04	10.9744700678146	5	32	pescadou	BX07.2.1f1.7.2	BX07.2.1f2.95	TT06DC 44.41	pescadou	BX07.3.2f1.44	BX07.2.1f2.43	TT06DC 39.13	5_32
1625-1626	Dic2 x Soldur	BX07.3.2f1.44	1	0.02	4.73761924998124	6	32	TT06DC 39.13	TT06DC 40.45	TT06DC 44.41	pescadou	TT06DC 38.50	Lloyd	pescadou	BX07.2.1f2.43	6_32
1861-1862	Lloyd	Lloyd	4	1.03	13.5089536376958	7	32	BX07.2.1f2.43	BX07.3.2f1.44	pescadou	TT06DC 38.50	BX07.2.1f2.38	TT06DC 38.38	TT06DC 39.4	pescadou	7_32
1863-1864	Dic2 x Silur	TT06DC 38.38	0	0.1	4.78824886401009	8	32	pescadou	Lloyd	TT06DC 38.50	BX07.2.1f2.38	pescadou	TT06DC 38.35	BX07.2.1f2.52	TT06DC 39.4	8_32
1865-1866	Dic2 x Silur	TT06DC 38.35	2	1.04	11.2112109170468	9	32	TT06DC 39.4	TT06DC 38.38	BX07.2.1f2.38	pescadou	TT06DC 42.14	TT06DC 42.5	pescadou	BX07.2.1f2.52	9_32
2101-2102	Dic2 x Silur	TT06DC 42.5	0	0.02	5.19147310512812	10	32	BX07.2.1f2.52	TT06DC 38.35	pescadou	TT06DC 42.14	BX07.2.1f1.39.2	TT06DC 38.9	TT06DC 44.22	pescadou	10_32
2103-2104	Dic2 x Silur	TT06DC 38.9	3	0.68	10.0394237416932	11	32	pescadou	TT06DC 42.5	TT06DC 42.14	BX07.2.1f1.39.2	pescadou	BX07.2.1f2.34	TT06DC 42.16	TT06DC 44.22	11_32
2105-2106	Dic2 x Lloyd	BX07.2.1f2.34	5	1.06	14.2429614987346	12	32	TT06DC 44.22	TT06DC 38.9	BX07.2.1f1.39.2	pescadou	BX07.2.1f1.3.1	TT06DC 38.19	pescadou	TT06DC 42.16	12_32
2341-2342	Dic2 x Silur	TT06DC 38.19	0	0.02	NA	13	32	TT06DC 42.16	BX07.2.1f2.34	pescadou	BX07.2.1f1.3.1	BX07.3.2f1.67	BX07.2.1f1.32.2	BX07.3.2f1.37	pescadou	13_32
2343-2344	Dic2 x Lloyd	BX07.2.1f1.32.2	2	1.18	17.9932952500797	14	32	pescadou	TT06DC 38.19	BX07.2.1f1.3.1	BX07.3.2f1.67	pescadou	BX07.2.1f2.63	BX07.2.1f1.17.2	BX07.3.2f1.37	14_32
2345-2346	Dic2 x Lloyd	BX07.2.1f2.63	4	1.12	8.08385668722964	15	32	BX07.3.2f1.37	BX07.2.1f1.32.2	BX07.3.2f1.67	pescadou	NA	NA	NA	BX07.2.1f1.17.2	15_32
espace	NA	NA	NA	NA	NA	16	32	BX07.2.1f1.17.2	BX07.2.1f2.63	pescadou	NA	NA	NA	NA	NA	16_32
NA-NA	NA	NA	NA	NA	NA	17	32	NA	NA	NA	NA	NA	NA	NA	NA	17_32
NA-NA	NA	NA	NA	NA	NA	18	32	NA	NA	NA	NA	NA	NA	NA	NA	18_32
NA-NA	NA	NA	NA	NA	NA	19	32	NA	NA	NA	NA	side5	side6	side7	NA	19_32
1391-1392	Dic2 x Lloyd	BX07.2.1f2.10	3	0.04	13.1512343217667	1	33	side1	side2	side3	TT06DC 44.24	BX07.2.1f2.17	BX07.2.1f1.6.2	BX07.2.1f1.30.2	TT06DC 44.1	1_33
1389-1390	Dic2 x Lloyd	BX07.2.1f1.6.2	2	0.33	NA	2	33	TT06DC 44.1	BX07.2.1f2.10	TT06DC 44.24	BX07.2.1f2.17	TT06DC 40.52	pescadou	TT06DC 40.29	BX07.2.1f1.30.2	2_33
1387-1388	pescadou	pescadou	3	1	NA	3	33	BX07.2.1f1.30.2	BX07.2.1f1.6.2	BX07.2.1f2.17	TT06DC 40.52	BX07.2.1f2.4	BX07.2.1f2.95	BX07.2.1f1.7.2	TT06DC 40.29	3_33
1631-1632	Dic2 x Lloyd	BX07.2.1f2.95	2	0.89	15.174919857959	4	33	TT06DC 40.29	pescadou	TT06DC 40.52	BX07.2.1f2.4	BX07.2.1f2.3	TT06DC 44.41	TT06DC 40.45	BX07.2.1f1.7.2	4_33
1629-1630	Dic2 x Silur	TT06DC 44.41	0	0.02	NA	5	33	BX07.2.1f1.7.2	BX07.2.1f2.95	BX07.2.1f2.4	BX07.2.1f2.3	BX07.3.2f1.36	pescadou	BX07.3.2f1.44	TT06DC 40.45	5_33
1627-1628	pescadou	pescadou	4	1	NA	6	33	TT06DC 40.45	TT06DC 44.41	BX07.2.1f2.3	BX07.3.2f1.36	Silur	TT06DC 38.50	Lloyd	BX07.3.2f1.44	6_33
1871-1872	Dic2 x Silur	TT06DC 38.50	2	0.75	NA	7	33	BX07.3.2f1.44	pescadou	BX07.3.2f1.36	Silur	BX07.3.2f1.32	BX07.2.1f2.38	TT06DC 38.38	Lloyd	7_33
1869-1870	Dic2 x Lloyd	BX07.2.1f2.38	3	0.98	9.56353322526786	8	33	Lloyd	TT06DC 38.50	Silur	BX07.3.2f1.32	BX07.2.1f2.93	pescadou	TT06DC 38.35	TT06DC 38.38	8_33
1867-1868	pescadou	pescadou	4	1.01	NA	9	33	TT06DC 38.38	BX07.2.1f2.38	BX07.3.2f1.32	BX07.2.1f2.93	BX07.3.2f1.8	TT06DC 42.14	TT06DC 42.5	TT06DC 38.35	9_33
2111-2112	Dic2 x Silur	TT06DC 42.14	3	0.9	13.6437385089168	10	33	TT06DC 38.35	pescadou	BX07.2.1f2.93	BX07.3.2f1.8	TT06DC 38.12	BX07.2.1f1.39.2	TT06DC 38.9	TT06DC 42.5	10_33
2109-2110	Dic2 x Lloyd	BX07.2.1f1.39.2	2	1.07	2.23358248031679	11	33	TT06DC 42.5	TT06DC 42.14	BX07.3.2f1.8	TT06DC 38.12	BX07.2.1f1.12.2	pescadou	BX07.2.1f2.34	TT06DC 38.9	11_33
2107-2108	pescadou	pescadou	4	1.32	NA	12	33	TT06DC 38.9	BX07.2.1f1.39.2	TT06DC 38.12	BX07.2.1f1.12.2	BX07.2.1f2.40	BX07.2.1f1.3.1	TT06DC 38.19	BX07.2.1f2.34	12_33
2351-2352	Dic2 x Lloyd	BX07.2.1f1.3.1	3	0.82	12.4309102611069	13	33	BX07.2.1f2.34	pescadou	BX07.2.1f1.12.2	BX07.2.1f2.40	TT06DC 39.7	BX07.3.2f1.67	BX07.2.1f1.32.2	TT06DC 38.19	13_33
2349-2350	Dic2 x Soldur	BX07.3.2f1.67	0	0.07	1.76975867369935	14	33	TT06DC 38.19	BX07.2.1f1.3.1	BX07.2.1f2.40	TT06DC 39.7	TT06DC 40.47	pescadou	BX07.2.1f2.63	BX07.2.1f1.32.2	14_33
2347-2348	pescadou	pescadou	5	1	NA	15	33	BX07.2.1f1.32.2	BX07.3.2f1.67	TT06DC 39.7	TT06DC 40.47	NA	NA	NA	BX07.2.1f2.63	15_33
espace	NA	NA	NA	NA	NA	16	33	BX07.2.1f2.63	pescadou	TT06DC 40.47	NA	NA	NA	NA	NA	16_33
NA-NA	NA	NA	NA	NA	NA	17	33	NA	NA	NA	NA	NA	NA	NA	NA	17_33
NA-NA	NA	NA	NA	NA	NA	18	33	NA	NA	NA	NA	NA	NA	NA	NA	18_33
NA-NA	NA	NA	NA	NA	NA	19	33	NA	NA	NA	NA	side5	side6	side7	NA	19_33
1393-1394	Dic2 x Silur	TT06DC 44.24	0	0.02	-0.956823817611739	1	34	side1	side2	side3	pescadou	TT06DC 38.36	BX07.2.1f2.17	BX07.2.1f1.6.2	BX07.2.1f2.10	1_34
1395-1396	Dic2 x Lloyd	BX07.2.1f2.17	3	0.89	NA	2	34	BX07.2.1f2.10	TT06DC 44.24	pescadou	TT06DC 38.36	BX07.2.1f2.92	TT06DC 40.52	pescadou	BX07.2.1f1.6.2	2_34
1397-1398	Dic2 x Silur	TT06DC 40.52	2	0.55	6.435317831041	3	34	BX07.2.1f1.6.2	BX07.2.1f2.17	TT06DC 38.36	BX07.2.1f2.92	pescadou	BX07.2.1f2.4	BX07.2.1f2.95	pescadou	3_34
1633-1634	Dic2 x Lloyd	BX07.2.1f2.4	0	0.08	3.90091694420985	4	34	pescadou	TT06DC 40.52	BX07.2.1f2.92	pescadou	TT06DC 38.37	BX07.2.1f2.3	TT06DC 44.41	BX07.2.1f2.95	4_34
1635-1636	Dic2 x Lloyd	BX07.2.1f2.3	0	0.07	1.75267208052001	5	34	BX07.2.1f2.95	BX07.2.1f2.4	pescadou	TT06DC 38.37	TT06DC 44.56	BX07.3.2f1.36	pescadou	TT06DC 44.41	5_34
1637-1638	Dic2 x Soldur	BX07.3.2f1.36	0	0.98	12.3007029069697	6	34	TT06DC 44.41	BX07.2.1f2.3	TT06DC 38.37	TT06DC 44.56	pescadou	Silur	TT06DC 38.50	pescadou	6_34
1873-1874	Silur	Silur	4	0.99	15.0271958444922	7	34	pescadou	BX07.3.2f1.36	TT06DC 44.56	pescadou	TT06DC 42.11	BX07.3.2f1.32	BX07.2.1f2.38	TT06DC 38.50	7_34
1875-1876	Dic2 x Soldur	BX07.3.2f1.32	0	0.11	3.51838764907356	8	34	TT06DC 38.50	Silur	pescadou	TT06DC 42.11	BX07.2.1f2.14	BX07.2.1f2.93	pescadou	BX07.2.1f2.38	8_34
1877-1878	Dic2 x Lloyd	BX07.2.1f2.93	3	0.89	9.86560597346243	9	34	BX07.2.1f2.38	BX07.3.2f1.32	TT06DC 42.11	BX07.2.1f2.14	pescadou	BX07.3.2f1.8	TT06DC 42.14	pescadou	9_34
2113-2114	Dic2 x Soldur	BX07.3.2f1.8	0	0.19	2.99237237190075	10	34	pescadou	BX07.2.1f2.93	BX07.2.1f2.14	pescadou	TT06DC 40.27	TT06DC 38.12	BX07.2.1f1.39.2	TT06DC 42.14	10_34
2115-2116	Dic2 x Silur	TT06DC 38.12	3	NA	NA	11	34	TT06DC 42.14	BX07.3.2f1.8	pescadou	TT06DC 40.27	BX07.2.1f2.55	BX07.2.1f1.12.2	pescadou	BX07.2.1f1.39.2	11_34
2117-2118	Dic2 x Lloyd	BX07.2.1f1.12.2	2	0.02	NA	12	34	BX07.2.1f1.39.2	TT06DC 38.12	TT06DC 40.27	BX07.2.1f2.55	pescadou	BX07.2.1f2.40	BX07.2.1f1.3.1	pescadou	12_34
2353-2354	Dic2 x Lloyd	BX07.2.1f2.40	3	1	8.32574357685472	13	34	pescadou	BX07.2.1f1.12.2	BX07.2.1f2.55	pescadou	TT06DC 38.34	TT06DC 39.7	BX07.3.2f1.67	BX07.2.1f1.3.1	13_34
2355-2356	Dic2 x Silur	TT06DC 39.7	2	1.03	14.6870526377457	14	34	BX07.2.1f1.3.1	BX07.2.1f2.40	pescadou	TT06DC 38.34	TT06DC 44.35	TT06DC 40.47	pescadou	BX07.3.2f1.67	14_34
2357-2358	Dic2 x Silur	TT06DC 40.47	2	0.09	6.65846005095788	15	34	BX07.3.2f1.67	TT06DC 39.7	TT06DC 38.34	TT06DC 44.35	NA	NA	NA	pescadou	15_34
espace	NA	NA	NA	NA	NA	16	34	pescadou	TT06DC 40.47	TT06DC 44.35	NA	NA	NA	NA	NA	16_34
NA-NA	NA	NA	NA	NA	NA	17	34	NA	NA	NA	NA	NA	NA	NA	NA	17_34
NA-NA	NA	NA	NA	NA	NA	18	34	NA	NA	NA	NA	NA	NA	NA	NA	18_34
NA-NA	NA	NA	NA	NA	NA	19	34	NA	NA	NA	NA	side5	side6	side7	NA	19_34
1403-1404	pescadou	pescadou	4	1.03	NA	1	35	side1	side2	side3	TT06DC 42.24	BX07.2.1f2.78	TT06DC 38.36	BX07.2.1f2.17	TT06DC 44.24	1_35
1401-1402	Dic2 x Silur	TT06DC 38.36	0	0.71	10.0259179320972	2	35	TT06DC 44.24	pescadou	TT06DC 42.24	BX07.2.1f2.78	TT06DC 42.16	BX07.2.1f2.92	TT06DC 40.52	BX07.2.1f2.17	2_35
1399-1400	Dic2 x Lloyd	BX07.2.1f2.92	2	1	10.6857510545931	3	35	BX07.2.1f2.17	TT06DC 38.36	BX07.2.1f2.78	TT06DC 42.16	BX07.2.1f2.49	pescadou	BX07.2.1f2.4	TT06DC 40.52	3_35
1643-1644	pescadou	pescadou	5	1.06	NA	4	35	TT06DC 40.52	BX07.2.1f2.92	TT06DC 42.16	BX07.2.1f2.49	TT06DC 44.19	TT06DC 38.37	BX07.2.1f2.3	BX07.2.1f2.4	4_35
1641-1642	Dic2 x Silur	TT06DC 38.37	3	0.01	4.37658947871954	5	35	BX07.2.1f2.4	pescadou	BX07.2.1f2.49	TT06DC 44.19	BX07.2.1f2.30	TT06DC 44.56	BX07.3.2f1.36	BX07.2.1f2.3	5_35
1639-1640	Dic2 x Silur	TT06DC 44.56	2	0.17	4.96375771327271	6	35	BX07.2.1f2.3	TT06DC 38.37	TT06DC 44.19	BX07.2.1f2.30	BX07.2.1f1.19.2	pescadou	Silur	BX07.3.2f1.36	6_35
1883-1884	pescadou	pescadou	5	1	NA	7	35	BX07.3.2f1.36	TT06DC 44.56	BX07.2.1f2.30	BX07.2.1f1.19.2	TT06DC 38.11	TT06DC 42.11	BX07.3.2f1.32	Silur	7_35
1881-1882	Dic2 x Silur	TT06DC 42.11	2	1	9.67276936533817	8	35	Silur	pescadou	BX07.2.1f1.19.2	TT06DC 38.11	TT06DC 39.10	BX07.2.1f2.14	BX07.2.1f2.93	BX07.3.2f1.32	8_35
1879-1880	Dic2 x Lloyd	BX07.2.1f2.14	3	1	11.5794273409023	9	35	BX07.3.2f1.32	TT06DC 42.11	TT06DC 38.11	TT06DC 39.10	TT06DC 40.49	pescadou	BX07.3.2f1.8	BX07.2.1f2.93	9_35
2123-2124	pescadou	pescadou	1	0.19	NA	10	35	BX07.2.1f2.93	BX07.2.1f2.14	TT06DC 39.10	TT06DC 40.49	BX07.2.1f1.19.2	TT06DC 40.27	TT06DC 38.12	BX07.3.2f1.8	10_35
2121-2122	Dic2 x Silur	TT06DC 40.27	0	0.02	-0.682421944083113	11	35	BX07.3.2f1.8	pescadou	TT06DC 40.49	BX07.2.1f1.19.2	BX07.2.1f1.26.1	BX07.2.1f2.55	BX07.2.1f1.12.2	TT06DC 38.12	11_35
2119-2120	Dic2 x Lloyd	BX07.2.1f2.55	2	0.84	5.38695639544333	12	35	TT06DC 38.12	TT06DC 40.27	BX07.2.1f1.19.2	BX07.2.1f1.26.1	BX07.2.1f1.20.2	pescadou	BX07.2.1f2.40	BX07.2.1f1.12.2	12_35
2363-2364	pescadou	pescadou	5	1.01	NA	13	35	BX07.2.1f1.12.2	BX07.2.1f2.55	BX07.2.1f1.26.1	BX07.2.1f1.20.2	BX07.2.1f2.81	TT06DC 38.34	TT06DC 39.7	BX07.2.1f2.40	13_35
2361-2362	Dic2 x Silur	TT06DC 38.34	2	0.71	9.34235411355072	14	35	BX07.2.1f2.40	pescadou	BX07.2.1f1.20.2	BX07.2.1f2.81	TT06DC 39.11	TT06DC 44.35	TT06DC 40.47	TT06DC 39.7	14_35
2359-2360	Dic2 x Silur	TT06DC 44.35	4	1.35	14.0714496095047	15	35	TT06DC 39.7	TT06DC 38.34	BX07.2.1f2.81	TT06DC 39.11	NA	NA	NA	TT06DC 40.47	15_35
espace	NA	NA	NA	NA	NA	16	35	TT06DC 40.47	TT06DC 44.35	TT06DC 39.11	NA	NA	NA	NA	NA	16_35
NA-NA	NA	NA	NA	NA	NA	17	35	NA	NA	NA	NA	NA	NA	NA	NA	17_35
NA-NA	NA	NA	NA	NA	NA	18	35	NA	NA	NA	NA	NA	NA	NA	NA	18_35
NA-NA	NA	NA	NA	NA	NA	19	35	NA	NA	NA	NA	side5	side6	side7	NA	19_35
1405-1406	Dic2 x Silur	TT06DC 42.24	4	1	15.2538361348907	1	36	side1	side2	side3	TT06DC 39.20	TT06DC 39.8	BX07.2.1f2.78	TT06DC 38.36	pescadou	1_36
1407-1408	Dic2 x Lloyd	BX07.2.1f2.78	2	1	14.4724423697959	2	36	pescadou	TT06DC 42.24	TT06DC 39.20	TT06DC 39.8	pescadou	TT06DC 42.16	BX07.2.1f2.92	TT06DC 38.36	2_36
1409-1410	Dic2 x Silur	TT06DC 42.16	2	0.97	12.8848014574382	3	36	TT06DC 38.36	BX07.2.1f2.78	TT06DC 39.8	pescadou	BX07.2.1f1.39.1	BX07.2.1f2.49	pescadou	BX07.2.1f2.92	3_36
1645-1646	Dic2 x Lloyd	BX07.2.1f2.49	4	1.13	NA	4	36	BX07.2.1f2.92	TT06DC 42.16	pescadou	BX07.2.1f1.39.1	BX07.2.1f2.26	TT06DC 44.19	TT06DC 38.37	pescadou	4_36
1647-1648	Dic2 x Silur	TT06DC 44.19	0	0.04	3.7500977359147	5	36	pescadou	BX07.2.1f2.49	BX07.2.1f1.39.1	BX07.2.1f2.26	pescadou	BX07.2.1f2.30	TT06DC 44.56	TT06DC 38.37	5_36
1649-1650	Dic2 x Lloyd	BX07.2.1f2.30	0	0.21	0.527395362079968	6	36	TT06DC 38.37	TT06DC 44.19	BX07.2.1f2.26	pescadou	BX07.2.1f1.4.2	BX07.2.1f1.19.2	pescadou	TT06DC 44.56	6_36
1885-1886	Dic2 x Lloyd	BX07.2.1f1.19.2	3	1.14	11.3795104941399	7	36	TT06DC 44.56	BX07.2.1f2.30	pescadou	BX07.2.1f1.4.2	BX07.2.1f2.66	TT06DC 38.11	TT06DC 42.11	pescadou	7_36
1887-1888	Dic2 x Silur	TT06DC 38.11	2	0.35	7.87907448879236	8	36	pescadou	BX07.2.1f1.19.2	BX07.2.1f1.4.2	BX07.2.1f2.66	pescadou	TT06DC 39.10	BX07.2.1f2.14	TT06DC 42.11	8_36
1889-1890	Dic2 x Silur	TT06DC 39.10	2	0.59	12.2235022142508	9	36	TT06DC 42.11	TT06DC 38.11	BX07.2.1f2.66	pescadou	BX07.2.1f1.1.2	TT06DC 40.49	pescadou	BX07.2.1f2.14	9_36
2125-2126	Dic2 x Silur	TT06DC 40.49	0	0.09	4.7504622507493	10	36	BX07.2.1f2.14	TT06DC 39.10	pescadou	BX07.2.1f1.1.2	BX07.2.1f2.20	BX07.2.1f1.19.2	TT06DC 40.27	pescadou	10_36
2127-2128	Dic2 x Lloyd	BX07.2.1f1.19.2	2	1	NA	11	36	pescadou	TT06DC 40.49	BX07.2.1f1.1.2	BX07.2.1f2.20	pescadou	BX07.2.1f1.26.1	BX07.2.1f2.55	TT06DC 40.27	11_36
2129-2130	Dic2 x Lloyd	BX07.2.1f1.26.1	2	0.99	14.5155346631805	12	36	TT06DC 40.27	BX07.2.1f1.19.2	BX07.2.1f2.20	pescadou	BX07.2.1f2.71	BX07.2.1f1.20.2	pescadou	BX07.2.1f2.55	12_36
2365-2366	Dic2 x Lloyd	BX07.2.1f1.20.2	2	0.97	12.3579914391227	13	36	BX07.2.1f2.55	BX07.2.1f1.26.1	pescadou	BX07.2.1f2.71	TT06DC 42.45	BX07.2.1f2.81	TT06DC 38.34	pescadou	13_36
2367-2368	Dic2 x Lloyd	BX07.2.1f2.81	2	0.03	4.29278550089594	14	36	pescadou	BX07.2.1f1.20.2	BX07.2.1f2.71	TT06DC 42.45	pescadou	TT06DC 39.11	TT06DC 44.35	TT06DC 38.34	14_36
2369-2370	Dic2 x Silur	TT06DC 39.11	0	0.03	6.64851774354872	15	36	TT06DC 38.34	BX07.2.1f2.81	TT06DC 42.45	pescadou	NA	NA	NA	TT06DC 44.35	15_36
espace	NA	NA	NA	NA	NA	16	36	TT06DC 44.35	TT06DC 39.11	pescadou	NA	NA	NA	NA	NA	16_36
NA-NA	NA	NA	NA	NA	NA	17	36	NA	NA	NA	NA	NA	NA	NA	NA	17_36
NA-NA	NA	NA	NA	NA	NA	18	36	NA	NA	NA	NA	NA	NA	NA	NA	18_36
NA-NA	NA	NA	NA	NA	NA	19	36	NA	NA	NA	NA	side5	side6	side7	NA	19_36
1415-1416	Dic2 x Silur	TT06DC 39.20	2	0.98	13.5109588228674	1	37	side1	side2	side3	TT06DC 42.13	TT06DC 39.25	TT06DC 39.8	BX07.2.1f2.78	TT06DC 42.24	1_37
1413-1414	Dic2 x Silur	TT06DC 39.8	3	1.05	7.67141985202281	2	37	TT06DC 42.24	TT06DC 39.20	TT06DC 42.13	TT06DC 39.25	BX07.3.2f1.51	pescadou	TT06DC 42.16	BX07.2.1f2.78	2_37
1411-1412	pescadou	pescadou	5	1.01	NA	3	37	BX07.2.1f2.78	TT06DC 39.8	TT06DC 39.25	BX07.3.2f1.51	BX07.3.2f2.53	BX07.2.1f1.39.1	BX07.2.1f2.49	TT06DC 42.16	3_37
1655-1656	Dic2 x Lloyd	BX07.2.1f1.39.1	2	0.73	12.9208219211178	4	37	TT06DC 42.16	pescadou	BX07.3.2f1.51	BX07.3.2f2.53	BX07.2.1f1.12.2	BX07.2.1f2.26	TT06DC 44.19	BX07.2.1f2.49	4_37
1653-1654	Dic2 x Lloyd	BX07.2.1f2.26	3	0.19	11.4212865223503	5	37	BX07.2.1f2.49	BX07.2.1f1.39.1	BX07.3.2f2.53	BX07.2.1f1.12.2	BX07.2.1f2.53	pescadou	BX07.2.1f2.30	TT06DC 44.19	5_37
1651-1652	pescadou	pescadou	4	1.05	NA	6	37	TT06DC 44.19	BX07.2.1f2.26	BX07.2.1f1.12.2	BX07.2.1f2.53	TT06DC 39.3	BX07.2.1f1.4.2	BX07.2.1f1.19.2	BX07.2.1f2.30	6_37
1895-1896	Dic2 x Lloyd	BX07.2.1f1.4.2	3	0.01	6.29508884866415	7	37	BX07.2.1f2.30	pescadou	BX07.2.1f2.53	TT06DC 39.3	BX07.2.1f2.16	BX07.2.1f2.66	TT06DC 38.11	BX07.2.1f1.19.2	7_37
1893-1894	Dic2 x Lloyd	BX07.2.1f2.66	2	0.86	11.1617529886518	8	37	BX07.2.1f1.19.2	BX07.2.1f1.4.2	TT06DC 39.3	BX07.2.1f2.16	BX07.2.1f1.38.2	pescadou	TT06DC 39.10	TT06DC 38.11	8_37
1891-1892	pescadou	pescadou	4	0.99	NA	9	37	TT06DC 38.11	BX07.2.1f2.66	BX07.2.1f2.16	BX07.2.1f1.38.2	BX07.2.1f2.31	BX07.2.1f1.1.2	TT06DC 40.49	TT06DC 39.10	9_37
2135-2136	Dic2 x Lloyd	BX07.2.1f1.1.2	5	NA	NA	10	37	TT06DC 39.10	pescadou	BX07.2.1f1.38.2	BX07.2.1f2.31	TT06DC 39.28	BX07.2.1f2.20	BX07.2.1f1.19.2	TT06DC 40.49	10_37
2133-2134	Dic2 x Lloyd	BX07.2.1f2.20	3	1.06	14.7940721793417	11	37	TT06DC 40.49	BX07.2.1f1.1.2	BX07.2.1f2.31	TT06DC 39.28	TT06DC 44.54	pescadou	BX07.2.1f1.26.1	BX07.2.1f1.19.2	11_37
2131-2132	pescadou	pescadou	2	1.39	NA	12	37	BX07.2.1f1.19.2	BX07.2.1f2.20	TT06DC 39.28	TT06DC 44.54	BX07.2.1f1.24.2	BX07.2.1f2.71	BX07.2.1f1.20.2	BX07.2.1f1.26.1	12_37
2375-2376	Dic2 x Lloyd	BX07.2.1f2.71	4	1.18	14.5526062005475	13	37	BX07.2.1f1.26.1	pescadou	TT06DC 44.54	BX07.2.1f1.24.2	BX07.2.1f2.71	TT06DC 42.45	BX07.2.1f2.81	BX07.2.1f1.20.2	13_37
2373-2374	Dic2 x Silur	TT06DC 42.45	2	0.08	2.51901594849388	14	37	BX07.2.1f1.20.2	BX07.2.1f2.71	BX07.2.1f1.24.2	BX07.2.1f2.71	BX07.2.1f2.87	pescadou	TT06DC 39.11	BX07.2.1f2.81	14_37
2371-2372	pescadou	pescadou	5	0.96	14.2532829531389	15	37	BX07.2.1f2.81	TT06DC 42.45	BX07.2.1f2.71	BX07.2.1f2.87	NA	NA	NA	TT06DC 39.11	15_37
espace	NA	NA	NA	NA	NA	16	37	TT06DC 39.11	pescadou	BX07.2.1f2.87	NA	NA	NA	NA	NA	16_37
NA-NA	NA	NA	NA	NA	NA	17	37	NA	NA	NA	NA	NA	NA	NA	NA	17_37
NA-NA	NA	NA	NA	NA	NA	18	37	NA	NA	NA	NA	NA	NA	NA	NA	18_37
NA-NA	NA	NA	NA	NA	NA	19	37	NA	NA	NA	NA	side5	side6	side7	NA	19_37
1417-1418	Dic2 x Silur	TT06DC 42.13	3	0.72	11.276090467605	1	38	side1	side2	side3	pescadou	BX07.2.1f1.8.2	TT06DC 39.25	TT06DC 39.8	TT06DC 39.20	1_38
1419-1420	Dic2 x Silur	TT06DC 39.25	0	0.16	5.42068892547814	2	38	TT06DC 39.20	TT06DC 42.13	pescadou	BX07.2.1f1.8.2	Soldur	BX07.3.2f1.51	pescadou	TT06DC 39.8	2_38
1421-1422	Dic2 x Soldur	BX07.3.2f1.51	3	1.08	14.3469180641518	3	38	TT06DC 39.8	TT06DC 39.25	BX07.2.1f1.8.2	Soldur	pescadou	BX07.3.2f2.53	BX07.2.1f1.39.1	pescadou	3_38
1657-1658	Dic2 x Soldur	BX07.3.2f2.53	0	0.11	3.29051322721893	4	38	pescadou	BX07.3.2f1.51	Soldur	pescadou	BX07.2.1f1.22.1	BX07.2.1f1.12.2	BX07.2.1f2.26	BX07.2.1f1.39.1	4_38
1659-1660	Dic2 x Lloyd	BX07.2.1f1.12.2	1	0.02	-1.85346644457781	5	38	BX07.2.1f1.39.1	BX07.3.2f2.53	pescadou	BX07.2.1f1.22.1	TT06DC 40.32	BX07.2.1f2.53	pescadou	BX07.2.1f2.26	5_38
1661-1662	Dic2 x Lloyd	BX07.2.1f2.53	2	0.16	7.98045028771085	6	38	BX07.2.1f2.26	BX07.2.1f1.12.2	BX07.2.1f1.22.1	TT06DC 40.32	pescadou	TT06DC 39.3	BX07.2.1f1.4.2	pescadou	6_38
1897-1898	Dic2 x Silur	TT06DC 39.3	2	0.05	4.3292710417804	7	38	pescadou	BX07.2.1f2.53	TT06DC 40.32	pescadou	BX07.2.1f1.26.2	BX07.2.1f2.16	BX07.2.1f2.66	BX07.2.1f1.4.2	7_38
1899-1900	Dic2 x Lloyd	BX07.2.1f2.16	2	0.2	11.2415064705762	8	38	BX07.2.1f1.4.2	TT06DC 39.3	pescadou	BX07.2.1f1.26.2	TT06DC 38.27	BX07.2.1f1.38.2	pescadou	BX07.2.1f2.66	8_38
1901-1902	Dic2 x Lloyd	BX07.2.1f1.38.2	0	0.07	5.28112195319388	9	38	BX07.2.1f2.66	BX07.2.1f2.16	BX07.2.1f1.26.2	TT06DC 38.27	pescadou	BX07.2.1f2.31	BX07.2.1f1.1.2	pescadou	9_38
2137-2138	Dic2 x Lloyd	BX07.2.1f2.31	1	0.87	14.8325168343013	10	38	pescadou	BX07.2.1f1.38.2	TT06DC 38.27	pescadou	TT06DC 39.36	TT06DC 39.28	BX07.2.1f2.20	BX07.2.1f1.1.2	10_38
2139-2140	Dic2 x Silur	TT06DC 39.28	0	0.16	5.15601805121309	11	38	BX07.2.1f1.1.2	BX07.2.1f2.31	pescadou	TT06DC 39.36	BX07.2.1f2.83	TT06DC 44.54	pescadou	BX07.2.1f2.20	11_38
2141-2142	Dic2 x Silur	TT06DC 44.54	0	0.01	4.27875312220908	12	38	BX07.2.1f2.20	TT06DC 39.28	TT06DC 39.36	BX07.2.1f2.83	pescadou	BX07.2.1f1.24.2	BX07.2.1f2.71	pescadou	12_38
2377-2378	Dic2 x Lloyd	BX07.2.1f1.24.2	2	0.76	6.46310600984065	13	38	pescadou	TT06DC 44.54	BX07.2.1f2.83	pescadou	BX07.2.1f1.23.1	BX07.2.1f2.71	TT06DC 42.45	BX07.2.1f2.71	13_38
2379-2380	Dic2 x Lloyd	BX07.2.1f2.71	4	1.03	16.8830347952223	14	38	BX07.2.1f2.71	BX07.2.1f1.24.2	pescadou	BX07.2.1f1.23.1	TT06DC 39.34	BX07.2.1f2.87	pescadou	TT06DC 42.45	14_38
2381-2382	Dic2 x Lloyd	BX07.2.1f2.87	4	1	13.1507895604166	15	38	TT06DC 42.45	BX07.2.1f2.71	BX07.2.1f1.23.1	TT06DC 39.34	NA	NA	NA	pescadou	15_38
espace	NA	NA	NA	NA	NA	16	38	pescadou	BX07.2.1f2.87	TT06DC 39.34	NA	NA	NA	NA	NA	16_38
NA-NA	NA	NA	NA	NA	NA	17	38	NA	NA	NA	NA	NA	NA	NA	NA	17_38
NA-NA	NA	NA	NA	NA	NA	18	38	NA	NA	NA	NA	NA	NA	NA	NA	18_38
NA-NA	NA	NA	NA	NA	NA	19	38	NA	NA	NA	NA	side5	side6	side7	NA	19_38
1427-1428	pescadou	pescadou	4	1.24	NA	1	39	side1	side2	side3	BX07.2.1f2.62	BX07.2.1f1.34.1	BX07.2.1f1.8.2	TT06DC 39.25	TT06DC 42.13	1_39
1425-1426	Dic2 x Lloyd	BX07.2.1f1.8.2	2	0.72	12.3565332667434	2	39	TT06DC 42.13	pescadou	BX07.2.1f2.62	BX07.2.1f1.34.1	TT06DC 42.28	Soldur	BX07.3.2f1.51	TT06DC 39.25	2_39
1423-1424	Soldur	Soldur	0	0.67	3.30813007906057	3	39	TT06DC 39.25	BX07.2.1f1.8.2	BX07.2.1f1.34.1	TT06DC 42.28	TT06DC 40.10	pescadou	BX07.3.2f2.53	BX07.3.2f1.51	3_39
1667-1668	pescadou	pescadou	3	1	NA	4	39	BX07.3.2f1.51	Soldur	TT06DC 42.28	TT06DC 40.10	BX07.2.1f1.40.2	BX07.2.1f1.22.1	BX07.2.1f1.12.2	BX07.3.2f2.53	4_39
1665-1666	Dic2 x Lloyd	BX07.2.1f1.22.1	0	0.16	NA	5	39	BX07.3.2f2.53	pescadou	TT06DC 40.10	BX07.2.1f1.40.2	BX07.2.1f1.10.2	TT06DC 40.32	BX07.2.1f2.53	BX07.2.1f1.12.2	5_39
1663-1664	Dic2 x Silur	TT06DC 40.32	3	1.12	10.230652238698	6	39	BX07.2.1f1.12.2	BX07.2.1f1.22.1	BX07.2.1f1.40.2	BX07.2.1f1.10.2	BX07.2.1f1.28.2	pescadou	TT06DC 39.3	BX07.2.1f2.53	6_39
1907-1908	pescadou	pescadou	2	0.07	NA	7	39	BX07.2.1f2.53	TT06DC 40.32	BX07.2.1f1.10.2	BX07.2.1f1.28.2	TT06DC 40.23	BX07.2.1f1.26.2	BX07.2.1f2.16	TT06DC 39.3	7_39
1905-1906	Dic2 x Lloyd	BX07.2.1f1.26.2	2	0.68	8.6752303103885	8	39	TT06DC 39.3	pescadou	BX07.2.1f1.28.2	TT06DC 40.23	TT06DC 42.13	TT06DC 38.27	BX07.2.1f1.38.2	BX07.2.1f2.16	8_39
1903-1904	Dic2 x Silur	TT06DC 38.27	2	0.96	15.3474740535075	9	39	BX07.2.1f2.16	BX07.2.1f1.26.2	TT06DC 40.23	TT06DC 42.13	BX07.2.1f2.38	pescadou	BX07.2.1f2.31	BX07.2.1f1.38.2	9_39
2147-2148	pescadou	pescadou	1	0.13	NA	10	39	BX07.2.1f1.38.2	TT06DC 38.27	TT06DC 42.13	BX07.2.1f2.38	BX07.2.1f2.79	TT06DC 39.36	TT06DC 39.28	BX07.2.1f2.31	10_39
2145-2146	Dic2 x Silur	TT06DC 39.36	0	0.77	NA	11	39	BX07.2.1f2.31	pescadou	BX07.2.1f2.38	BX07.2.1f2.79	BX07.2.1f2.99	BX07.2.1f2.83	TT06DC 44.54	TT06DC 39.28	11_39
2143-2144	Dic2 x Lloyd	BX07.2.1f2.83	2	0.07	11.7377356267174	12	39	TT06DC 39.28	TT06DC 39.36	BX07.2.1f2.79	BX07.2.1f2.99	TT06DC 39.35	pescadou	BX07.2.1f1.24.2	TT06DC 44.54	12_39
2387-2388	pescadou	pescadou	3	1	NA	13	39	TT06DC 44.54	BX07.2.1f2.83	BX07.2.1f2.99	TT06DC 39.35	BX07.2.1f1.50.2	BX07.2.1f1.23.1	BX07.2.1f2.71	BX07.2.1f1.24.2	13_39
2385-2386	Dic2 x Lloyd	BX07.2.1f1.23.1	2	1.28	12.3392575718922	14	39	BX07.2.1f1.24.2	pescadou	TT06DC 39.35	BX07.2.1f1.50.2	BX07.2.1f2.34	TT06DC 39.34	BX07.2.1f2.87	BX07.2.1f2.71	14_39
2383-2384	Dic2 x Silur	TT06DC 39.34	2	0.79	10.5564107042899	15	39	BX07.2.1f2.71	BX07.2.1f1.23.1	BX07.2.1f1.50.2	BX07.2.1f2.34	NA	NA	NA	BX07.2.1f2.87	15_39
espace	NA	NA	NA	NA	NA	16	39	BX07.2.1f2.87	TT06DC 39.34	BX07.2.1f2.34	NA	NA	NA	NA	NA	16_39
NA-NA	NA	NA	NA	NA	NA	17	39	NA	NA	NA	NA	NA	NA	NA	NA	17_39
NA-NA	NA	NA	NA	NA	NA	18	39	NA	NA	NA	NA	NA	NA	NA	NA	18_39
NA-NA	NA	NA	NA	NA	NA	19	39	NA	NA	NA	NA	side5	side6	side7	NA	19_39
1429-1430	Dic2 x Lloyd	BX07.2.1f2.62	1	1	11.2794752713477	1	40	side1	side2	side3	BX07.2.1f2.35	BX07.2.1f1.50.1	BX07.2.1f1.34.1	BX07.2.1f1.8.2	pescadou	1_40
1431-1432	Dic2 x Lloyd	BX07.2.1f1.34.1	5	1	14.8781196051946	2	40	pescadou	BX07.2.1f2.62	BX07.2.1f2.35	BX07.2.1f1.50.1	pescadou	TT06DC 42.28	Soldur	BX07.2.1f1.8.2	2_40
1433-1434	Dic2 x Silur	TT06DC 42.28	2	0.96	13.8048570099118	3	40	BX07.2.1f1.8.2	BX07.2.1f1.34.1	BX07.2.1f1.50.1	pescadou	TT06DC 40.4	TT06DC 40.10	pescadou	Soldur	3_40
1669-1670	Dic2 x Silur	TT06DC 40.10	0	0.03	4.27108066757791	4	40	Soldur	TT06DC 42.28	pescadou	TT06DC 40.4	BX07.2.1f1.18.1	BX07.2.1f1.40.2	BX07.2.1f1.22.1	pescadou	4_40
1671-1672	Dic2 x Lloyd	BX07.2.1f1.40.2	2	0.03	NA	5	40	pescadou	TT06DC 40.10	TT06DC 40.4	BX07.2.1f1.18.1	pescadou	BX07.2.1f1.10.2	TT06DC 40.32	BX07.2.1f1.22.1	5_40
1673-1674	Dic2 x Lloyd	BX07.2.1f1.10.2	3	0.01	0.276410852228225	6	40	BX07.2.1f1.22.1	BX07.2.1f1.40.2	BX07.2.1f1.18.1	pescadou	BX07.2.1f1.31.2	BX07.2.1f1.28.2	pescadou	TT06DC 40.32	6_40
1909-1910	Dic2 x Lloyd	BX07.2.1f1.28.2	4	1	12.7083668550545	7	40	TT06DC 40.32	BX07.2.1f1.10.2	pescadou	BX07.2.1f1.31.2	TT06DC 38.52	TT06DC 40.23	BX07.2.1f1.26.2	pescadou	7_40
1911-1912	Dic2 x Silur	TT06DC 40.23	0	0.06	-0.0815940781767032	8	40	pescadou	BX07.2.1f1.28.2	BX07.2.1f1.31.2	TT06DC 38.52	pescadou	TT06DC 42.13	TT06DC 38.27	BX07.2.1f1.26.2	8_40
1913-1914	Dic2 x Silur	TT06DC 42.13	2	0.16	4.15337501614551	9	40	BX07.2.1f1.26.2	TT06DC 40.23	TT06DC 38.52	pescadou	BX07.3.2f1.24	BX07.2.1f2.38	pescadou	TT06DC 38.27	9_40
2149-2150	Dic2 x Lloyd	BX07.2.1f2.38	2	0.85	9.61011431608906	10	40	TT06DC 38.27	TT06DC 42.13	pescadou	BX07.3.2f1.24	BX07.2.1f1.15.2	BX07.2.1f2.79	TT06DC 39.36	pescadou	10_40
2151-2152	Dic2 x Lloyd	BX07.2.1f2.79	2	0.33	8.1176668105075	11	40	pescadou	BX07.2.1f2.38	BX07.3.2f1.24	BX07.2.1f1.15.2	pescadou	BX07.2.1f2.99	BX07.2.1f2.83	TT06DC 39.36	11_40
2153-2154	Dic2 x Lloyd	BX07.2.1f2.99	0	0.03	4.28620301747063	12	40	TT06DC 39.36	BX07.2.1f2.79	BX07.2.1f1.15.2	pescadou	BX07.2.1f1.34.2	TT06DC 39.35	pescadou	BX07.2.1f2.83	12_40
2389-2390	Dic2 x Silur	TT06DC 39.35	3	0.62	8.40969193110992	13	40	BX07.2.1f2.83	BX07.2.1f2.99	pescadou	BX07.2.1f1.34.2	TT06DC 42.53	BX07.2.1f1.50.2	BX07.2.1f1.23.1	pescadou	13_40
2391-2392	Dic2 x Lloyd	BX07.2.1f1.50.2	2	0.06	4.22641465337385	14	40	pescadou	TT06DC 39.35	BX07.2.1f1.34.2	TT06DC 42.53	pescadou	BX07.2.1f2.34	TT06DC 39.34	BX07.2.1f1.23.1	14_40
2393-2394	Dic2 x Lloyd	BX07.2.1f2.34	2	0.2	7.17820938457321	15	40	BX07.2.1f1.23.1	BX07.2.1f1.50.2	TT06DC 42.53	pescadou	NA	NA	NA	TT06DC 39.34	15_40
espace	NA	NA	NA	NA	NA	16	40	TT06DC 39.34	BX07.2.1f2.34	pescadou	NA	NA	NA	NA	NA	16_40
NA-NA	NA	NA	NA	NA	NA	17	40	NA	NA	NA	NA	NA	NA	NA	NA	17_40
NA-NA	NA	NA	NA	NA	NA	18	40	NA	NA	NA	NA	NA	NA	NA	NA	18_40
NA-NA	NA	NA	NA	NA	NA	19	40	NA	NA	NA	NA	side5	side6	side7	NA	19_40
1439-1440	Dic2 x Lloyd	BX07.2.1f2.35	3	1	12.7623818120422	1	41	side1	side2	side3	side4	side5	BX07.2.1f1.50.1	BX07.2.1f1.34.1	BX07.2.1f2.62	1_41
1437-1438	Dic2 x Lloyd	BX07.2.1f1.50.1	2	0.98	14.0373049996392	2	41	BX07.2.1f2.62	BX07.2.1f2.35	side3	side4	side5	pescadou	TT06DC 42.28	BX07.2.1f1.34.1	2_41
1435-1436	pescadou	pescadou	5	1.02	NA	3	41	BX07.2.1f1.34.1	BX07.2.1f1.50.1	side3	side4	side5	TT06DC 40.4	TT06DC 40.10	TT06DC 42.28	3_41
1679-1680	Dic2 x Silur	TT06DC 40.4	2	0.68	12.552751876669	4	41	TT06DC 42.28	pescadou	side3	side4	side5	BX07.2.1f1.18.1	BX07.2.1f1.40.2	TT06DC 40.10	4_41
1677-1678	Dic2 x Lloyd	BX07.2.1f1.18.1	4	0.86	10.5375401171142	5	41	TT06DC 40.10	TT06DC 40.4	side3	side4	side5	pescadou	BX07.2.1f1.10.2	BX07.2.1f1.40.2	5_41
1675-1676	pescadou	pescadou	3	1.05	NA	6	41	BX07.2.1f1.40.2	BX07.2.1f1.18.1	side3	side4	side5	BX07.2.1f1.31.2	BX07.2.1f1.28.2	BX07.2.1f1.10.2	6_41
1919-1920	Dic2 x Lloyd	BX07.2.1f1.31.2	2	0.36	6.97556291074991	7	41	BX07.2.1f1.10.2	pescadou	side3	side4	side5	TT06DC 38.52	TT06DC 40.23	BX07.2.1f1.28.2	7_41
1917-1918	Dic2 x Silur	TT06DC 38.52	2	0.59	13.9580524414158	8	41	BX07.2.1f1.28.2	BX07.2.1f1.31.2	side3	side4	side5	pescadou	TT06DC 42.13	TT06DC 40.23	8_41
1915-1916	pescadou	pescadou	4	1	NA	9	41	TT06DC 40.23	TT06DC 38.52	side3	side4	side5	BX07.3.2f1.24	BX07.2.1f2.38	TT06DC 42.13	9_41
2159-2160	Dic2 x Soldur	BX07.3.2f1.24	0	0.02	4.2566377696549	10	41	TT06DC 42.13	pescadou	side3	side4	side5	BX07.2.1f1.15.2	BX07.2.1f2.79	BX07.2.1f2.38	10_41
2157-2158	Dic2 x Lloyd	BX07.2.1f1.15.2	2	0.76	16.7201955028396	11	41	BX07.2.1f2.38	BX07.3.2f1.24	side3	side4	side5	pescadou	BX07.2.1f2.99	BX07.2.1f2.79	11_41
2155-2156	pescadou	pescadou	3	0.78	NA	12	41	BX07.2.1f2.79	BX07.2.1f1.15.2	side3	side4	side5	BX07.2.1f1.34.2	TT06DC 39.35	BX07.2.1f2.99	12_41
2399-2400	Dic2 x Lloyd	BX07.2.1f1.34.2	2	0.72	7.24000457007857	13	41	BX07.2.1f2.99	pescadou	side3	side4	side5	TT06DC 42.53	BX07.2.1f1.50.2	TT06DC 39.35	13_41
2397-2398	Dic2 x Silur	TT06DC 42.53	2	0.05	4.29093350081914	14	41	TT06DC 39.35	BX07.2.1f1.34.2	side3	side4	side5	pescadou	BX07.2.1f2.34	BX07.2.1f1.50.2	14_41
2395-2396	pescadou	pescadou	4	1	NA	15	41	BX07.2.1f1.50.2	TT06DC 42.53	side3	side4	side5	NA	NA	BX07.2.1f2.34	15_41
espace	NA	NA	NA	NA	NA	16	41	BX07.2.1f2.34	pescadou	side3	side4	side5	NA	NA	NA	16_41
NA-NA	NA	NA	NA	NA	NA	17	41	NA	NA	side3	side4	side5	NA	NA	NA	17_41
NA-NA	NA	NA	NA	NA	NA	18	41	NA	NA	side3	side4	side5	NA	NA	NA	18_41
NA-NA	NA	NA	NA	NA	NA	19	41	NA	NA	side3	side4	side5	side6	side7	NA	19_41
