# Supplementary material for: Epistatic determinism of durum wheat resistance to the wheat spindle streak mosaic virus
Source: Theor Appl Genet. 2017 Apr 27;130(7):1491–505. doi: 10.1007/s00122-017-2904-6 (PMC5487696; doi:10.1007/s00122-017-2904-6)
Supplement: Supplementary file 4 — Online Resource 4: Data and R scripts for reproducible QTL detection. Data and R script (.csv and.rmd format) are provided in this tar archive. A scheme aims to explain the content of each file and its role in the QTL detection pipeline. The upstream bioinformatic steps (from raw reads to consensus genetic map) are not included (GZ 72829 kb) [file 122_2017_2904_MOESM4_ESM.gz › TMP/SCRIPT/0_Preparing_data/PrepDataWheatResistance2012-2015.Rmd]

---
title: "WheatResistance"
author: "Nicolas O. Rode"
date: "24 June 2016"
output:
  html_document:
    number_sections: yes
    toc: yes
    toc_depth: 3
    toc_float: true
---

# Data 2012
## Set working directory and load dataset
```{r}
setwd("/homedir/rode/Rstudio/Yan/2012-2015/18082016")
data <- read.table("~/Rstudio/Yan/2012/bilan_WSSMV.csv" , header=T , sep=";" , na.strings="NA")

## Replace the name of the dic2 genotypes
data$Num <- as.character(data$Num)
data$Num[data$Genealogie=="dic2"&!is.na(data$Genealogie)] <- as.character(data$N_preparation_semis_Melgueil_2010_2011[data$Genealogie=="dic2"&!is.na(data$Genealogie)])

# Je garde seulement les colonnes utilise :
data=data[ , c(1,5,6,19,21,26,27)]
head(data)
```

## Data preparation
```{r}
#Add columns for the neighbour genotypes --> 9 columns
Neighbour <- data.frame(matrix(c("neigh1","neigh2","neigh3","neigh8","focal genotype","neigh4","neigh7","neigh6","neigh5"),byrow=F,ncol=3))
colnames(Neighbour) <- c("Y1","Y2","Y3")
rownames(Neighbour) <- c("X1","X2","X3")
Neighbour
voisin=as.data.frame(matrix(0 , ncol=8 ,  nrow=750))
for(i in 1:nrow(data)){
    #print(i)
    ind=as.character(data$Num[data$X==data$X[i]-1 & data$Y==data$Y[i]-1]) ; if(length(ind)==0) { voisin[i,1]= "side1" } else { voisin[i,1]=ind }
    ind=as.character(data$Num[data$X==data$X[i]+0 & data$Y==data$Y[i]-1]) ; if(length(ind)==0) { voisin[i,2]= "side2" } else { voisin[i,2]=ind }
    ind=as.character(data$Num[data$X==data$X[i]+1 & data$Y==data$Y[i]-1]) ; if(length(ind)==0) { voisin[i,3]= "side3" } else { voisin[i,3]=ind }
    ind=as.character(data$Num[data$X==data$X[i]+1 & data$Y==data$Y[i]+0]) ; if(length(ind)==0) { voisin[i,4]= "side4" } else { voisin[i,4]=ind }
    ind=as.character(data$Num[data$X==data$X[i]+1 & data$Y==data$Y[i]+1]) ; if(length(ind)==0) { voisin[i,5]= "side5" } else { voisin[i,5]=ind }
    ind=as.character(data$Num[data$X==data$X[i]+0 & data$Y==data$Y[i]+1]) ; if(length(ind)==0) { voisin[i,6]= "side6" } else { voisin[i,6]=ind }
    ind=as.character(data$Num[data$X==data$X[i]-1 & data$Y==data$Y[i]+1]) ; if(length(ind)==0) { voisin[i,7]= "side7" } else { voisin[i,7]=ind }
    ind=as.character(data$Num[data$X==data$X[i]-1 & data$Y==data$Y[i]+0]) ; if(length(ind)==0) { voisin[i,8]= "side8" } else { voisin[i,8]=ind }
}
head(voisin)
data=cbind(data,voisin)
colnames(data)=c("plante","pop","genotype","NV","Elisa","X","Y","neigh1","neigh2","neigh3","neigh4","neigh5","neigh6","neigh7","neigh8")

data$neigh1<-factor(data$neigh1)
data$neigh2<-factor(data$neigh2)
data$neigh3<-factor(data$neigh3)
data$neigh4<-factor(data$neigh4)
data$neigh5<-factor(data$neigh5)
data$neigh6<-factor(data$neigh6)
data$neigh7<-factor(data$neigh7)
data$neigh8<-factor(data$neigh8)


head(data)
tail(data)
data$X_Y <- as.factor(paste(data$X,data$Y,sep="_"))

## 750 rows
nrow(data)

## Get rid of one genotype that is not replicated in 2012/2015
data$NV[data$genotype=="dic74031"&!is.na(data$genotype)] <- NA
data$Elisa[data$genotype=="dic74031"&!is.na(data$genotype)] <- NA


## Change name for Dic2
data$genotype[data$genotype=="dic2"&!is.na(data$pop)] <- rep("Dic2",length(data$genotype[data$genotype=="dic2"&!is.na(data$pop)]))
data$genotype[data$genotype=="lloyd"&!is.na(data$pop)] <- rep("Lloyd",length(data$genotype[data$genotype=="lloyd"&!is.na(data$pop)]))

popnew <- as.character(data$genotype)
popnew[data$pop=="Dic 2 x Lloyd"&!is.na(data$pop)] <- rep("Dic2 x Lloyd",length(popnew[data$pop=="Dic 2 x Lloyd"&!is.na(data$pop)]))
popnew[data$pop=="Dic 2 x Silur"&!is.na(data$pop)] <- rep("Dic2 x Silur",length(popnew[data$pop=="Dic 2 x Silur"&!is.na(data$pop)]))
popnew[data$pop=="Dic 2 x Soldur"&!is.na(data$pop)] <- rep("Dic2 x Soldur",length(popnew[data$pop=="Dic 2 x Soldur"&!is.na(data$pop)]))

table(popnew)
data$pop <- as.factor(popnew)

## Get rid of genotype with no replicate in 2012 or 2015
data$Elisa[data$pop=="dicD"&!is.na(data$pop)] <- rep(NA,length(data$pop[data$pop=="dicD"&!is.na(data$pop)]))
data$NV[data$pop=="dicD"&!is.na(data$pop)] <- rep(NA,length(data$pop[data$pop=="dicD"&!is.na(data$pop)]))
data$genotype[data$genotype=="dicD"&!is.na(data$genotype)] <- NA
data$pop[data$pop=="dicD"&!is.na(data$pop)] <- NA

## 54 rows with missing data
nrow(data[is.na(data$NV)|is.na(data$Elisa)|is.na(data$genotype),])

## Positive correlation between the two descriptors of the disease
cor.test(data$NV,data$Elisa)

## NA for missing/unknown genotypes in genotype and visual scores
data$NV <- ifelse(is.na(data$genotype),NA,data$NV)
data$Elisa<- ifelse(is.na(data$genotype),NA,data$Elisa)

## 30 missing genotypes
sum(is.na(data$genotype))
## 35 missing visual scores
sum(is.na(data$NV))
## 52 missing visual scores
sum(is.na(data$Elisa))

data <- data[order(data$Y,data$X),]

data2012<-data

write.csv(data2012,file="Data2012.csv",row.names=F,quote=F)
```

# Data 2015
## Load the data
```{r}
getwd()
data <- read.table("~/Rstudio/Yan/2015/Info_Pray_2015_lignes_dedoublees.csv" , header=T , sep=";" , na.strings="NA")

head(data)

# Ajout de colonne de position : A-10 --> X=1 , Y=10
data$cadrillage=as.character(data$cadrillage)
#Fabrication de 2 petites fonctions qui récupèrent les coordon?es x et y de la colonne de cadrillage
fun_x=function(x){strsplit(x,"-")[[1]][1]}
fun_y=function(x){strsplit(x,"-")[[1]][2] }
# Récupèration des informations concernant le cadrillage. (Je transforme le format A,B,C... en 1,2,3... + je retourne le vecteur pour que le 1 soit en haut (par d?fault la fonction levelplot me met le A en bas...)) :

#! order revrsed compared to 2012
data$Y=as.character(lapply(data$cadrillage , fun_x))
data$Y=match(data$Y, sort(unique(data$Y)))
data$X=as.numeric(lapply(data$cadrillage , fun_y))

# Je garde seulement les colonnes utilise :
data=data[,c(1,6,4,17,28,30,34,35)]
head(data)
```

## Data preparation
```{r}
#Ajout des colonnes des voisins ? --> 9 colonnes ? ajouter !
voisin=as.data.frame(matrix(0 , ncol=8 ,  nrow=750))
for(i in 1:nrow(data)){
    #print(i)
    ind=as.character(data$genealogie[data$X==data$X[i]-1 & data$Y==data$Y[i]-1]) ; if(length(ind)==0) { voisin[i,1]= "side1" } else { voisin[i,1]=ind }
    ind=as.character(data$genealogie[data$X==data$X[i]+0 & data$Y==data$Y[i]-1]) ; if(length(ind)==0) { voisin[i,2]= "side2" } else { voisin[i,2]=ind }
    ind=as.character(data$genealogie[data$X==data$X[i]+1 & data$Y==data$Y[i]-1]) ; if(length(ind)==0) { voisin[i,3]= "side3" } else { voisin[i,3]=ind }
    ind=as.character(data$genealogie[data$X==data$X[i]+1 & data$Y==data$Y[i]+0]) ; if(length(ind)==0) { voisin[i,4]= "side4" } else { voisin[i,4]=ind }
    ind=as.character(data$genealogie[data$X==data$X[i]+1 & data$Y==data$Y[i]+1]) ; if(length(ind)==0) { voisin[i,5]= "side5" } else { voisin[i,5]=ind }
    ind=as.character(data$genealogie[data$X==data$X[i]+0 & data$Y==data$Y[i]+1]) ; if(length(ind)==0) { voisin[i,6]= "side6" } else { voisin[i,6]=ind }
    ind=as.character(data$genealogie[data$X==data$X[i]-1 & data$Y==data$Y[i]+1]) ; if(length(ind)==0) { voisin[i,7]= "side7" } else { voisin[i,7]=ind }
    ind=as.character(data$genealogie[data$X==data$X[i]-1 & data$Y==data$Y[i]+0]) ; if(length(ind)==0) { voisin[i,8]= "side8" } else { voisin[i,8]=ind }
}

head(voisin)
data=cbind(data,voisin)
colnames(data)=c("plante","pop","genotype","NV","Elisa","QPCR","X","Y","neigh1","neigh2","neigh3","neigh4","neigh5","neigh6","neigh7","neigh8")

data$neigh1<-factor(data$neigh1)
data$neigh2<-factor(data$neigh2)
data$neigh3<-factor(data$neigh3)
data$neigh4<-factor(data$neigh4)
data$neigh5<-factor(data$neigh5)
data$neigh6<-factor(data$neigh6)
data$neigh7<-factor(data$neigh7)
data$neigh8<-factor(data$neigh8)


levels(data$pop) <- c("Dic2 x Lloyd", "Dic2" , "Dic2 x Soldur", "Dic2 x Silur", "Lloyd", "pescadou","Silur","Soldur")

head(data)
tail(data)
hist(data$NV)
hist(data$Elisa)

hist(log(data$QPCR))

plot(log(data$QPCR)~data$Elisa)
cor.test(log(data$QPCR),data$Elisa)

data$X_Y <- as.factor(paste(data$X,data$Y,sep="_"))
data$QPCR<-log(data$QPCR)

## 779 rows
nrow(data)

## 194 rows with missing data
nrow(data[is.na(data$NV)|is.na(data$Elisa)|is.na(data$genotype),])

## Positive correlation between the two descriptors of the disease
cor.test(data$NV,data$Elisa)

## NA for missing/unknown genotypes in genotype and visual scores
data$NV <- ifelse(is.na(data$genotype),NA,data$NV)
data$Elisa<- ifelse(is.na(data$genotype),NA,data$Elisa)

## 179 missing genotypes
sum(is.na(data$genotype))
## 185 missing visual scores
sum(is.na(data$NV))
## 189 missing visual scores
sum(is.na(data$Elisa))
## 324 missing qPCR values
sum(is.na(data$QPCR))

data <- data[order(data$Y,data$X),]

data2015<-data
write.csv(data2015,file="Data2015.csv",row.names=F,quote=F)
```

# Data 2012-2015
```{r}

QPCR<-rep(NA,nrow(data2012))

data2012<-data.frame(data2012[,1:5],QPCR,data2012[,6:16])
data2012$Year<-rep("2012",nrow(data2012))

data2015<-data2015[,1:17]
data2015$Year<-rep("2015",nrow(data2015))

data.frame(names(data2012),names(data2015))

data<-data.frame(rbind(data2012,data2015))
nrow(data)
head(data)

levels(data$pop)

data$genotype[data$pop=="Dic2"&!is.na(data$pop)]

data$genotype<-factor(data$genotype)

tapply(data$Year,list(data$Year,data$genotype),length)

levels(data$pop)

## Same level for all crosses
data$cross <- data$pop
levels(data$cross)[2:4] <- c("cross","cross","cross")


head(data)

levels(data$pop)
paper <- c("pescadou","Dic2 x Lloyd","Dic2 x Silur")
#paper <- c("Dic2","Lloyd","Silur","pescadou","Dic2 x Lloyd","Dic2 x Silur")

## Exclude data not used in the paper
data$NV <- ifelse(data$pop%in%paper,data$NV,NA)
data$Elisa <- ifelse(data$pop%in%paper,data$Elisa,NA)
data$QPCR <- ifelse(data$pop%in%paper,data$QPCR,NA)
data$pop <- as.factor(ifelse(data$pop%in%paper,as.character(data$pop),NA))


head(data)

write.csv(data,file="Data2012_2015.csv",row.names=F,quote=F)


```
