# Supplementary material for: Epistatic determinism of durum wheat resistance to the wheat spindle streak mosaic virus
Source: Theor Appl Genet. 2017 Apr 27;130(7):1491–505. doi: 10.1007/s00122-017-2904-6 (PMC5487696; doi:10.1007/s00122-017-2904-6)
Supplement: Supplementary file 4 — Online Resource 4: Data and R scripts for reproducible QTL detection. Data and R script (.csv and.rmd format) are provided in this tar archive. A scheme aims to explain the content of each file and its role in the QTL detection pipeline. The upstream bioinformatic steps (from raw reads to consensus genetic map) are not included (GZ 72829 kb) [file 122_2017_2904_MOESM4_ESM.gz › TMP/DATA/Data2012_2015.csv]

plante	pop	genotype	NV	Elisa	QPCR	X	Y	voi1	voi2	voi3	voi4	voi5	voi6	voi7	voi8	X_Y	Year	cross
p1	Soldur	Soldur	2	0.950266429840142	NA	1	1	bordure1	bordure2	bordure3	TT06DC 44.28	lloyd	TT06DC 39.35	bordure7	bordure8	1_1	2012	Soldur
p144	Dic2 x Silur	TT06DC 44.28	3	0.717318655396108	NA	2	1	bordure1	bordure2	bordure3	Silur	TT06DC 40.4	lloyd	TT06DC 39.35	Soldur	2_1	2012	cross
p145	Silur	Silur	4	1.25687645687646	NA	3	1	bordure1	bordure2	bordure3	TT06DC 44.39	BX07.2.1f2.71	TT06DC 40.4	lloyd	TT06DC 44.28	3_1	2012	Silur
p284	Dic2 x Silur	TT06DC 44.39	0	1.01479563528759	NA	4	1	bordure1	bordure2	bordure3	TT06DC 38.27	TT06DC 38.12	BX07.2.1f2.71	TT06DC 40.4	Silur	4_1	2012	cross
p285	Dic2 x Silur	TT06DC 38.27	3	1.01331607175883	NA	5	1	bordure1	bordure2	bordure3	TT06DC 42.15	BX07.2.1f2.53	TT06DC 38.12	BX07.2.1f2.71	TT06DC 44.39	5_1	2012	cross
p429	Dic2 x Silur	TT06DC 42.15	3	0.226121452548062	NA	6	1	bordure1	bordure2	bordure3	BX07.3.2f1.7	BX07.2.1f2.91	BX07.2.1f2.53	TT06DC 38.12	TT06DC 38.27	6_1	2012	cross
p430	Dic2 x Soldur	BX07.3.2f1.7	1	0.277651227537332	NA	7	1	bordure1	bordure2	bordure3	TT06DC 42.19	BX07.2.1f2.35	BX07.2.1f2.91	BX07.2.1f2.53	TT06DC 42.15	7_1	2012	cross
p571	Dic2 x Silur	TT06DC 42.19	2.5	1.08551992225462	NA	8	1	bordure1	bordure2	bordure3	BX07.2.1f2.94	BX07.3.2f1.11	BX07.2.1f2.35	BX07.2.1f2.91	BX07.3.2f1.7	8_1	2012	cross
p572	Dic2 x Lloyd	BX07.2.1f2.94	2.5	1.12439261418853	NA	9	1	bordure1	bordure2	bordure3	dic2	BX07.3.2f2.20	BX07.3.2f1.11	BX07.2.1f2.35	TT06DC 42.19	9_1	2012	cross
p702	Dic2	Dic2	3	1.00777453838678	NA	10	1	bordure1	bordure2	bordure3	bordure4	bordure5	BX07.3.2f2.20	BX07.3.2f1.11	BX07.2.1f2.94	10_1	2012	Dic2
p2	Dic2 x Silur	TT06DC 39.35	2	1.13296117736615	NA	1	2	bordure1	Soldur	TT06DC 44.28	lloyd	BX07.3.2f1.47	TT06DC 40.45	bordure7	bordure8	1_2	2012	cross
p142	Lloyd	Lloyd	5	1.17109557109557	NA	2	2	Soldur	TT06DC 44.28	Silur	TT06DC 40.4	TT06DC 38.47	BX07.3.2f1.47	TT06DC 40.45	TT06DC 39.35	2_2	2012	Lloyd
p146	Dic2 x Silur	TT06DC 40.4	3	0.980885780885781	NA	3	2	TT06DC 44.28	Silur	TT06DC 44.39	BX07.2.1f2.71	BX07.2.1f1.22.1	TT06DC 38.47	BX07.3.2f1.47	lloyd	3_2	2012	cross
p283	Dic2 x Lloyd	BX07.2.1f2.71	2	0.86388015535417	NA	4	2	Silur	TT06DC 44.39	TT06DC 38.27	TT06DC 38.12	TT06DC 38.29	BX07.2.1f1.22.1	TT06DC 38.47	TT06DC 40.4	4_2	2012	cross
p286	Dic2 x Silur	TT06DC 38.12	3	0.988163491769928	NA	5	2	TT06DC 44.39	TT06DC 38.27	TT06DC 42.15	BX07.2.1f2.53	TT06DC 39.29	TT06DC 38.29	BX07.2.1f1.22.1	BX07.2.1f2.71	5_2	2012	cross
p428	Dic2 x Lloyd	BX07.2.1f2.53	2	0.0503509307293256	NA	6	2	TT06DC 38.27	TT06DC 42.15	BX07.3.2f1.7	BX07.2.1f2.91	BX07.2.1f1.6.1	TT06DC 39.29	TT06DC 38.29	TT06DC 38.12	6_2	2012	cross
p431	Dic2 x Lloyd	BX07.2.1f2.91	0	0.297899266008605	NA	7	2	TT06DC 42.15	BX07.3.2f1.7	TT06DC 42.19	BX07.2.1f2.35	TT06DC 42.6	BX07.2.1f1.6.1	TT06DC 39.29	BX07.2.1f2.53	7_2	2012	cross
p570	Dic2 x Lloyd	BX07.2.1f2.35	2	1.31015700096123	NA	8	2	BX07.3.2f1.7	TT06DC 42.19	BX07.2.1f2.94	BX07.3.2f1.11	TT06DC 42.48	TT06DC 42.6	BX07.2.1f1.6.1	BX07.2.1f2.91	8_2	2012	cross
p573	Dic2 x Soldur	BX07.3.2f1.11	0	0.269193391642371	NA	9	2	TT06DC 42.19	BX07.2.1f2.94	dic2	BX07.3.2f2.20	BX07.2.1f1.31.2	TT06DC 42.48	TT06DC 42.6	BX07.2.1f2.35	9_2	2012	cross
p701	Dic2 x Soldur	BX07.3.2f2.20	2	0.288629737609329	NA	10	2	BX07.2.1f2.94	dic2	bordure3	bordure4	bordure5	BX07.2.1f1.31.2	TT06DC 42.48	BX07.3.2f1.11	10_2	2012	cross
p3	Dic2 x Silur	TT06DC 40.45	3	1.2750570921086	NA	1	3	bordure1	TT06DC 39.35	lloyd	BX07.3.2f1.47	TT06DC 44.19	BX07.2.1f2.87	bordure7	bordure8	1_3	2012	cross
p141	Dic2 x Soldur	BX07.3.2f1.47	1	0.0332219382740318	NA	2	3	TT06DC 39.35	lloyd	TT06DC 40.4	TT06DC 38.47	TT06DC 42.14	TT06DC 44.19	BX07.2.1f2.87	TT06DC 40.45	2_3	2012	cross
p147	Dic2 x Silur	TT06DC 38.47	2	0.688111888111888	NA	3	3	lloyd	TT06DC 40.4	BX07.2.1f2.71	BX07.2.1f1.22.1	BX07.2.1f2.65	TT06DC 42.14	TT06DC 44.19	BX07.3.2f1.47	3_3	2012	cross
p282	Dic2 x Lloyd	BX07.2.1f1.22.1	2	1.04438690586277	NA	4	3	TT06DC 40.4	BX07.2.1f2.71	TT06DC 38.12	TT06DC 38.29	BX07.2.1f1.47.1	BX07.2.1f2.65	TT06DC 42.14	TT06DC 38.47	4_3	2012	cross
p287	Dic2 x Silur	TT06DC 38.29	4	1.04882559644905	NA	5	3	BX07.2.1f2.71	TT06DC 38.12	BX07.2.1f2.53	TT06DC 39.29	BX07.2.1f1.9.2	BX07.2.1f1.47.1	BX07.2.1f2.65	BX07.2.1f1.22.1	5_3	2012	cross
p427	Dic2 x Silur	TT06DC 39.29	2	0.184620079340861	NA	6	3	TT06DC 38.12	BX07.2.1f2.53	BX07.2.1f2.91	BX07.2.1f1.6.1	BX07.3.2f1.51	BX07.2.1f1.9.2	BX07.2.1f1.47.1	TT06DC 38.29	6_3	2012	cross
p432	Dic2 x Lloyd	BX07.2.1f1.6.1	2	0.277651227537332	NA	7	3	BX07.2.1f2.53	BX07.2.1f2.91	BX07.2.1f2.35	TT06DC 42.6	TT06DC 38.34	BX07.3.2f1.51	BX07.2.1f1.9.2	TT06DC 39.29	7_3	2012	cross
p568	Dic2 x Silur	TT06DC 42.6	0	0.0946428571428571	NA	8	3	BX07.2.1f2.91	BX07.2.1f2.35	BX07.3.2f1.11	TT06DC 42.48	BX07.2.1f1.38.1	TT06DC 38.34	BX07.3.2f1.51	BX07.2.1f1.6.1	8_3	2012	cross
p574	Dic2 x Silur	TT06DC 42.48	3	0.541302235179786	NA	9	3	BX07.2.1f2.35	BX07.3.2f1.11	BX07.3.2f2.20	BX07.2.1f1.31.2	TT06DC 40.46	BX07.2.1f1.38.1	TT06DC 38.34	TT06DC 42.6	9_3	2012	cross
p700	Dic2 x Lloyd	BX07.2.1f1.31.2	3	2.39040207522698	NA	10	3	BX07.3.2f1.11	BX07.3.2f2.20	bordure3	bordure4	bordure5	TT06DC 40.46	BX07.2.1f1.38.1	TT06DC 42.48	10_3	2012	cross
p4	Dic2 x Lloyd	BX07.2.1f2.87	4	1.15326059375793	NA	1	4	bordure1	TT06DC 40.45	BX07.3.2f1.47	TT06DC 44.19	pescadou	pescadou	bordure7	bordure8	1_4	2012	cross
p140	Dic2 x Silur	TT06DC 44.19	2	0.37218251786696	NA	2	4	TT06DC 40.45	BX07.3.2f1.47	TT06DC 38.47	TT06DC 42.14	pescadou	pescadou	pescadou	BX07.2.1f2.87	2_4	2012	cross
p148	Dic2 x Silur	TT06DC 42.14	3	0.159611508154664	NA	3	4	BX07.3.2f1.47	TT06DC 38.47	BX07.2.1f1.22.1	BX07.2.1f2.65	pescadou	pescadou	pescadou	TT06DC 44.19	3_4	2012	cross
p281	Dic2 x Lloyd	BX07.2.1f2.65	4	1.02071388940263	NA	4	4	TT06DC 38.47	BX07.2.1f1.22.1	TT06DC 38.29	BX07.2.1f1.47.1	pescadou	pescadou	pescadou	TT06DC 42.14	4_4	2012	cross
p289	Dic2 x Lloyd	BX07.2.1f1.47.1	2	0.667098206029221	NA	5	4	BX07.2.1f1.22.1	TT06DC 38.29	TT06DC 39.29	BX07.2.1f1.9.2	pescadou	pescadou	pescadou	BX07.2.1f2.65	5_4	2012	cross
p425	Dic2 x Lloyd	BX07.2.1f1.9.2	3	0.733902960024413	NA	6	4	TT06DC 38.29	TT06DC 39.29	BX07.2.1f1.6.1	BX07.3.2f1.51	pescadou	pescadou	pescadou	BX07.2.1f1.47.1	6_4	2012	cross
p435	Dic2 x Soldur	BX07.3.2f1.51	1.5	0.0527921879768081	NA	7	4	TT06DC 39.29	BX07.2.1f1.6.1	TT06DC 42.6	TT06DC 38.34	pescadou	pescadou	pescadou	BX07.2.1f1.9.2	7_4	2012	cross
p567	Dic2 x Silur	TT06DC 38.34	2.5	1.28708747196411	NA	8	4	BX07.2.1f1.6.1	TT06DC 42.6	TT06DC 42.48	BX07.2.1f1.38.1	pescadou	pescadou	pescadou	BX07.3.2f1.51	8_4	2012	cross
p575	Dic2 x Lloyd	BX07.2.1f1.38.1	2	1.0466472303207	NA	9	4	TT06DC 42.6	TT06DC 42.48	BX07.2.1f1.31.2	TT06DC 40.46	pescadou	pescadou	pescadou	TT06DC 38.34	9_4	2012	cross
p699	Dic2 x Silur	TT06DC 40.46	2.5	0.745784695201038	NA	10	4	TT06DC 42.48	BX07.2.1f1.31.2	bordure3	bordure4	bordure5	pescadou	pescadou	BX07.2.1f1.38.1	10_4	2012	cross
pp1	pescadou	pescadou	5	1.09236234458259	NA	1	5	bordure1	BX07.2.1f2.87	TT06DC 44.19	pescadou	TT06DC 38.36	dicI	bordure7	bordure8	1_5	2012	pescadou
pp30	pescadou	pescadou	5	1.12148614114409	NA	2	5	BX07.2.1f2.87	TT06DC 44.19	TT06DC 42.14	pescadou	TT06DC 38.9	TT06DC 38.36	dicI	pescadou	2_5	2012	pescadou
pp31	pescadou	pescadou	4	0.932400932400932	NA	3	5	TT06DC 44.19	TT06DC 42.14	BX07.2.1f2.65	pescadou	BX07.2.1f2.42	TT06DC 38.9	TT06DC 38.36	pescadou	3_5	2012	pescadou
pp59	pescadou	pescadou	4	1.04438690586277	NA	4	5	TT06DC 42.14	BX07.2.1f2.65	BX07.2.1f1.47.1	pescadou	BX07.2.1f2.58	BX07.2.1f2.42	TT06DC 38.9	pescadou	4_5	2012	pescadou
pp60	pescadou	pescadou	5	1.02219345293139	NA	5	5	BX07.2.1f2.65	BX07.2.1f1.47.1	BX07.2.1f1.9.2	pescadou	BX07.2.1f2.16	BX07.2.1f2.58	BX07.2.1f2.42	pescadou	5_5	2012	pescadou
pp90	pescadou	pescadou	4.5	0.63137015563015	NA	6	5	BX07.2.1f1.47.1	BX07.2.1f1.9.2	BX07.3.2f1.51	pescadou	BX07.2.1f2.7	BX07.2.1f2.16	BX07.2.1f2.58	pescadou	6_5	2012	pescadou
pp91	pescadou	pescadou	2.5	0.714372902044553	NA	7	5	BX07.2.1f1.9.2	BX07.3.2f1.51	TT06DC 38.34	pescadou	BX07.2.1f1.10.1	BX07.2.1f2.7	BX07.2.1f2.16	pescadou	7_5	2012	pescadou
pp120	pescadou	pescadou	2.5	1.34347965395707	NA	8	5	BX07.3.2f1.51	TT06DC 38.34	BX07.2.1f1.38.1	pescadou	TT06DC 38.54	BX07.2.1f1.10.1	BX07.2.1f2.7	pescadou	8_5	2012	pescadou
pp121	pescadou	pescadou	3	1.02721088435374	NA	9	5	TT06DC 38.34	BX07.2.1f1.38.1	TT06DC 40.46	pescadou	BX07.2.1f2.3	TT06DC 38.54	BX07.2.1f1.10.1	pescadou	9_5	2012	pescadou
pp150	pescadou	pescadou	4	3.05447470817121	NA	10	5	BX07.2.1f1.38.1	TT06DC 40.46	bordure3	bordure4	bordure5	BX07.2.1f2.3	TT06DC 38.54	pescadou	10_5	2012	pescadou
p6	dicI	dicI	0	0.128825361920469	NA	1	6	bordure1	pescadou	pescadou	TT06DC 38.36	Silur	TT06DC 42.18	bordure7	bordure8	1_6	2012	dicI
p139	Dic2 x Silur	TT06DC 38.36	2	0.957931983487321	NA	2	6	pescadou	pescadou	pescadou	TT06DC 38.9	BX07.2.1f1.18.1	Silur	TT06DC 42.18	dicI	2_6	2012	cross
p150	Dic2 x Silur	TT06DC 38.9	3	1.19160839160839	NA	3	6	pescadou	pescadou	pescadou	BX07.2.1f2.42	BX07.2.1f2.54	BX07.2.1f1.18.1	Silur	TT06DC 38.36	3_6	2012	cross
p278	Dic2 x Lloyd	BX07.2.1f2.42	3	1.13316071758831	NA	4	6	pescadou	pescadou	pescadou	BX07.2.1f2.58	BX07.2.1f1.11.2	BX07.2.1f2.54	BX07.2.1f1.18.1	TT06DC 38.9	4_6	2012	cross
p290	Dic2 x Lloyd	BX07.2.1f2.58	4	1.1020979020979	NA	5	6	pescadou	pescadou	pescadou	BX07.2.1f2.16	TT06DC 38.19	BX07.2.1f1.11.2	BX07.2.1f2.54	BX07.2.1f2.42	5_6	2012	cross
p424	Dic2 x Lloyd	BX07.2.1f2.16	3	1.05762837089028	NA	6	6	pescadou	pescadou	pescadou	BX07.2.1f2.7	BX07.3.2f2.83	TT06DC 38.19	BX07.2.1f1.11.2	BX07.2.1f2.58	6_6	2012	cross
p436	Dic2 x Lloyd	BX07.2.1f2.7	1.5	0.297899266008605	NA	7	6	pescadou	pescadou	pescadou	BX07.2.1f1.10.1	TT06DC 40.18	BX07.3.2f2.83	TT06DC 38.19	BX07.2.1f2.16	7_6	2012	cross
p565	Dic2 x Lloyd	BX07.2.1f1.10.1	1	0.0515860301185517	NA	8	6	pescadou	pescadou	pescadou	TT06DC 38.54	BX07.2.1f1.42.2	TT06DC 40.18	BX07.3.2f2.83	BX07.2.1f2.7	8_6	2012	cross
p576	Dic2 x Silur	TT06DC 38.54	0	0.269193391642371	NA	9	6	pescadou	pescadou	pescadou	BX07.2.1f2.3	BX07.2.1f2.45	BX07.2.1f1.42.2	TT06DC 40.18	BX07.2.1f1.10.1	9_6	2012	cross
p698	Dic2 x Lloyd	BX07.2.1f2.3	1	0.102464332036316	NA	10	6	pescadou	pescadou	bordure3	bordure4	bordure5	BX07.2.1f2.45	BX07.2.1f1.42.2	TT06DC 38.54	10_6	2012	cross
p9	Dic2 x Silur	TT06DC 42.18	4	1.19385942654149	NA	1	7	bordure1	dicI	TT06DC 38.36	Silur	BX07.2.1f1.38.2	TT06DC 40.18	bordure7	bordure8	1_7	2012	cross
p138	Silur	Silur	5	1.11557490599644	NA	2	7	dicI	TT06DC 38.36	TT06DC 38.9	BX07.2.1f1.18.1	BX07.2.1f2.5	BX07.2.1f1.38.2	TT06DC 40.18	TT06DC 42.18	2_7	2012	Silur
p151	Dic2 x Lloyd	BX07.2.1f1.18.1	4	1.08391054818919	NA	3	7	TT06DC 38.36	TT06DC 38.9	BX07.2.1f2.42	BX07.2.1f2.54	TT06DC 40.24	BX07.2.1f2.5	BX07.2.1f1.38.2	Silur	3_7	2012	cross
p277	Dic2 x Lloyd	BX07.2.1f2.54	0	1.01183650823007	NA	4	7	TT06DC 38.9	BX07.2.1f2.42	BX07.2.1f2.58	BX07.2.1f1.11.2	TT06DC 38.47	TT06DC 40.24	BX07.2.1f2.5	BX07.2.1f1.18.1	4_7	2012	cross
p291	Dic2 x Lloyd	BX07.2.1f1.11.2	2	0.210722610722611	NA	5	7	BX07.2.1f2.42	BX07.2.1f2.58	BX07.2.1f2.16	TT06DC 38.19	TT06DC 38.39	TT06DC 38.47	TT06DC 40.24	BX07.2.1f2.54	5_7	2012	cross
p423	Dic2 x Silur	TT06DC 38.19	2	0.0405859017393958	NA	6	7	BX07.2.1f2.58	BX07.2.1f2.16	BX07.2.1f2.7	BX07.3.2f2.83	BX07.3.2f1.63	TT06DC 38.39	TT06DC 38.47	BX07.2.1f1.11.2	6_7	2012	cross
p437	Dic2 x Soldur	BX07.3.2f2.83	0	0.257403189066059	NA	7	7	BX07.2.1f2.16	BX07.2.1f2.7	BX07.2.1f1.10.1	TT06DC 40.18	TT06DC 44.38	BX07.3.2f1.63	TT06DC 38.39	TT06DC 38.19	7_7	2012	cross
p564	Dic2 x Silur	TT06DC 40.18	1.5	1.32553668695931	NA	8	7	BX07.2.1f2.7	BX07.2.1f1.10.1	TT06DC 38.54	BX07.2.1f1.42.2	BX07.2.1f1.28.2	TT06DC 44.38	BX07.3.2f1.63	BX07.3.2f2.83	8_7	2012	cross
p577	Dic2 x Lloyd	BX07.2.1f1.42.2	2.5	0.793974732750243	NA	9	7	BX07.2.1f1.10.1	TT06DC 38.54	BX07.2.1f2.3	BX07.2.1f2.45	BX07.2.1f1.18.2	BX07.2.1f1.28.2	TT06DC 44.38	TT06DC 40.18	9_7	2012	cross
p697	Dic2 x Lloyd	BX07.2.1f2.45	4	0.0869001297016861	NA	10	7	TT06DC 38.54	BX07.2.1f2.3	bordure3	bordure4	bordure5	BX07.2.1f1.18.2	BX07.2.1f1.28.2	BX07.2.1f1.42.2	10_7	2012	cross
p10	Dic2 x Silur	TT06DC 40.18	2	1.23629782833506	NA	1	8	bordure1	TT06DC 42.18	Silur	BX07.2.1f1.38.2	TT06DC 40.6	BX07.3.2f2.7	bordure7	bordure8	1_8	2012	cross
p137	Dic2 x Lloyd	BX07.2.1f1.38.2	3	0.13556303186226	NA	2	8	TT06DC 42.18	Silur	BX07.2.1f1.18.1	BX07.2.1f2.5	BX07.2.1f1.27.1	TT06DC 40.6	BX07.3.2f2.7	TT06DC 40.18	2_8	2012	cross
p154	Dic2 x Lloyd	BX07.2.1f2.5	2	0.672273896695033	NA	3	8	Silur	BX07.2.1f1.18.1	BX07.2.1f2.54	TT06DC 40.24	BX07.3.2f1.58	BX07.2.1f1.27.1	TT06DC 40.6	BX07.2.1f1.38.2	3_8	2012	cross
p275	Dic2 x Silur	TT06DC 40.24	2	1.01035694470131	NA	4	8	BX07.2.1f1.18.1	BX07.2.1f2.54	BX07.2.1f1.11.2	TT06DC 38.47	TT06DC 38.32	BX07.3.2f1.58	BX07.2.1f1.27.1	BX07.2.1f2.5	4_8	2012	cross
p293	Dic2 x Silur	TT06DC 38.47	3	1.07599067599068	NA	5	8	BX07.2.1f2.54	BX07.2.1f1.11.2	TT06DC 38.19	TT06DC 38.39	TT06DC 42.17	TT06DC 38.32	BX07.3.2f1.58	TT06DC 40.24	5_8	2012	cross
p422	Dic2 x Silur	TT06DC 38.39	3	0.563014952700641	NA	6	8	BX07.2.1f1.11.2	TT06DC 38.19	BX07.3.2f2.83	BX07.3.2f1.63	TT06DC 38.3	TT06DC 42.17	TT06DC 38.32	TT06DC 38.47	6_8	2012	cross
p438	Dic2 x Soldur	BX07.3.2f1.63	1	0.297899266008605	NA	7	8	TT06DC 38.19	BX07.3.2f2.83	TT06DC 40.18	TT06DC 44.38	BX07.2.1f2.48	TT06DC 38.3	TT06DC 42.17	TT06DC 38.39	7_8	2012	cross
p563	Dic2 x Silur	TT06DC 44.38	0	0.871835950016021	NA	8	8	BX07.3.2f2.83	TT06DC 40.18	BX07.2.1f1.42.2	BX07.2.1f1.28.2	TT06DC 42.21	BX07.2.1f2.48	TT06DC 38.3	BX07.3.2f1.63	8_8	2012	cross
p578	Dic2 x Lloyd	BX07.2.1f1.28.2	3	1.08551992225462	NA	9	8	TT06DC 40.18	BX07.2.1f1.42.2	BX07.2.1f2.45	BX07.2.1f1.18.2	TT06DC 39.27	TT06DC 42.21	BX07.2.1f2.48	TT06DC 44.38	9_8	2012	cross
p696	Dic2 x Lloyd	BX07.2.1f1.18.2	4.5	2.09987029831388	NA	10	8	BX07.2.1f1.42.2	BX07.2.1f2.45	bordure3	bordure4	bordure5	TT06DC 39.27	TT06DC 42.21	BX07.2.1f1.28.2	10_8	2012	cross
p11	Dic2 x Soldur	BX07.3.2f2.7	3	0.929967013448363	NA	1	9	bordure1	TT06DC 40.18	BX07.2.1f1.38.2	TT06DC 40.6	pescadou	pescadou	bordure7	bordure8	1_9	2012	cross
p136	Dic2 x Silur	TT06DC 40.6	2	1.06172596815412	NA	2	9	TT06DC 40.18	BX07.2.1f1.38.2	BX07.2.1f2.5	BX07.2.1f1.27.1	pescadou	pescadou	pescadou	BX07.3.2f2.7	2_9	2012	cross
p155	Dic2 x Lloyd	BX07.2.1f1.27.1	4	1.09003341851779	NA	3	9	BX07.2.1f1.38.2	BX07.2.1f2.5	TT06DC 40.24	BX07.3.2f1.58	pescadou	pescadou	pescadou	TT06DC 40.6	3_9	2012	cross
p274	Dic2 x Soldur	BX07.3.2f1.58	2	1.02712797326519	NA	4	9	BX07.2.1f2.5	TT06DC 40.24	TT06DC 38.47	TT06DC 38.32	pescadou	pescadou	pescadou	BX07.2.1f1.27.1	4_9	2012	cross
p294	Dic2 x Silur	TT06DC 38.32	2	1.00885780885781	NA	5	9	TT06DC 40.24	TT06DC 38.47	TT06DC 38.39	TT06DC 42.17	pescadou	pescadou	pescadou	BX07.3.2f1.58	5_9	2012	cross
p421	Dic2 x Silur	TT06DC 42.17	4	0.848642050656088	NA	6	9	TT06DC 38.47	TT06DC 38.39	BX07.3.2f1.63	TT06DC 38.3	pescadou	pescadou	pescadou	TT06DC 38.32	6_9	2012	cross
p439	Dic2 x Silur	TT06DC 38.3	2	0.439635535307517	NA	7	9	TT06DC 38.39	BX07.3.2f1.63	TT06DC 44.38	BX07.2.1f2.48	pescadou	pescadou	pescadou	TT06DC 42.17	7_9	2012	cross
p562	Dic2 x Lloyd	BX07.2.1f2.48	1	1	NA	8	9	BX07.3.2f1.63	TT06DC 44.38	BX07.2.1f1.28.2	TT06DC 42.21	pescadou	pescadou	pescadou	TT06DC 38.3	8_9	2012	cross
p579	Dic2 x Silur	TT06DC 42.21	1.5	0.521865889212828	NA	9	9	TT06DC 44.38	BX07.2.1f1.28.2	BX07.2.1f1.18.2	TT06DC 39.27	pescadou	pescadou	pescadou	BX07.2.1f2.48	9_9	2012	cross
p693	Dic2 x Silur	TT06DC 39.27	4	2.5875486381323	NA	10	9	BX07.2.1f1.28.2	BX07.2.1f1.18.2	bordure3	bordure4	bordure5	pescadou	pescadou	TT06DC 42.21	10_9	2012	cross
pp2	pescadou	pescadou	5	1.15326059375793	NA	1	10	bordure1	BX07.3.2f2.7	TT06DC 40.6	pescadou	BX07.3.2f2.30	lloyd	bordure7	bordure8	1_10	2012	pescadou
pp29	pescadou	pescadou	4	1.27925407925408	NA	2	10	BX07.3.2f2.7	TT06DC 40.6	BX07.2.1f1.27.1	pescadou	TT06DC 39.17	BX07.3.2f2.30	lloyd	pescadou	2_10	2012	pescadou
pp32	pescadou	pescadou	3	1.1120503243562	NA	3	10	TT06DC 40.6	BX07.2.1f1.27.1	BX07.3.2f1.58	pescadou	dicG	TT06DC 39.17	BX07.3.2f2.30	pescadou	3_10	2012	pescadou
pp58	pescadou	pescadou	3	1.01627519881635	NA	4	10	BX07.2.1f1.27.1	BX07.3.2f1.58	TT06DC 38.32	pescadou	BX07.2.1f1.26.1	dicG	TT06DC 39.17	pescadou	4_10	2012	pescadou
pp61	pescadou	pescadou	5	1.23449883449883	NA	5	10	BX07.3.2f1.58	TT06DC 38.32	TT06DC 42.17	pescadou	BX07.3.2f1.49	BX07.2.1f1.26.1	dicG	pescadou	5_10	2012	pescadou
pp89	pescadou	pescadou	4.5	0.873054623130912	NA	6	10	TT06DC 38.32	TT06DC 42.17	TT06DC 38.3	pescadou	TT06DC 42.19	BX07.3.2f1.49	BX07.2.1f1.26.1	pescadou	6_10	2012	pescadou
pp92	pescadou	pescadou	2.5	0.399139458364971	NA	7	10	TT06DC 42.17	TT06DC 38.3	BX07.2.1f2.48	pescadou	BX07.2.1f2.10	TT06DC 42.19	BX07.3.2f1.49	pescadou	7_10	2012	pescadou
pp119	pescadou	pescadou	2.5	1.3896187119513	NA	8	10	TT06DC 38.3	BX07.2.1f2.48	TT06DC 42.21	pescadou	lloyd	BX07.2.1f2.10	TT06DC 42.19	pescadou	8_10	2012	pescadou
pp122	pescadou	pescadou	2.5	1.08551992225462	NA	9	10	BX07.2.1f2.48	TT06DC 42.21	TT06DC 39.27	pescadou	TT06DC 40.17	lloyd	BX07.2.1f2.10	pescadou	9_10	2012	pescadou
pp149	pescadou	pescadou	4	3.02334630350195	NA	10	10	TT06DC 42.21	TT06DC 39.27	bordure3	bordure4	bordure5	TT06DC 40.17	lloyd	pescadou	10_10	2012	pescadou
p12	Lloyd	Lloyd	5	1.13296117736615	NA	1	11	bordure1	pescadou	pescadou	BX07.3.2f2.30	BX07.2.1f1.21.2	Silur	bordure7	bordure8	1_11	2012	Lloyd
p135	Dic2 x Soldur	BX07.3.2f2.30	2	0.290909090909091	NA	2	11	pescadou	pescadou	pescadou	TT06DC 39.17	TT06DC 44.11	BX07.2.1f1.21.2	Silur	lloyd	2_11	2012	cross
p156	Dic2 x Silur	TT06DC 39.17	1.5	0.573541167066347	NA	3	11	pescadou	pescadou	pescadou	dicG	TT06DC 42.1	TT06DC 44.11	BX07.2.1f1.21.2	BX07.3.2f2.30	3_11	2012	cross
p273	dicG	dicG	4	1.02219345293139	NA	4	11	pescadou	pescadou	pescadou	BX07.2.1f1.26.1	BX07.2.1f1.46.2	TT06DC 42.1	TT06DC 44.11	TT06DC 39.17	4_11	2012	dicG
p295	Dic2 x Lloyd	BX07.2.1f1.26.1	3	0.356177156177156	NA	5	11	pescadou	pescadou	pescadou	BX07.3.2f1.49	TT06DC 39.7	BX07.2.1f1.46.2	TT06DC 42.1	dicG	5_11	2012	cross
p420	Dic2 x Soldur	BX07.3.2f1.49	2	0.877937137625877	NA	6	11	pescadou	pescadou	pescadou	TT06DC 42.19	TT06DC 38.37	TT06DC 39.7	BX07.2.1f1.46.2	BX07.2.1f1.26.1	6_11	2012	cross
p440	Dic2 x Silur	TT06DC 42.19	2	0.925588458618071	NA	7	11	pescadou	pescadou	pescadou	BX07.2.1f2.10	TT06DC 44.62	TT06DC 38.37	TT06DC 39.7	BX07.3.2f1.49	7_11	2012	cross
p561	Dic2 x Lloyd	BX07.2.1f2.10	2	1.28285584356526	NA	8	11	pescadou	pescadou	pescadou	lloyd	TT06DC 42.15	TT06DC 44.62	TT06DC 38.37	TT06DC 42.19	8_11	2012	cross
p580	Lloyd	Lloyd	4	0.910592808551992	NA	9	11	pescadou	pescadou	pescadou	TT06DC 40.17	BX07.2.1f2.88	TT06DC 42.15	TT06DC 44.62	BX07.2.1f2.10	9_11	2012	Lloyd
p692	Dic2 x Silur	TT06DC 40.17	0	NA	NA	10	11	pescadou	pescadou	bordure3	bordure4	bordure5	BX07.2.1f2.88	TT06DC 42.15	lloyd	10_11	2012	cross
p13	Silur	Silur	5	0.476019184652278	NA	1	12	bordure1	lloyd	BX07.3.2f2.30	BX07.2.1f1.21.2	TT06DC 40.40	BX07.2.1f2.34	bordure7	bordure8	1_12	2012	Silur
p132	Dic2 x Lloyd	BX07.2.1f1.21.2	1.5	0.128671328671329	NA	2	12	lloyd	BX07.3.2f2.30	TT06DC 39.17	TT06DC 44.11	TT06DC 39.18	TT06DC 40.40	BX07.2.1f2.34	Silur	2_12	2012	cross
p157	Dic2 x Silur	TT06DC 44.11	2	1.66926070038911	NA	3	12	BX07.3.2f2.30	TT06DC 39.17	dicG	TT06DC 42.1	BX07.2.1f1.13.2	TT06DC 39.18	TT06DC 40.40	BX07.2.1f1.21.2	3_12	2012	cross
p272	Dic2 x Silur	TT06DC 42.1	2	1.0325503976327	NA	4	12	TT06DC 39.17	dicG	BX07.2.1f1.26.1	BX07.2.1f1.46.2	TT06DC 40.7	BX07.2.1f1.13.2	TT06DC 39.18	TT06DC 44.11	4_12	2012	cross
p296	Dic2 x Lloyd	BX07.2.1f1.46.2	1	0.775757575757576	NA	5	12	dicG	BX07.2.1f1.26.1	BX07.3.2f1.49	TT06DC 39.7	TT06DC 39.28	TT06DC 40.7	BX07.2.1f1.13.2	TT06DC 42.1	5_12	2012	cross
p419	Dic2 x Silur	TT06DC 39.7	3	0.963381141287763	NA	6	12	BX07.2.1f1.26.1	BX07.3.2f1.49	TT06DC 42.19	TT06DC 38.37	TT06DC 39.4	TT06DC 39.28	TT06DC 40.7	BX07.2.1f1.46.2	6_12	2012	cross
p441	Dic2 x Silur	TT06DC 38.37	2.5	0.318147304479879	NA	7	12	BX07.3.2f1.49	TT06DC 42.19	BX07.2.1f2.10	TT06DC 44.62	BX07.2.1f2.59	TT06DC 39.4	TT06DC 39.28	TT06DC 39.7	7_12	2012	cross
p560	Dic2 x Silur	TT06DC 44.62	1	1.20827648931332	NA	8	12	TT06DC 42.19	BX07.2.1f2.10	lloyd	TT06DC 42.15	BX07.3.2f2.91	BX07.2.1f2.59	TT06DC 39.4	TT06DC 38.37	8_12	2012	cross
p581	Dic2 x Silur	TT06DC 42.15	2	1.02721088435374	NA	9	12	BX07.2.1f2.10	lloyd	TT06DC 40.17	BX07.2.1f2.88	BX07.2.1f1.2.1	BX07.3.2f2.91	BX07.2.1f2.59	TT06DC 44.62	9_12	2012	cross
p691	Dic2 x Lloyd	BX07.2.1f2.88	0	NA	NA	10	12	lloyd	TT06DC 40.17	bordure3	bordure4	bordure5	BX07.2.1f1.2.1	BX07.3.2f2.91	TT06DC 42.15	10_12	2012	cross
p14	Dic2 x Lloyd	BX07.2.1f2.34	3	0.909667597056585	NA	1	13	bordure1	Silur	BX07.2.1f1.21.2	TT06DC 40.40	BX07.3.2f1.54	TT06DC 44.5	bordure7	bordure8	1_13	2012	cross
p131	Dic2 x Silur	TT06DC 40.40	4	1.08549376607956	NA	2	13	Silur	BX07.2.1f1.21.2	TT06DC 44.11	TT06DC 39.18	BX07.3.2f1.6	BX07.3.2f1.54	TT06DC 44.5	BX07.2.1f2.34	2_13	2012	cross
p158	Dic2 x Silur	TT06DC 39.18	1.5	0.0765239948119325	NA	3	13	BX07.2.1f1.21.2	TT06DC 44.11	TT06DC 42.1	BX07.2.1f1.13.2	BX07.2.1f1.22.2	BX07.3.2f1.6	BX07.3.2f1.54	TT06DC 40.40	3_13	2012	cross
p271	Dic2 x Lloyd	BX07.2.1f1.13.2	2	1.04438690586277	NA	4	13	TT06DC 44.11	TT06DC 42.1	BX07.2.1f1.46.2	TT06DC 40.7	TT06DC 39.3	BX07.2.1f1.22.2	BX07.3.2f1.6	TT06DC 39.18	4_13	2012	cross
p297	Dic2 x Silur	TT06DC 40.7	2	1.46731707317073	NA	5	13	TT06DC 42.1	BX07.2.1f1.46.2	TT06DC 39.7	TT06DC 39.28	BX07.3.2f2.84	TT06DC 39.3	BX07.2.1f1.22.2	BX07.2.1f1.13.2	5_13	2012	cross
p418	Dic2 x Silur	TT06DC 39.28	2.5	0.0674397314617028	NA	6	13	BX07.2.1f1.46.2	TT06DC 39.7	TT06DC 38.37	TT06DC 39.4	TT06DC 44.3	BX07.3.2f2.84	TT06DC 39.3	TT06DC 40.7	6_13	2012	cross
p442	Dic2 x Silur	TT06DC 39.4	1	0.277651227537332	NA	7	13	TT06DC 39.7	TT06DC 38.37	TT06DC 44.62	BX07.2.1f2.59	BX07.2.1f1.26.2	TT06DC 44.3	BX07.3.2f2.84	TT06DC 39.28	7_13	2012	cross
p559	Dic2 x Lloyd	BX07.2.1f2.59	2	1.3896187119513	NA	8	13	TT06DC 38.37	TT06DC 44.62	TT06DC 42.15	BX07.3.2f2.91	BX07.3.2f1.13	BX07.2.1f1.26.2	TT06DC 44.3	TT06DC 39.4	8_13	2012	cross
p582	Dic2 x Soldur	BX07.3.2f2.91	2	1.12439261418853	NA	9	13	TT06DC 44.62	TT06DC 42.15	BX07.2.1f2.88	BX07.2.1f1.2.1	dicE	BX07.3.2f1.13	BX07.2.1f1.26.2	BX07.2.1f2.59	9_13	2012	cross
p690	Dic2 x Lloyd	BX07.2.1f1.2.1	3.5	NA	NA	10	13	TT06DC 42.15	BX07.2.1f2.88	bordure3	bordure4	bordure5	dicE	BX07.3.2f1.13	BX07.3.2f2.91	10_13	2012	cross
p15	Dic2 x Silur	TT06DC 44.5	3	1.19385942654149	NA	1	14	bordure1	BX07.2.1f2.34	TT06DC 40.40	BX07.3.2f1.54	pescadou	pescadou	bordure7	bordure8	1_14	2012	cross
p130	Dic2 x Soldur	BX07.3.2f1.54	0	0.0410851189306074	NA	2	14	BX07.2.1f2.34	TT06DC 40.40	TT06DC 39.18	BX07.3.2f1.6	pescadou	pescadou	pescadou	TT06DC 44.5	2_14	2012	cross
p159	Dic2 x Soldur	BX07.3.2f1.6	1	1.18968279397629	NA	3	14	TT06DC 40.40	TT06DC 39.18	BX07.2.1f1.13.2	BX07.2.1f1.22.2	pescadou	pescadou	pescadou	BX07.3.2f1.54	3_14	2012	cross
p270	Dic2 x Lloyd	BX07.2.1f1.22.2	3	0.83428888477899	NA	4	14	TT06DC 39.18	BX07.2.1f1.13.2	TT06DC 40.7	TT06DC 39.3	pescadou	pescadou	pescadou	BX07.3.2f1.6	4_14	2012	cross
p298	Dic2 x Silur	TT06DC 39.3	3	0.140487804878049	NA	5	14	BX07.2.1f1.13.2	TT06DC 40.7	TT06DC 39.28	BX07.3.2f2.84	pescadou	pescadou	pescadou	BX07.2.1f1.22.2	5_14	2012	cross
p417	Dic2 x Soldur	BX07.3.2f2.84	0	0.0381446444919133	NA	6	14	TT06DC 40.7	TT06DC 39.28	TT06DC 39.4	TT06DC 44.3	pescadou	pescadou	pescadou	TT06DC 39.3	6_14	2012	cross
p443	Dic2 x Silur	TT06DC 44.3	2.5	0.34330180042722	NA	7	14	TT06DC 39.28	TT06DC 39.4	BX07.2.1f2.59	BX07.2.1f1.26.2	pescadou	pescadou	pescadou	BX07.3.2f2.84	7_14	2012	cross
p558	Dic2 x Lloyd	BX07.2.1f1.26.2	1.5	1.43063120794617	NA	8	14	TT06DC 39.4	BX07.2.1f2.59	BX07.3.2f2.91	BX07.3.2f1.13	pescadou	pescadou	pescadou	TT06DC 44.3	8_14	2012	cross
p583	Dic2 x Soldur	BX07.3.2f1.13	0	0.541302235179786	NA	9	14	BX07.2.1f2.59	BX07.3.2f2.91	BX07.2.1f1.2.1	dicE	pescadou	pescadou	pescadou	BX07.2.1f1.26.2	9_14	2012	cross
p689	dicE	dicE	0	0.0580065359477124	NA	10	14	BX07.3.2f2.91	BX07.2.1f1.2.1	bordure3	bordure4	bordure5	pescadou	pescadou	BX07.3.2f1.13	10_14	2012	dicE
pp3	pescadou	pescadou	5	1.31902792140641	NA	1	15	bordure1	TT06DC 44.5	BX07.3.2f1.54	pescadou	TT06DC 40.23	TT06DC 44.1	bordure7	bordure8	1_15	2012	pescadou
pp28	pescadou	pescadou	4	1.09182663764101	NA	2	15	TT06DC 44.5	BX07.3.2f1.54	BX07.3.2f1.6	pescadou	BX07.2.1f2.56	TT06DC 40.23	TT06DC 44.1	pescadou	2_15	2012	pescadou
pp33	pescadou	pescadou	3	1.33835309195771	NA	3	15	BX07.3.2f1.54	BX07.3.2f1.6	BX07.2.1f1.22.2	pescadou	TT06DC 38.41	BX07.2.1f2.56	TT06DC 40.23	pescadou	3_15	2012	pescadou
pp57	pescadou	pescadou	4	1.00739781764379	NA	4	15	BX07.3.2f1.6	BX07.2.1f1.22.2	TT06DC 39.3	pescadou	TT06DC 44.61	TT06DC 38.41	BX07.2.1f2.56	pescadou	4_15	2012	pescadou
pp62	pescadou	pescadou	4	1.32292682926829	NA	5	15	BX07.2.1f1.22.2	TT06DC 39.3	BX07.3.2f2.84	pescadou	TT06DC 40.12	TT06DC 44.61	TT06DC 38.41	pescadou	5_15	2012	pescadou
pp88	pescadou	pescadou	4.5	0.899908452853219	NA	6	15	TT06DC 39.3	BX07.3.2f2.84	TT06DC 44.3	pescadou	BX07.2.1f1.8.2	TT06DC 40.12	TT06DC 44.61	pescadou	6_15	2012	pescadou
pp93	pescadou	pescadou	3	0.439635535307517	NA	7	15	BX07.3.2f2.84	TT06DC 44.3	BX07.2.1f1.26.2	pescadou	TT06DC 44.7	BX07.2.1f1.8.2	TT06DC 40.12	pescadou	7_15	2012	pescadou
pp118	pescadou	pescadou	2.5	1.27739881764438	NA	8	15	TT06DC 44.3	BX07.2.1f1.26.2	BX07.3.2f1.13	pescadou	BX07.2.1f2.12	TT06DC 44.7	BX07.2.1f1.8.2	pescadou	8_15	2012	pescadou
pp123	pescadou	pescadou	3	1.10495626822157	NA	9	15	BX07.2.1f1.26.2	BX07.3.2f1.13	dicE	pescadou	BX07.2.1f2.74	BX07.2.1f2.12	TT06DC 44.7	pescadou	9_15	2012	pescadou
pp148	pescadou	pescadou	4	1.56127450980392	NA	10	15	BX07.3.2f1.13	dicE	bordure3	bordure4	bordure5	BX07.2.1f2.74	BX07.2.1f2.12	pescadou	10_15	2012	pescadou
p16	Dic2 x Silur	TT06DC 44.1	2	1.2569803516029	NA	1	16	bordure1	pescadou	pescadou	TT06DC 40.23	dicA	Soldur	bordure7	bordure8	1_16	2012	cross
p129	Dic2 x Silur	TT06DC 40.23	2	1.02058183257471	NA	2	16	pescadou	pescadou	pescadou	BX07.2.1f2.56	BX07.3.2f2.68	dicA	Soldur	TT06DC 44.1	2_16	2012	cross
p160	Dic2 x Lloyd	BX07.2.1f2.56	3	1.32041012495995	NA	3	16	pescadou	pescadou	pescadou	TT06DC 38.41	TT06DC 38.36	BX07.3.2f2.68	dicA	TT06DC 40.23	3_16	2012	cross
p269	Dic2 x Silur	TT06DC 38.41	1	0.418531533197707	NA	4	16	pescadou	pescadou	pescadou	TT06DC 44.61	TT06DC 38.49	TT06DC 38.36	BX07.3.2f2.68	BX07.2.1f2.56	4_16	2012	cross
p299	Dic2 x Silur	TT06DC 44.61	3	1.35414634146341	NA	5	16	pescadou	pescadou	pescadou	TT06DC 40.12	Soldur	TT06DC 38.49	TT06DC 38.36	TT06DC 38.41	5_16	2012	cross
p416	Dic2 x Silur	TT06DC 40.12	3	0.0479096734818432	NA	6	16	pescadou	pescadou	pescadou	BX07.2.1f1.8.2	TT06DC 42.7	Soldur	TT06DC 38.49	TT06DC 44.61	6_16	2012	cross
p444	Dic2 x Lloyd	BX07.2.1f1.8.2	1.5	0.297899266008605	NA	7	16	pescadou	pescadou	pescadou	TT06DC 44.7	BX07.2.1f2.27	TT06DC 42.7	Soldur	TT06DC 40.12	7_16	2012	cross
p557	Dic2 x Silur	TT06DC 44.7	2	0.0695289971163089	NA	8	16	pescadou	pescadou	pescadou	BX07.2.1f2.12	TT06DC 44.42	BX07.2.1f2.27	TT06DC 42.7	BX07.2.1f1.8.2	8_16	2012	cross
p584	Dic2 x Lloyd	BX07.2.1f2.12	3.5	1.06608357628766	NA	9	16	pescadou	pescadou	pescadou	BX07.2.1f2.74	TT06DC 40.31	TT06DC 44.42	BX07.2.1f2.27	TT06DC 44.7	9_16	2012	cross
p688	Dic2 x Lloyd	BX07.2.1f2.74	4	1.33251633986928	NA	10	16	pescadou	pescadou	bordure3	bordure4	bordure5	TT06DC 40.31	TT06DC 44.42	BX07.2.1f2.12	10_16	2012	cross
p17	Soldur	Soldur	0	0.0573940020682523	NA	1	17	bordure1	TT06DC 44.1	TT06DC 40.23	dicA	BX07.3.2f1.98	TT06DC 44.35	bordure7	bordure8	1_17	2012	Soldur
p128	dicA	dicA	4	1.1435030469825	NA	2	17	TT06DC 44.1	TT06DC 40.23	BX07.2.1f2.56	BX07.3.2f2.68	TT06DC 40.14	BX07.3.2f1.98	TT06DC 44.35	Soldur	2_17	2012	dicA
p161	Dic2 x Soldur	BX07.3.2f2.68	1.5	1.16404998397949	NA	3	17	TT06DC 40.23	BX07.2.1f2.56	TT06DC 38.41	TT06DC 38.36	TT06DC 40.16	TT06DC 40.14	BX07.3.2f1.98	dicA	3_17	2012	cross
p268	Dic2 x Silur	TT06DC 38.36	2	0.940817458849639	NA	4	17	BX07.2.1f2.56	TT06DC 38.41	TT06DC 44.61	TT06DC 38.49	TT06DC 38.50	TT06DC 40.16	TT06DC 40.14	BX07.3.2f2.68	4_17	2012	cross
p300	Dic2 x Silur	TT06DC 38.49	2	1.10418714369963	NA	5	17	TT06DC 38.41	TT06DC 44.61	TT06DC 40.12	Soldur	BX07.3.2f1.36	TT06DC 38.50	TT06DC 40.16	TT06DC 38.36	5_17	2012	cross
p414	Soldur	Soldur	0	0.297899266008605	NA	6	17	TT06DC 44.61	TT06DC 40.12	BX07.2.1f1.8.2	TT06DC 42.7	BX07.3.2f2.78	BX07.3.2f1.36	TT06DC 38.50	TT06DC 38.49	6_17	2012	Soldur
p446	Dic2 x Silur	TT06DC 42.7	0	0.277651227537332	NA	7	17	TT06DC 40.12	BX07.2.1f1.8.2	TT06DC 44.7	BX07.2.1f2.27	TT06DC 39.25	BX07.3.2f2.78	BX07.3.2f1.36	Soldur	7_17	2012	cross
p556	Dic2 x Lloyd	BX07.2.1f2.27	2	1.34091637295739	NA	8	17	BX07.2.1f1.8.2	TT06DC 44.7	BX07.2.1f2.12	TT06DC 44.42	BX07.2.1f1.43.1	TT06DC 39.25	BX07.3.2f2.78	TT06DC 42.7	8_17	2012	cross
p585	Dic2 x Silur	TT06DC 44.42	1	0.638483965014577	NA	9	17	TT06DC 44.7	BX07.2.1f2.12	BX07.2.1f2.74	TT06DC 40.31	TT06DC 40.41	BX07.2.1f1.43.1	TT06DC 39.25	BX07.2.1f2.27	9_17	2012	cross
p687	Dic2 x Silur	TT06DC 40.31	4	0.485065054059007	NA	10	17	BX07.2.1f2.12	BX07.2.1f2.74	bordure3	bordure4	bordure5	TT06DC 40.41	BX07.2.1f1.43.1	TT06DC 44.42	10_17	2012	cross
p18	Dic2 x Silur	TT06DC 44.35	5	1.61355259427275	NA	1	18	bordure1	Soldur	dicA	BX07.3.2f1.98	BX07.3.2f2.42	TT06DC 38.54	bordure7	bordure8	1_18	2012	cross
p127	Dic2 x Soldur	BX07.3.2f1.98	1	0.160605464910556	NA	2	18	Soldur	dicA	BX07.3.2f2.68	TT06DC 40.14	BX07.2.1f1.16.2	BX07.3.2f2.42	TT06DC 38.54	TT06DC 44.35	2_18	2012	cross
p162	Dic2 x Silur	TT06DC 40.14	2	1.18455623197693	NA	3	18	dicA	BX07.3.2f2.68	TT06DC 38.36	TT06DC 40.16	TT06DC 44.45	BX07.2.1f1.16.2	BX07.3.2f2.42	BX07.3.2f1.98	3_18	2012	cross
p267	Dic2 x Silur	TT06DC 40.16	1	0.144951438519333	NA	4	18	BX07.3.2f2.68	TT06DC 38.36	TT06DC 38.49	TT06DC 38.50	BX07.2.1f1.30.1	TT06DC 44.45	BX07.2.1f1.16.2	TT06DC 40.14	4_18	2012	cross
p301	Dic2 x Silur	TT06DC 38.50	3	0.813528990694345	NA	5	18	TT06DC 38.36	TT06DC 38.49	Soldur	BX07.3.2f1.36	BX07.3.2f1.86	BX07.2.1f1.30.1	TT06DC 44.45	TT06DC 40.16	5_18	2012	cross
p413	Dic2 x Soldur	BX07.3.2f1.36	2	0.78385218931916	NA	6	18	TT06DC 38.49	Soldur	TT06DC 42.7	BX07.3.2f2.78	lloyd	BX07.3.2f1.86	BX07.2.1f1.30.1	TT06DC 38.50	6_18	2012	cross
p448	Dic2 x Soldur	BX07.3.2f2.78	0	0.237155150594786	NA	7	18	Soldur	TT06DC 42.7	BX07.2.1f2.27	TT06DC 39.25	dicF	lloyd	BX07.3.2f1.86	BX07.3.2f1.36	7_18	2012	cross
p553	Dic2 x Silur	TT06DC 39.25	2.5	1.32041012495995	NA	8	18	TT06DC 42.7	BX07.2.1f2.27	TT06DC 44.42	BX07.2.1f1.43.1	TT06DC 38.50	dicF	lloyd	BX07.3.2f2.78	8_18	2012	cross
p586	Dic2 x Lloyd	BX07.2.1f1.43.1	2	1.08551992225462	NA	9	18	BX07.2.1f2.27	TT06DC 44.42	TT06DC 40.31	TT06DC 40.41	BX07.2.1f1.45.2	TT06DC 38.50	dicF	TT06DC 39.25	9_18	2012	cross
p686	Dic2 x Silur	TT06DC 40.41	3	NA	NA	10	18	TT06DC 44.42	TT06DC 40.31	bordure3	bordure4	bordure5	BX07.2.1f1.45.2	TT06DC 38.50	BX07.2.1f1.43.1	10_18	2012	cross
p19	Dic2 x Silur	TT06DC 38.54	1.5	0.0688970796711086	NA	1	19	bordure1	TT06DC 44.35	BX07.3.2f1.98	BX07.3.2f2.42	pescadou	pescadou	bordure7	bordure8	1_19	2012	cross
p126	Dic2 x Soldur	BX07.3.2f2.42	0	0.0316493021427167	NA	2	19	TT06DC 44.35	BX07.3.2f1.98	TT06DC 40.14	BX07.2.1f1.16.2	pescadou	pescadou	pescadou	TT06DC 38.54	2_19	2012	cross
p163	Dic2 x Lloyd	BX07.2.1f1.16.2	2.5	0.859019545017623	NA	3	19	BX07.3.2f1.98	TT06DC 40.14	TT06DC 40.16	TT06DC 44.45	pescadou	pescadou	pescadou	BX07.3.2f2.42	3_19	2012	cross
p266	Dic2 x Silur	TT06DC 44.45	1.5	1.00147956352876	NA	4	19	TT06DC 40.14	TT06DC 40.16	TT06DC 38.50	BX07.2.1f1.30.1	pescadou	pescadou	pescadou	BX07.2.1f1.16.2	4_19	2012	cross
p303	Dic2 x Lloyd	BX07.2.1f1.30.1	4	0.999642090193271	NA	5	19	TT06DC 40.16	TT06DC 38.50	BX07.3.2f1.36	BX07.3.2f1.86	pescadou	pescadou	pescadou	TT06DC 44.45	5_19	2012	cross
p412	Dic2 x Soldur	BX07.3.2f1.86	1	0.257403189066059	NA	6	19	TT06DC 38.50	BX07.3.2f1.36	BX07.3.2f2.78	lloyd	pescadou	pescadou	pescadou	BX07.2.1f1.30.1	6_19	2012	cross
p450	Lloyd	Lloyd	3.5	0.277651227537332	NA	7	19	BX07.3.2f1.36	BX07.3.2f2.78	TT06DC 39.25	dicF	pescadou	pescadou	pescadou	BX07.3.2f1.86	7_19	2012	Lloyd
p552	dicF	dicF	2.5	1.41781480294777	NA	8	19	BX07.3.2f2.78	TT06DC 39.25	BX07.2.1f1.43.1	TT06DC 38.50	pescadou	pescadou	pescadou	lloyd	8_19	2012	dicF
p587	Dic2 x Silur	TT06DC 38.50	2	0.891156462585034	NA	9	19	TT06DC 39.25	BX07.2.1f1.43.1	TT06DC 40.41	BX07.2.1f1.45.2	pescadou	pescadou	pescadou	dicF	9_19	2012	cross
p685	Dic2 x Lloyd	BX07.2.1f1.45.2	3	NA	NA	10	19	BX07.2.1f1.43.1	TT06DC 40.41	bordure3	bordure4	bordure5	pescadou	pescadou	TT06DC 38.50	10_19	2012	cross
pp4	pescadou	pescadou	5	1.5886022115112	NA	1	20	bordure1	TT06DC 38.54	BX07.3.2f2.42	pescadou	TT06DC 40.39	TT06DC 40.7	bordure7	bordure8	1_20	2012	pescadou
pp27	pescadou	pescadou	4	1.42439024390244	NA	2	20	TT06DC 38.54	BX07.3.2f2.42	BX07.2.1f1.16.2	pescadou	TT06DC 42.11	TT06DC 40.39	TT06DC 40.7	pescadou	2_20	2012	pescadou
pp34	pescadou	pescadou	3	1.33835309195771	NA	3	20	BX07.3.2f2.42	BX07.2.1f1.16.2	TT06DC 44.45	pescadou	TT06DC 40.1	TT06DC 42.11	TT06DC 40.39	pescadou	3_20	2012	pescadou
pp56	pescadou	pescadou	3	1.04586646939153	NA	4	20	BX07.2.1f1.16.2	TT06DC 44.45	BX07.2.1f1.30.1	pescadou	TT06DC 38.13	TT06DC 40.1	TT06DC 42.11	pescadou	4_20	2012	pescadou
pp63	pescadou	pescadou	4	1.02827487473157	NA	5	20	TT06DC 44.45	BX07.2.1f1.30.1	BX07.3.2f1.86	pescadou	BX07.2.1f2.1	TT06DC 38.13	TT06DC 40.1	pescadou	5_20	2012	pescadou
pp87	pescadou	pescadou	4	0.141485038788327	NA	6	20	BX07.2.1f1.30.1	BX07.3.2f1.86	lloyd	pescadou	BX07.3.2f2.43	BX07.2.1f2.1	TT06DC 38.13	pescadou	6_20	2012	pescadou
pp94	pescadou	pescadou	3	0.905340420146798	NA	7	20	BX07.3.2f1.86	lloyd	dicF	pescadou	BX07.3.2f1.42	BX07.3.2f2.43	BX07.2.1f2.1	pescadou	7_20	2012	pescadou
pp117	pescadou	pescadou	2.5	1.71607142857143	NA	8	20	lloyd	dicF	TT06DC 38.50	pescadou	TT06DC 44.10	BX07.3.2f1.42	BX07.3.2f2.43	pescadou	8_20	2012	pescadou
pp124	pescadou	pescadou	3	1.00777453838678	NA	9	20	dicF	TT06DC 38.50	BX07.2.1f1.45.2	pescadou	BX07.2.1f2.90	TT06DC 44.10	BX07.3.2f1.42	pescadou	9_20	2012	pescadou
pp147	pescadou	pescadou	4	2.82619974059663	NA	10	20	TT06DC 38.50	BX07.2.1f1.45.2	bordure3	bordure4	bordure5	BX07.2.1f2.90	TT06DC 44.10	pescadou	10_20	2012	pescadou
p21	Dic2 x Silur	TT06DC 40.7	3	1.57272469520839	NA	1	21	bordure1	pescadou	pescadou	TT06DC 40.39	Soldur	Soldur	bordure7	bordure8	1_21	2012	cross
p125	Dic2 x Silur	TT06DC 40.39	1	1.12439261418853	NA	2	21	pescadou	pescadou	pescadou	TT06DC 42.11	BX07.2.1f1.19.1	Soldur	Soldur	TT06DC 40.7	2_21	2012	cross
p164	Dic2 x Silur	TT06DC 42.11	1.5	0.141071428571429	NA	3	21	pescadou	pescadou	pescadou	TT06DC 40.1	TT06DC 44.64	BX07.2.1f1.19.1	Soldur	TT06DC 40.39	3_21	2012	cross
p264	Dic2 x Silur	TT06DC 40.1	3	1.05030515997781	NA	4	21	pescadou	pescadou	pescadou	TT06DC 38.13	BX07.2.1f2.85	TT06DC 44.64	BX07.2.1f1.19.1	TT06DC 42.11	4_21	2012	cross
p304	Dic2 x Silur	TT06DC 38.13	1	0.0690765926986399	NA	5	21	pescadou	pescadou	pescadou	BX07.2.1f2.1	TT06DC 42.36	BX07.2.1f2.85	TT06DC 44.64	TT06DC 40.1	5_21	2012	cross
p411	Dic2 x Lloyd	BX07.2.1f2.1	4	0.673439231621721	NA	6	21	pescadou	pescadou	pescadou	BX07.3.2f2.43	BX07.2.1f2.99	TT06DC 42.36	BX07.2.1f2.85	TT06DC 38.13	6_21	2012	cross
p451	Dic2 x Soldur	BX07.3.2f2.43	0	0.277651227537332	NA	7	21	pescadou	pescadou	pescadou	BX07.3.2f1.42	TT06DC 42.38	BX07.2.1f2.99	TT06DC 42.36	BX07.2.1f2.1	7_21	2012	cross
p551	Dic2 x Soldur	BX07.3.2f1.42	0	0.126785714285714	NA	8	21	pescadou	pescadou	pescadou	TT06DC 44.10	BX07.2.1f1.3.1	TT06DC 42.38	BX07.2.1f2.99	BX07.3.2f2.43	8_21	2012	cross
p588	Dic2 x Silur	TT06DC 44.10	2	0.871720116618076	NA	9	21	pescadou	pescadou	pescadou	BX07.2.1f2.90	TT06DC 38.3	BX07.2.1f1.3.1	TT06DC 42.38	BX07.3.2f1.42	9_21	2012	cross
p684	Dic2 x Lloyd	BX07.2.1f2.90	4	2.33852140077821	NA	10	21	pescadou	pescadou	bordure3	bordure4	bordure5	TT06DC 38.3	BX07.2.1f1.3.1	TT06DC 44.10	10_21	2012	cross
p22	Soldur	Soldur	2	0.345619506662886	NA	1	22	bordure1	TT06DC 40.7	TT06DC 40.39	Soldur	BX07.2.1f2.4	TT06DC 42.23	bordure7	bordure8	1_22	2012	Soldur
p123	Soldur	Soldur	2	0.148292682926829	NA	2	22	TT06DC 40.7	TT06DC 40.39	TT06DC 42.11	BX07.2.1f1.19.1	BX07.2.1f1.42.1	BX07.2.1f2.4	TT06DC 42.23	Soldur	2_22	2012	Soldur
p165	Dic2 x Lloyd	BX07.2.1f1.19.1	3	1.73035714285714	NA	3	22	TT06DC 40.39	TT06DC 42.11	TT06DC 40.1	TT06DC 44.64	BX07.2.1f1.23.1	BX07.2.1f1.42.1	BX07.2.1f2.4	Soldur	3_22	2012	cross
p263	Dic2 x Silur	TT06DC 44.64	0	1.00591825411504	NA	4	22	TT06DC 42.11	TT06DC 40.1	TT06DC 38.13	BX07.2.1f2.85	TT06DC 42.16	BX07.2.1f1.23.1	BX07.2.1f1.42.1	BX07.2.1f1.19.1	4_22	2012	cross
p305	Dic2 x Lloyd	BX07.2.1f2.85	1	0.0547602004294918	NA	5	22	TT06DC 40.1	TT06DC 38.13	BX07.2.1f2.1	TT06DC 42.36	BX07.2.1f1.17.2	TT06DC 42.16	BX07.2.1f1.23.1	TT06DC 44.64	5_22	2012	cross
p410	Dic2 x Silur	TT06DC 42.36	2	0.407462135205024	NA	6	22	TT06DC 38.13	BX07.2.1f2.1	BX07.3.2f2.43	BX07.2.1f2.99	BX07.2.1f1.1.1	BX07.2.1f1.17.2	TT06DC 42.16	BX07.2.1f2.85	6_22	2012	cross
p452	Dic2 x Lloyd	BX07.2.1f2.99	0	0.257403189066059	NA	7	22	BX07.2.1f2.1	BX07.3.2f2.43	BX07.3.2f1.42	TT06DC 42.38	NA	BX07.2.1f1.1.1	BX07.2.1f1.17.2	TT06DC 42.36	7_22	2012	cross
p550	Dic2 x Silur	TT06DC 42.38	2.5	1.65178571428571	NA	8	22	BX07.3.2f2.43	BX07.3.2f1.42	TT06DC 44.10	BX07.2.1f1.3.1	TT06DC 44.55	NA	BX07.2.1f1.1.1	BX07.2.1f2.99	8_22	2012	cross
p589	Dic2 x Lloyd	BX07.2.1f1.3.1	3	1.18270165208941	NA	9	22	BX07.3.2f1.42	TT06DC 44.10	BX07.2.1f2.90	TT06DC 38.3	TT06DC 44.14	TT06DC 44.55	NA	TT06DC 42.38	9_22	2012	cross
p683	Dic2 x Silur	TT06DC 38.3	3.5	NA	NA	10	22	TT06DC 44.10	BX07.2.1f2.90	bordure3	bordure4	bordure5	TT06DC 44.14	TT06DC 44.55	BX07.2.1f1.3.1	10_22	2012	cross
p24	Dic2 x Silur	TT06DC 42.23	3	1.28239296852849	NA	1	23	bordure1	Soldur	Soldur	BX07.2.1f2.4	TT06DC 44.55	TT06DC 38.51	bordure7	bordure8	1_23	2012	cross
p122	Dic2 x Lloyd	BX07.2.1f2.4	0	0.0780487804878049	NA	2	23	Soldur	Soldur	BX07.2.1f1.19.1	BX07.2.1f1.42.1	BX07.2.1f1.49.1	TT06DC 44.55	TT06DC 38.51	TT06DC 42.23	2_23	2012	cross
p168	Dic2 x Lloyd	BX07.2.1f1.42.1	2	0.0910714285714286	NA	3	23	Soldur	BX07.2.1f1.19.1	TT06DC 44.64	BX07.2.1f1.23.1	BX07.3.2f1.8	BX07.2.1f1.49.1	TT06DC 44.55	BX07.2.1f2.4	3_23	2012	cross
p262	Dic2 x Lloyd	BX07.2.1f1.23.1	3	1.00739781764379	NA	4	23	BX07.2.1f1.19.1	TT06DC 44.64	BX07.2.1f2.85	TT06DC 42.16	BX07.2.1f1.11.1	BX07.3.2f1.8	BX07.2.1f1.49.1	BX07.2.1f1.42.1	4_23	2012	cross
p306	Dic2 x Silur	TT06DC 42.16	3	0.999642090193271	NA	5	23	TT06DC 44.64	BX07.2.1f2.85	TT06DC 42.36	BX07.2.1f1.17.2	BX07.3.2f1.31	BX07.2.1f1.11.1	BX07.3.2f1.8	BX07.2.1f1.23.1	5_23	2012	cross
p408	Dic2 x Lloyd	BX07.2.1f1.17.2	0	0.0405859017393958	NA	6	23	BX07.2.1f2.85	TT06DC 42.36	BX07.2.1f2.99	BX07.2.1f1.1.1	TT06DC 44.7	BX07.3.2f1.31	BX07.2.1f1.11.1	TT06DC 42.16	6_23	2012	cross
p453	Dic2 x Lloyd	BX07.2.1f1.1.1	1.5	0.297899266008605	NA	7	23	TT06DC 42.36	BX07.2.1f2.99	TT06DC 42.38	NA	TT06DC 40.8	TT06DC 44.7	BX07.3.2f1.31	BX07.2.1f1.17.2	7_23	2012	cross
NA	NA	NA	NA	NA	NA	8	23	BX07.2.1f2.99	TT06DC 42.38	BX07.2.1f1.3.1	TT06DC 44.55	dicC	TT06DC 40.8	TT06DC 44.7	BX07.2.1f1.1.1	8_23	2012	NA
p590	Dic2 x Silur	TT06DC 44.55	1	0.910592808551992	NA	9	23	TT06DC 42.38	BX07.2.1f1.3.1	TT06DC 38.3	TT06DC 44.14	TT06DC 39.11	dicC	TT06DC 40.8	NA	9_23	2012	cross
p682	Dic2 x Silur	TT06DC 44.14	3	NA	NA	10	23	BX07.2.1f1.3.1	TT06DC 38.3	bordure3	bordure4	bordure5	TT06DC 39.11	dicC	TT06DC 44.55	10_23	2012	cross
p25	Dic2 x Silur	TT06DC 38.51	1	0.0530195633683017	NA	1	24	bordure1	TT06DC 42.23	BX07.2.1f2.4	TT06DC 44.55	pescadou	pescadou	bordure7	bordure8	1_24	2012	cross
p121	Dic2 x Silur	TT06DC 44.55	3	1.17853658536585	NA	2	24	TT06DC 42.23	BX07.2.1f2.4	BX07.2.1f1.42.1	BX07.2.1f1.49.1	pescadou	pescadou	pescadou	TT06DC 38.51	2_24	2012	cross
p170	Dic2 x Lloyd	BX07.2.1f1.49.1	3	1.05382890099327	NA	3	24	BX07.2.1f2.4	BX07.2.1f1.42.1	BX07.2.1f1.23.1	BX07.3.2f1.8	pescadou	pescadou	pescadou	TT06DC 44.55	3_24	2012	cross
p261	Dic2 x Soldur	BX07.3.2f1.8	2	1.03402996116146	NA	4	24	BX07.2.1f1.42.1	BX07.2.1f1.23.1	TT06DC 42.16	BX07.2.1f1.11.1	pescadou	pescadou	pescadou	BX07.2.1f1.49.1	4_24	2012	cross
p307	Dic2 x Lloyd	BX07.2.1f1.11.1	2	0.999642090193271	NA	5	24	BX07.2.1f1.23.1	TT06DC 42.16	BX07.2.1f1.17.2	BX07.3.2f1.31	pescadou	pescadou	pescadou	BX07.3.2f1.8	5_24	2012	cross
p406	Dic2 x Soldur	BX07.3.2f1.31	2	0.0823790173623938	NA	6	24	TT06DC 42.16	BX07.2.1f1.17.2	BX07.2.1f1.1.1	TT06DC 44.7	pescadou	pescadou	pescadou	BX07.2.1f1.11.1	6_24	2012	cross
p454	Dic2 x Silur	TT06DC 44.7	0	0.297899266008605	NA	7	24	BX07.2.1f1.17.2	BX07.2.1f1.1.1	NA	TT06DC 40.8	pescadou	pescadou	pescadou	BX07.3.2f1.31	7_24	2012	cross
p547	Dic2 x Silur	TT06DC 40.8	2.5	0.858928571428571	NA	8	24	BX07.2.1f1.1.1	NA	TT06DC 44.55	dicC	pescadou	pescadou	pescadou	TT06DC 44.7	8_24	2012	cross
p591	dicC	dicC	2.5	1.10495626822157	NA	9	24	NA	TT06DC 44.55	TT06DC 44.14	TT06DC 39.11	pescadou	pescadou	pescadou	TT06DC 40.8	9_24	2012	dicC
p681	Dic2 x Silur	TT06DC 39.11	0	NA	NA	10	24	TT06DC 44.55	TT06DC 44.14	bordure3	bordure4	bordure5	pescadou	pescadou	dicC	10_24	2012	cross
pp5	pescadou	pescadou	4	0.685851998865892	NA	1	25	bordure1	TT06DC 38.51	TT06DC 44.55	pescadou	TT06DC 38.24	TT06DC 42.2	bordure7	bordure8	1_25	2012	pescadou
pp26	pescadou	pescadou	4	1.72878048780488	NA	2	25	TT06DC 38.51	TT06DC 44.55	BX07.2.1f1.49.1	pescadou	BX07.2.1f1.20.1	TT06DC 38.24	TT06DC 42.2	pescadou	2_25	2012	pescadou
pp35	pescadou	pescadou	3	1.36142262095482	NA	3	25	TT06DC 44.55	BX07.2.1f1.49.1	BX07.3.2f1.8	pescadou	TT06DC 42.41	BX07.2.1f1.20.1	TT06DC 38.24	pescadou	3_25	2012	pescadou
pp55	pescadou	pescadou	3	1.13566433566434	NA	4	25	BX07.2.1f1.49.1	BX07.3.2f1.8	BX07.2.1f1.11.1	pescadou	TT06DC 40.27	TT06DC 42.41	BX07.2.1f1.20.1	pescadou	4_25	2012	pescadou
pp64	pescadou	pescadou	3	1.02827487473157	NA	5	25	BX07.3.2f1.8	BX07.2.1f1.11.1	BX07.3.2f1.31	pescadou	TT06DC 39.16	TT06DC 40.27	TT06DC 42.41	pescadou	5_25	2012	pescadou
pp86	pescadou	pescadou	3.5	0.52567417805689	NA	6	25	BX07.2.1f1.11.1	BX07.3.2f1.31	TT06DC 44.7	pescadou	TT06DC 42.49	TT06DC 39.16	TT06DC 40.27	pescadou	6_25	2012	pescadou
pp95	pescadou	pescadou	2.5	0.399139458364971	NA	7	25	BX07.3.2f1.31	TT06DC 44.7	TT06DC 40.8	pescadou	TT06DC 42.53	TT06DC 42.49	TT06DC 39.16	pescadou	7_25	2012	pescadou
pp116	pescadou	pescadou	2	1.63392857142857	NA	8	25	TT06DC 44.7	TT06DC 40.8	dicC	pescadou	TT06DC 44.39	TT06DC 42.53	TT06DC 42.49	pescadou	8_25	2012	pescadou
pp125	pescadou	pescadou	3	NA	NA	9	25	TT06DC 40.8	dicC	TT06DC 39.11	pescadou	TT06DC 40.37	TT06DC 44.39	TT06DC 42.53	pescadou	9_25	2012	pescadou
pp146	pescadou	pescadou	3.5	2.52529182879377	NA	10	25	dicC	TT06DC 39.11	bordure3	bordure4	bordure5	TT06DC 40.37	TT06DC 44.39	pescadou	10_25	2012	pescadou
p26	Dic2 x Silur	TT06DC 42.2	3	1.45024099801531	NA	1	26	bordure1	pescadou	pescadou	TT06DC 38.24	BX07.2.1f1.50.2	TT06DC 44.41	bordure7	bordure8	1_26	2012	cross
p120	Dic2 x Silur	TT06DC 38.24	1	1.33073170731707	NA	2	26	pescadou	pescadou	pescadou	BX07.2.1f1.20.1	TT06DC 38.34	BX07.2.1f1.50.2	TT06DC 44.41	TT06DC 42.2	2_26	2012	cross
p171	Dic2 x Lloyd	BX07.2.1f1.20.1	2	1.15379685998078	NA	3	26	pescadou	pescadou	pescadou	TT06DC 42.41	BX07.2.1f2.8	TT06DC 38.34	BX07.2.1f1.50.2	TT06DC 38.24	3_26	2012	cross
p260	Dic2 x Silur	TT06DC 42.41	3	1.02367301646014	NA	4	26	pescadou	pescadou	pescadou	TT06DC 40.27	TT06DC 40.15	BX07.2.1f2.8	TT06DC 38.34	BX07.2.1f1.20.1	4_26	2012	cross
p310	Dic2 x Silur	TT06DC 40.27	2	0.870794559770938	NA	5	26	pescadou	pescadou	pescadou	TT06DC 39.16	BX07.2.1f2.30	TT06DC 40.15	BX07.2.1f2.8	TT06DC 42.41	5_26	2012	cross
p405	Dic2 x Silur	TT06DC 39.16	2	0.377479401891974	NA	6	26	pescadou	pescadou	pescadou	TT06DC 42.49	BX07.2.1f2.17	BX07.2.1f2.30	TT06DC 40.15	TT06DC 40.27	6_26	2012	cross
p456	Dic2 x Silur	TT06DC 42.49	3	0.118706133658834	NA	7	26	pescadou	pescadou	pescadou	TT06DC 42.53	TT06DC 42.26	BX07.2.1f2.17	BX07.2.1f2.30	TT06DC 39.16	7_26	2012	cross
p546	Dic2 x Silur	TT06DC 42.53	1.5	1.5875	NA	8	26	pescadou	pescadou	pescadou	TT06DC 44.39	BX07.2.1f1.29.1	TT06DC 42.26	BX07.2.1f2.17	TT06DC 42.49	8_26	2012	cross
p592	Dic2 x Silur	TT06DC 44.39	1.5	0.891156462585034	NA	9	26	pescadou	pescadou	pescadou	TT06DC 40.37	TT06DC 44.24	BX07.2.1f1.29.1	TT06DC 42.26	TT06DC 42.53	9_26	2012	cross
p680	Dic2 x Silur	TT06DC 40.37	3	NA	NA	10	26	pescadou	pescadou	bordure3	bordure4	bordure5	TT06DC 44.24	BX07.2.1f1.29.1	TT06DC 44.39	10_26	2012	cross
p27	Dic2 x Silur	TT06DC 44.41	1.5	0.0575559965976751	NA	1	27	bordure1	TT06DC 42.2	TT06DC 38.24	BX07.2.1f1.50.2	BX07.2.1f2.31	TT06DC 39.35	bordure7	bordure8	1_27	2012	cross
p119	Dic2 x Lloyd	BX07.2.1f1.50.2	2	0.300487804878049	NA	2	27	TT06DC 42.2	TT06DC 38.24	BX07.2.1f1.20.1	TT06DC 38.34	BX07.2.1f1.32.2	BX07.2.1f2.31	TT06DC 39.35	TT06DC 44.41	2_27	2012	cross
p172	Dic2 x Silur	TT06DC 38.34	3	1.17942966997757	NA	3	27	TT06DC 38.24	BX07.2.1f1.20.1	TT06DC 42.41	BX07.2.1f2.8	BX07.3.2f2.57	BX07.2.1f1.32.2	BX07.2.1f2.31	BX07.2.1f1.50.2	3_27	2012	cross
p259	Dic2 x Lloyd	BX07.2.1f2.8	1	0.100425374514518	NA	4	27	BX07.2.1f1.20.1	TT06DC 42.41	TT06DC 40.27	TT06DC 40.15	BX07.2.1f2.46	BX07.3.2f2.57	BX07.2.1f1.32.2	TT06DC 38.34	4_27	2012	cross
p311	Dic2 x Silur	TT06DC 40.15	1	1.02827487473157	NA	5	27	TT06DC 42.41	TT06DC 40.27	TT06DC 39.16	BX07.2.1f2.30	BX07.2.1f2.96	BX07.2.1f2.46	BX07.3.2f2.57	BX07.2.1f2.8	5_27	2012	cross
p404	Dic2 x Lloyd	BX07.2.1f2.30	0	0.0381446444919133	NA	6	27	TT06DC 40.27	TT06DC 39.16	TT06DC 42.49	BX07.2.1f2.17	BX07.3.2f2.87	BX07.2.1f2.96	BX07.2.1f2.46	TT06DC 40.15	6_27	2012	cross
p457	Dic2 x Lloyd	BX07.2.1f2.17	1	0.401891974366799	NA	7	27	TT06DC 39.16	TT06DC 42.49	TT06DC 42.53	TT06DC 42.26	BX07.2.1f1.33.1	BX07.3.2f2.87	BX07.2.1f2.96	BX07.2.1f2.30	7_27	2012	cross
p545	Dic2 x Silur	TT06DC 42.26	2.5	1.31607142857143	NA	8	27	TT06DC 42.49	TT06DC 42.53	TT06DC 44.39	BX07.2.1f1.29.1	BX07.2.1f1.7.2	BX07.2.1f1.33.1	BX07.3.2f2.87	BX07.2.1f2.17	8_27	2012	cross
p593	Dic2 x Lloyd	BX07.2.1f1.29.1	2	0.71622934888241	NA	9	27	TT06DC 42.53	TT06DC 44.39	TT06DC 40.37	TT06DC 44.24	TT06DC 40.17	BX07.2.1f1.7.2	BX07.2.1f1.33.1	TT06DC 42.26	9_27	2012	cross
p679	Dic2 x Silur	TT06DC 44.24	0	NA	NA	10	27	TT06DC 44.39	TT06DC 40.37	bordure3	bordure4	bordure5	TT06DC 40.17	BX07.2.1f1.7.2	BX07.2.1f1.29.1	10_27	2012	cross
p28	Dic2 x Silur	TT06DC 39.35	2	0.98298837538985	NA	1	28	bordure1	TT06DC 44.41	BX07.2.1f1.50.2	BX07.2.1f2.31	BX07.3.2f1.62	BX07.2.1f2.36	bordure7	bordure8	1_28	2012	cross
p118	Dic2 x Lloyd	BX07.2.1f2.31	4	1.2019512195122	NA	2	28	TT06DC 44.41	BX07.2.1f1.50.2	TT06DC 38.34	BX07.2.1f1.32.2	BX07.3.2f1.67	BX07.3.2f1.62	BX07.2.1f2.36	TT06DC 39.35	2_28	2012	cross
p173	Dic2 x Lloyd	BX07.2.1f1.32.2	2	1.3768023069529	NA	3	28	BX07.2.1f1.50.2	TT06DC 38.34	BX07.2.1f2.8	BX07.3.2f2.57	BX07.2.1f1.5.1	BX07.3.2f1.67	BX07.3.2f1.62	BX07.2.1f2.31	3_28	2012	cross
p257	Dic2 x Soldur	BX07.3.2f2.57	0	0.0442019604216756	NA	4	28	TT06DC 38.34	BX07.2.1f2.8	TT06DC 40.15	BX07.2.1f2.46	BX07.2.1f2.68	BX07.2.1f1.5.1	BX07.3.2f1.67	BX07.2.1f1.32.2	4_28	2012	cross
p312	Dic2 x Lloyd	BX07.2.1f2.46	2	0.0690765926986399	NA	5	28	BX07.2.1f2.8	TT06DC 40.15	BX07.2.1f2.30	BX07.2.1f2.96	TT06DC 40.1	BX07.2.1f2.68	BX07.2.1f1.5.1	BX07.3.2f2.57	5_28	2012	cross
p403	Dic2 x Lloyd	BX07.2.1f2.96	2.5	0.567897467195606	NA	6	28	TT06DC 40.15	BX07.2.1f2.30	BX07.2.1f2.17	BX07.3.2f2.87	BX07.3.2f1.41	TT06DC 40.1	BX07.2.1f2.68	BX07.2.1f2.46	6_28	2012	cross
p458	Dic2 x Soldur	BX07.3.2f2.87	0	0.0479096734818432	NA	7	28	BX07.2.1f2.30	BX07.2.1f2.17	TT06DC 42.26	BX07.2.1f1.33.1	TT06DC 44.43	BX07.3.2f1.41	TT06DC 40.1	BX07.2.1f2.96	7_28	2012	cross
p544	Dic2 x Lloyd	BX07.2.1f1.33.1	2	1.38035714285714	NA	8	28	BX07.2.1f2.17	TT06DC 42.26	BX07.2.1f1.29.1	BX07.2.1f1.7.2	TT06DC 44.47	TT06DC 44.43	BX07.3.2f1.41	BX07.3.2f2.87	8_28	2012	cross
p594	Dic2 x Lloyd	BX07.2.1f1.7.2	2.5	0.813411078717201	NA	9	28	TT06DC 42.26	BX07.2.1f1.29.1	TT06DC 44.24	TT06DC 40.17	BX07.3.2f1.22	TT06DC 44.47	TT06DC 44.43	BX07.2.1f1.33.1	9_28	2012	cross
p678	Dic2 x Silur	TT06DC 40.17	3	NA	NA	10	28	BX07.2.1f1.29.1	TT06DC 44.24	bordure3	bordure4	bordure5	BX07.3.2f1.22	TT06DC 44.47	BX07.2.1f1.7.2	10_28	2012	cross
p29	Dic2 x Lloyd	BX07.2.1f2.36	2	1.40714488233626	NA	1	29	bordure1	TT06DC 39.35	BX07.2.1f2.31	BX07.3.2f1.62	pescadou	pescadou	bordure7	bordure8	1_29	2012	cross
p117	Dic2 x Soldur	BX07.3.2f1.62	2	1.09268292682927	NA	2	29	TT06DC 39.35	BX07.2.1f2.31	BX07.2.1f1.32.2	BX07.3.2f1.67	pescadou	pescadou	pescadou	BX07.2.1f2.36	2_29	2012	cross
p174	Dic2 x Soldur	BX07.3.2f1.67	0	0.1125	NA	3	29	BX07.2.1f2.31	BX07.2.1f1.32.2	BX07.3.2f2.57	BX07.2.1f1.5.1	pescadou	pescadou	pescadou	BX07.3.2f1.62	3_29	2012	cross
p256	Dic2 x Lloyd	BX07.2.1f1.5.1	0	1	NA	4	29	BX07.2.1f1.32.2	BX07.3.2f2.57	BX07.2.1f2.46	BX07.2.1f2.68	pescadou	pescadou	pescadou	BX07.3.2f1.67	4_29	2012	cross
p314	Dic2 x Lloyd	BX07.2.1f2.68	2	1.04259126700072	NA	5	29	BX07.3.2f2.57	BX07.2.1f2.46	BX07.2.1f2.96	TT06DC 40.1	pescadou	pescadou	pescadou	BX07.2.1f1.5.1	5_29	2012	cross
p402	Dic2 x Silur	TT06DC 40.1	3.5	0.164009529045263	NA	6	29	BX07.2.1f2.46	BX07.2.1f2.96	BX07.3.2f2.87	BX07.3.2f1.41	pescadou	pescadou	pescadou	BX07.2.1f2.68	6_29	2012	cross
p459	Dic2 x Soldur	BX07.3.2f1.41	0	0.191802417235943	NA	7	29	BX07.2.1f2.96	BX07.3.2f2.87	BX07.2.1f1.33.1	TT06DC 44.43	pescadou	pescadou	pescadou	TT06DC 40.1	7_29	2012	cross
p543	Dic2 x Silur	TT06DC 44.43	1	0.473214285714286	NA	8	29	BX07.3.2f2.87	BX07.2.1f1.33.1	BX07.2.1f1.7.2	TT06DC 44.47	pescadou	pescadou	pescadou	BX07.3.2f1.41	8_29	2012	cross
p595	Dic2 x Silur	TT06DC 44.47	2	1.0466472303207	NA	9	29	BX07.2.1f1.33.1	BX07.2.1f1.7.2	TT06DC 40.17	BX07.3.2f1.22	pescadou	pescadou	pescadou	TT06DC 44.43	9_29	2012	cross
p677	Dic2 x Soldur	BX07.3.2f1.22	3	NA	NA	10	29	BX07.2.1f1.7.2	TT06DC 40.17	bordure3	bordure4	bordure5	pescadou	pescadou	TT06DC 44.47	10_29	2012	cross
pp6	pescadou	pescadou	4	1.60221151119932	NA	1	30	bordure1	BX07.2.1f2.36	BX07.3.2f1.62	pescadou	TT06DC 38.42	TT06DC 44.34	bordure7	bordure8	1_30	2012	pescadou
pp25	pescadou	pescadou	4	1.31121951219512	NA	2	30	BX07.2.1f2.36	BX07.3.2f1.62	BX07.3.2f1.67	pescadou	TT06DC 42.55	TT06DC 38.42	TT06DC 44.34	pescadou	2_30	2012	pescadou
pp36	pescadou	pescadou	3	1.42321428571429	NA	3	30	BX07.3.2f1.62	BX07.3.2f1.67	BX07.2.1f1.5.1	pescadou	BX07.2.1f2.63	TT06DC 42.55	TT06DC 38.42	pescadou	3_30	2012	pescadou
pp54	pescadou	pescadou	3	1.03107083410394	NA	4	30	BX07.3.2f1.67	BX07.2.1f1.5.1	BX07.2.1f2.68	pescadou	BX07.2.1f1.23.2	BX07.2.1f2.63	TT06DC 42.55	pescadou	4_30	2012	pescadou
pp65	pescadou	pescadou	3.5	0.999642090193271	NA	5	30	BX07.2.1f1.5.1	BX07.2.1f2.68	TT06DC 40.1	pescadou	TT06DC 42.4	BX07.2.1f1.23.2	BX07.2.1f2.63	pescadou	5_30	2012	pescadou
pp85	pescadou	pescadou	3.5	1.32712847116265	NA	6	30	BX07.2.1f2.68	TT06DC 40.1	BX07.3.2f1.41	pescadou	TT06DC 44.50	TT06DC 42.4	BX07.2.1f1.23.2	pescadou	6_30	2012	pescadou
pp96	pescadou	pescadou	2	0.995117485505035	NA	7	30	TT06DC 40.1	BX07.3.2f1.41	TT06DC 44.43	pescadou	BX07.3.2f2.10	TT06DC 44.50	TT06DC 42.4	pescadou	7_30	2012	pescadou
pp115	pescadou	pescadou	2.5	1.32809996795899	NA	8	30	BX07.3.2f1.41	TT06DC 44.43	TT06DC 44.47	pescadou	BX07.2.1f2.75	BX07.3.2f2.10	TT06DC 44.50	pescadou	8_30	2012	pescadou
pp126	pescadou	pescadou	2.5	1.0466472303207	NA	9	30	TT06DC 44.43	TT06DC 44.47	BX07.3.2f1.22	pescadou	BX07.2.1f2.57	BX07.2.1f2.75	BX07.3.2f2.10	pescadou	9_30	2012	pescadou
pp145	pescadou	pescadou	4	2.81582360570687	NA	10	30	TT06DC 44.47	BX07.3.2f1.22	bordure3	bordure4	bordure5	BX07.2.1f2.57	BX07.2.1f2.75	pescadou	10_30	2012	pescadou
p30	Dic2 x Silur	TT06DC 44.34	1	0.078076525336091	NA	1	31	bordure1	pescadou	pescadou	TT06DC 38.42	TT06DC 42.48	BX07.3.2f1.32	bordure7	bordure8	1_31	2012	cross
p116	Dic2 x Silur	TT06DC 38.42	0	0.0585365853658537	NA	2	31	pescadou	pescadou	pescadou	TT06DC 42.55	TT06DC 42.1	TT06DC 42.48	BX07.3.2f1.32	TT06DC 44.34	2_31	2012	cross
p175	Dic2 x Silur	TT06DC 42.55	3	0.0803571428571428	NA	3	31	pescadou	pescadou	pescadou	BX07.2.1f2.63	BX07.2.1f2.50	TT06DC 42.1	TT06DC 42.48	TT06DC 38.42	3_31	2012	cross
p255	Dic2 x Lloyd	BX07.2.1f2.63	2	1.01627519881635	NA	4	31	pescadou	pescadou	pescadou	BX07.2.1f1.23.2	BX07.2.1f1.13.1	BX07.2.1f2.50	TT06DC 42.1	TT06DC 42.55	4_31	2012	cross
p315	Dic2 x Lloyd	BX07.2.1f1.23.2	1	0.0547602004294918	NA	5	31	pescadou	pescadou	pescadou	TT06DC 42.4	BX07.2.1f2.37	BX07.2.1f1.13.1	BX07.2.1f2.50	BX07.2.1f2.63	5_31	2012	cross
p401	Dic2 x Silur	TT06DC 42.4	1	0.265181568507782	NA	6	31	pescadou	pescadou	pescadou	TT06DC 44.50	BX07.2.1f2.28	BX07.2.1f2.37	BX07.2.1f1.13.1	BX07.2.1f1.23.2	6_31	2012	cross
p460	Dic2 x Silur	TT06DC 44.50	2	0.257857796765334	NA	7	31	pescadou	pescadou	pescadou	BX07.3.2f2.10	BX07.2.1f1.20.2	BX07.2.1f2.28	BX07.2.1f2.37	TT06DC 42.4	7_31	2012	cross
p542	Dic2 x Soldur	BX07.3.2f2.10	0	0.276785714285714	NA	8	31	pescadou	pescadou	pescadou	BX07.2.1f2.75	TT06DC 40.8	BX07.2.1f1.20.2	BX07.2.1f2.28	TT06DC 44.50	8_31	2012	cross
p596	Dic2 x Lloyd	BX07.2.1f2.75	2	0.998522349464352	NA	9	31	pescadou	pescadou	pescadou	BX07.2.1f2.57	TT06DC 40.5	TT06DC 40.8	BX07.2.1f1.20.2	BX07.3.2f2.10	9_31	2012	cross
p676	Dic2 x Lloyd	BX07.2.1f2.57	4	0.776960784313725	NA	10	31	pescadou	pescadou	bordure3	bordure4	bordure5	TT06DC 40.5	TT06DC 40.8	BX07.2.1f2.75	10_31	2012	cross
p31	Dic2 x Soldur	BX07.3.2f1.32	3	1.11220268872802	NA	1	32	bordure1	TT06DC 44.34	TT06DC 38.42	TT06DC 42.48	TT06DC 44.13	BX07.3.2f2.59	bordure7	bordure8	1_32	2012	cross
p115	Dic2 x Silur	TT06DC 42.48	3	0.600975609756098	NA	2	32	TT06DC 44.34	TT06DC 38.42	TT06DC 42.55	TT06DC 42.1	TT06DC 39.34	TT06DC 44.13	BX07.3.2f2.59	BX07.3.2f1.32	2_32	2012	cross
p176	Dic2 x Silur	TT06DC 42.1	2.5	1.12321428571429	NA	3	32	TT06DC 38.42	TT06DC 42.55	BX07.2.1f2.63	BX07.2.1f2.50	TT06DC 44.13	TT06DC 39.34	TT06DC 44.13	TT06DC 42.48	3_32	2012	cross
p253	Dic2 x Lloyd	BX07.2.1f2.50	3	1.04734603292029	NA	4	32	TT06DC 42.55	BX07.2.1f2.63	BX07.2.1f1.23.2	BX07.2.1f1.13.1	TT06DC 38.38	TT06DC 44.13	TT06DC 39.34	TT06DC 42.1	4_32	2012	cross
p316	Dic2 x Lloyd	BX07.2.1f1.13.1	1.5	1.02827487473157	NA	5	32	BX07.2.1f2.63	BX07.2.1f1.23.2	TT06DC 42.4	BX07.2.1f2.37	BX07.3.2f1.77	TT06DC 38.38	TT06DC 44.13	BX07.2.1f2.50	5_32	2012	cross
p399	Dic2 x Lloyd	BX07.2.1f2.37	3.5	0.489777235276167	NA	6	32	BX07.2.1f1.23.2	TT06DC 42.4	TT06DC 44.50	BX07.2.1f2.28	BX07.2.1f2.92	BX07.3.2f1.77	TT06DC 38.38	BX07.2.1f1.13.1	6_32	2012	cross
p461	Dic2 x Lloyd	BX07.2.1f2.28	2.5	0.140677448886176	NA	7	32	TT06DC 42.4	TT06DC 44.50	BX07.3.2f2.10	BX07.2.1f1.20.2	TT06DC 44.36	BX07.2.1f2.92	BX07.3.2f1.77	BX07.2.1f2.37	7_32	2012	cross
p541	Dic2 x Lloyd	BX07.2.1f1.20.2	1	0.0567125921179109	NA	8	32	TT06DC 44.50	BX07.3.2f2.10	BX07.2.1f2.75	TT06DC 40.8	TT06DC 39.26	TT06DC 44.36	BX07.2.1f2.92	BX07.2.1f2.28	8_32	2012	cross
p597	Dic2 x Silur	TT06DC 40.8	2	1.17584041374215	NA	9	32	BX07.3.2f2.10	BX07.2.1f2.75	BX07.2.1f2.57	TT06DC 40.5	BX07.2.1f2.67	TT06DC 39.26	TT06DC 44.36	BX07.2.1f1.20.2	9_32	2012	cross
p674	Dic2 x Silur	TT06DC 40.5	3.5	0.973039215686274	NA	10	32	BX07.2.1f2.75	BX07.2.1f2.57	bordure3	bordure4	bordure5	BX07.2.1f2.67	TT06DC 39.26	TT06DC 40.8	10_32	2012	cross
p32	Dic2 x Soldur	BX07.3.2f2.59	2	1.00879007238883	NA	1	33	bordure1	BX07.3.2f1.32	TT06DC 42.48	TT06DC 44.13	TT06DC 38.25	NA	bordure7	bordure8	1_33	2012	cross
p114	Dic2 x Silur	TT06DC 44.13	1	0.967804878048781	NA	2	33	BX07.3.2f1.32	TT06DC 42.48	TT06DC 42.1	TT06DC 39.34	BX07.2.1f2.25	TT06DC 38.25	NA	BX07.3.2f2.59	2_33	2012	cross
p177	Dic2 x Silur	TT06DC 39.34	3	1.47678571428571	NA	3	33	TT06DC 42.48	TT06DC 42.1	BX07.2.1f2.50	TT06DC 44.13	TT06DC 44.54	BX07.2.1f2.25	TT06DC 38.25	TT06DC 44.13	3_33	2012	cross
p251	Dic2 x Silur	TT06DC 44.13	1	0.331237285000925	NA	4	33	TT06DC 42.1	BX07.2.1f2.50	BX07.2.1f1.13.1	TT06DC 38.38	dicH	TT06DC 44.54	BX07.2.1f2.25	TT06DC 39.34	4_33	2012	cross
p317	Dic2 x Silur	TT06DC 38.38	1	0.0690765926986399	NA	5	33	BX07.2.1f2.50	BX07.2.1f1.13.1	BX07.2.1f2.37	BX07.3.2f1.77	BX07.2.1f2.2	dicH	TT06DC 44.54	TT06DC 44.13	5_33	2012	cross
p398	Dic2 x Soldur	BX07.3.2f1.77	0	0.0528260066494274	NA	6	33	BX07.2.1f1.13.1	BX07.2.1f2.37	BX07.2.1f2.28	BX07.2.1f2.92	BX07.3.2f1.73	BX07.2.1f2.2	dicH	TT06DC 38.38	6_33	2012	cross
p462	Dic2 x Lloyd	BX07.2.1f2.92	1.5	0.0479096734818432	NA	7	33	BX07.2.1f2.37	BX07.2.1f2.28	BX07.2.1f1.20.2	TT06DC 44.36	BX07.2.1f2.77	BX07.3.2f1.73	BX07.2.1f2.2	BX07.3.2f1.77	7_33	2012	cross
p540	Dic2 x Silur	TT06DC 44.36	1.5	1.21275232297341	NA	8	33	BX07.2.1f2.28	BX07.2.1f1.20.2	TT06DC 40.8	TT06DC 39.26	TT06DC 39.17	BX07.2.1f2.77	BX07.3.2f1.73	BX07.2.1f2.92	8_33	2012	cross
p599	Dic2 x Silur	TT06DC 39.26	1.5	1.05762837089028	NA	9	33	BX07.2.1f1.20.2	TT06DC 40.8	TT06DC 40.5	BX07.2.1f2.67	BX07.2.1f1.35.2	TT06DC 39.17	BX07.2.1f2.77	TT06DC 44.36	9_33	2012	cross
p673	Dic2 x Lloyd	BX07.2.1f2.67	2.5	1.10375816993464	NA	10	33	TT06DC 40.8	TT06DC 40.5	bordure3	bordure4	bordure5	BX07.2.1f1.35.2	TT06DC 39.17	TT06DC 39.26	10_33	2012	cross
NA	NA	NA	NA	NA	NA	1	34	bordure1	BX07.3.2f2.59	TT06DC 44.13	TT06DC 38.25	pescadou	pescadou	bordure7	bordure8	1_34	2012	NA
p113	Dic2 x Silur	TT06DC 38.25	2	0.977667948013912	NA	2	34	BX07.3.2f2.59	TT06DC 44.13	TT06DC 39.34	BX07.2.1f2.25	pescadou	pescadou	pescadou	NA	2_34	2012	cross
p178	Dic2 x Lloyd	BX07.2.1f2.25	3	0.933928571428571	NA	3	34	TT06DC 44.13	TT06DC 39.34	TT06DC 44.13	TT06DC 44.54	pescadou	pescadou	pescadou	TT06DC 38.25	3_34	2012	cross
p250	Dic2 x Silur	TT06DC 44.54	0	0.0363672105366621	NA	4	34	TT06DC 39.34	TT06DC 44.13	TT06DC 38.38	dicH	pescadou	pescadou	pescadou	BX07.2.1f2.25	4_34	2012	cross
p319	dicH	dicH	1.5	0.0379398466679772	NA	5	34	TT06DC 44.13	TT06DC 38.38	BX07.3.2f1.77	BX07.2.1f2.2	pescadou	pescadou	pescadou	TT06DC 44.54	5_34	2012	dicH
p397	Dic2 x Lloyd	BX07.2.1f2.2	4	0.791651274473587	NA	6	34	TT06DC 38.38	BX07.3.2f1.77	BX07.2.1f2.92	BX07.3.2f1.73	pescadou	pescadou	pescadou	dicH	6_34	2012	cross
p465	Dic2 x Soldur	BX07.3.2f1.73	0	0.26326852338413	NA	7	34	BX07.3.2f1.77	BX07.2.1f2.92	TT06DC 44.36	BX07.2.1f2.77	pescadou	pescadou	pescadou	BX07.2.1f2.2	7_34	2012	cross
p537	Dic2 x Lloyd	BX07.2.1f2.77	1.5	1.19224607497597	NA	8	34	BX07.2.1f2.92	TT06DC 44.36	TT06DC 39.26	TT06DC 39.17	pescadou	pescadou	pescadou	BX07.3.2f1.73	8_34	2012	cross
p600	Dic2 x Silur	TT06DC 39.17	1.5	0.239408473221423	NA	9	34	TT06DC 44.36	TT06DC 39.26	BX07.2.1f2.67	BX07.2.1f1.35.2	pescadou	pescadou	pescadou	BX07.2.1f2.77	9_34	2012	cross
p672	Dic2 x Lloyd	BX07.2.1f1.35.2	3	1.16911764705882	NA	10	34	TT06DC 39.26	BX07.2.1f2.67	bordure3	bordure4	bordure5	pescadou	pescadou	TT06DC 39.17	10_34	2012	cross
pp7	pescadou	pescadou	5	1.31902792140641	NA	1	35	bordure1	NA	TT06DC 38.25	pescadou	TT06DC 39.13	BX07.2.1f2.41	bordure7	bordure8	1_35	2012	pescadou
pp24	pescadou	pescadou	4	1.03624382207578	NA	2	35	NA	TT06DC 38.25	BX07.2.1f2.25	pescadou	TT06DC 39.24	TT06DC 39.13	BX07.2.1f2.41	pescadou	2_35	2012	pescadou
pp37	pescadou	pescadou	4	1.85892857142857	NA	3	35	TT06DC 38.25	BX07.2.1f2.25	TT06DC 44.54	pescadou	TT06DC 44.65	TT06DC 39.24	TT06DC 39.13	pescadou	3_35	2012	pescadou
pp53	pescadou	pescadou	3	1.11676823275015	NA	4	35	BX07.2.1f2.25	TT06DC 44.54	dicH	pescadou	BX07.2.1f2.55	TT06DC 44.65	TT06DC 39.24	pescadou	4_35	2012	pescadou
pp66	pescadou	pescadou	3.5	1.01395848246242	NA	5	35	TT06DC 44.54	dicH	BX07.2.1f2.2	pescadou	TT06DC 44.22	BX07.2.1f2.55	TT06DC 44.65	pescadou	5_35	2012	pescadou
pp84	pescadou	pescadou	3.5	1.29405245659402	NA	6	35	dicH	BX07.2.1f2.2	BX07.3.2f1.73	pescadou	BX07.3.2f2.22	TT06DC 44.22	BX07.2.1f2.55	pescadou	6_35	2012	pescadou
pp97	pescadou	pescadou	2.5	0.133353677143729	NA	7	35	BX07.2.1f2.2	BX07.3.2f1.73	BX07.2.1f2.77	pescadou	TT06DC 42.5	BX07.3.2f2.22	TT06DC 44.22	pescadou	7_35	2012	pescadou
pp114	pescadou	pescadou	2.5	1.42037808394745	NA	8	35	BX07.3.2f1.73	BX07.2.1f2.77	TT06DC 39.17	pescadou	TT06DC 42.45	TT06DC 42.5	BX07.3.2f2.22	pescadou	8_35	2012	pescadou
pp127	pescadou	pescadou	2.5	1.38271148873291	NA	9	35	BX07.2.1f2.77	TT06DC 39.17	BX07.2.1f1.35.2	pescadou	TT06DC 40.22	TT06DC 42.45	TT06DC 42.5	pescadou	9_35	2012	pescadou
pp144	pescadou	pescadou	4	1.33251633986928	NA	10	35	TT06DC 39.17	BX07.2.1f1.35.2	bordure3	bordure4	bordure5	TT06DC 40.22	TT06DC 42.45	pescadou	10_35	2012	pescadou
p35	Dic2 x Lloyd	BX07.2.1f2.41	3	1.4224405377456	NA	1	36	bordure1	pescadou	pescadou	TT06DC 39.13	TT06DC 38.8	BX07.2.1f1.34.1	bordure7	bordure8	1_36	2012	cross
p112	Dic2 x Silur	TT06DC 39.13	3	1.02159985356031	NA	2	36	pescadou	pescadou	pescadou	TT06DC 39.24	TT06DC 40.38	TT06DC 38.8	BX07.2.1f1.34.1	BX07.2.1f2.41	2_36	2012	cross
p179	Dic2 x Silur	TT06DC 39.24	3	1.74821428571429	NA	3	36	pescadou	pescadou	pescadou	TT06DC 44.65	BX07.3.2f2.58	TT06DC 40.38	TT06DC 38.8	TT06DC 39.13	3_36	2012	cross
p249	Dic2 x Silur	TT06DC 44.65	3	1.0251525799889	NA	4	36	pescadou	pescadou	pescadou	BX07.2.1f2.55	dicG	BX07.3.2f2.58	TT06DC 40.38	TT06DC 39.24	4_36	2012	cross
p320	Dic2 x Lloyd	BX07.2.1f2.55	3	1.02827487473157	NA	5	36	pescadou	pescadou	pescadou	TT06DC 44.22	dicB	dicG	BX07.3.2f2.58	TT06DC 44.65	5_36	2012	cross
p396	Dic2 x Silur	TT06DC 44.22	2	0.43701514591799	NA	6	36	pescadou	pescadou	pescadou	BX07.3.2f2.22	TT06DC 39.6	dicB	dicG	BX07.2.1f2.55	6_36	2012	cross
p466	Dic2 x Soldur	BX07.3.2f2.22	1	0.187061336588343	NA	7	36	pescadou	pescadou	pescadou	TT06DC 42.5	TT06DC 40.12	TT06DC 39.6	dicB	TT06DC 44.22	7_36	2012	cross
p535	Dic2 x Silur	TT06DC 42.5	2	1.13329061198334	NA	8	36	pescadou	pescadou	pescadou	TT06DC 42.45	TT06DC 39.16	TT06DC 40.12	TT06DC 39.6	BX07.3.2f2.22	8_36	2012	cross
p601	Dic2 x Silur	TT06DC 42.45	1	1.39787581699346	NA	9	36	pescadou	pescadou	pescadou	TT06DC 40.22	BX07.3.2f1.34	TT06DC 39.16	TT06DC 40.12	TT06DC 42.5	9_36	2012	cross
p671	Dic2 x Silur	TT06DC 40.22	3.5	0.646241830065359	NA	10	36	pescadou	pescadou	bordure3	bordure4	bordure5	BX07.3.2f1.34	TT06DC 39.16	TT06DC 42.45	10_36	2012	cross
p36	Dic2 x Lloyd	BX07.2.1f1.34.1	4	1.31902792140641	NA	1	37	bordure1	BX07.2.1f2.41	TT06DC 39.13	TT06DC 38.8	BX07.2.1f1.16.1	BX07.3.2f1.14	bordure7	bordure8	1_37	2012	cross
p111	Dic2 x Silur	TT06DC 38.8	2	1.05088779059125	NA	2	37	BX07.2.1f2.41	TT06DC 39.13	TT06DC 39.24	TT06DC 40.38	BX07.3.2f1.3	BX07.2.1f1.16.1	BX07.3.2f1.14	BX07.2.1f1.34.1	2_37	2012	cross
p180	Dic2 x Silur	TT06DC 40.38	2	1.1125	NA	3	37	TT06DC 39.13	TT06DC 39.24	TT06DC 44.65	BX07.3.2f2.58	TT06DC 38.52	BX07.3.2f1.3	BX07.2.1f1.16.1	TT06DC 38.8	3_37	2012	cross
p248	Dic2 x Soldur	BX07.3.2f2.58	0	1.03027324552782	NA	4	37	TT06DC 39.24	TT06DC 44.65	BX07.2.1f2.55	dicG	BX07.2.1f2.38	TT06DC 38.52	BX07.3.2f1.3	TT06DC 40.38	4_37	2012	cross
p321	dicG	dicG	3	1.01395848246242	NA	5	37	TT06DC 44.65	BX07.2.1f2.55	TT06DC 44.22	dicB	Soldur	BX07.2.1f2.38	TT06DC 38.52	BX07.3.2f2.58	5_37	2012	dicG
p395	dicB	dicB	0	0.191863661352391	NA	6	37	BX07.2.1f2.55	TT06DC 44.22	BX07.3.2f2.22	TT06DC 39.6	dicC	Soldur	BX07.2.1f2.38	dicG	6_37	2012	dicB
p467	Dic2 x Silur	TT06DC 39.6	2.5	0.440952090326518	NA	7	37	TT06DC 44.22	BX07.3.2f2.22	TT06DC 42.5	TT06DC 40.12	TT06DC 39.27	dicC	Soldur	dicB	7_37	2012	cross
p534	Dic2 x Silur	TT06DC 40.12	1	1.12303748798462	NA	8	37	BX07.3.2f2.22	TT06DC 42.5	TT06DC 42.45	TT06DC 39.16	TT06DC 40.4	TT06DC 39.27	dicC	TT06DC 39.6	8_37	2012	cross
p602	Dic2 x Silur	TT06DC 39.16	0	1.08718138160325	NA	9	37	TT06DC 42.5	TT06DC 42.45	TT06DC 40.22	BX07.3.2f1.34	TT06DC 39.9	TT06DC 40.4	TT06DC 39.27	TT06DC 40.12	9_37	2012	cross
p669	Dic2 x Soldur	BX07.3.2f1.34	0	1.10375816993464	NA	10	37	TT06DC 42.45	TT06DC 40.22	bordure3	bordure4	bordure5	TT06DC 39.9	TT06DC 40.4	TT06DC 39.16	10_37	2012	cross
p37	Dic2 x Soldur	BX07.3.2f1.14	2	0.438616387865041	NA	1	38	bordure1	BX07.2.1f1.34.1	TT06DC 38.8	BX07.2.1f1.16.1	BX07.3.2f2.71	TT06DC 38.23	bordure7	bordure8	1_38	2012	cross
p109	Dic2 x Lloyd	BX07.2.1f1.16.1	3	1.1535677352637	NA	2	38	BX07.2.1f1.34.1	TT06DC 38.8	TT06DC 40.38	BX07.3.2f1.3	TT06DC 44.52	BX07.3.2f2.71	TT06DC 38.23	BX07.3.2f1.14	2_38	2012	cross
p181	Dic2 x Soldur	BX07.3.2f1.3	1	0.0767857142857143	NA	3	38	TT06DC 38.8	TT06DC 40.38	BX07.3.2f2.58	TT06DC 38.52	TT06DC 39.6	TT06DC 44.52	BX07.3.2f2.71	BX07.2.1f1.16.1	3_38	2012	cross
p247	Dic2 x Silur	TT06DC 38.52	2	1.11519559661883	NA	4	38	TT06DC 40.38	BX07.3.2f2.58	dicG	BX07.2.1f2.38	BX07.3.2f1.27	TT06DC 39.6	TT06DC 44.52	BX07.3.2f1.3	4_38	2012	cross
p323	Dic2 x Lloyd	BX07.2.1f2.38	2.5	0.985325697924123	NA	5	38	BX07.3.2f2.58	dicG	dicB	Soldur	BX07.3.2f1.44	BX07.3.2f1.27	TT06DC 39.6	TT06DC 38.52	5_38	2012	cross
p394	Soldur	Soldur	0	0.0528260066494274	NA	6	38	dicG	dicB	TT06DC 39.6	dicC	TT06DC 42.4	BX07.3.2f1.44	BX07.3.2f1.27	BX07.2.1f2.38	6_38	2012	Soldur
p468	dicC	dicC	2.5	0.116264876411352	NA	7	38	dicB	TT06DC 39.6	TT06DC 40.12	TT06DC 39.27	BX07.2.1f1.30.2	TT06DC 42.4	BX07.3.2f1.44	Soldur	7_38	2012	dicC
p533	Dic2 x Silur	TT06DC 39.27	2	1.37321428571429	NA	8	38	TT06DC 39.6	TT06DC 40.12	TT06DC 39.16	TT06DC 40.4	BX07.3.2f1.26	BX07.2.1f1.30.2	TT06DC 42.4	dicC	8_38	2012	cross
p604	Dic2 x Silur	TT06DC 40.4	2	0.998522349464352	NA	9	38	TT06DC 40.12	TT06DC 39.16	BX07.3.2f1.34	TT06DC 39.9	TT06DC 42.43	BX07.3.2f1.26	BX07.2.1f1.30.2	TT06DC 39.27	9_38	2012	cross
p668	Dic2 x Silur	TT06DC 39.9	2.5	1.23447712418301	NA	10	38	TT06DC 39.16	BX07.3.2f1.34	bordure3	bordure4	bordure5	TT06DC 42.43	BX07.3.2f1.26	TT06DC 40.4	10_38	2012	cross
p38	Dic2 x Silur	TT06DC 38.23	3	1.31902792140641	NA	1	39	bordure1	BX07.3.2f1.14	BX07.2.1f1.16.1	BX07.3.2f2.71	pescadou	pescadou	bordure7	bordure8	1_39	2012	cross
p108	Dic2 x Soldur	BX07.3.2f2.71	0	0.269193391642371	NA	2	39	BX07.3.2f1.14	BX07.2.1f1.16.1	BX07.3.2f1.3	TT06DC 44.52	pescadou	pescadou	pescadou	TT06DC 38.23	2_39	2012	cross
p182	Dic2 x Silur	TT06DC 44.52	2	0.3875	NA	3	39	BX07.2.1f1.16.1	BX07.3.2f1.3	TT06DC 38.52	TT06DC 39.6	pescadou	pescadou	pescadou	BX07.3.2f2.71	3_39	2012	cross
p246	Dic2 x Silur	TT06DC 39.6	2.5	1.09632396304305	NA	4	39	BX07.3.2f1.3	TT06DC 38.52	BX07.2.1f2.38	BX07.3.2f1.27	pescadou	pescadou	pescadou	TT06DC 44.52	4_39	2012	cross
p325	Dic2 x Soldur	BX07.3.2f1.27	1.5	0.842161775232641	NA	5	39	TT06DC 38.52	BX07.2.1f2.38	Soldur	BX07.3.2f1.44	pescadou	pescadou	pescadou	TT06DC 39.6	5_39	2012	cross
p393	Dic2 x Soldur	BX07.3.2f1.44	2	0.496121167343923	NA	6	39	BX07.2.1f2.38	Soldur	dicC	TT06DC 42.4	pescadou	pescadou	pescadou	BX07.3.2f1.27	6_39	2012	cross
p469	Dic2 x Silur	TT06DC 42.4	2	0.759327377824488	NA	7	39	Soldur	dicC	TT06DC 39.27	BX07.2.1f1.30.2	pescadou	pescadou	pescadou	BX07.3.2f1.44	7_39	2012	cross
p532	Dic2 x Lloyd	BX07.2.1f1.30.2	1	1.13072733098366	NA	8	39	dicC	TT06DC 39.27	TT06DC 40.4	BX07.3.2f1.26	pescadou	pescadou	pescadou	TT06DC 42.4	8_39	2012	cross
p605	Dic2 x Soldur	BX07.3.2f1.26	1	0.968969338751385	NA	9	39	TT06DC 39.27	TT06DC 40.4	TT06DC 39.9	TT06DC 42.43	pescadou	pescadou	pescadou	BX07.2.1f1.30.2	9_39	2012	cross
p667	Dic2 x Silur	TT06DC 42.43	3	2.42153047989624	NA	10	39	TT06DC 40.4	TT06DC 39.9	bordure3	bordure4	bordure5	pescadou	pescadou	BX07.3.2f1.26	10_39	2012	cross
pp8	pescadou	pescadou	3	1.33971044467425	NA	1	40	bordure1	TT06DC 38.23	BX07.3.2f2.71	pescadou	TT06DC 39.20	BX07.2.1f2.21	bordure7	bordure8	1_40	2012	pescadou
pp23	pescadou	pescadou	4	1.08551992225462	NA	2	40	TT06DC 38.23	BX07.3.2f2.71	TT06DC 44.52	pescadou	dicB	TT06DC 39.20	BX07.2.1f2.21	pescadou	2_40	2012	pescadou
pp38	pescadou	pescadou	3	1.8875	NA	3	40	BX07.3.2f2.71	TT06DC 44.52	TT06DC 39.6	pescadou	TT06DC 40.16	dicB	TT06DC 39.20	pescadou	3_40	2012	pescadou
pp52	pescadou	pescadou	3	1.10733241596226	NA	4	40	TT06DC 44.52	TT06DC 39.6	BX07.3.2f1.27	pescadou	BX07.3.2f2.53	TT06DC 40.16	dicB	pescadou	4_40	2012	pescadou
pp67	pescadou	pescadou	3	1.02827487473157	NA	5	40	TT06DC 39.6	BX07.3.2f1.27	BX07.3.2f1.44	pescadou	BX07.2.1f1.33.2	BX07.3.2f2.53	TT06DC 40.16	pescadou	5_40	2012	pescadou
pp83	pescadou	pescadou	4	1.35315847801995	NA	6	40	BX07.3.2f1.27	BX07.3.2f1.44	TT06DC 42.4	pescadou	BX07.3.2f2.80	BX07.2.1f1.33.2	BX07.3.2f2.53	pescadou	6_40	2012	pescadou
pp98	pescadou	pescadou	2.5	1.83024390243902	NA	7	40	BX07.3.2f1.44	TT06DC 42.4	BX07.2.1f1.30.2	pescadou	TT06DC 40.24	BX07.3.2f2.80	BX07.2.1f1.33.2	pescadou	7_40	2012	pescadou
pp113	pescadou	pescadou	2.5	1.3639859019545	NA	8	40	TT06DC 42.4	BX07.2.1f1.30.2	BX07.3.2f1.26	pescadou	TT06DC 38.8	TT06DC 40.24	BX07.3.2f2.80	pescadou	8_40	2012	pescadou
pp128	pescadou	pescadou	2.5	1.26449944588105	NA	9	40	BX07.2.1f1.30.2	BX07.3.2f1.26	TT06DC 42.43	pescadou	BX07.3.2f1.9	TT06DC 38.8	TT06DC 40.24	pescadou	9_40	2012	pescadou
pp143	pescadou	pescadou	4	2.63424124513619	NA	10	40	BX07.3.2f1.26	TT06DC 42.43	bordure3	bordure4	bordure5	BX07.3.2f1.9	TT06DC 38.8	pescadou	10_40	2012	pescadou
p39	Dic2 x Lloyd	BX07.2.1f2.21	3	1.29834539813857	NA	1	41	bordure1	pescadou	pescadou	TT06DC 39.20	BX07.3.2f1.20	BX07.2.1f1.31.1	bordure7	bordure8	1_41	2012	cross
p107	Dic2 x Silur	TT06DC 39.20	3	0.93002915451895	NA	2	41	pescadou	pescadou	pescadou	dicB	TT06DC 38.24	BX07.3.2f1.20	BX07.2.1f1.31.1	BX07.2.1f2.21	2_41	2012	cross
p184	dicB	dicB	0	0.0839285714285714	NA	3	41	pescadou	pescadou	pescadou	TT06DC 40.16	Silur	TT06DC 38.24	BX07.3.2f1.20	TT06DC 39.20	3_41	2012	dicB
p245	Dic2 x Silur	TT06DC 40.16	1	0.209455744914788	NA	4	41	pescadou	pescadou	pescadou	BX07.3.2f2.53	BX07.3.2f2.73	Silur	TT06DC 38.24	dicB	4_41	2012	cross
p327	Dic2 x Soldur	BX07.3.2f2.53	3	1.01395848246242	NA	5	41	pescadou	pescadou	pescadou	BX07.2.1f1.33.2	TT06DC 38.11	BX07.3.2f2.73	Silur	TT06DC 40.16	5_41	2012	cross
p390	Dic2 x Lloyd	BX07.2.1f1.33.2	2	1.23494643516808	NA	6	41	pescadou	pescadou	pescadou	BX07.3.2f2.80	BX07.3.2f1.53	TT06DC 38.11	BX07.3.2f2.73	BX07.3.2f2.53	6_41	2012	cross
p470	Dic2 x Soldur	BX07.3.2f2.80	0	0.597073170731707	NA	7	41	pescadou	pescadou	pescadou	TT06DC 40.24	BX07.3.2f1.39	BX07.3.2f1.53	TT06DC 38.11	BX07.2.1f1.33.2	7_41	2012	cross
p531	Dic2 x Silur	TT06DC 40.24	2	1.17942966997757	NA	8	41	pescadou	pescadou	pescadou	TT06DC 38.8	BX07.2.1f1.14.2	BX07.3.2f1.39	BX07.3.2f1.53	BX07.3.2f2.80	8_41	2012	cross
p606	Dic2 x Silur	TT06DC 38.8	2	1.18270165208941	NA	9	41	pescadou	pescadou	pescadou	BX07.3.2f1.9	BX07.2.1f1.35.1	BX07.2.1f1.14.2	BX07.3.2f1.39	TT06DC 40.24	9_41	2012	cross
p665	Dic2 x Soldur	BX07.3.2f1.9	3	0.756160830090791	NA	10	41	pescadou	pescadou	bordure3	bordure4	bordure5	BX07.2.1f1.35.1	BX07.2.1f1.14.2	TT06DC 38.8	10_41	2012	cross
p40	Dic2 x Lloyd	BX07.2.1f1.31.1	3	0.657187176835574	NA	1	42	bordure1	BX07.2.1f2.21	TT06DC 39.20	BX07.3.2f1.20	BX07.3.2f1.19	BX07.3.2f1.55	bordure7	bordure8	1_42	2012	cross
p106	Dic2 x Soldur	BX07.3.2f1.20	2	0.288629737609329	NA	2	42	BX07.2.1f2.21	TT06DC 39.20	dicB	TT06DC 38.24	BX07.3.2f2.86	BX07.3.2f1.19	BX07.3.2f1.55	BX07.2.1f1.31.1	2_42	2012	cross
p185	Dic2 x Silur	TT06DC 38.24	0	0.941071428571429	NA	3	42	TT06DC 39.20	dicB	TT06DC 40.16	Silur	TT06DC 38.49	BX07.3.2f2.86	BX07.3.2f1.19	BX07.3.2f1.20	3_42	2012	cross
p244	Silur	Silur	2.5	1.04734603292029	NA	4	42	dicB	TT06DC 40.16	BX07.3.2f2.53	BX07.3.2f2.73	BX07.2.1f2.66	TT06DC 38.49	BX07.3.2f2.86	TT06DC 38.24	4_42	2012	Silur
p328	Dic2 x Soldur	BX07.3.2f2.73	1	0.0547602004294918	NA	5	42	TT06DC 40.16	BX07.3.2f2.53	BX07.2.1f1.33.2	TT06DC 38.11	Soldur	BX07.2.1f2.66	TT06DC 38.49	Silur	5_42	2012	cross
p389	Dic2 x Silur	TT06DC 38.11	1.5	NA	NA	6	42	BX07.3.2f2.53	BX07.2.1f1.33.2	BX07.3.2f2.80	BX07.3.2f1.53	BX07.2.1f1.44.1	Soldur	BX07.2.1f2.66	BX07.3.2f2.73	6_42	2012	cross
p471	Dic2 x Soldur	BX07.3.2f1.53	0	0.199024390243902	NA	7	42	BX07.2.1f1.33.2	BX07.3.2f2.80	TT06DC 40.24	BX07.3.2f1.39	BX07.2.1f2.97	BX07.2.1f1.44.1	Soldur	TT06DC 38.11	7_42	2012	cross
p530	Dic2 x Soldur	BX07.3.2f1.39	2	0.351785714285714	NA	8	42	BX07.3.2f2.80	TT06DC 40.24	TT06DC 38.8	BX07.2.1f1.14.2	BX07.2.1f1.41.2	BX07.2.1f2.97	BX07.2.1f1.44.1	BX07.3.2f1.53	8_42	2012	cross
p607	Dic2 x Lloyd	BX07.2.1f1.14.2	2.5	0.968969338751385	NA	9	42	TT06DC 40.24	TT06DC 38.8	BX07.3.2f1.9	BX07.2.1f1.35.1	BX07.2.1f2.83	BX07.2.1f1.41.2	BX07.2.1f2.97	BX07.3.2f1.39	9_42	2012	cross
p663	Dic2 x Lloyd	BX07.2.1f1.35.1	2	1.09857328145266	NA	10	42	TT06DC 38.8	BX07.3.2f1.9	bordure3	bordure4	bordure5	BX07.2.1f2.83	BX07.2.1f1.41.2	BX07.2.1f1.14.2	10_42	2012	cross
p41	Dic2 x Soldur	BX07.3.2f1.55	1	0.946742502585315	NA	1	43	bordure1	BX07.2.1f1.31.1	BX07.3.2f1.20	BX07.3.2f1.19	BX07.3.2f2.72	dicJ	bordure7	bordure8	1_43	2012	cross
p104	Dic2 x Soldur	BX07.3.2f1.19	1	1.02159985356031	NA	2	43	BX07.2.1f1.31.1	BX07.3.2f1.20	TT06DC 38.24	BX07.3.2f2.86	BX07.2.1f1.15.2	BX07.3.2f2.72	dicJ	BX07.3.2f1.55	2_43	2012	cross
p186	Dic2 x Soldur	BX07.3.2f2.86	0	0.755357142857143	NA	3	43	BX07.3.2f1.20	TT06DC 38.24	Silur	TT06DC 38.49	TT06DC 40.45	BX07.2.1f1.15.2	BX07.3.2f2.72	BX07.3.2f1.19	3_43	2012	cross
p243	Dic2 x Silur	TT06DC 38.49	1	1.02663214351766	NA	4	43	TT06DC 38.24	Silur	BX07.3.2f2.73	BX07.2.1f2.66	BX07.3.2f1.100	TT06DC 40.45	BX07.2.1f1.15.2	BX07.3.2f2.86	4_43	2012	cross
p329	Dic2 x Lloyd	BX07.2.1f2.66	2	0.999642090193271	NA	5	43	Silur	BX07.3.2f2.73	TT06DC 38.11	Soldur	BX07.2.1f1.5.2	BX07.3.2f1.100	TT06DC 40.45	TT06DC 38.49	5_43	2012	cross
p388	Soldur	Soldur	0	0.0570921086018777	NA	6	43	BX07.3.2f2.73	TT06DC 38.11	BX07.3.2f1.53	BX07.2.1f1.44.1	BX07.3.2f1.50	BX07.2.1f1.5.2	BX07.3.2f1.100	BX07.2.1f2.66	6_43	2012	Soldur
p472	Dic2 x Lloyd	BX07.2.1f1.44.1	1.5	0.729756097560976	NA	7	43	TT06DC 38.11	BX07.3.2f1.53	BX07.3.2f1.39	BX07.2.1f2.97	BX07.3.2f1.18	BX07.3.2f1.50	BX07.2.1f1.5.2	Soldur	7_43	2012	cross
p529	Dic2 x Lloyd	BX07.2.1f2.97	1	0.880357142857143	NA	8	43	BX07.3.2f1.53	BX07.3.2f1.39	BX07.2.1f1.14.2	BX07.2.1f1.41.2	TT06DC 40.24	BX07.3.2f1.18	BX07.3.2f1.50	BX07.2.1f1.44.1	8_43	2012	cross
p610	Dic2 x Lloyd	BX07.2.1f1.41.2	3	1.17584041374215	NA	9	43	BX07.3.2f1.39	BX07.2.1f1.14.2	BX07.2.1f1.35.1	BX07.2.1f2.83	TT06DC 40.27	TT06DC 40.24	BX07.3.2f1.18	BX07.2.1f2.97	9_43	2012	cross
p662	Dic2 x Lloyd	BX07.2.1f2.83	3	0.662775616083009	NA	10	43	BX07.2.1f1.14.2	BX07.2.1f1.35.1	bordure3	bordure4	bordure5	TT06DC 40.27	TT06DC 40.24	BX07.2.1f1.41.2	10_43	2012	cross
p42	dicJ	dicJ	5	0.268185451638689	NA	1	44	bordure1	BX07.3.2f1.55	BX07.3.2f1.19	BX07.3.2f2.72	pescadou	pescadou	bordure7	bordure8	1_44	2012	dicJ
p102	Dic2 x Soldur	BX07.3.2f2.72	2	0.992311916529379	NA	2	44	BX07.3.2f1.55	BX07.3.2f1.19	BX07.3.2f2.86	BX07.2.1f1.15.2	pescadou	pescadou	pescadou	dicJ	2_44	2012	cross
p188	Dic2 x Lloyd	BX07.2.1f1.15.2	3	1.54821428571429	NA	3	44	BX07.3.2f1.19	BX07.3.2f2.86	TT06DC 38.49	TT06DC 40.45	pescadou	pescadou	pescadou	BX07.3.2f2.72	3_44	2012	cross
p242	Dic2 x Silur	TT06DC 40.45	2	1.11557490599644	NA	4	44	BX07.3.2f2.86	TT06DC 38.49	BX07.2.1f2.66	BX07.3.2f1.100	pescadou	pescadou	pescadou	BX07.2.1f1.15.2	4_44	2012	cross
p331	Dic2 x Soldur	BX07.3.2f1.100	1	0.827845382963493	NA	5	44	TT06DC 38.49	BX07.2.1f2.66	Soldur	BX07.2.1f1.5.2	pescadou	pescadou	pescadou	TT06DC 40.45	5_44	2012	cross
p387	Dic2 x Lloyd	BX07.2.1f1.5.2	0	0.9908652626237	NA	6	44	BX07.2.1f2.66	Soldur	BX07.2.1f1.44.1	BX07.3.2f1.50	pescadou	pescadou	pescadou	BX07.3.2f1.100	6_44	2012	cross
p473	Dic2 x Soldur	BX07.3.2f1.50	0	0.218536585365854	NA	7	44	Soldur	BX07.2.1f1.44.1	BX07.2.1f2.97	BX07.3.2f1.18	pescadou	pescadou	pescadou	BX07.2.1f1.5.2	7_44	2012	cross
p528	Dic2 x Soldur	BX07.3.2f1.18	0	0.0982142857142857	NA	8	44	BX07.2.1f1.44.1	BX07.2.1f2.97	BX07.2.1f1.41.2	TT06DC 40.24	pescadou	pescadou	pescadou	BX07.3.2f1.50	8_44	2012	cross
p612	Dic2 x Silur	TT06DC 40.24	3	1.29405245659402	NA	9	44	BX07.2.1f2.97	BX07.2.1f1.41.2	BX07.2.1f2.83	TT06DC 40.27	pescadou	pescadou	pescadou	BX07.3.2f1.18	9_44	2012	cross
p661	Dic2 x Silur	TT06DC 40.27	0	0.662775616083009	NA	10	44	BX07.2.1f1.41.2	BX07.2.1f2.83	bordure3	bordure4	bordure5	pescadou	pescadou	TT06DC 40.24	10_44	2012	cross
pp9	pescadou	pescadou	5	1.25475767571682	NA	1	45	bordure1	dicJ	BX07.3.2f2.72	pescadou	TT06DC 44.62	TT06DC 40.10	bordure7	bordure8	1_45	2012	pescadou
pp22	pescadou	pescadou	3	1.05088779059125	NA	2	45	dicJ	BX07.3.2f2.72	BX07.2.1f1.15.2	pescadou	TT06DC 38.44	TT06DC 44.62	TT06DC 40.10	pescadou	2_45	2012	pescadou
pp39	pescadou	pescadou	4	1.00658061250316	NA	3	45	BX07.3.2f2.72	BX07.2.1f1.15.2	TT06DC 40.45	pescadou	TT06DC 42.40	TT06DC 38.44	TT06DC 44.62	pescadou	3_45	2012	pescadou
pp51	pescadou	pescadou	3	1.16275198816349	NA	4	45	BX07.2.1f1.15.2	TT06DC 40.45	BX07.3.2f1.100	pescadou	TT06DC 44.43	TT06DC 42.40	TT06DC 38.44	pescadou	4_45	2012	pescadou
pp68	pescadou	pescadou	3	1.12463141340672	NA	5	45	TT06DC 40.45	BX07.3.2f1.100	BX07.2.1f1.5.2	pescadou	TT06DC 42.49	TT06DC 44.43	TT06DC 42.40	pescadou	5_45	2012	pescadou
pp82	pescadou	pescadou	3	1.25475767571682	NA	6	45	BX07.3.2f1.100	BX07.2.1f1.5.2	BX07.3.2f1.50	pescadou	TT06DC 38.7	TT06DC 42.49	TT06DC 44.43	pescadou	6_45	2012	pescadou
pp99	pescadou	pescadou	3	0.93986013986014	NA	7	45	BX07.2.1f1.5.2	BX07.3.2f1.50	BX07.3.2f1.18	pescadou	TT06DC 44.19	TT06DC 38.7	TT06DC 42.49	pescadou	7_45	2012	pescadou
pp112	pescadou	pescadou	2.5	2.04464285714286	NA	8	45	BX07.3.2f1.50	BX07.3.2f1.18	TT06DC 40.24	pescadou	TT06DC 42.22	TT06DC 44.19	TT06DC 38.7	pescadou	8_45	2012	pescadou
pp129	pescadou	pescadou	3	1.29405245659402	NA	9	45	BX07.3.2f1.18	TT06DC 40.24	TT06DC 40.27	pescadou	dicH	TT06DC 42.22	TT06DC 44.19	pescadou	9_45	2012	pescadou
pp142	pescadou	pescadou	3.5	NA	NA	10	45	TT06DC 40.24	TT06DC 40.27	bordure3	bordure4	bordure5	dicH	TT06DC 42.22	pescadou	10_45	2012	pescadou
p43	Dic2 x Silur	TT06DC 40.10	3	0.950266429840142	NA	1	46	bordure1	pescadou	pescadou	TT06DC 44.62	BX07.2.1f2.73	BX07.3.2f1.60	bordure7	bordure8	1_46	2012	cross
p101	Dic2 x Silur	TT06DC 44.62	4	1.05088779059125	NA	2	46	pescadou	pescadou	pescadou	TT06DC 38.44	BX07.2.1f2.14	BX07.2.1f2.73	BX07.3.2f1.60	TT06DC 40.10	2_46	2012	cross
p189	Dic2 x Silur	TT06DC 38.44	0	0.945836497089344	NA	3	46	pescadou	pescadou	pescadou	TT06DC 42.40	TT06DC 40.33	BX07.2.1f2.14	BX07.2.1f2.73	TT06DC 44.62	3_46	2012	cross
p241	Dic2 x Silur	TT06DC 42.40	1	1.05541262616268	NA	4	46	pescadou	pescadou	pescadou	TT06DC 44.43	BX07.2.1f2.79	TT06DC 40.33	BX07.2.1f2.14	TT06DC 38.44	4_46	2012	cross
p332	Dic2 x Silur	TT06DC 44.43	2	0.0690765926986399	NA	5	46	pescadou	pescadou	pescadou	TT06DC 42.49	BX07.3.2f1.5	BX07.2.1f2.79	TT06DC 40.33	TT06DC 42.40	5_46	2012	cross
p385	Dic2 x Silur	TT06DC 42.49	3.5	1.55231074567621	NA	6	46	pescadou	pescadou	pescadou	TT06DC 38.7	BX07.3.2f2.61	BX07.3.2f1.5	BX07.2.1f2.79	TT06DC 44.43	6_46	2012	cross
p475	Dic2 x Silur	TT06DC 38.7	2.5	1.03496503496504	NA	7	46	pescadou	pescadou	pescadou	TT06DC 44.19	BX07.2.1f1.3.2	BX07.3.2f2.61	BX07.3.2f1.5	TT06DC 42.49	7_46	2012	cross
p527	Dic2 x Silur	TT06DC 44.19	0	0.177203591717061	NA	8	46	pescadou	pescadou	pescadou	TT06DC 42.22	BX07.3.2f1.21	BX07.2.1f1.3.2	BX07.3.2f2.61	TT06DC 38.7	8_46	2012	cross
p613	Dic2 x Silur	TT06DC 42.22	2	1.20539342445512	NA	9	46	pescadou	pescadou	pescadou	dicH	BX07.3.2f1.52	BX07.3.2f1.21	BX07.2.1f1.3.2	TT06DC 44.19	9_46	2012	cross
p660	dicH	dicH	2.5	0.766536964980545	NA	10	46	pescadou	pescadou	bordure3	bordure4	bordure5	BX07.3.2f1.52	BX07.3.2f1.21	TT06DC 42.22	10_46	2012	dicH
p45	Dic2 x Soldur	BX07.3.2f1.60	0	0.0570921086018777	NA	1	47	bordure1	TT06DC 40.10	TT06DC 44.62	BX07.2.1f2.73	TT06DC 42.44	TT06DC 42.41	bordure7	bordure8	1_47	2012	cross
p100	Dic2 x Lloyd	BX07.2.1f2.73	3	1.02159985356031	NA	2	47	TT06DC 40.10	TT06DC 44.62	TT06DC 38.44	BX07.2.1f2.14	lloyd	TT06DC 42.44	TT06DC 42.41	BX07.3.2f1.60	2_47	2012	cross
p190	Dic2 x Lloyd	BX07.2.1f2.14	4	1.08217023786121	NA	3	47	TT06DC 44.62	TT06DC 38.44	TT06DC 42.40	TT06DC 40.33	BX07.2.1f1.10.2	lloyd	TT06DC 42.44	BX07.2.1f2.73	3_47	2012	cross
p240	Dic2 x Silur	TT06DC 40.33	3	0.946857247571926	NA	4	47	TT06DC 38.44	TT06DC 42.40	TT06DC 44.43	BX07.2.1f2.79	TT06DC 40.53	BX07.2.1f1.10.2	lloyd	BX07.2.1f2.14	4_47	2012	cross
p333	Dic2 x Lloyd	BX07.2.1f2.79	4	0.956692913385827	NA	5	47	TT06DC 42.40	TT06DC 44.43	TT06DC 42.49	BX07.3.2f1.5	TT06DC 39.32	TT06DC 40.53	BX07.2.1f1.10.2	TT06DC 40.33	5_47	2012	cross
p383	Dic2 x Soldur	BX07.3.2f1.5	0	0.0530195633683017	NA	6	47	TT06DC 44.43	TT06DC 42.49	TT06DC 38.7	BX07.3.2f2.61	TT06DC 39.8	TT06DC 39.32	TT06DC 40.53	BX07.2.1f2.79	6_47	2012	cross
p476	Dic2 x Soldur	BX07.3.2f2.61	1	0.0522144522144522	NA	7	47	TT06DC 42.49	TT06DC 38.7	TT06DC 44.19	BX07.2.1f1.3.2	TT06DC 38.52	TT06DC 39.8	TT06DC 39.32	BX07.3.2f1.5	7_47	2012	cross
p526	Dic2 x Lloyd	BX07.2.1f1.3.2	3	0.830357142857143	NA	8	47	TT06DC 38.7	TT06DC 44.19	TT06DC 42.22	BX07.3.2f1.21	dicI	TT06DC 38.52	TT06DC 39.8	BX07.3.2f2.61	8_47	2012	cross
p614	Dic2 x Soldur	BX07.3.2f1.21	0	0.0528260066494274	NA	9	47	TT06DC 44.19	TT06DC 42.22	dicH	BX07.3.2f1.52	BX07.2.1f2.47	dicI	TT06DC 38.52	BX07.2.1f1.3.2	9_47	2012	cross
p659	Dic2 x Soldur	BX07.3.2f1.52	0	0.0580065359477124	NA	10	47	TT06DC 42.22	dicH	bordure3	bordure4	bordure5	BX07.2.1f2.47	dicI	BX07.3.2f1.21	10_47	2012	cross
p46	Dic2 x Silur	TT06DC 42.41	3	1.11266176097437	NA	1	48	bordure1	BX07.3.2f1.60	BX07.2.1f2.73	TT06DC 42.44	TT06DC 38.38	BX07.2.1f2.20	bordure7	bordure8	1_48	2012	cross
p99	Dic2 x Silur	TT06DC 42.44	3	1.03624382207578	NA	2	48	BX07.3.2f1.60	BX07.2.1f2.73	BX07.2.1f2.14	lloyd	TT06DC 39.21	TT06DC 38.38	BX07.2.1f2.20	TT06DC 42.41	2_48	2012	cross
p191	Lloyd	Lloyd	5	1.11991350501278	NA	3	48	BX07.2.1f2.73	BX07.2.1f2.14	TT06DC 40.33	BX07.2.1f1.10.2	dicJ	TT06DC 39.21	TT06DC 38.38	TT06DC 42.44	3_48	2012	Lloyd
p239	Dic2 x Lloyd	BX07.2.1f1.10.2	2	0.0326538689887196	NA	4	48	BX07.2.1f2.14	TT06DC 40.33	BX07.2.1f2.79	TT06DC 40.53	TT06DC 40.37	dicJ	TT06DC 39.21	lloyd	4_48	2012	cross
p334	Dic2 x Silur	TT06DC 40.53	2	1.02827487473157	NA	5	48	TT06DC 40.33	BX07.2.1f2.79	BX07.3.2f1.5	TT06DC 39.32	BX07.2.1f1.50.1	TT06DC 40.37	dicJ	BX07.2.1f1.10.2	5_48	2012	cross
p382	Dic2 x Silur	TT06DC 39.32	2.5	1.12190777755789	NA	6	48	BX07.2.1f2.79	BX07.3.2f1.5	BX07.3.2f2.61	TT06DC 39.8	BX07.3.2f1.1	BX07.2.1f1.50.1	TT06DC 40.37	TT06DC 40.53	6_48	2012	cross
p477	Dic2 x Silur	TT06DC 39.8	4	1.11328671328671	NA	7	48	BX07.3.2f1.5	BX07.3.2f2.61	BX07.2.1f1.3.2	TT06DC 38.52	BX07.3.2f2.76	BX07.3.2f1.1	BX07.2.1f1.50.1	TT06DC 39.32	7_48	2012	cross
p525	Dic2 x Silur	TT06DC 38.52	0	0.905809052593	NA	8	48	BX07.3.2f2.61	BX07.2.1f1.3.2	BX07.3.2f1.21	dicI	BX07.2.1f1.7.1	BX07.3.2f2.76	BX07.3.2f1.1	TT06DC 39.8	8_48	2012	cross
p615	dicI	dicI	0	0.0528260066494274	NA	9	48	BX07.2.1f1.3.2	BX07.3.2f1.21	BX07.3.2f1.52	BX07.2.1f2.47	BX07.2.1f1.29.2	BX07.2.1f1.7.1	BX07.3.2f2.76	TT06DC 38.52	9_48	2012	dicI
p658	Dic2 x Lloyd	BX07.2.1f2.47	0	0.776960784313725	NA	10	48	BX07.3.2f1.21	BX07.3.2f1.52	bordure3	bordure4	bordure5	BX07.2.1f1.29.2	BX07.2.1f1.7.1	dicI	10_48	2012	cross
p47	Dic2 x Lloyd	BX07.2.1f2.20	3	1.31565592489216	NA	1	49	bordure1	TT06DC 42.41	TT06DC 42.44	TT06DC 38.38	pescadou	pescadou	bordure7	bordure8	1_49	2012	cross
p98	Dic2 x Silur	TT06DC 38.38	1	0.0550979315394472	NA	2	49	TT06DC 42.41	TT06DC 42.44	lloyd	TT06DC 39.21	pescadou	pescadou	pescadou	BX07.2.1f2.20	2_49	2012	cross
p192	Dic2 x Silur	TT06DC 39.21	3	1.11519559661883	NA	3	49	TT06DC 42.44	lloyd	BX07.2.1f1.10.2	dicJ	pescadou	pescadou	pescadou	TT06DC 38.38	3_49	2012	cross
p238	dicJ	dicJ	3	1.10132594498318	NA	4	49	lloyd	BX07.2.1f1.10.2	TT06DC 40.53	TT06DC 40.37	pescadou	pescadou	pescadou	TT06DC 39.21	4_49	2012	dicJ
p335	Dic2 x Silur	TT06DC 40.37	2	1.01395848246242	NA	5	49	BX07.2.1f1.10.2	TT06DC 40.53	TT06DC 39.32	BX07.2.1f1.50.1	pescadou	pescadou	pescadou	dicJ	5_49	2012	cross
p381	Dic2 x Lloyd	BX07.2.1f1.50.1	3	0.0711652962857953	NA	6	49	TT06DC 40.53	TT06DC 39.32	TT06DC 39.8	BX07.3.2f1.1	pescadou	pescadou	pescadou	TT06DC 40.37	6_49	2012	cross
p478	Dic2 x Soldur	BX07.3.2f1.1	0	0.0391608391608392	NA	7	49	TT06DC 39.32	TT06DC 39.8	TT06DC 38.52	BX07.3.2f2.76	pescadou	pescadou	pescadou	BX07.2.1f1.50.1	7_49	2012	cross
p524	Dic2 x Soldur	BX07.3.2f2.76	0	0.0910714285714286	NA	8	49	TT06DC 39.8	TT06DC 38.52	dicI	BX07.2.1f1.7.1	pescadou	pescadou	pescadou	BX07.3.2f1.1	8_49	2012	cross
p616	Dic2 x Lloyd	BX07.2.1f1.7.1	2.5	0.584780199482822	NA	9	49	TT06DC 38.52	dicI	BX07.2.1f2.47	BX07.2.1f1.29.2	pescadou	pescadou	pescadou	BX07.3.2f2.76	9_49	2012	cross
p656	Dic2 x Lloyd	BX07.2.1f1.29.2	0	0.548202614379085	NA	10	49	dicI	BX07.2.1f2.47	bordure3	bordure4	bordure5	pescadou	pescadou	BX07.2.1f1.7.1	10_49	2012	cross
pp10	pescadou	pescadou	4	1.11266176097437	NA	1	50	bordure1	BX07.2.1f2.20	TT06DC 38.38	pescadou	BX07.2.1f2.15	BX07.3.2f2.41	bordure7	bordure8	1_50	2012	pescadou
pp21	pescadou	pescadou	4	0.904448105436573	NA	2	50	BX07.2.1f2.20	TT06DC 38.38	TT06DC 39.21	pescadou	BX07.3.2f1.23	BX07.2.1f2.15	BX07.3.2f2.41	pescadou	2_50	2012	pescadou
pp40	pescadou	pescadou	5	1.14822095537645	NA	3	50	TT06DC 38.38	TT06DC 39.21	dicJ	pescadou	TT06DC 40.41	BX07.3.2f1.23	BX07.2.1f2.15	pescadou	3_50	2012	pescadou
pp50	pescadou	pescadou	3	1.0585790619434	NA	4	50	TT06DC 39.21	dicJ	TT06DC 40.37	pescadou	TT06DC 39.26	TT06DC 40.41	BX07.3.2f1.23	pescadou	4_50	2012	pescadou
pp69	pescadou	pescadou	3	0.999642090193271	NA	5	50	dicJ	TT06DC 40.37	BX07.2.1f1.50.1	pescadou	TT06DC 44.1	TT06DC 39.26	TT06DC 40.41	pescadou	5_50	2012	pescadou
pp81	pescadou	pescadou	2.5	1.61808902750213	NA	6	50	TT06DC 40.37	BX07.2.1f1.50.1	BX07.3.2f1.1	pescadou	BX07.2.1f2.18	TT06DC 44.1	TT06DC 39.26	pescadou	6_50	2012	pescadou
pp100	pescadou	pescadou	3	1.17109557109557	NA	7	50	BX07.2.1f1.50.1	BX07.3.2f1.1	BX07.3.2f2.76	pescadou	BX07.3.2f1.30	BX07.2.1f2.18	TT06DC 44.1	pescadou	7_50	2012	pescadou
pp111	pescadou	pescadou	3	1.28196090996476	NA	8	50	BX07.3.2f1.1	BX07.3.2f2.76	BX07.2.1f1.7.1	pescadou	BX07.2.1f2.72	BX07.3.2f1.30	BX07.2.1f2.18	pescadou	8_50	2012	pescadou
pp130	pescadou	pescadou	3	1.38271148873291	NA	9	50	BX07.3.2f2.76	BX07.2.1f1.7.1	BX07.2.1f1.29.2	pescadou	BX07.2.1f1.2.2	BX07.2.1f2.72	BX07.3.2f1.30	pescadou	9_50	2012	pescadou
pp141	pescadou	pescadou	3.5	2.53566796368353	NA	10	50	BX07.2.1f1.7.1	BX07.2.1f1.29.2	bordure3	bordure4	bordure5	BX07.2.1f1.2.2	BX07.2.1f2.72	pescadou	10_50	2012	pescadou
p48	Dic2 x Soldur	BX07.3.2f2.41	0	0.0570921086018777	NA	1	51	bordure1	pescadou	pescadou	BX07.2.1f2.15	BX07.2.1f2.6	TT06DC 39.23	bordure7	bordure8	1_51	2012	cross
p97	Dic2 x Lloyd	BX07.2.1f2.15	4	1.00695588504485	NA	2	51	pescadou	pescadou	pescadou	BX07.3.2f1.23	BX07.2.1f2.60	BX07.2.1f2.6	TT06DC 39.23	BX07.3.2f2.41	2_51	2012	cross
p193	Dic2 x Soldur	BX07.3.2f1.23	0	0.0363672105366621	NA	3	51	pescadou	pescadou	pescadou	TT06DC 40.41	BX07.2.1f2.76	BX07.2.1f2.60	BX07.2.1f2.6	BX07.2.1f2.15	3_51	2012	cross
p237	Dic2 x Silur	TT06DC 40.41	2	1.08549376607956	NA	4	51	pescadou	pescadou	pescadou	TT06DC 39.26	BX07.3.2f1.57	BX07.2.1f2.76	BX07.2.1f2.60	BX07.3.2f1.23	4_51	2012	cross
p336	Dic2 x Silur	TT06DC 39.26	2.5	0.999642090193271	NA	5	51	pescadou	pescadou	pescadou	TT06DC 44.1	BX07.3.2f1.25	BX07.3.2f1.57	BX07.2.1f2.76	TT06DC 40.41	5_51	2012	cross
p379	Dic2 x Silur	TT06DC 44.1	2	1.3504394669691	NA	6	51	pescadou	pescadou	pescadou	BX07.2.1f2.18	BX07.2.1f2.93	BX07.3.2f1.25	BX07.3.2f1.57	TT06DC 39.26	6_51	2012	cross
p479	Dic2 x Lloyd	BX07.2.1f2.18	2	0.143589743589744	NA	7	51	pescadou	pescadou	pescadou	BX07.3.2f1.30	BX07.2.1f1.4.2	BX07.2.1f2.93	BX07.3.2f1.25	TT06DC 44.1	7_51	2012	cross
p523	Dic2 x Soldur	BX07.3.2f1.30	0	0.0513869940882219	NA	8	51	pescadou	pescadou	pescadou	BX07.2.1f2.72	BX07.2.1f1.45.1	BX07.2.1f1.4.2	BX07.2.1f2.93	BX07.2.1f2.18	8_51	2012	cross
p617	Dic2 x Lloyd	BX07.2.1f2.72	2.5	1.29405245659402	NA	9	51	pescadou	pescadou	pescadou	BX07.2.1f1.2.2	TT06DC 42.13	BX07.2.1f1.45.1	BX07.2.1f1.4.2	BX07.3.2f1.30	9_51	2012	cross
p655	Dic2 x Lloyd	BX07.2.1f1.2.2	4	0.776960784313725	NA	10	51	pescadou	pescadou	bordure3	bordure4	bordure5	TT06DC 42.13	BX07.2.1f1.45.1	BX07.2.1f2.72	10_51	2012	cross
p49	Dic2 x Silur	TT06DC 39.23	2	1.23445825932504	NA	1	52	bordure1	BX07.3.2f2.41	BX07.2.1f2.15	BX07.2.1f2.6	BX07.3.2f1.56	BX07.2.1f1.14.1	bordure7	bordure8	1_52	2012	cross
p96	Dic2 x Lloyd	BX07.2.1f2.6	2	1.02159985356031	NA	2	52	BX07.3.2f2.41	BX07.2.1f2.15	BX07.3.2f1.23	BX07.2.1f2.60	TT06DC 40.10	BX07.3.2f1.56	BX07.2.1f1.14.1	TT06DC 39.23	2_52	2012	cross
p195	Dic2 x Lloyd	BX07.2.1f2.60	3	0.990957342244938	NA	3	52	BX07.2.1f2.15	BX07.3.2f1.23	TT06DC 40.41	BX07.2.1f2.76	TT06DC 38.18	TT06DC 40.10	BX07.3.2f1.56	BX07.2.1f2.6	3_52	2012	cross
p236	Dic2 x Lloyd	BX07.2.1f2.76	2	0.656410256410256	NA	4	52	BX07.3.2f1.23	TT06DC 40.41	TT06DC 39.26	BX07.3.2f1.57	BX07.2.1f1.9.1	TT06DC 38.18	TT06DC 40.10	BX07.2.1f2.60	4_52	2012	cross
p337	Dic2 x Soldur	BX07.3.2f1.57	0	0.0690765926986399	NA	5	52	TT06DC 40.41	TT06DC 39.26	TT06DC 44.1	BX07.3.2f1.25	BX07.2.1f2.98	BX07.2.1f1.9.1	TT06DC 38.18	BX07.2.1f2.76	5_52	2012	cross
p377	Dic2 x Soldur	BX07.3.2f1.25	0	0.522540402608449	NA	6	52	TT06DC 39.26	TT06DC 44.1	BX07.2.1f2.18	BX07.2.1f2.93	TT06DC 42.14	BX07.2.1f2.98	BX07.2.1f1.9.1	BX07.3.2f1.57	6_52	2012	cross
p480	Dic2 x Lloyd	BX07.2.1f2.93	0	0.0326538689887196	NA	7	52	TT06DC 44.1	BX07.2.1f2.18	BX07.3.2f1.30	BX07.2.1f1.4.2	BX07.2.1f2.13	TT06DC 42.14	BX07.2.1f2.98	BX07.3.2f1.25	7_52	2012	cross
p522	Dic2 x Lloyd	BX07.2.1f1.4.2	3	0.960891314233743	NA	8	52	BX07.2.1f2.18	BX07.3.2f1.30	BX07.2.1f2.72	BX07.2.1f1.45.1	BX07.2.1f2.49	BX07.2.1f2.13	TT06DC 42.14	BX07.2.1f2.93	8_52	2012	cross
p618	Dic2 x Lloyd	BX07.2.1f1.45.1	2.5	1.17584041374215	NA	9	52	BX07.3.2f1.30	BX07.2.1f2.72	BX07.2.1f1.2.2	TT06DC 42.13	BX07.2.1f1.24.1	BX07.2.1f2.49	BX07.2.1f2.13	BX07.2.1f1.4.2	9_52	2012	cross
p654	Dic2 x Silur	TT06DC 42.13	3.5	2.75875486381323	NA	10	52	BX07.2.1f2.72	BX07.2.1f1.2.2	bordure3	bordure4	bordure5	BX07.2.1f1.24.1	BX07.2.1f2.49	BX07.2.1f1.45.1	10_52	2012	cross
p50	Dic2 x Lloyd	BX07.2.1f1.14.1	2	0.848769347881248	NA	1	53	bordure1	TT06DC 39.23	BX07.2.1f2.6	BX07.3.2f1.56	BX07.2.1f1.6.2	BX07.2.1f2.64	bordure7	bordure8	1_53	2012	cross
p93	Dic2 x Soldur	BX07.3.2f1.56	0	0.831228262859235	NA	2	53	TT06DC 39.23	BX07.2.1f2.6	BX07.2.1f2.60	TT06DC 40.10	dicA	BX07.2.1f1.6.2	BX07.2.1f2.64	BX07.2.1f1.14.1	2_53	2012	cross
p196	Dic2 x Silur	TT06DC 40.10	3	0.950068802830745	NA	3	53	BX07.2.1f2.6	BX07.2.1f2.60	BX07.2.1f2.76	TT06DC 38.18	TT06DC 38.51	dicA	BX07.2.1f1.6.2	BX07.3.2f1.56	3_53	2012	cross
p235	Dic2 x Silur	TT06DC 38.18	1.5	0.455011655011655	NA	4	53	BX07.2.1f2.60	BX07.2.1f2.76	BX07.3.2f1.57	BX07.2.1f1.9.1	BX07.2.1f2.80	TT06DC 38.51	dicA	TT06DC 40.10	4_53	2012	cross
p338	Dic2 x Lloyd	BX07.2.1f1.9.1	0	0.0690765926986399	NA	5	53	BX07.2.1f2.76	BX07.3.2f1.57	BX07.3.2f1.25	BX07.2.1f2.98	Soldur	BX07.2.1f2.80	TT06DC 38.51	TT06DC 38.18	5_53	2012	cross
p376	Dic2 x Lloyd	BX07.2.1f2.98	1.5	0.765239580379926	NA	6	53	BX07.3.2f1.57	BX07.3.2f1.25	BX07.2.1f2.93	TT06DC 42.14	BX07.2.1f2.19	Soldur	BX07.2.1f2.80	BX07.2.1f1.9.1	6_53	2012	cross
p481	Dic2 x Silur	TT06DC 42.14	3	1.01741539679398	NA	7	53	BX07.3.2f1.25	BX07.2.1f2.93	BX07.2.1f1.4.2	BX07.2.1f2.13	BX07.2.1f2.40	BX07.2.1f2.19	Soldur	BX07.2.1f2.98	7_53	2012	cross
p521	Dic2 x Lloyd	BX07.2.1f2.13	2.5	1.19736243747158	NA	8	53	BX07.2.1f2.93	BX07.2.1f1.4.2	BX07.2.1f1.45.1	BX07.2.1f2.49	TT06DC 40.34	BX07.2.1f2.40	BX07.2.1f2.19	TT06DC 42.14	8_53	2012	cross
p620	Dic2 x Lloyd	BX07.2.1f2.49	3	0.673439231621721	NA	9	53	BX07.2.1f1.4.2	BX07.2.1f1.45.1	TT06DC 42.13	BX07.2.1f1.24.1	BX07.2.1f2.82	TT06DC 40.34	BX07.2.1f2.40	BX07.2.1f2.13	9_53	2012	cross
p651	Dic2 x Lloyd	BX07.2.1f1.24.1	4	1.37872892347601	NA	10	53	BX07.2.1f1.45.1	TT06DC 42.13	bordure3	bordure4	bordure5	BX07.2.1f2.82	TT06DC 40.34	BX07.2.1f2.49	10_53	2012	cross
p53	Dic2 x Lloyd	BX07.2.1f2.64	0	0.767571682314134	NA	1	54	bordure1	BX07.2.1f1.14.1	BX07.3.2f1.56	BX07.2.1f1.6.2	pescadou	pescadou	bordure7	bordure8	1_54	2012	cross
p92	Dic2 x Lloyd	BX07.2.1f1.6.2	2	0.772652388797364	NA	2	54	BX07.2.1f1.14.1	BX07.3.2f1.56	TT06DC 40.10	dicA	pescadou	pescadou	pescadou	BX07.2.1f2.64	2_54	2012	cross
p197	dicA	dicA	4	1.13092195793198	NA	3	54	BX07.3.2f1.56	TT06DC 40.10	TT06DC 38.18	TT06DC 38.51	pescadou	pescadou	pescadou	BX07.2.1f1.6.2	3_54	2012	dicA
p234	Dic2 x Silur	TT06DC 38.51	2	0.0484860478923412	NA	4	54	TT06DC 40.10	TT06DC 38.18	BX07.2.1f1.9.1	BX07.2.1f2.80	pescadou	pescadou	pescadou	dicA	4_54	2012	cross
p339	Dic2 x Lloyd	BX07.2.1f2.80	2	0.999642090193271	NA	5	54	TT06DC 38.18	BX07.2.1f1.9.1	BX07.2.1f2.98	Soldur	pescadou	pescadou	pescadou	TT06DC 38.51	5_54	2012	cross
p375	Soldur	Soldur	0	0.0666288630564219	NA	6	54	BX07.2.1f1.9.1	BX07.2.1f2.98	TT06DC 42.14	BX07.2.1f2.19	pescadou	pescadou	pescadou	BX07.2.1f2.80	6_54	2012	Soldur
p482	Dic2 x Lloyd	BX07.2.1f2.19	3	1.07599445873738	NA	7	54	BX07.2.1f2.98	TT06DC 42.14	BX07.2.1f2.13	BX07.2.1f2.40	pescadou	pescadou	pescadou	Soldur	7_54	2012	cross
p519	Dic2 x Lloyd	BX07.2.1f2.40	2	1.27194179172351	NA	8	54	TT06DC 42.14	BX07.2.1f2.13	BX07.2.1f2.49	TT06DC 40.34	pescadou	pescadou	pescadou	BX07.2.1f2.19	8_54	2012	cross
p621	Dic2 x Silur	TT06DC 40.34	2.5	1.20539342445512	NA	9	54	BX07.2.1f2.13	BX07.2.1f2.49	BX07.2.1f1.24.1	BX07.2.1f2.82	pescadou	pescadou	pescadou	BX07.2.1f2.40	9_54	2012	cross
p649	Dic2 x Lloyd	BX07.2.1f2.82	4	1.07107843137255	NA	10	54	BX07.2.1f2.49	BX07.2.1f1.24.1	bordure3	bordure4	bordure5	pescadou	pescadou	TT06DC 40.34	10_54	2012	cross
pp11	pescadou	pescadou	5	1.33595534128394	NA	1	55	bordure1	BX07.2.1f2.64	BX07.2.1f1.6.2	pescadou	BX07.3.2f2.24	Soldur	bordure7	bordure8	1_55	2012	pescadou
pp20	pescadou	pescadou	4	1.02159985356031	NA	2	55	BX07.2.1f2.64	BX07.2.1f1.6.2	dicA	pescadou	BX07.2.1f1.34.2	BX07.3.2f2.24	Soldur	pescadou	2_55	2012	pescadou
pp41	pescadou	pescadou	4	1.10575977983094	NA	3	55	BX07.2.1f1.6.2	dicA	TT06DC 38.51	pescadou	BX07.3.2f2.89	BX07.2.1f1.34.2	BX07.3.2f2.24	pescadou	3_55	2012	pescadou
pp49	pescadou	pescadou	3	1.22517482517483	NA	4	55	dicA	TT06DC 38.51	BX07.2.1f2.80	pescadou	BX07.3.2f1.65	BX07.3.2f2.89	BX07.2.1f1.34.2	pescadou	4_55	2012	pescadou
pp70	pescadou	pescadou	3	1.01395848246242	NA	5	55	TT06DC 38.51	BX07.2.1f2.80	Soldur	pescadou	TT06DC 42.46	BX07.3.2f1.65	BX07.3.2f2.89	pescadou	5_55	2012	pescadou
pp80	pescadou	pescadou	3	1.60674794442869	NA	6	55	BX07.2.1f2.80	Soldur	BX07.2.1f2.19	pescadou	BX07.3.2f2.47	TT06DC 42.46	BX07.3.2f1.65	pescadou	6_55	2012	pescadou
pp101	pescadou	pescadou	3.5	1.13951219512195	NA	7	55	Soldur	BX07.2.1f2.19	BX07.2.1f2.40	pescadou	BX07.2.1f1.37.1	BX07.3.2f2.47	TT06DC 42.46	pescadou	7_55	2012	pescadou
pp110	pescadou	pescadou	3	1.3356070941337	NA	8	55	BX07.2.1f2.19	BX07.2.1f2.40	TT06DC 40.34	pescadou	TT06DC 44.31	BX07.2.1f1.37.1	BX07.3.2f2.47	pescadou	8_55	2012	pescadou
pp131	pescadou	pescadou	3	1.17821177906622	NA	9	55	BX07.2.1f2.40	TT06DC 40.34	BX07.2.1f2.82	pescadou	TT06DC 40.47	TT06DC 44.31	BX07.2.1f1.37.1	pescadou	9_55	2012	pescadou
pp140	pescadou	pescadou	4	3.09079118028534	NA	10	55	TT06DC 40.34	BX07.2.1f2.82	bordure3	bordure4	bordure5	TT06DC 40.47	TT06DC 44.31	pescadou	10_55	2012	pescadou
p54	Soldur	Soldur	0	0.0573940020682523	NA	1	56	bordure1	pescadou	pescadou	BX07.3.2f2.24	TT06DC 40.35	TT06DC 40.32	bordure7	bordure8	1_56	2012	Soldur
p91	Dic2 x Soldur	BX07.3.2f2.24	0	0.0620924298270485	NA	2	56	pescadou	pescadou	pescadou	BX07.2.1f1.34.2	BX07.3.2f2.39	TT06DC 40.35	TT06DC 40.32	Soldur	2_56	2012	cross
p198	Dic2 x Lloyd	BX07.2.1f1.34.2	2	1.08217023786121	NA	3	56	pescadou	pescadou	pescadou	BX07.3.2f2.89	TT06DC 39.29	BX07.3.2f2.39	TT06DC 40.35	BX07.3.2f2.24	3_56	2012	cross
p233	Dic2 x Soldur	BX07.3.2f2.89	1	0.119347319347319	NA	4	56	pescadou	pescadou	pescadou	BX07.3.2f1.65	TT06DC 39.11	TT06DC 39.29	BX07.3.2f2.39	BX07.2.1f1.34.2	4_56	2012	cross
p340	Dic2 x Soldur	BX07.3.2f1.65	1	0.0459299681673488	NA	5	56	pescadou	pescadou	pescadou	TT06DC 42.46	TT06DC 39.37	TT06DC 39.11	TT06DC 39.29	BX07.3.2f2.89	5_56	2012	cross
p374	Dic2 x Silur	TT06DC 42.46	3	1.57045647859371	NA	6	56	pescadou	pescadou	pescadou	BX07.3.2f2.47	BX07.2.1f1.48.1	TT06DC 39.37	TT06DC 39.11	BX07.3.2f1.65	6_56	2012	cross
p483	Dic2 x Soldur	BX07.3.2f2.47	0	0.0702439024390244	NA	7	56	pescadou	pescadou	pescadou	BX07.2.1f1.37.1	TT06DC 39.10	BX07.2.1f1.48.1	TT06DC 39.37	TT06DC 42.46	7_56	2012	cross
p518	Dic2 x Lloyd	BX07.2.1f1.37.1	3	1.14097316962256	NA	8	56	pescadou	pescadou	pescadou	TT06DC 44.31	TT06DC 42.44	TT06DC 39.10	BX07.2.1f1.48.1	BX07.3.2f2.47	8_56	2012	cross
p622	Dic2 x Silur	TT06DC 44.31	0	1.16911764705882	NA	9	56	pescadou	pescadou	pescadou	TT06DC 40.47	BX07.2.1f2.51	TT06DC 42.44	TT06DC 39.10	BX07.2.1f1.37.1	9_56	2012	cross
p648	Dic2 x Silur	TT06DC 40.47	3	1.58625162127108	NA	10	56	pescadou	pescadou	bordure3	bordure4	bordure5	BX07.2.1f2.51	TT06DC 42.44	TT06DC 44.31	10_56	2012	cross
p55	Dic2 x Silur	TT06DC 40.32	3.5	1.29834539813857	NA	1	57	bordure1	Soldur	BX07.3.2f2.24	TT06DC 40.35	BX07.3.2f2.70	TT06DC 39.36	bordure7	bordure8	1_57	2012	cross
p90	Dic2 x Silur	TT06DC 40.35	2	1.37312163311596	NA	2	57	Soldur	BX07.3.2f2.24	BX07.2.1f1.34.2	BX07.3.2f2.39	BX07.2.1f1.8.1	BX07.3.2f2.70	TT06DC 39.36	TT06DC 40.32	2_57	2012	cross
p199	Dic2 x Soldur	BX07.3.2f2.39	2	0.0690765926986399	NA	3	57	BX07.3.2f2.24	BX07.2.1f1.34.2	BX07.3.2f2.89	TT06DC 39.29	TT06DC 42.9	BX07.2.1f1.8.1	BX07.3.2f2.70	TT06DC 40.35	3_57	2012	cross
p232	Dic2 x Silur	TT06DC 39.29	2	0.949184149184149	NA	4	57	BX07.2.1f1.34.2	BX07.3.2f2.89	BX07.3.2f1.65	TT06DC 39.11	TT06DC 44.33	TT06DC 42.9	BX07.2.1f1.8.1	BX07.3.2f2.39	4_57	2012	cross
p341	Dic2 x Silur	TT06DC 39.11	0	0.587994542974079	NA	5	57	BX07.3.2f2.89	BX07.3.2f1.65	TT06DC 42.46	TT06DC 39.37	BX07.2.1f1.47.2	TT06DC 44.33	TT06DC 42.9	TT06DC 39.29	5_57	2012	cross
p373	Dic2 x Silur	TT06DC 39.37	2.5	1.07916089451811	NA	6	57	BX07.3.2f1.65	TT06DC 42.46	BX07.3.2f2.47	BX07.2.1f1.48.1	TT06DC 39.9	BX07.2.1f1.47.2	TT06DC 44.33	TT06DC 39.11	6_57	2012	cross
p484	Dic2 x Lloyd	BX07.2.1f1.48.1	3	1.06536585365854	NA	7	57	TT06DC 42.46	BX07.3.2f2.47	BX07.2.1f1.37.1	TT06DC 39.10	TT06DC 44.3	TT06DC 39.9	BX07.2.1f1.47.2	TT06DC 39.37	7_57	2012	cross
p517	Dic2 x Silur	TT06DC 39.10	1.5	1.29195088676671	NA	8	57	BX07.3.2f2.47	BX07.2.1f1.37.1	TT06DC 44.31	TT06DC 42.44	TT06DC 44.56	TT06DC 44.3	TT06DC 39.9	BX07.2.1f1.48.1	8_57	2012	cross
p623	Dic2 x Silur	TT06DC 42.44	2.5	1.13643790849673	NA	9	57	BX07.2.1f1.37.1	TT06DC 44.31	TT06DC 40.47	BX07.2.1f2.51	BX07.3.2f2.27	TT06DC 44.56	TT06DC 44.3	TT06DC 39.10	9_57	2012	cross
p645	Dic2 x Lloyd	BX07.2.1f2.51	2.5	1.23447712418301	NA	10	57	TT06DC 44.31	TT06DC 40.47	bordure3	bordure4	bordure5	BX07.3.2f2.27	TT06DC 44.56	TT06DC 42.44	10_57	2012	cross
p59	Dic2 x Silur	TT06DC 39.36	2	0.264219234746639	NA	1	58	bordure1	TT06DC 40.32	TT06DC 40.35	BX07.3.2f2.70	TT06DC 38.44	TT06DC 40.33	bordure7	bordure8	1_58	2012	cross
p89	Dic2 x Soldur	BX07.3.2f2.70	0	0.0598242132123618	NA	2	58	TT06DC 40.32	TT06DC 40.35	BX07.3.2f2.39	BX07.2.1f1.8.1	TT06DC 42.46	TT06DC 38.44	TT06DC 40.33	TT06DC 39.36	2_58	2012	cross
p200	Dic2 x Lloyd	BX07.2.1f1.8.1	1	0.0690765926986399	NA	3	58	TT06DC 40.35	BX07.3.2f2.39	TT06DC 39.29	TT06DC 42.9	BX07.2.1f2.11	TT06DC 42.46	TT06DC 38.44	BX07.3.2f2.70	3_58	2012	cross
p231	Dic2 x Silur	TT06DC 42.9	1.5	0.227505827505828	NA	4	58	BX07.3.2f2.39	TT06DC 39.29	TT06DC 39.11	TT06DC 44.33	BX07.2.1f1.40.2	BX07.2.1f2.11	TT06DC 42.46	BX07.2.1f1.8.1	4_58	2012	cross
p343	Dic2 x Silur	TT06DC 44.33	3	1.47972781400624	NA	5	58	TT06DC 39.29	TT06DC 39.11	TT06DC 39.37	BX07.2.1f1.47.2	BX07.2.1f1.44.2	BX07.2.1f1.40.2	BX07.2.1f2.11	TT06DC 42.9	5_58	2012	cross
p372	Dic2 x Lloyd	BX07.2.1f1.47.2	2	0.0326538689887196	NA	6	58	TT06DC 39.11	TT06DC 39.37	BX07.2.1f1.48.1	TT06DC 39.9	dicF	BX07.2.1f1.44.2	BX07.2.1f1.40.2	TT06DC 44.33	6_58	2012	cross
p485	Dic2 x Silur	TT06DC 39.9	2	0.113170731707317	NA	7	58	TT06DC 39.37	BX07.2.1f1.48.1	TT06DC 39.10	TT06DC 44.3	TT06DC 38.15	dicF	BX07.2.1f1.44.2	BX07.2.1f1.47.2	7_58	2012	cross
p515	Dic2 x Silur	TT06DC 44.3	1	0.984538426557526	NA	8	58	BX07.2.1f1.48.1	TT06DC 39.10	TT06DC 42.44	TT06DC 44.56	TT06DC 38.35	TT06DC 38.15	dicF	TT06DC 39.9	8_58	2012	cross
p624	Dic2 x Silur	TT06DC 44.56	1	0.0580065359477124	NA	9	58	TT06DC 39.10	TT06DC 42.44	BX07.2.1f2.51	BX07.3.2f2.27	BX07.2.1f1.36.2	TT06DC 38.35	TT06DC 38.15	TT06DC 44.3	9_58	2012	cross
p644	Dic2 x Soldur	BX07.3.2f2.27	0	1.10375816993464	NA	10	58	TT06DC 42.44	BX07.2.1f2.51	bordure3	bordure4	bordure5	BX07.2.1f1.36.2	TT06DC 38.35	TT06DC 44.56	10_58	2012	cross
p60	Dic2 x Silur	TT06DC 40.33	4	0.0573940020682523	NA	1	59	bordure1	TT06DC 39.36	BX07.3.2f2.70	TT06DC 38.44	pescadou	pescadou	bordure7	bordure8	1_59	2012	cross
p88	Dic2 x Silur	TT06DC 38.44	0	0.0570921086018777	NA	2	59	TT06DC 39.36	BX07.3.2f2.70	BX07.2.1f1.8.1	TT06DC 42.46	pescadou	pescadou	pescadou	TT06DC 40.33	2_59	2012	cross
p201	Dic2 x Silur	TT06DC 42.46	2	0.999642090193271	NA	3	59	BX07.3.2f2.70	BX07.2.1f1.8.1	TT06DC 42.9	BX07.2.1f2.11	pescadou	pescadou	pescadou	TT06DC 38.44	3_59	2012	cross
p226	Dic2 x Lloyd	BX07.2.1f2.11	2.5	1.07599067599068	NA	4	59	BX07.2.1f1.8.1	TT06DC 42.9	TT06DC 44.33	BX07.2.1f1.40.2	pescadou	pescadou	pescadou	TT06DC 42.46	4_59	2012	cross
p344	Dic2 x Lloyd	BX07.2.1f1.40.2	3	1.51375106322654	NA	5	59	TT06DC 42.9	TT06DC 44.33	BX07.2.1f1.47.2	BX07.2.1f1.44.2	pescadou	pescadou	pescadou	BX07.2.1f2.11	5_59	2012	cross
p371	Dic2 x Lloyd	BX07.2.1f1.44.2	2.5	1.07206292819081	NA	6	59	TT06DC 44.33	BX07.2.1f1.47.2	TT06DC 39.9	dicF	pescadou	pescadou	pescadou	BX07.2.1f1.40.2	6_59	2012	cross
p486	dicF	dicF	4	0.421463414634146	NA	7	59	BX07.2.1f1.47.2	TT06DC 39.9	TT06DC 44.3	TT06DC 38.15	pescadou	pescadou	pescadou	BX07.2.1f1.44.2	7_59	2012	dicF
p514	Dic2 x Silur	TT06DC 38.15	1	1.17735334242838	NA	8	59	TT06DC 39.9	TT06DC 44.3	TT06DC 44.56	TT06DC 38.35	pescadou	pescadou	pescadou	dicF	8_59	2012	cross
p625	Dic2 x Silur	TT06DC 38.35	2	0.875	NA	9	59	TT06DC 44.3	TT06DC 44.56	BX07.3.2f2.27	BX07.2.1f1.36.2	pescadou	pescadou	pescadou	TT06DC 38.15	9_59	2012	cross
p643	Dic2 x Lloyd	BX07.2.1f1.36.2	0	0.0580065359477124	NA	10	59	TT06DC 44.56	BX07.3.2f2.27	bordure3	bordure4	bordure5	pescadou	pescadou	TT06DC 38.35	10_59	2012	cross
pp12	pescadou	pescadou	5	1.38107549120993	NA	1	60	bordure1	TT06DC 40.33	TT06DC 38.44	pescadou	TT06DC 40.52	TT06DC 42.28	bordure7	bordure8	1_60	2012	pescadou
pp19	pescadou	pescadou	5	1.13296117736615	NA	2	60	TT06DC 40.33	TT06DC 38.44	TT06DC 42.46	pescadou	TT06DC 40.49	TT06DC 40.52	TT06DC 42.28	pescadou	2_60	2012	pescadou
pp42	pescadou	pescadou	3	0.298138869005011	NA	3	60	TT06DC 38.44	TT06DC 42.46	BX07.2.1f2.11	pescadou	BX07.3.2f1.17	TT06DC 40.49	TT06DC 40.52	pescadou	3_60	2012	pescadou
pp48	pescadou	pescadou	3	1.25874125874126	NA	4	60	TT06DC 42.46	BX07.2.1f2.11	BX07.2.1f1.40.2	pescadou	TT06DC 42.22	BX07.3.2f1.17	TT06DC 40.49	pescadou	4_60	2012	pescadou
pp71	pescadou	pescadou	3.5	1.56365182874965	NA	5	60	BX07.2.1f2.11	BX07.2.1f1.40.2	BX07.2.1f1.44.2	pescadou	BX07.3.2f1.59	TT06DC 42.22	BX07.3.2f1.17	pescadou	5_60	2012	pescadou
pp79	pescadou	pescadou	3	1.13296117736615	NA	6	60	BX07.2.1f1.40.2	BX07.2.1f1.44.2	dicF	pescadou	BX07.3.2f1.69	BX07.3.2f1.59	TT06DC 42.22	pescadou	6_60	2012	pescadou
pp102	pescadou	pescadou	4	1.44	NA	7	60	BX07.2.1f1.44.2	dicF	TT06DC 38.15	pescadou	TT06DC 44.48	BX07.3.2f1.69	BX07.3.2f1.59	pescadou	7_60	2012	pescadou
pp109	pescadou	pescadou	2.5	1.3137789904502	NA	8	60	dicF	TT06DC 38.15	TT06DC 38.35	pescadou	TT06DC 40.52	TT06DC 44.48	BX07.3.2f1.69	pescadou	8_60	2012	pescadou
pp132	pescadou	pescadou	3	1.33251633986928	NA	9	60	TT06DC 38.15	TT06DC 38.35	BX07.2.1f1.36.2	pescadou	BX07.3.2f1.61	TT06DC 40.52	TT06DC 44.48	pescadou	9_60	2012	pescadou
pp139	pescadou	pescadou	3.5	1.16911764705882	NA	10	60	TT06DC 38.35	BX07.2.1f1.36.2	bordure3	bordure4	bordure5	BX07.3.2f1.61	TT06DC 40.52	pescadou	10_60	2012	pescadou
p63	Dic2 x Silur	TT06DC 42.28	5	1.27766287487073	NA	1	61	bordure1	pescadou	pescadou	TT06DC 40.52	TT06DC 40.5	TT06DC 39.30	bordure7	bordure8	1_61	2012	cross
p86	Dic2 x Silur	TT06DC 40.52	2	1.01116467901548	NA	2	61	pescadou	pescadou	pescadou	TT06DC 40.49	BX07.2.1f2.62	TT06DC 40.5	TT06DC 39.30	TT06DC 42.28	2_61	2012	cross
p202	Dic2 x Silur	TT06DC 40.49	0	0.318147304479879	NA	3	61	pescadou	pescadou	pescadou	BX07.3.2f1.17	dicE	BX07.2.1f2.62	TT06DC 40.5	TT06DC 40.52	3_61	2012	cross
p225	Dic2 x Soldur	BX07.3.2f1.17	2	1.03869463869464	NA	4	61	pescadou	pescadou	pescadou	TT06DC 42.22	BX07.2.1f2.86	dicE	BX07.2.1f2.62	TT06DC 40.49	4_61	2012	cross
p345	Dic2 x Silur	TT06DC 42.22	3	1.53870144598809	NA	5	61	pescadou	pescadou	pescadou	BX07.3.2f1.59	TT06DC 44.54	BX07.2.1f2.86	dicE	BX07.3.2f1.17	5_61	2012	cross
p370	Dic2 x Soldur	BX07.3.2f1.59	2.5	0.422481603653895	NA	6	61	pescadou	pescadou	pescadou	BX07.3.2f1.69	BX07.2.1f2.70	TT06DC 44.54	BX07.2.1f2.86	TT06DC 42.22	6_61	2012	cross
p487	Dic2 x Soldur	BX07.3.2f1.69	0	1.7990243902439	NA	7	61	pescadou	pescadou	pescadou	TT06DC 44.48	TT06DC 40.29	BX07.2.1f2.70	TT06DC 44.54	BX07.3.2f1.59	7_61	2012	cross
p513	Dic2 x Silur	TT06DC 44.48	2	1.26102773988176	NA	8	61	pescadou	pescadou	pescadou	TT06DC 40.52	BX07.2.1f1.32.1	TT06DC 40.29	BX07.2.1f2.70	BX07.3.2f1.69	8_61	2012	cross
p626	Dic2 x Silur	TT06DC 40.52	1	0.348356113779091	NA	9	61	pescadou	pescadou	pescadou	BX07.3.2f1.61	BX07.3.2f1.29	BX07.2.1f1.32.1	TT06DC 40.29	TT06DC 44.48	9_61	2012	cross
p642	Dic2 x Soldur	BX07.3.2f1.61	2.5	0.940359477124183	NA	10	61	pescadou	pescadou	bordure3	bordure4	bordure5	BX07.3.2f1.29	BX07.2.1f1.32.1	TT06DC 40.52	10_61	2012	cross
p64	Dic2 x Silur	TT06DC 39.30	4	1.23629782833506	NA	1	62	bordure1	TT06DC 42.28	TT06DC 40.52	TT06DC 40.5	TT06DC 39.31	TT06DC 42.35	bordure7	bordure8	1_62	2012	cross
p85	Dic2 x Silur	TT06DC 40.5	2	0.848769347881248	NA	2	62	TT06DC 42.28	TT06DC 40.52	TT06DC 40.49	BX07.2.1f2.62	BX07.3.2f2.17	TT06DC 39.31	TT06DC 42.35	TT06DC 39.30	2_62	2012	cross
p203	Dic2 x Lloyd	BX07.2.1f2.62	0	0.986332574031891	NA	3	62	TT06DC 40.52	TT06DC 40.49	BX07.3.2f1.17	dicE	BX07.2.1f2.89	BX07.3.2f2.17	TT06DC 39.31	TT06DC 40.5	3_62	2012	cross
p223	dicE	dicE	0	0.0428904428904429	NA	4	62	TT06DC 40.49	BX07.3.2f1.17	TT06DC 42.22	BX07.2.1f2.86	TT06DC 38.32	BX07.2.1f2.89	BX07.3.2f2.17	BX07.2.1f2.62	4_62	2012	dicE
p347	Dic2 x Lloyd	BX07.2.1f2.86	2	0.894527927417068	NA	5	62	BX07.3.2f1.17	TT06DC 42.22	BX07.3.2f1.59	TT06DC 44.54	BX07.2.1f2.9	TT06DC 38.32	BX07.2.1f2.89	dicE	5_62	2012	cross
p369	Dic2 x Silur	TT06DC 44.54	2	0.0570921086018777	NA	6	62	TT06DC 42.22	BX07.3.2f1.59	BX07.3.2f1.69	BX07.2.1f2.70	TT06DC 42.2	BX07.2.1f2.9	TT06DC 38.32	BX07.2.1f2.86	6_62	2012	cross
p489	Dic2 x Lloyd	BX07.2.1f2.70	4	1.08878048780488	NA	7	62	BX07.3.2f1.59	BX07.3.2f1.69	TT06DC 44.48	TT06DC 40.29	BX07.2.1f1.25.1	TT06DC 42.2	BX07.2.1f2.9	TT06DC 44.54	7_62	2012	cross
p512	Dic2 x Silur	TT06DC 40.29	2	1.26284674852206	NA	8	62	BX07.3.2f1.69	TT06DC 44.48	TT06DC 40.52	BX07.2.1f1.32.1	BX07.2.1f1.15.1	BX07.2.1f1.25.1	TT06DC 42.2	BX07.2.1f2.70	8_62	2012	cross
p628	Dic2 x Lloyd	BX07.2.1f1.32.1	1.5	0.939416328038419	NA	9	62	TT06DC 44.48	TT06DC 40.52	BX07.3.2f1.61	BX07.3.2f1.29	BX07.2.1f1.49.2	BX07.2.1f1.15.1	BX07.2.1f1.25.1	TT06DC 40.29	9_62	2012	cross
p641	Dic2 x Soldur	BX07.3.2f1.29	0	0.0580065359477124	NA	10	62	TT06DC 40.52	BX07.3.2f1.61	bordure3	bordure4	bordure5	BX07.2.1f1.49.2	BX07.2.1f1.15.1	BX07.2.1f1.32.1	10_62	2012	cross
p65	Dic2 x Silur	TT06DC 42.35	4	1.33971044467425	NA	1	63	bordure1	TT06DC 39.30	TT06DC 40.5	TT06DC 39.31	TT06DC 44.56	BX07.2.1f1.43.2	bordure7	bordure8	1_63	2012	cross
p84	Dic2 x Silur	TT06DC 39.31	3	0.65805387575591	NA	2	63	TT06DC 39.30	TT06DC 40.5	BX07.2.1f2.62	BX07.3.2f2.17	BX07.2.1f1.48.2	TT06DC 44.56	BX07.2.1f1.43.2	TT06DC 42.35	2_63	2012	cross
p204	Dic2 x Soldur	BX07.3.2f2.17	1	0.662363958491521	NA	3	63	TT06DC 40.5	BX07.2.1f2.62	dicE	BX07.2.1f2.89	BX07.3.2f2.18	BX07.2.1f1.48.2	TT06DC 44.56	TT06DC 39.31	3_63	2012	cross
p222	Dic2 x Lloyd	BX07.2.1f2.89	3	1.18041958041958	NA	4	63	BX07.2.1f2.62	dicE	BX07.2.1f2.86	TT06DC 38.32	TT06DC 40.46	BX07.3.2f2.18	BX07.2.1f1.48.2	BX07.3.2f2.17	4_63	2012	cross
p348	Dic2 x Silur	TT06DC 38.32	2	1.18826739427012	NA	5	63	dicE	BX07.2.1f2.86	TT06DC 44.54	BX07.2.1f2.9	BX07.3.2f1.12	TT06DC 40.46	BX07.3.2f2.18	BX07.2.1f2.89	5_63	2012	cross
p368	Dic2 x Lloyd	BX07.2.1f2.9	2	1.49106889707967	NA	6	63	BX07.2.1f2.86	TT06DC 44.54	BX07.2.1f2.70	TT06DC 42.2	BX07.3.2f2.31	BX07.3.2f1.12	TT06DC 40.46	TT06DC 38.32	6_63	2012	cross
p490	Dic2 x Silur	TT06DC 42.2	3	0.651707317073171	NA	7	63	TT06DC 44.54	BX07.2.1f2.70	TT06DC 40.29	BX07.2.1f1.25.1	BX07.3.2f2.26	BX07.3.2f2.31	BX07.3.2f1.12	BX07.2.1f2.9	7_63	2012	cross
p511	Dic2 x Lloyd	BX07.2.1f1.25.1	3	0.866302864938609	NA	8	63	BX07.2.1f2.70	TT06DC 40.29	BX07.2.1f1.32.1	BX07.2.1f1.15.1	BX07.3.2f1.24	BX07.3.2f2.26	BX07.3.2f2.31	TT06DC 42.2	8_63	2012	cross
p629	Dic2 x Lloyd	BX07.2.1f1.15.1	2	1.17584041374215	NA	9	63	TT06DC 40.29	BX07.2.1f1.32.1	BX07.3.2f1.29	BX07.2.1f1.49.2	TT06DC 42.18	BX07.3.2f1.24	BX07.3.2f2.26	BX07.2.1f1.25.1	9_63	2012	cross
p640	Dic2 x Lloyd	BX07.2.1f1.49.2	3.5	1.33251633986928	NA	10	63	BX07.2.1f1.32.1	BX07.3.2f1.29	bordure3	bordure4	bordure5	TT06DC 42.18	BX07.3.2f1.24	BX07.2.1f1.15.1	10_63	2012	cross
p66	Dic2 x Lloyd	BX07.2.1f1.43.2	1	0.0367114788004137	NA	1	64	bordure1	TT06DC 42.35	TT06DC 39.31	TT06DC 44.56	pescadou	pescadou	bordure7	bordure8	1_64	2012	cross
p83	Dic2 x Silur	TT06DC 44.56	1	0.0573940020682523	NA	2	64	TT06DC 42.35	TT06DC 39.31	BX07.3.2f2.17	BX07.2.1f1.48.2	pescadou	pescadou	pescadou	BX07.2.1f1.43.2	2_64	2012	cross
p205	Dic2 x Lloyd	BX07.2.1f1.48.2	3	0.601619843077702	NA	3	64	TT06DC 39.31	BX07.3.2f2.17	BX07.2.1f2.89	BX07.3.2f2.18	pescadou	pescadou	pescadou	TT06DC 44.56	3_64	2012	cross
p221	Dic2 x Soldur	BX07.3.2f2.18	0	0.0391608391608392	NA	4	64	BX07.3.2f2.17	BX07.2.1f2.89	TT06DC 38.32	TT06DC 40.46	pescadou	pescadou	pescadou	BX07.2.1f1.48.2	4_64	2012	cross
p349	Dic2 x Silur	TT06DC 40.46	1.5	1.09913597089586	NA	5	64	BX07.2.1f2.89	TT06DC 38.32	BX07.2.1f2.9	BX07.3.2f1.12	pescadou	pescadou	pescadou	BX07.3.2f2.18	5_64	2012	cross
p367	Dic2 x Soldur	BX07.3.2f1.12	0	0.909667597056585	NA	6	64	TT06DC 38.32	BX07.2.1f2.9	TT06DC 42.2	BX07.3.2f2.31	pescadou	pescadou	pescadou	TT06DC 40.46	6_64	2012	cross
p491	Dic2 x Soldur	BX07.3.2f2.31	1.5	0.460487804878049	NA	7	64	BX07.2.1f2.9	TT06DC 42.2	BX07.2.1f1.25.1	BX07.3.2f2.26	pescadou	pescadou	pescadou	BX07.3.2f1.12	7_64	2012	cross
p510	Dic2 x Soldur	BX07.3.2f2.26	1	0.360618462937699	NA	8	64	TT06DC 42.2	BX07.2.1f1.25.1	BX07.2.1f1.15.1	BX07.3.2f1.24	pescadou	pescadou	pescadou	BX07.3.2f2.31	8_64	2012	cross
p630	Dic2 x Soldur	BX07.3.2f1.24	0	0.0580065359477124	NA	9	64	BX07.2.1f1.25.1	BX07.2.1f1.15.1	BX07.2.1f1.49.2	TT06DC 42.18	pescadou	pescadou	pescadou	BX07.3.2f2.26	9_64	2012	cross
p637	Dic2 x Silur	TT06DC 42.18	4	0.503197442046363	NA	10	64	BX07.2.1f1.15.1	BX07.2.1f1.49.2	bordure3	bordure4	bordure5	pescadou	pescadou	BX07.3.2f1.24	10_64	2012	cross
pp13	pescadou	pescadou	4	1.31902792140641	NA	1	65	bordure1	BX07.2.1f1.43.2	TT06DC 44.56	pescadou	TT06DC 39.28	BX07.2.1f2.39	bordure7	bordure8	1_65	2012	pescadou
pp18	pescadou	pescadou	4	1.40175801447777	NA	2	65	BX07.2.1f1.43.2	TT06DC 44.56	BX07.2.1f1.48.2	pescadou	BX07.2.1f1.40.1	TT06DC 39.28	BX07.2.1f2.39	pescadou	2_65	2012	pescadou
pp43	pescadou	pescadou	4	1.06732472791698	NA	3	65	TT06DC 44.56	BX07.2.1f1.48.2	BX07.3.2f2.18	pescadou	BX07.2.1f1.28.1	BX07.2.1f1.40.1	TT06DC 39.28	pescadou	3_65	2012	pescadou
pp47	pescadou	pescadou	3	1.25687645687646	NA	4	65	BX07.2.1f1.48.2	BX07.3.2f2.18	TT06DC 40.46	pescadou	TT06DC 39.32	BX07.2.1f1.28.1	BX07.2.1f1.40.1	pescadou	4_65	2012	pescadou
pp72	pescadou	pescadou	3	1.58179756166714	NA	5	65	BX07.3.2f2.18	TT06DC 40.46	BX07.3.2f1.12	pescadou	TT06DC 44.36	TT06DC 39.32	BX07.2.1f1.28.1	pescadou	5_65	2012	pescadou
pp78	pescadou	pescadou	3.5	1.09974272709282	NA	6	65	TT06DC 40.46	BX07.3.2f1.12	BX07.3.2f2.31	pescadou	BX07.3.2f2.67	TT06DC 44.36	TT06DC 39.32	pescadou	6_65	2012	pescadou
pp103	pescadou	pescadou	4	NA	NA	7	65	BX07.3.2f1.12	BX07.3.2f2.31	BX07.3.2f2.26	pescadou	BX07.3.2f2.62	BX07.3.2f2.67	TT06DC 44.36	pescadou	7_65	2012	pescadou
pp108	pescadou	pescadou	2.5	1.32287403365166	NA	8	65	BX07.3.2f2.31	BX07.3.2f2.26	BX07.3.2f1.24	pescadou	BX07.2.1f1.25.2	BX07.3.2f2.62	BX07.3.2f2.67	pescadou	8_65	2012	pescadou
pp133	pescadou	pescadou	3	1.43055555555556	NA	9	65	BX07.3.2f2.26	BX07.3.2f1.24	TT06DC 42.18	pescadou	NA	BX07.2.1f1.25.2	BX07.3.2f2.62	pescadou	9_65	2012	pescadou
pp138	pescadou	pescadou	4	NA	NA	10	65	BX07.3.2f1.24	TT06DC 42.18	bordure3	bordure4	bordure5	NA	BX07.2.1f1.25.2	pescadou	10_65	2012	pescadou
p67	Dic2 x Lloyd	BX07.2.1f2.39	3	1.23629782833506	NA	1	66	bordure1	pescadou	pescadou	TT06DC 39.28	BX07.2.1f1.24.2	TT06DC 42.25	bordure7	bordure8	1_66	2012	cross
p82	Dic2 x Silur	TT06DC 39.28	2	1.19493278179938	NA	2	66	pescadou	pescadou	pescadou	BX07.2.1f1.40.1	BX07.3.2f1.84	BX07.2.1f1.24.2	TT06DC 42.25	BX07.2.1f2.39	2_66	2012	cross
p207	Dic2 x Lloyd	BX07.2.1f1.40.1	1.5	0.833981841763943	NA	3	66	pescadou	pescadou	pescadou	BX07.2.1f1.28.1	TT06DC 44.45	BX07.3.2f1.84	BX07.2.1f1.24.2	TT06DC 39.28	3_66	2012	cross
p220	Dic2 x Lloyd	BX07.2.1f1.28.1	2	1.07785547785548	NA	4	66	pescadou	pescadou	pescadou	TT06DC 39.32	BX07.2.1f1.39.2	TT06DC 44.45	BX07.3.2f1.84	BX07.2.1f1.40.1	4_66	2012	cross
p350	Dic2 x Silur	TT06DC 39.32	2	1.58633399489651	NA	5	66	pescadou	pescadou	pescadou	TT06DC 44.36	TT06DC 39.4	BX07.2.1f1.39.2	TT06DC 44.45	BX07.2.1f1.28.1	5_66	2012	cross
p366	Dic2 x Silur	TT06DC 44.36	2	1.08549376607956	NA	6	66	pescadou	pescadou	pescadou	BX07.3.2f2.67	TT06DC 42.7	TT06DC 39.4	BX07.2.1f1.39.2	TT06DC 39.32	6_66	2012	cross
p492	Dic2 x Soldur	BX07.3.2f2.67	2	1.69365853658537	NA	7	66	pescadou	pescadou	pescadou	BX07.3.2f2.62	TT06DC 40.47	TT06DC 42.7	TT06DC 39.4	TT06DC 44.36	7_66	2012	cross
p507	Dic2 x Soldur	BX07.3.2f2.62	0	0.055025011368804	NA	8	66	pescadou	pescadou	pescadou	BX07.2.1f1.25.2	TT06DC 38.29	TT06DC 40.47	TT06DC 42.7	BX07.3.2f2.67	8_66	2012	cross
p631	Dic2 x Lloyd	BX07.2.1f1.25.2	3	0.875	NA	9	66	pescadou	pescadou	pescadou	NA	NA	TT06DC 38.29	TT06DC 40.47	BX07.3.2f2.62	9_66	2012	cross
NA	NA	NA	NA	NA	NA	10	66	pescadou	pescadou	bordure3	bordure4	bordure5	NA	TT06DC 38.29	BX07.2.1f1.25.2	10_66	2012	NA
p68	Dic2 x Silur	TT06DC 42.25	3	1.33971044467425	NA	1	67	bordure1	BX07.2.1f2.39	TT06DC 39.28	BX07.2.1f1.24.2	TT06DC 38.53	TT06DC 42.36	bordure7	bordure8	1_67	2012	cross
p81	Dic2 x Lloyd	BX07.2.1f1.24.2	3	1.17425025853154	NA	2	67	BX07.2.1f2.39	TT06DC 39.28	BX07.2.1f1.40.1	BX07.3.2f1.84	TT06DC 42.3	TT06DC 38.53	TT06DC 42.36	TT06DC 42.25	2_67	2012	cross
p208	Dic2 x Soldur	BX07.3.2f1.84	2	1.06732472791698	NA	3	67	TT06DC 39.28	BX07.2.1f1.40.1	BX07.2.1f1.28.1	TT06DC 44.45	BX07.2.1f2.29	TT06DC 42.3	TT06DC 38.53	BX07.2.1f1.24.2	3_67	2012	cross
p219	Dic2 x Silur	TT06DC 44.45	2	1.17855477855478	NA	4	67	BX07.2.1f1.40.1	BX07.2.1f1.28.1	TT06DC 39.32	BX07.2.1f1.39.2	BX07.2.1f1.1.2	BX07.2.1f2.29	TT06DC 42.3	BX07.3.2f1.84	4_67	2012	cross
p351	Dic2 x Lloyd	BX07.2.1f1.39.2	2.5	1.47292316416218	NA	5	67	BX07.2.1f1.28.1	TT06DC 39.32	TT06DC 44.36	TT06DC 39.4	TT06DC 42.43	BX07.2.1f1.1.2	BX07.2.1f2.29	TT06DC 44.45	5_67	2012	cross
p365	Dic2 x Silur	TT06DC 39.4	0	0.0374035226598061	NA	6	67	TT06DC 39.32	TT06DC 44.36	BX07.3.2f2.67	TT06DC 42.7	TT06DC 40.11	TT06DC 42.43	BX07.2.1f1.1.2	BX07.2.1f1.39.2	6_67	2012	cross
p493	Dic2 x Silur	TT06DC 42.7	2	0.0741463414634146	NA	7	67	TT06DC 44.36	BX07.3.2f2.67	BX07.3.2f2.62	TT06DC 40.47	BX07.2.1f1.37.2	TT06DC 40.11	TT06DC 42.43	TT06DC 39.4	7_67	2012	cross
p505	Dic2 x Silur	TT06DC 40.47	1	1.16462028194634	NA	8	67	BX07.3.2f2.67	BX07.3.2f2.62	BX07.2.1f1.25.2	TT06DC 38.29	BX07.2.1f2.43	BX07.2.1f1.37.2	TT06DC 40.11	TT06DC 42.7	8_67	2012	cross
p632	Dic2 x Silur	TT06DC 38.29	2.5	1.23447712418301	NA	9	67	BX07.3.2f2.62	BX07.2.1f1.25.2	NA	NA	NA	BX07.2.1f2.43	BX07.2.1f1.37.2	TT06DC 40.47	9_67	2012	cross
NA	NA	NA	NA	NA	NA	10	67	BX07.2.1f1.25.2	NA	bordure3	bordure4	bordure5	NA	BX07.2.1f2.43	TT06DC 38.29	10_67	2012	NA
p69	Dic2 x Silur	TT06DC 42.36	1	0.822647362978283	NA	1	68	bordure1	TT06DC 42.25	BX07.2.1f1.24.2	TT06DC 38.53	BX07.3.2f2.37	BX07.2.1f2.44	bordure7	bordure8	1_68	2012	cross
p80	Dic2 x Silur	TT06DC 38.53	0	0.0550979315394472	NA	2	68	TT06DC 42.25	BX07.2.1f1.24.2	BX07.3.2f1.84	TT06DC 42.3	BX07.2.1f2.69	BX07.3.2f2.37	BX07.2.1f2.44	TT06DC 42.36	2_68	2012	cross
p211	Dic2 x Silur	TT06DC 42.3	2.5	1.04707668944571	NA	3	68	BX07.2.1f1.24.2	BX07.3.2f1.84	TT06DC 44.45	BX07.2.1f2.29	TT06DC 39.31	BX07.2.1f2.69	BX07.3.2f2.37	TT06DC 38.53	3_68	2012	cross
p218	Dic2 x Lloyd	BX07.2.1f2.29	2	1.14498834498834	NA	4	68	BX07.3.2f1.84	TT06DC 44.45	BX07.2.1f1.39.2	BX07.2.1f1.1.2	BX07.2.1f1.12.1	TT06DC 39.31	BX07.2.1f2.69	TT06DC 42.3	4_68	2012	cross
p352	Dic2 x Lloyd	BX07.2.1f1.1.2	4	1.01247519138078	NA	5	68	TT06DC 44.45	BX07.2.1f1.39.2	TT06DC 39.4	TT06DC 42.43	BX07.2.1f2.84	BX07.2.1f1.12.1	TT06DC 39.31	BX07.2.1f2.29	5_68	2012	cross
p364	Dic2 x Silur	TT06DC 42.43	3	1.08391054818919	NA	6	68	BX07.2.1f1.39.2	TT06DC 39.4	TT06DC 42.7	TT06DC 40.11	BX07.2.1f2.78	BX07.2.1f2.84	BX07.2.1f1.12.1	BX07.2.1f1.1.2	6_68	2012	cross
p495	Dic2 x Silur	TT06DC 40.11	2	1.12390243902439	NA	7	68	TT06DC 39.4	TT06DC 42.7	TT06DC 40.47	BX07.2.1f1.37.2	Soldur	BX07.2.1f2.78	BX07.2.1f2.84	TT06DC 42.43	7_68	2012	cross
p504	Dic2 x Lloyd	BX07.2.1f1.37.2	2	1.29922692132788	NA	8	68	TT06DC 42.7	TT06DC 40.47	TT06DC 38.29	BX07.2.1f2.43	BX07.2.1f2.61	Soldur	BX07.2.1f2.78	TT06DC 40.11	8_68	2012	cross
p633	Dic2 x Lloyd	BX07.2.1f2.43	2	0.973039215686274	NA	9	68	TT06DC 40.47	TT06DC 38.29	NA	NA	NA	BX07.2.1f2.61	Soldur	BX07.2.1f1.37.2	9_68	2012	cross
NA	NA	NA	NA	NA	NA	10	68	TT06DC 38.29	NA	bordure3	bordure4	bordure5	NA	BX07.2.1f2.61	BX07.2.1f2.43	10_68	2012	NA
p70	Dic2 x Lloyd	BX07.2.1f2.44	2	1.09152016546019	NA	1	69	bordure1	TT06DC 42.36	TT06DC 38.53	BX07.3.2f2.37	pescadou	pescadou	bordure7	bordure8	1_69	2012	cross
p77	Dic2 x Soldur	BX07.3.2f2.37	0	0.0573940020682523	NA	2	69	TT06DC 42.36	TT06DC 38.53	TT06DC 42.3	BX07.2.1f2.69	pescadou	pescadou	pescadou	BX07.2.1f2.44	2_69	2012	cross
p212	Dic2 x Lloyd	BX07.2.1f2.69	2	0.500379650721336	NA	3	69	TT06DC 38.53	TT06DC 42.3	BX07.2.1f2.29	TT06DC 39.31	pescadou	pescadou	pescadou	BX07.3.2f2.37	3_69	2012	cross
p217	Dic2 x Silur	TT06DC 39.31	2.5	1.08757276638826	NA	4	69	TT06DC 42.3	BX07.2.1f2.29	BX07.2.1f1.1.2	BX07.2.1f1.12.1	pescadou	pescadou	pescadou	BX07.2.1f2.69	4_69	2012	cross
p355	Dic2 x Lloyd	BX07.2.1f1.12.1	2	0.554295435214063	NA	5	69	BX07.2.1f2.29	BX07.2.1f1.1.2	TT06DC 42.43	BX07.2.1f2.84	pescadou	pescadou	pescadou	TT06DC 39.31	5_69	2012	cross
p363	Dic2 x Lloyd	BX07.2.1f2.84	2	0.0437363942212547	NA	6	69	BX07.2.1f1.1.2	TT06DC 42.43	TT06DC 40.11	BX07.2.1f2.78	pescadou	pescadou	pescadou	BX07.2.1f1.12.1	6_69	2012	cross
p496	Dic2 x Lloyd	BX07.2.1f2.78	1.5	1.43219512195122	NA	7	69	TT06DC 42.43	TT06DC 40.11	BX07.2.1f1.37.2	Soldur	pescadou	pescadou	pescadou	BX07.2.1f2.84	7_69	2012	cross
p503	Soldur	Soldur	0	0.0459299681673488	NA	8	69	TT06DC 40.11	BX07.2.1f1.37.2	BX07.2.1f2.43	BX07.2.1f2.61	pescadou	pescadou	pescadou	BX07.2.1f2.78	8_69	2012	Soldur
p634	Dic2 x Lloyd	BX07.2.1f2.61	2.5	1.16911764705882	NA	9	69	BX07.2.1f1.37.2	BX07.2.1f2.43	NA	NA	pescadou	pescadou	pescadou	Soldur	9_69	2012	cross
NA	NA	NA	NA	NA	NA	10	69	BX07.2.1f2.43	NA	bordure3	bordure4	bordure5	pescadou	pescadou	BX07.2.1f2.61	10_69	2012	NA
pp14	pescadou	pescadou	5	1.02159985356031	NA	1	70	bordure1	BX07.2.1f2.44	BX07.3.2f2.37	pescadou	BX07.2.1f1.4.1	BX07.2.1f1.36.1	bordure7	bordure8	1_70	2012	pescadou
pp17	pescadou	pescadou	4	1.02159985356031	NA	2	70	BX07.2.1f2.44	BX07.3.2f2.37	BX07.2.1f2.69	pescadou	BX07.3.2f1.75	BX07.2.1f1.4.1	BX07.2.1f1.36.1	pescadou	2_70	2012	pescadou
pp44	pescadou	pescadou	3	1.10782080485953	NA	3	70	BX07.3.2f2.37	BX07.2.1f2.69	TT06DC 39.31	pescadou	dicD	BX07.3.2f1.75	BX07.2.1f1.4.1	pescadou	3_70	2012	pescadou
pp46	pescadou	pescadou	3	1.24955707415844	NA	4	70	BX07.2.1f2.69	TT06DC 39.31	BX07.2.1f1.12.1	pescadou	BX07.2.1f1.19.2	dicD	BX07.3.2f1.75	pescadou	4_70	2012	pescadou
pp73	pescadou	pescadou	4	1.59313864474057	NA	5	70	TT06DC 39.31	BX07.2.1f1.12.1	BX07.2.1f2.84	pescadou	BX07.3.2f1.4	BX07.2.1f1.19.2	dicD	pescadou	5_70	2012	pescadou
pp77	pescadou	pescadou	4	1.12032455966752	NA	6	70	BX07.2.1f1.12.1	BX07.2.1f2.84	BX07.2.1f2.78	pescadou	BX07.3.2f2.29	BX07.3.2f1.4	BX07.2.1f1.19.2	pescadou	6_70	2012	pescadou
pp104	pescadou	pescadou	3	1.44780487804878	NA	7	70	BX07.2.1f2.84	BX07.2.1f2.78	Soldur	pescadou	BX07.2.1f1.39.1	BX07.3.2f2.29	BX07.3.2f1.4	pescadou	7_70	2012	pescadou
pp107	pescadou	pescadou	2.5	1.32287403365166	NA	8	70	BX07.2.1f2.78	Soldur	BX07.2.1f2.61	pescadou	BX07.3.2f1.48	BX07.2.1f1.39.1	BX07.3.2f2.29	pescadou	8_70	2012	pescadou
pp134	pescadou	pescadou	3	1.46323529411765	NA	9	70	Soldur	BX07.2.1f2.61	NA	pescadou	NA	BX07.3.2f1.48	BX07.2.1f1.39.1	pescadou	9_70	2012	pescadou
pp137	pescadou	pescadou	NA	NA	NA	10	70	BX07.2.1f2.61	NA	bordure3	bordure4	bordure5	NA	BX07.3.2f1.48	pescadou	10_70	2012	pescadou
p71	Dic2 x Lloyd	BX07.2.1f1.36.1	3	1.05088779059125	NA	1	71	bordure1	pescadou	pescadou	BX07.2.1f1.4.1	BX07.2.1f1.21.1	TT06DC 44.42	bordure7	bordure8	1_71	2012	cross
p76	Dic2 x Lloyd	BX07.2.1f1.4.1	3	1.03624382207578	NA	2	71	pescadou	pescadou	pescadou	BX07.3.2f1.75	BX07.2.1f1.12.2	BX07.2.1f1.21.1	TT06DC 44.42	BX07.2.1f1.36.1	2_71	2012	cross
p213	Dic2 x Soldur	BX07.3.2f1.75	1.5	0.378891419893698	NA	3	71	pescadou	pescadou	pescadou	dicD	TT06DC 40.16	BX07.2.1f1.12.2	BX07.2.1f1.21.1	BX07.2.1f1.4.1	3_71	2012	cross
p216	NA	NA	NA	NA	NA	4	71	pescadou	pescadou	pescadou	BX07.2.1f1.19.2	TT06DC 42.24	TT06DC 40.16	BX07.2.1f1.12.2	BX07.3.2f1.75	4_71	2012	NA
p356	Dic2 x Lloyd	BX07.2.1f1.19.2	2	1.57726112843777	NA	5	71	pescadou	pescadou	pescadou	BX07.3.2f1.4	BX07.3.2f1.37	TT06DC 42.24	TT06DC 40.16	dicD	5_71	2012	cross
p362	Dic2 x Soldur	BX07.3.2f1.4	1	0.0484860478923412	NA	6	71	pescadou	pescadou	pescadou	BX07.3.2f2.29	TT06DC 44.10	BX07.3.2f1.37	TT06DC 42.24	BX07.2.1f1.19.2	6_71	2012	cross
p497	Dic2 x Soldur	BX07.3.2f2.29	0	1.70146341463415	NA	7	71	pescadou	pescadou	pescadou	BX07.2.1f1.39.1	TT06DC 44.28	TT06DC 44.10	BX07.3.2f1.37	BX07.3.2f1.4	7_71	2012	cross
p502	Dic2 x Lloyd	BX07.2.1f1.39.1	1.5	1.27739881764438	NA	8	71	pescadou	pescadou	pescadou	BX07.3.2f1.48	BX07.2.1f2.52	TT06DC 44.28	TT06DC 44.10	BX07.3.2f2.29	8_71	2012	cross
p635	Dic2 x Soldur	BX07.3.2f1.48	1	0.646241830065359	NA	9	71	pescadou	pescadou	pescadou	NA	NA	BX07.2.1f2.52	TT06DC 44.28	BX07.2.1f1.39.1	9_71	2012	cross
NA	NA	NA	NA	NA	NA	10	71	pescadou	pescadou	bordure3	bordure4	bordure5	NA	BX07.2.1f2.52	BX07.3.2f1.48	10_71	2012	NA
p72	Dic2 x Silur	TT06DC 44.42	0	0.948380010982976	NA	1	72	bordure1	BX07.2.1f1.36.1	BX07.2.1f1.4.1	BX07.2.1f1.21.1	NA	NA	bordure7	bordure8	1_72	2012	cross
p74	Dic2 x Lloyd	BX07.2.1f1.21.1	1	0.0697419000549149	NA	2	72	BX07.2.1f1.36.1	BX07.2.1f1.4.1	BX07.3.2f1.75	BX07.2.1f1.12.2	NA	NA	NA	TT06DC 44.42	2_72	2012	cross
p214	Dic2 x Lloyd	BX07.2.1f1.12.2	1.5	0.0618391541172701	NA	3	72	BX07.2.1f1.4.1	BX07.3.2f1.75	dicD	TT06DC 40.16	NA	NA	NA	BX07.2.1f1.21.1	3_72	2012	cross
p215	Dic2 x Silur	TT06DC 40.16	2	0.338395342951152	NA	4	72	BX07.3.2f1.75	dicD	BX07.2.1f1.19.2	TT06DC 42.24	NA	NA	NA	BX07.2.1f1.12.2	4_72	2012	cross
p359	Dic2 x Silur	TT06DC 42.24	3	1.3155979990905	NA	5	72	dicD	BX07.2.1f1.19.2	BX07.3.2f1.4	BX07.3.2f1.37	NA	NA	NA	TT06DC 40.16	5_72	2012	cross
p361	Dic2 x Soldur	BX07.3.2f1.37	0	0.480704531961211	NA	6	72	BX07.2.1f1.19.2	BX07.3.2f1.4	BX07.3.2f2.29	TT06DC 44.10	NA	NA	NA	TT06DC 42.24	6_72	2012	cross
p498	Dic2 x Silur	TT06DC 44.10	2	0.929968167348795	NA	7	72	BX07.3.2f1.4	BX07.3.2f2.29	BX07.2.1f1.39.1	TT06DC 44.28	NA	NA	NA	BX07.3.2f1.37	7_72	2012	cross
p500	Dic2 x Silur	TT06DC 44.28	2	1.10277398817644	NA	8	72	BX07.3.2f2.29	BX07.2.1f1.39.1	BX07.3.2f1.48	BX07.2.1f2.52	NA	NA	NA	TT06DC 44.10	8_72	2012	cross
p636	Dic2 x Lloyd	BX07.2.1f2.52	2	1.23447712418301	NA	9	72	BX07.2.1f1.39.1	BX07.3.2f1.48	NA	NA	NA	NA	NA	TT06DC 44.28	9_72	2012	cross
NA	NA	NA	NA	NA	NA	10	72	BX07.3.2f1.48	NA	bordure3	bordure4	bordure5	NA	NA	BX07.2.1f2.52	10_72	2012	NA
NA	NA	NA	NA	NA	NA	1	73	bordure1	TT06DC 44.42	BX07.2.1f1.21.1	NA	NA	NA	bordure7	bordure8	1_73	2012	NA
NA	NA	NA	NA	NA	NA	2	73	TT06DC 44.42	BX07.2.1f1.21.1	BX07.2.1f1.12.2	NA	NA	NA	NA	NA	2_73	2012	NA
NA	NA	NA	NA	NA	NA	3	73	BX07.2.1f1.21.1	BX07.2.1f1.12.2	TT06DC 40.16	NA	NA	NA	NA	NA	3_73	2012	NA
NA	NA	NA	NA	NA	NA	4	73	BX07.2.1f1.12.2	TT06DC 40.16	TT06DC 42.24	NA	NA	NA	NA	NA	4_73	2012	NA
NA	NA	NA	NA	NA	NA	5	73	TT06DC 40.16	TT06DC 42.24	BX07.3.2f1.37	NA	NA	NA	NA	NA	5_73	2012	NA
NA	NA	NA	NA	NA	NA	6	73	TT06DC 42.24	BX07.3.2f1.37	TT06DC 44.10	NA	NA	NA	NA	NA	6_73	2012	NA
NA	NA	NA	NA	NA	NA	7	73	BX07.3.2f1.37	TT06DC 44.10	TT06DC 44.28	NA	NA	NA	NA	NA	7_73	2012	NA
NA	NA	NA	NA	NA	NA	8	73	TT06DC 44.10	TT06DC 44.28	BX07.2.1f2.52	NA	NA	NA	NA	NA	8_73	2012	NA
NA	NA	NA	NA	NA	NA	9	73	TT06DC 44.28	BX07.2.1f2.52	NA	NA	NA	NA	NA	NA	9_73	2012	NA
NA	NA	NA	NA	NA	NA	10	73	BX07.2.1f2.52	NA	bordure3	bordure4	bordure5	NA	NA	NA	10_73	2012	NA
NA	NA	NA	NA	NA	NA	1	74	bordure1	NA	NA	NA	pescadou	pescadou	bordure7	bordure8	1_74	2012	NA
NA	NA	NA	NA	NA	NA	2	74	NA	NA	NA	NA	pescadou	pescadou	pescadou	NA	2_74	2012	NA
NA	NA	NA	NA	NA	NA	3	74	NA	NA	NA	NA	NA	pescadou	pescadou	NA	3_74	2012	NA
NA	NA	NA	NA	NA	NA	4	74	NA	NA	NA	NA	pescadou	NA	pescadou	NA	4_74	2012	NA
NA	NA	NA	NA	NA	NA	5	74	NA	NA	NA	NA	pescadou	pescadou	NA	NA	5_74	2012	NA
NA	NA	NA	NA	NA	NA	6	74	NA	NA	NA	NA	pescadou	pescadou	pescadou	NA	6_74	2012	NA
NA	NA	NA	NA	NA	NA	7	74	NA	NA	NA	NA	pescadou	pescadou	pescadou	NA	7_74	2012	NA
NA	NA	NA	NA	NA	NA	8	74	NA	NA	NA	NA	pescadou	pescadou	pescadou	NA	8_74	2012	NA
NA	NA	NA	NA	NA	NA	9	74	NA	NA	NA	NA	pescadou	pescadou	pescadou	NA	9_74	2012	NA
NA	NA	NA	NA	NA	NA	10	74	NA	NA	bordure3	bordure4	bordure5	pescadou	pescadou	NA	10_74	2012	NA
pp15	pescadou	pescadou	NA	1.02159985356031	NA	1	75	bordure1	NA	NA	pescadou	bordure5	bordure6	bordure7	bordure8	1_75	2012	pescadou
pp16	pescadou	pescadou	NA	NA	NA	2	75	NA	NA	NA	pescadou	bordure5	bordure6	bordure7	pescadou	2_75	2012	pescadou
pp45	pescadou	pescadou	3	1.22044216597244	NA	3	75	NA	NA	NA	NA	bordure5	bordure6	bordure7	pescadou	3_75	2012	pescadou
pp4bis	NA	NA	NA	NA	NA	4	75	NA	NA	NA	pescadou	bordure5	bordure6	bordure7	pescadou	4_75	2012	NA
pp74	pescadou	pescadou	NA	1.31741700773079	NA	5	75	NA	NA	NA	pescadou	bordure5	bordure6	bordure7	NA	5_75	2012	pescadou
pp75	pescadou	pescadou	3	1.32469304229195	NA	6	75	NA	NA	NA	pescadou	bordure5	bordure6	bordure7	pescadou	6_75	2012	pescadou
pp105	pescadou	pescadou	3	1.34106412005457	NA	7	75	NA	NA	NA	pescadou	bordure5	bordure6	bordure7	pescadou	7_75	2012	pescadou
pp106	pescadou	pescadou	3	NA	NA	8	75	NA	NA	NA	pescadou	bordure5	bordure6	bordure7	pescadou	8_75	2012	pescadou
pp135	pescadou	pescadou	2.5	NA	NA	9	75	NA	NA	NA	pescadou	bordure5	bordure6	bordure7	pescadou	9_75	2012	pescadou
pp136	pescadou	pescadou	NA	NA	NA	10	75	NA	NA	bordure3	bordure4	bordure5	bordure6	bordure7	pescadou	10_75	2012	pescadou
NA-NA	NA	NA	NA	NA	NA	1	1	bordure1	bordure2	bordure3	NA	NA	NA	bordure7	bordure8	1_1	2015	NA
NA-NA	NA	NA	NA	NA	NA	2	1	bordure1	NA	NA	NA	NA	NA	bordure7	bordure8	2_1	2015	NA
NA-NA	NA	NA	NA	NA	NA	3	1	bordure1	NA	NA	NA	pescadou	TT06DC 44.61	bordure7	bordure8	3_1	2015	NA
1441-1442	Dic2 x Silur	TT06DC 44.61	1	1.15	11.34788746457	4	1	bordure1	NA	NA	pescadou	BX07.2.1f1.48.2	BX07.2.1f1.22.2	bordure7	bordure8	4_1	2015	cross
1443-1444	Dic2 x Lloyd	BX07.2.1f1.22.2	3	1	13.2897091887419	5	1	bordure1	TT06DC 44.61	pescadou	BX07.2.1f1.48.2	TT06DC 40.15	BX07.2.1f2.11	bordure7	bordure8	5_1	2015	cross
1445-1446	Dic2 x Lloyd	BX07.2.1f2.11	3	1	13.811363530922	6	1	bordure1	BX07.2.1f1.22.2	BX07.2.1f1.48.2	TT06DC 40.15	pescadou	TT06DC 44.14	bordure7	bordure8	6_1	2015	cross
1681-1682	Dic2 x Silur	TT06DC 44.14	2	0.25	9.15411470319428	7	1	bordure1	BX07.2.1f2.11	TT06DC 40.15	pescadou	TT06DC 40.1	TT06DC 42.11	bordure7	bordure8	7_1	2015	cross
1683-1684	Dic2 x Silur	TT06DC 42.11	2	1	11.8463982298131	8	1	bordure1	TT06DC 44.14	pescadou	TT06DC 40.1	TT06DC 42.15	TT06DC 38.24	bordure7	bordure8	8_1	2015	cross
1685-1686	Dic2 x Silur	TT06DC 38.24	2	1.07	14.1979473719022	9	1	bordure1	TT06DC 42.11	TT06DC 40.1	TT06DC 42.15	pescadou	TT06DC 39.36	bordure7	bordure8	9_1	2015	cross
1921-1922	Dic2 x Silur	TT06DC 39.36	2	0.94	0.0814422355696475	10	1	bordure1	TT06DC 38.24	TT06DC 42.15	pescadou	TT06DC 40.32	BX07.2.1f2.13	bordure7	bordure8	10_1	2015	cross
1923-1924	Dic2 x Lloyd	BX07.2.1f2.13	2	0.15	6.29534212363453	11	1	bordure1	TT06DC 39.36	pescadou	TT06DC 40.32	BX07.2.1f1.27.1	BX07.2.1f1.43.2	bordure7	bordure8	11_1	2015	cross
1925-1926	Dic2 x Lloyd	BX07.2.1f1.43.2	2	0.11	NA	12	1	bordure1	BX07.2.1f2.13	TT06DC 40.32	BX07.2.1f1.27.1	pescadou	TT06DC 44.19	bordure7	bordure8	12_1	2015	cross
2161-2162	Dic2 x Silur	TT06DC 44.19	0	0.03	5.87548760722827	13	1	bordure1	BX07.2.1f1.43.2	BX07.2.1f1.27.1	pescadou	BX07.2.1f1.37.1	TT06DC 44.28	bordure7	bordure8	13_1	2015	cross
2163-2164	Dic2 x Silur	TT06DC 44.28	0	0.05	NA	14	1	bordure1	TT06DC 44.19	pescadou	BX07.2.1f1.37.1	BX07.2.1f2.54	TT06DC 44.41	bordure7	bordure8	14_1	2015	cross
2165-2166	Dic2 x Silur	TT06DC 44.41	0	0.03	5.40229260785625	15	1	bordure1	TT06DC 44.28	BX07.2.1f1.37.1	BX07.2.1f2.54	NA	NA	bordure7	bordure8	15_1	2015	cross
espace	NA	NA	NA	NA	NA	16	1	bordure1	TT06DC 44.41	BX07.2.1f2.54	NA	pescadou	TT06DC 44.10	bordure7	bordure8	16_1	2015	NA
2401-2402	Dic2 x Silur	TT06DC 44.10	4	0.78	8.91820680470666	17	1	bordure1	NA	NA	pescadou	BX07.2.1f2.18	BX07.2.1f2.19	bordure7	bordure8	17_1	2015	cross
2403-2404	Dic2 x Lloyd	BX07.2.1f2.19	3	0.15	9.41637520017382	18	1	bordure1	TT06DC 44.10	pescadou	BX07.2.1f2.18	BX07.2.1f1.4.1	BX07.2.1f2.85	bordure7	bordure8	18_1	2015	cross
2405-2406	Dic2 x Lloyd	BX07.2.1f2.85	1	0.1	3.29439401114526	19	1	bordure1	BX07.2.1f2.19	BX07.2.1f2.18	BX07.2.1f1.4.1	bordure5	bordure6	bordure7	bordure8	19_1	2015	cross
NA-NA	NA	NA	NA	NA	NA	1	2	bordure1	bordure2	bordure3	NA	NA	NA	NA	NA	1_2	2015	NA
NA-NA	NA	NA	NA	NA	NA	2	2	NA	NA	NA	NA	NA	NA	NA	NA	2_2	2015	NA
NA-NA	NA	NA	NA	NA	NA	3	2	NA	NA	NA	NA	TT06DC 44.28	pescadou	TT06DC 44.61	NA	3_2	2015	NA
1451-1452	pescadou	pescadou	2	0.29	NA	4	2	NA	NA	NA	TT06DC 44.28	TT06DC 42.44	BX07.2.1f1.48.2	BX07.2.1f1.22.2	TT06DC 44.61	4_2	2015	pescadou
1449-1450	Dic2 x Lloyd	BX07.2.1f1.48.2	2	0.99	15.2237411754369	5	2	TT06DC 44.61	pescadou	TT06DC 44.28	TT06DC 42.44	TT06DC 39.13	TT06DC 40.15	BX07.2.1f2.11	BX07.2.1f1.22.2	5_2	2015	cross
1447-1448	Dic2 x Silur	TT06DC 40.15	0	0.08	-0.508346524274108	6	2	BX07.2.1f1.22.2	BX07.2.1f1.48.2	TT06DC 42.44	TT06DC 39.13	BX07.2.1f1.20.2	pescadou	TT06DC 44.14	BX07.2.1f2.11	6_2	2015	cross
1691-1692	pescadou	pescadou	4	0.63	NA	7	2	BX07.2.1f2.11	TT06DC 40.15	TT06DC 39.13	BX07.2.1f1.20.2	TT06DC 44.13	TT06DC 40.1	TT06DC 42.11	TT06DC 44.14	7_2	2015	pescadou
1689-1690	Dic2 x Silur	TT06DC 40.1	2	0.71	17.4523552850026	8	2	TT06DC 44.14	pescadou	BX07.2.1f1.20.2	TT06DC 44.13	BX07.2.1f2.39	TT06DC 42.15	TT06DC 38.24	TT06DC 42.11	8_2	2015	cross
1687-1688	Dic2 x Silur	TT06DC 42.15	3	1.07	NA	9	2	TT06DC 42.11	TT06DC 40.1	TT06DC 44.13	BX07.2.1f2.39	BX07.3.2f2.7	pescadou	TT06DC 39.36	TT06DC 38.24	9_2	2015	cross
1931-1932	pescadou	pescadou	4	1	NA	10	2	TT06DC 38.24	TT06DC 42.15	BX07.2.1f2.39	BX07.3.2f2.7	BX07.2.1f1.47.2	TT06DC 40.32	BX07.2.1f2.13	TT06DC 39.36	10_2	2015	pescadou
1929-1930	Dic2 x Silur	TT06DC 40.32	4	1.07	14.3598646942355	11	2	TT06DC 39.36	pescadou	BX07.3.2f2.7	BX07.2.1f1.47.2	BX07.2.1f2.58	BX07.2.1f1.27.1	BX07.2.1f1.43.2	BX07.2.1f2.13	11_2	2015	cross
1927-1928	Dic2 x Lloyd	BX07.2.1f1.27.1	3	0.98	1.20669591050457	12	2	BX07.2.1f2.13	TT06DC 40.32	BX07.2.1f1.47.2	BX07.2.1f2.58	TT06DC 38.51	pescadou	TT06DC 44.19	BX07.2.1f1.43.2	12_2	2015	cross
2171-2172	pescadou	pescadou	3	1.39	NA	13	2	BX07.2.1f1.43.2	BX07.2.1f1.27.1	BX07.2.1f2.58	TT06DC 38.51	TT06DC 38.13	BX07.2.1f1.37.1	TT06DC 44.28	TT06DC 44.19	13_2	2015	pescadou
2169-2170	Dic2 x Lloyd	BX07.2.1f1.37.1	2	0.02	0.818071203015159	14	2	TT06DC 44.19	pescadou	TT06DC 38.51	TT06DC 38.13	BX07.2.1f2.25	BX07.2.1f2.54	TT06DC 44.41	TT06DC 44.28	14_2	2015	cross
2167-2168	Dic2 x Lloyd	BX07.2.1f2.54	4	1.21	NA	15	2	TT06DC 44.28	BX07.2.1f1.37.1	TT06DC 38.13	BX07.2.1f2.25	NA	NA	NA	TT06DC 44.41	15_2	2015	cross
espace	NA	NA	NA	NA	NA	16	2	TT06DC 44.41	BX07.2.1f2.54	BX07.2.1f2.25	NA	BX07.2.1f2.98	pescadou	TT06DC 44.10	NA	16_2	2015	NA
2411-2412	pescadou	pescadou	5	1.14	NA	17	2	NA	NA	NA	BX07.2.1f2.98	TT06DC 40.39	BX07.2.1f2.18	BX07.2.1f2.19	TT06DC 44.10	17_2	2015	pescadou
2409-2410	Dic2 x Lloyd	BX07.2.1f2.18	3	0.6	10.8101554929042	18	2	TT06DC 44.10	pescadou	BX07.2.1f2.98	TT06DC 40.39	BX07.2.1f1.29.1	BX07.2.1f1.4.1	BX07.2.1f2.85	BX07.2.1f2.19	18_2	2015	cross
2407-2408	Dic2 x Lloyd	BX07.2.1f1.4.1	2	0.4	10.1961274321017	19	2	BX07.2.1f2.19	BX07.2.1f2.18	TT06DC 40.39	BX07.2.1f1.29.1	bordure5	bordure6	bordure7	BX07.2.1f2.85	19_2	2015	cross
NA-NA	NA	NA	NA	NA	NA	1	3	bordure1	bordure2	bordure3	NA	NA	NA	NA	NA	1_3	2015	NA
NA-NA	NA	NA	NA	NA	NA	2	3	NA	NA	NA	NA	NA	NA	NA	NA	2_3	2015	NA
NA-NA	NA	NA	NA	NA	NA	3	3	NA	NA	NA	NA	BX07.2.1f2.88	TT06DC 44.28	pescadou	NA	3_3	2015	NA
1453-1454	Dic2 x Silur	TT06DC 44.28	1	0.09	-1.50385954950671	4	3	NA	NA	NA	BX07.2.1f2.88	BX07.2.1f2.21	TT06DC 42.44	BX07.2.1f1.48.2	pescadou	4_3	2015	cross
1455-1456	Dic2 x Silur	TT06DC 42.44	5	1.02	12.6569070934542	5	3	pescadou	TT06DC 44.28	BX07.2.1f2.88	BX07.2.1f2.21	pescadou	TT06DC 39.13	TT06DC 40.15	BX07.2.1f1.48.2	5_3	2015	cross
1457-1458	Dic2 x Silur	TT06DC 39.13	0	0.01	6.56745931056736	6	3	BX07.2.1f1.48.2	TT06DC 42.44	BX07.2.1f2.21	pescadou	BX07.2.1f2.41	BX07.2.1f1.20.2	pescadou	TT06DC 40.15	6_3	2015	cross
1693-1694	Dic2 x Lloyd	BX07.2.1f1.20.2	3	0.88	15.6574203770008	7	3	TT06DC 40.15	TT06DC 39.13	pescadou	BX07.2.1f2.41	BX07.2.1f1.2.2	TT06DC 44.13	TT06DC 40.1	pescadou	7_3	2015	cross
1695-1696	Dic2 x Silur	TT06DC 44.13	0	0.09	4.73126682104391	8	3	pescadou	BX07.2.1f1.20.2	BX07.2.1f2.41	BX07.2.1f1.2.2	pescadou	BX07.2.1f2.39	TT06DC 42.15	TT06DC 40.1	8_3	2015	cross
1697-1698	Dic2 x Lloyd	BX07.2.1f2.39	3	1.14	16.9060708951232	9	3	TT06DC 40.1	TT06DC 44.13	BX07.2.1f1.2.2	pescadou	TT06DC 42.44	BX07.3.2f2.7	pescadou	TT06DC 42.15	9_3	2015	cross
1933-1934	Dic2 x Soldur	BX07.3.2f2.7	2	0.13	-1.85626938277483	10	3	TT06DC 42.15	BX07.2.1f2.39	pescadou	TT06DC 42.44	BX07.2.1f1.12.1	BX07.2.1f1.47.2	TT06DC 40.32	pescadou	10_3	2015	cross
1935-1936	Dic2 x Lloyd	BX07.2.1f1.47.2	NA	0.15	5.35878788049046	11	3	pescadou	BX07.3.2f2.7	TT06DC 42.44	BX07.2.1f1.12.1	pescadou	BX07.2.1f2.58	BX07.2.1f1.27.1	TT06DC 40.32	11_3	2015	cross
1937-1938	Dic2 x Lloyd	BX07.2.1f2.58	4	1	15.2702044145584	12	3	TT06DC 40.32	BX07.2.1f1.47.2	BX07.2.1f1.12.1	pescadou	TT06DC 38.15	TT06DC 38.51	pescadou	BX07.2.1f1.27.1	12_3	2015	cross
2173-2174	Dic2 x Silur	TT06DC 38.51	0	0.02	3.27673554098266	13	3	BX07.2.1f1.27.1	BX07.2.1f2.58	pescadou	TT06DC 38.15	BX07.3.2f2.80	TT06DC 38.13	BX07.2.1f1.37.1	pescadou	13_3	2015	cross
2175-2176	Dic2 x Silur	TT06DC 38.13	0	0.16	-4.57290340315248	14	3	pescadou	TT06DC 38.51	TT06DC 38.15	BX07.3.2f2.80	pescadou	BX07.2.1f2.25	BX07.2.1f2.54	BX07.2.1f1.37.1	14_3	2015	cross
2177-2178	Dic2 x Lloyd	BX07.2.1f2.25	4	1.18	16.4534592732937	15	3	BX07.2.1f1.37.1	TT06DC 38.13	BX07.3.2f2.80	pescadou	NA	NA	NA	BX07.2.1f2.54	15_3	2015	cross
espace	NA	NA	NA	NA	NA	16	3	BX07.2.1f2.54	BX07.2.1f2.25	pescadou	NA	BX07.2.1f2.20	BX07.2.1f2.98	pescadou	NA	16_3	2015	NA
2413-2414	Dic2 x Lloyd	BX07.2.1f2.98	0	0.84	0.267639604591152	17	3	NA	NA	NA	BX07.2.1f2.20	TT06DC 40.17	TT06DC 40.39	BX07.2.1f2.18	pescadou	17_3	2015	cross
2415-2416	Dic2 x Silur	TT06DC 40.39	2	0.08	5.24966941541585	18	3	pescadou	BX07.2.1f2.98	BX07.2.1f2.20	TT06DC 40.17	pescadou	BX07.2.1f1.29.1	BX07.2.1f1.4.1	BX07.2.1f2.18	18_3	2015	cross
2417-2418	Dic2 x Lloyd	BX07.2.1f1.29.1	3	1.03	8.33515479772783	19	3	BX07.2.1f2.18	TT06DC 40.39	TT06DC 40.17	pescadou	bordure5	bordure6	bordure7	BX07.2.1f1.4.1	19_3	2015	cross
NA-NA	NA	NA	NA	NA	NA	1	4	bordure1	bordure2	bordure3	NA	NA	NA	NA	NA	1_4	2015	NA
NA-NA	NA	NA	NA	NA	NA	2	4	NA	NA	NA	NA	NA	NA	NA	NA	2_4	2015	NA
NA-NA	NA	NA	NA	NA	NA	3	4	NA	NA	NA	NA	BX07.2.1f2.49	BX07.2.1f2.88	TT06DC 44.28	NA	3_4	2015	NA
1463-1464	Dic2 x Lloyd	BX07.2.1f2.88	0	0.02	4.15696567223879	4	4	NA	NA	NA	BX07.2.1f2.49	BX07.2.1f1.15.1	BX07.2.1f2.21	TT06DC 42.44	TT06DC 44.28	4_4	2015	cross
1461-1462	Dic2 x Lloyd	BX07.2.1f2.21	3	0.75	13.810599895373	5	4	TT06DC 44.28	BX07.2.1f2.88	BX07.2.1f2.49	BX07.2.1f1.15.1	BX07.2.1f1.3.1	pescadou	TT06DC 39.13	TT06DC 42.44	5_4	2015	cross
1459-1460	pescadou	pescadou	5	0.98	NA	6	4	TT06DC 42.44	BX07.2.1f2.21	BX07.2.1f1.15.1	BX07.2.1f1.3.1	BX07.2.1f1.44.2	BX07.2.1f2.41	BX07.2.1f1.20.2	TT06DC 39.13	6_4	2015	pescadou
1703-1704	Dic2 x Lloyd	BX07.2.1f2.41	3	1.22	14.2625867891488	7	4	TT06DC 39.13	pescadou	BX07.2.1f1.3.1	BX07.2.1f1.44.2	BX07.2.1f2.51	BX07.2.1f1.2.2	TT06DC 44.13	BX07.2.1f1.20.2	7_4	2015	cross
1701-1702	Dic2 x Lloyd	BX07.2.1f1.2.2	2	0.93	15.3790502804374	8	4	BX07.2.1f1.20.2	BX07.2.1f2.41	BX07.2.1f1.44.2	BX07.2.1f2.51	TT06DC 40.53	pescadou	BX07.2.1f2.39	TT06DC 44.13	8_4	2015	cross
1699-1700	pescadou	pescadou	4	1.21	NA	9	4	TT06DC 44.13	BX07.2.1f1.2.2	BX07.2.1f2.51	TT06DC 40.53	TT06DC 44.65	TT06DC 42.44	BX07.3.2f2.7	BX07.2.1f2.39	9_4	2015	pescadou
1943-1944	Dic2 x Silur	TT06DC 42.44	5	1.01	13.2308799449867	10	4	BX07.2.1f2.39	pescadou	TT06DC 40.53	TT06DC 44.65	TT06DC 38.32	BX07.2.1f1.12.1	BX07.2.1f1.47.2	BX07.3.2f2.7	10_4	2015	cross
1941-1942	Dic2 x Lloyd	BX07.2.1f1.12.1	2	0.99	-0.541526936157102	11	4	BX07.3.2f2.7	TT06DC 42.44	TT06DC 44.65	TT06DC 38.32	TT06DC 44.22	pescadou	BX07.2.1f2.58	BX07.2.1f1.47.2	11_4	2015	cross
1939-1940	pescadou	pescadou	4	1	NA	12	4	BX07.2.1f1.47.2	BX07.2.1f1.12.1	TT06DC 38.32	TT06DC 44.22	TT06DC 39.27	TT06DC 38.15	TT06DC 38.51	BX07.2.1f2.58	12_4	2015	pescadou
2183-2184	Dic2 x Silur	TT06DC 38.15	1	0.03	3.89660956877429	13	4	BX07.2.1f2.58	pescadou	TT06DC 44.22	TT06DC 39.27	TT06DC 39.18	BX07.3.2f2.80	TT06DC 38.13	TT06DC 38.51	13_4	2015	cross
2181-2182	Dic2 x Soldur	BX07.3.2f2.80	0	0.02	2.79411627337654	14	4	TT06DC 38.51	TT06DC 38.15	TT06DC 39.27	TT06DC 39.18	BX07.2.1f1.32.1	pescadou	BX07.2.1f2.25	TT06DC 38.13	14_4	2015	cross
2179-2180	pescadou	pescadou	5	1.19	NA	15	4	TT06DC 38.13	BX07.3.2f2.80	TT06DC 39.18	BX07.2.1f1.32.1	NA	NA	NA	BX07.2.1f2.25	15_4	2015	pescadou
espace	NA	NA	NA	NA	NA	16	4	BX07.2.1f2.25	pescadou	BX07.2.1f1.32.1	NA	TT06DC 39.11	BX07.2.1f2.20	BX07.2.1f2.98	NA	16_4	2015	NA
2423-2424	Dic2 x Lloyd	BX07.2.1f2.20	3	1.01	14.3846021653217	17	4	NA	NA	NA	TT06DC 39.11	BX07.2.1f1.43.2	TT06DC 40.17	TT06DC 40.39	BX07.2.1f2.98	17_4	2015	cross
2421-2422	Dic2 x Silur	TT06DC 40.17	3	0.01	0.303225755069304	18	4	BX07.2.1f2.98	BX07.2.1f2.20	TT06DC 39.11	BX07.2.1f1.43.2	BX07.2.1f2.16	pescadou	BX07.2.1f1.29.1	TT06DC 40.39	18_4	2015	cross
2419-2420	pescadou	pescadou	4	1	NA	19	4	TT06DC 40.39	TT06DC 40.17	BX07.2.1f1.43.2	BX07.2.1f2.16	bordure5	bordure6	bordure7	BX07.2.1f1.29.1	19_4	2015	pescadou
NA-NA	NA	NA	NA	NA	NA	1	5	bordure1	bordure2	bordure3	NA	NA	NA	NA	NA	1_5	2015	NA
NA-NA	NA	NA	NA	NA	NA	2	5	NA	NA	NA	NA	NA	NA	NA	NA	2_5	2015	NA
NA-NA	NA	NA	NA	NA	NA	3	5	NA	NA	NA	NA	pescadou	BX07.2.1f2.49	BX07.2.1f2.88	NA	3_5	2015	NA
1465-1466	Dic2 x Lloyd	BX07.2.1f2.49	3	1.15	17.3847532969191	4	5	NA	NA	NA	pescadou	BX07.2.1f1.21.2	BX07.2.1f1.15.1	BX07.2.1f2.21	BX07.2.1f2.88	4_5	2015	cross
1467-1468	Dic2 x Lloyd	BX07.2.1f1.15.1	3	0.8	14.4979805016639	5	5	BX07.2.1f2.88	BX07.2.1f2.49	pescadou	BX07.2.1f1.21.2	TT06DC 39.35	BX07.2.1f1.3.1	pescadou	BX07.2.1f2.21	5_5	2015	cross
1469-1470	Dic2 x Lloyd	BX07.2.1f1.3.1	3	1.05	8.46872895063801	6	5	BX07.2.1f2.21	BX07.2.1f1.15.1	BX07.2.1f1.21.2	TT06DC 39.35	pescadou	BX07.2.1f1.44.2	BX07.2.1f2.41	pescadou	6_5	2015	cross
1705-1706	Dic2 x Lloyd	BX07.2.1f1.44.2	3	0.7	11.2292196434113	7	5	pescadou	BX07.2.1f1.3.1	TT06DC 39.35	pescadou	TT06DC 44.3	BX07.2.1f2.51	BX07.2.1f1.2.2	BX07.2.1f2.41	7_5	2015	cross
1707-1708	Dic2 x Lloyd	BX07.2.1f2.51	2	1.05	17.1328344706136	8	5	BX07.2.1f2.41	BX07.2.1f1.44.2	pescadou	TT06DC 44.3	BX07.2.1f2.44	TT06DC 40.53	pescadou	BX07.2.1f1.2.2	8_5	2015	cross
1709-1710	Dic2 x Silur	TT06DC 40.53	2	0.14	3.49375465053043	9	5	BX07.2.1f1.2.2	BX07.2.1f2.51	TT06DC 44.3	BX07.2.1f2.44	pescadou	TT06DC 44.65	TT06DC 42.44	pescadou	9_5	2015	cross
1945-1946	Dic2 x Silur	TT06DC 44.65	5	0.98	12.6113949311064	10	5	pescadou	TT06DC 40.53	BX07.2.1f2.44	pescadou	TT06DC 40.35	TT06DC 38.32	BX07.2.1f1.12.1	TT06DC 42.44	10_5	2015	cross
1947-1948	Dic2 x Silur	TT06DC 38.32	3	0.92	12.4713674674855	11	5	TT06DC 42.44	TT06DC 44.65	pescadou	TT06DC 40.35	BX07.2.1f2.74	TT06DC 44.22	pescadou	BX07.2.1f1.12.1	11_5	2015	cross
1949-1950	Dic2 x Silur	TT06DC 44.22	4	0.77	14.277641324269	12	5	BX07.2.1f1.12.1	TT06DC 38.32	TT06DC 40.35	BX07.2.1f2.74	pescadou	TT06DC 39.27	TT06DC 38.15	pescadou	12_5	2015	cross
2185-2186	Dic2 x Silur	TT06DC 39.27	2	0.61	11.2075712816276	13	5	pescadou	TT06DC 44.22	BX07.2.1f2.74	pescadou	BX07.3.2f1.60	TT06DC 39.18	BX07.3.2f2.80	TT06DC 38.15	13_5	2015	cross
2187-2188	Dic2 x Silur	TT06DC 39.18	2	0.03	4.24841305924387	14	5	TT06DC 38.15	TT06DC 39.27	pescadou	BX07.3.2f1.60	BX07.2.1f1.16.2	BX07.2.1f1.32.1	pescadou	BX07.3.2f2.80	14_5	2015	cross
2189-2190	Dic2 x Lloyd	BX07.2.1f1.32.1	2	0.15	11.7785901064279	15	5	BX07.3.2f2.80	TT06DC 39.18	BX07.3.2f1.60	BX07.2.1f1.16.2	NA	NA	NA	pescadou	15_5	2015	cross
espace	NA	NA	NA	NA	NA	16	5	pescadou	BX07.2.1f1.32.1	BX07.2.1f1.16.2	NA	pescadou	TT06DC 39.11	BX07.2.1f2.20	NA	16_5	2015	NA
2425-2426	Dic2 x Silur	TT06DC 39.11	0	0.6	10.5826770337844	17	5	NA	NA	NA	pescadou	BX07.2.1f1.5.1	BX07.2.1f1.43.2	TT06DC 40.17	BX07.2.1f2.20	17_5	2015	cross
2427-2428	Dic2 x Lloyd	BX07.2.1f1.43.2	0	0.02	-1.98091267105923	18	5	BX07.2.1f2.20	TT06DC 39.11	pescadou	BX07.2.1f1.5.1	BX07.3.2f1.52	BX07.2.1f2.16	pescadou	TT06DC 40.17	18_5	2015	cross
2429-2430	Dic2 x Lloyd	BX07.2.1f2.16	4	0.13	1.91466324762146	19	5	TT06DC 40.17	BX07.2.1f1.43.2	BX07.2.1f1.5.1	BX07.3.2f1.52	bordure5	bordure6	bordure7	pescadou	19_5	2015	cross
NA-NA	NA	NA	NA	NA	NA	1	6	bordure1	bordure2	bordure3	NA	NA	NA	NA	NA	1_6	2015	NA
NA-NA	NA	NA	NA	NA	NA	2	6	NA	NA	NA	NA	NA	NA	NA	NA	2_6	2015	NA
NA-NA	NA	NA	NA	NA	NA	3	6	NA	NA	NA	NA	BX07.3.2f1.20	pescadou	BX07.2.1f2.49	NA	3_6	2015	NA
1475-1476	pescadou	pescadou	3	1.06	NA	4	6	NA	NA	NA	BX07.3.2f1.20	BX07.2.1f2.68	BX07.2.1f1.21.2	BX07.2.1f1.15.1	BX07.2.1f2.49	4_6	2015	pescadou
1473-1474	Dic2 x Lloyd	BX07.2.1f1.21.2	0	0.07	1.95001056854745	5	6	BX07.2.1f2.49	pescadou	BX07.3.2f1.20	BX07.2.1f2.68	BX07.2.1f2.57	TT06DC 39.35	BX07.2.1f1.3.1	BX07.2.1f1.15.1	5_6	2015	cross
1471-1472	Dic2 x Silur	TT06DC 39.35	2	1	NA	6	6	BX07.2.1f1.15.1	BX07.2.1f1.21.2	BX07.2.1f2.68	BX07.2.1f2.57	BX07.2.1f2.69	pescadou	BX07.2.1f1.44.2	BX07.2.1f1.3.1	6_6	2015	cross
1715-1716	pescadou	pescadou	4	1.16	NA	7	6	BX07.2.1f1.3.1	TT06DC 39.35	BX07.2.1f2.57	BX07.2.1f2.69	TT06DC 40.29	TT06DC 44.3	BX07.2.1f2.51	BX07.2.1f1.44.2	7_6	2015	pescadou
1713-1714	Dic2 x Silur	TT06DC 44.3	2	0.46	10.0746509782798	8	6	BX07.2.1f1.44.2	pescadou	BX07.2.1f2.69	TT06DC 40.29	TT06DC 42.15	BX07.2.1f2.44	TT06DC 40.53	BX07.2.1f2.51	8_6	2015	cross
1711-1712	Dic2 x Lloyd	BX07.2.1f2.44	4	1.18	7.46558885743958	9	6	BX07.2.1f2.51	TT06DC 44.3	TT06DC 40.29	TT06DC 42.15	BX07.2.1f1.20.1	pescadou	TT06DC 44.65	TT06DC 40.53	9_6	2015	cross
1955-1956	pescadou	pescadou	4	1	NA	10	6	TT06DC 40.53	BX07.2.1f2.44	TT06DC 42.15	BX07.2.1f1.20.1	TT06DC 38.24	TT06DC 40.35	TT06DC 38.32	TT06DC 44.65	10_6	2015	pescadou
1953-1954	Dic2 x Silur	TT06DC 40.35	3	1.07	12.6401556807095	11	6	TT06DC 44.65	pescadou	BX07.2.1f1.20.1	TT06DC 38.24	TT06DC 42.21	BX07.2.1f2.74	TT06DC 44.22	TT06DC 38.32	11_6	2015	cross
1951-1952	Dic2 x Lloyd	BX07.2.1f2.74	0	0.75	16.4421405586408	12	6	TT06DC 38.32	TT06DC 40.35	TT06DC 38.24	TT06DC 42.21	TT06DC 44.50	pescadou	TT06DC 39.27	TT06DC 44.22	12_6	2015	cross
2195-2196	pescadou	pescadou	5	1.16	17.5648959444984	13	6	TT06DC 44.22	BX07.2.1f2.74	TT06DC 42.21	TT06DC 44.50	TT06DC 40.4	BX07.3.2f1.60	TT06DC 39.18	TT06DC 39.27	13_6	2015	pescadou
2193-2194	Dic2 x Soldur	BX07.3.2f1.60	0	0.01	5.16729068195039	14	6	TT06DC 39.27	pescadou	TT06DC 44.50	TT06DC 40.4	BX07.2.1f2.59	BX07.2.1f1.16.2	BX07.2.1f1.32.1	TT06DC 39.18	14_6	2015	cross
2191-2192	Dic2 x Lloyd	BX07.2.1f1.16.2	3	0.97	13.0541569376703	15	6	TT06DC 39.18	BX07.3.2f1.60	TT06DC 40.4	BX07.2.1f2.59	NA	NA	NA	BX07.2.1f1.32.1	15_6	2015	cross
espace	NA	NA	NA	NA	NA	16	6	BX07.2.1f1.32.1	BX07.2.1f1.16.2	BX07.2.1f2.59	NA	BX07.2.1f2.81	pescadou	TT06DC 39.11	NA	16_6	2015	NA
2435-2436	pescadou	pescadou	3	1	15.8332406452516	17	6	NA	NA	NA	BX07.2.1f2.81	TT06DC 38.23	BX07.2.1f1.5.1	BX07.2.1f1.43.2	TT06DC 39.11	17_6	2015	pescadou
2433-2434	Dic2 x Lloyd	BX07.2.1f1.5.1	0	0.92	4.58813201257376	18	6	TT06DC 39.11	pescadou	BX07.2.1f2.81	TT06DC 38.23	TT06DC 42.41	BX07.3.2f1.52	BX07.2.1f2.16	BX07.2.1f1.43.2	18_6	2015	cross
2431-2432	Dic2 x Soldur	BX07.3.2f1.52	0	0.13	0.0534332540397216	19	6	BX07.2.1f1.43.2	BX07.2.1f1.5.1	TT06DC 38.23	TT06DC 42.41	bordure5	bordure6	bordure7	BX07.2.1f2.16	19_6	2015	cross
NA-NA	NA	NA	NA	NA	NA	1	7	bordure1	bordure2	bordure3	NA	NA	NA	NA	NA	1_7	2015	NA
NA-NA	NA	NA	NA	NA	NA	2	7	NA	NA	NA	NA	NA	NA	NA	NA	2_7	2015	NA
NA-NA	NA	NA	NA	NA	NA	3	7	NA	NA	NA	NA	BX07.2.1f1.35.1	BX07.3.2f1.20	pescadou	NA	3_7	2015	NA
1477-1478	Dic2 x Soldur	BX07.3.2f1.20	1	0.04	9.15361851260893	4	7	NA	NA	NA	BX07.2.1f1.35.1	Dic2	BX07.2.1f2.68	BX07.2.1f1.21.2	pescadou	4_7	2015	cross
1479-1480	Dic2 x Lloyd	BX07.2.1f2.68	3	1	0.309060624238157	5	7	pescadou	BX07.3.2f1.20	BX07.2.1f1.35.1	Dic2	pescadou	BX07.2.1f2.57	TT06DC 39.35	BX07.2.1f1.21.2	5_7	2015	cross
1481-1482	Dic2 x Lloyd	BX07.2.1f2.57	5	0.98	6.96519733686909	6	7	BX07.2.1f1.21.2	BX07.2.1f2.68	Dic2	pescadou	BX07.2.1f2.2	BX07.2.1f2.69	pescadou	TT06DC 39.35	6_7	2015	cross
1717-1718	Dic2 x Lloyd	BX07.2.1f2.69	2	1	7.60070126730428	7	7	TT06DC 39.35	BX07.2.1f2.57	pescadou	BX07.2.1f2.2	BX07.2.1f2.47	TT06DC 40.29	TT06DC 44.3	pescadou	7_7	2015	cross
1719-1720	Dic2 x Silur	TT06DC 40.29	3	1.04	17.0543770708755	8	7	pescadou	BX07.2.1f2.69	BX07.2.1f2.2	BX07.2.1f2.47	pescadou	TT06DC 42.15	BX07.2.1f2.44	TT06DC 44.3	8_7	2015	cross
1721-1722	Dic2 x Silur	TT06DC 42.15	3	1.12	14.9873159182494	9	7	TT06DC 44.3	TT06DC 40.29	BX07.2.1f2.47	pescadou	TT06DC 40.31	BX07.2.1f1.20.1	pescadou	BX07.2.1f2.44	9_7	2015	cross
1957-1958	Dic2 x Lloyd	BX07.2.1f1.20.1	0	0.19	5.35824206535785	10	7	BX07.2.1f2.44	TT06DC 42.15	pescadou	TT06DC 40.31	BX07.2.1f1.11.1	TT06DC 38.24	TT06DC 40.35	pescadou	10_7	2015	cross
1959-1960	Dic2 x Silur	TT06DC 38.24	3	1	15.3270287587255	11	7	pescadou	BX07.2.1f1.20.1	TT06DC 40.31	BX07.2.1f1.11.1	pescadou	TT06DC 42.21	BX07.2.1f2.74	TT06DC 40.35	11_7	2015	cross
1961-1962	Dic2 x Silur	TT06DC 42.21	0	0.65	9.92921745086203	12	7	TT06DC 40.35	TT06DC 38.24	BX07.2.1f1.11.1	pescadou	TT06DC 42.3	TT06DC 44.50	pescadou	BX07.2.1f2.74	12_7	2015	cross
2197-2198	Dic2 x Silur	TT06DC 44.50	2	0.09	-0.157493485280996	13	7	BX07.2.1f2.74	TT06DC 42.21	pescadou	TT06DC 42.3	TT06DC 38.47	TT06DC 40.4	BX07.3.2f1.60	pescadou	13_7	2015	cross
2199-2200	Dic2 x Silur	TT06DC 40.4	2	0.84	5.98544487820167	14	7	pescadou	TT06DC 44.50	TT06DC 42.3	TT06DC 38.47	pescadou	BX07.2.1f2.59	BX07.2.1f1.16.2	BX07.3.2f1.60	14_7	2015	cross
2201-2202	Dic2 x Lloyd	BX07.2.1f2.59	2	1.26	14.4553458291563	15	7	BX07.3.2f1.60	TT06DC 40.4	TT06DC 38.47	pescadou	NA	NA	NA	BX07.2.1f1.16.2	15_7	2015	cross
espace	NA	NA	NA	NA	NA	16	7	BX07.2.1f1.16.2	BX07.2.1f2.59	pescadou	NA	BX07.2.1f2.65	BX07.2.1f2.81	pescadou	NA	16_7	2015	NA
2437-2438	Dic2 x Lloyd	BX07.2.1f2.81	0	0.03	NA	17	7	NA	NA	NA	BX07.2.1f2.65	TT06DC 44.39	TT06DC 38.23	BX07.2.1f1.5.1	pescadou	17_7	2015	cross
2439-2440	Dic2 x Silur	TT06DC 38.23	4	1.02	NA	18	7	pescadou	BX07.2.1f2.81	BX07.2.1f2.65	TT06DC 44.39	pescadou	TT06DC 42.41	BX07.3.2f1.52	BX07.2.1f1.5.1	18_7	2015	cross
2441-2442	Dic2 x Silur	TT06DC 42.41	5	1.07	12.4299456807063	19	7	BX07.2.1f1.5.1	TT06DC 38.23	TT06DC 44.39	pescadou	bordure5	bordure6	bordure7	BX07.3.2f1.52	19_7	2015	cross
NA-NA	NA	NA	NA	NA	NA	1	8	bordure1	bordure2	bordure3	NA	NA	NA	NA	NA	1_8	2015	NA
NA-NA	NA	NA	NA	NA	NA	2	8	NA	NA	NA	NA	NA	NA	NA	NA	2_8	2015	NA
NA-NA	NA	NA	NA	NA	NA	3	8	NA	NA	NA	NA	BX07.2.1f2.77	BX07.2.1f1.35.1	BX07.3.2f1.20	NA	3_8	2015	NA
1487-1488	Dic2 x Lloyd	BX07.2.1f1.35.1	3	1	11.9541089666746	4	8	NA	NA	NA	BX07.2.1f2.77	BX07.2.1f2.8	Dic2	BX07.2.1f2.68	BX07.3.2f1.20	4_8	2015	cross
1485-1486	Dic2	Dic2	2	0.02	-0.209707747330447	5	8	BX07.3.2f1.20	BX07.2.1f1.35.1	BX07.2.1f2.77	BX07.2.1f2.8	BX07.3.2f1.83	pescadou	BX07.2.1f2.57	BX07.2.1f2.68	5_8	2015	Dic2
1483-1484	pescadou	pescadou	3	1.18	NA	6	8	BX07.2.1f2.68	Dic2	BX07.2.1f2.8	BX07.3.2f1.83	BX07.2.1f1.11.2	BX07.2.1f2.2	BX07.2.1f2.69	BX07.2.1f2.57	6_8	2015	pescadou
1727-1728	Dic2 x Lloyd	BX07.2.1f2.2	3	1.08	16.2194912768185	7	8	BX07.2.1f2.57	pescadou	BX07.3.2f1.83	BX07.2.1f1.11.2	TT06DC 44.14	BX07.2.1f2.47	TT06DC 40.29	BX07.2.1f2.69	7_8	2015	cross
1725-1726	Dic2 x Lloyd	BX07.2.1f2.47	2	0.75	12.6212182719072	8	8	BX07.2.1f2.69	BX07.2.1f2.2	BX07.2.1f1.11.2	TT06DC 44.14	BX07.2.1f2.7	pescadou	TT06DC 42.15	TT06DC 40.29	8_8	2015	cross
1723-1724	pescadou	pescadou	5	1.17	NA	9	8	TT06DC 40.29	BX07.2.1f2.47	TT06DC 44.14	BX07.2.1f2.7	BX07.2.1f2.97	TT06DC 40.31	BX07.2.1f1.20.1	TT06DC 42.15	9_8	2015	pescadou
1967-1968	Dic2 x Silur	TT06DC 40.31	5	1.11	13.4051629875116	10	8	TT06DC 42.15	pescadou	BX07.2.1f2.7	BX07.2.1f2.97	TT06DC 38.53	BX07.2.1f1.11.1	TT06DC 38.24	BX07.2.1f1.20.1	10_8	2015	cross
1965-1966	Dic2 x Lloyd	BX07.2.1f1.11.1	2	1.15	12.569257013374	11	8	BX07.2.1f1.20.1	TT06DC 40.31	BX07.2.1f2.97	TT06DC 38.53	BX07.3.2f2.44	pescadou	TT06DC 42.21	TT06DC 38.24	11_8	2015	cross
1963-1964	pescadou	pescadou	5	1	NA	12	8	TT06DC 38.24	BX07.2.1f1.11.1	TT06DC 38.53	BX07.3.2f2.44	BX07.3.2f1.73	TT06DC 42.3	TT06DC 44.50	TT06DC 42.21	12_8	2015	pescadou
2207-2208	Dic2 x Silur	TT06DC 42.3	4	0.93	16.4355125538471	13	8	TT06DC 42.21	pescadou	BX07.3.2f2.44	BX07.3.2f1.73	TT06DC 44.47	TT06DC 38.47	TT06DC 40.4	TT06DC 44.50	13_8	2015	cross
2205-2206	Dic2 x Silur	TT06DC 38.47	4	1.02	15.1489768290791	14	8	TT06DC 44.50	TT06DC 42.3	BX07.3.2f1.73	TT06DC 44.47	TT06DC 40.14	pescadou	BX07.2.1f2.59	TT06DC 40.4	14_8	2015	cross
2203-2204	pescadou	pescadou	5	1.15	NA	15	8	TT06DC 40.4	TT06DC 38.47	TT06DC 44.47	TT06DC 40.14	NA	NA	NA	BX07.2.1f2.59	15_8	2015	pescadou
espace	NA	NA	NA	NA	NA	16	8	BX07.2.1f2.59	pescadou	TT06DC 40.14	NA	TT06DC 40.38	BX07.2.1f2.65	BX07.2.1f2.81	NA	16_8	2015	NA
2447-2448	Dic2 x Lloyd	BX07.2.1f2.65	5	1	7.63209128984731	17	8	NA	NA	NA	TT06DC 40.38	TT06DC 44.45	TT06DC 44.39	TT06DC 38.23	BX07.2.1f2.81	17_8	2015	cross
2445-2446	Dic2 x Silur	TT06DC 44.39	3	1	12.448535312758	18	8	BX07.2.1f2.81	BX07.2.1f2.65	TT06DC 40.38	TT06DC 44.45	TT06DC 40.7	pescadou	TT06DC 42.41	TT06DC 38.23	18_8	2015	cross
2443-2444	pescadou	pescadou	5	1	NA	19	8	TT06DC 38.23	TT06DC 44.39	TT06DC 44.45	TT06DC 40.7	bordure5	bordure6	bordure7	TT06DC 42.41	19_8	2015	pescadou
NA-NA	NA	NA	NA	NA	NA	1	9	bordure1	bordure2	bordure3	NA	NA	NA	NA	NA	1_9	2015	NA
NA-NA	NA	NA	NA	NA	NA	2	9	NA	NA	NA	NA	NA	NA	NA	NA	2_9	2015	NA
NA-NA	NA	NA	NA	NA	NA	3	9	NA	NA	NA	NA	pescadou	BX07.2.1f2.77	BX07.2.1f1.35.1	NA	3_9	2015	NA
1489-1490	Dic2 x Lloyd	BX07.2.1f2.77	3	0.69	11.0236287911098	4	9	NA	NA	NA	pescadou	TT06DC 38.39	BX07.2.1f2.8	Dic2	BX07.2.1f1.35.1	4_9	2015	cross
1491-1492	Dic2 x Lloyd	BX07.2.1f2.8	0	0.06	11.3561208760729	5	9	BX07.2.1f1.35.1	BX07.2.1f2.77	pescadou	TT06DC 38.39	BX07.2.1f1.21.1	BX07.3.2f1.83	pescadou	Dic2	5_9	2015	cross
1493-1494	Dic2 x Soldur	BX07.3.2f1.83	0	0.01	5.85489352262255	6	9	Dic2	BX07.2.1f2.8	TT06DC 38.39	BX07.2.1f1.21.1	pescadou	BX07.2.1f1.11.2	BX07.2.1f2.2	pescadou	6_9	2015	cross
1729-1730	Dic2 x Lloyd	BX07.2.1f1.11.2	2	0.55	13.3138535032847	7	9	pescadou	BX07.3.2f1.83	BX07.2.1f1.21.1	pescadou	TT06DC 42.23	TT06DC 44.14	BX07.2.1f2.47	BX07.2.1f2.2	7_9	2015	cross
1731-1732	Dic2 x Silur	TT06DC 44.14	1	0.1	4.59665458823549	8	9	BX07.2.1f2.2	BX07.2.1f1.11.2	pescadou	TT06DC 42.23	BX07.3.2f1.9	BX07.2.1f2.7	pescadou	BX07.2.1f2.47	8_9	2015	cross
1733-1734	Dic2 x Lloyd	BX07.2.1f2.7	2	0.03	4.77259583507419	9	9	BX07.2.1f2.47	TT06DC 44.14	TT06DC 42.23	BX07.3.2f1.9	pescadou	BX07.2.1f2.97	TT06DC 40.31	pescadou	9_9	2015	cross
1969-1970	Dic2 x Lloyd	BX07.2.1f2.97	0	0.07	5.8337031031023	10	9	pescadou	BX07.2.1f2.7	BX07.3.2f1.9	pescadou	TT06DC 39.16	TT06DC 38.53	BX07.2.1f1.11.1	TT06DC 40.31	10_9	2015	cross
1971-1972	Dic2 x Silur	TT06DC 38.53	0	0.13	5.55838336587243	11	9	TT06DC 40.31	BX07.2.1f2.97	pescadou	TT06DC 39.16	BX07.2.1f2.27	BX07.3.2f2.44	pescadou	BX07.2.1f1.11.1	11_9	2015	cross
1973-1974	Dic2 x Soldur	BX07.3.2f2.44	2	1	15.1010892936465	12	9	BX07.2.1f1.11.1	TT06DC 38.53	TT06DC 39.16	BX07.2.1f2.27	pescadou	BX07.3.2f1.73	TT06DC 42.3	pescadou	12_9	2015	cross
2209-2210	Dic2 x Soldur	BX07.3.2f1.73	0	0.02	-0.639463422907709	13	9	pescadou	BX07.3.2f2.44	BX07.2.1f2.27	pescadou	TT06DC 44.43	TT06DC 44.47	TT06DC 38.47	TT06DC 42.3	13_9	2015	cross
2211-2212	Dic2 x Silur	TT06DC 44.47	3	1.11	6.42318404385931	14	9	TT06DC 42.3	BX07.3.2f1.73	pescadou	TT06DC 44.43	TT06DC 44.7	TT06DC 40.14	pescadou	TT06DC 38.47	14_9	2015	cross
2213-2214	Dic2 x Silur	TT06DC 40.14	3	1.29	0.0680658197739366	15	9	TT06DC 38.47	TT06DC 44.47	TT06DC 44.43	TT06DC 44.7	NA	NA	NA	pescadou	15_9	2015	cross
espace	NA	NA	NA	NA	NA	16	9	pescadou	TT06DC 40.14	TT06DC 44.7	NA	pescadou	TT06DC 40.38	BX07.2.1f2.65	NA	16_9	2015	NA
2449-2450	Dic2 x Silur	TT06DC 40.38	4	1.33	13.7917320774279	17	9	NA	NA	NA	pescadou	BX07.3.2f2.42	TT06DC 44.45	TT06DC 44.39	BX07.2.1f2.65	17_9	2015	cross
2451-2452	Dic2 x Silur	TT06DC 44.45	0	0.39	-0.0600263292041587	18	9	BX07.2.1f2.65	TT06DC 40.38	pescadou	BX07.3.2f2.42	BX07.2.1f2.46	TT06DC 40.7	pescadou	TT06DC 44.39	18_9	2015	cross
2453-2454	Dic2 x Silur	TT06DC 40.7	3	0.95	12.0205990641219	19	9	TT06DC 44.39	TT06DC 44.45	BX07.3.2f2.42	BX07.2.1f2.46	bordure5	bordure6	bordure7	pescadou	19_9	2015	cross
NA-NA	NA	NA	NA	NA	NA	1	10	bordure1	bordure2	bordure3	NA	NA	NA	NA	NA	1_10	2015	NA
NA-NA	NA	NA	NA	NA	NA	2	10	NA	NA	NA	NA	NA	NA	NA	NA	2_10	2015	NA
NA-NA	NA	NA	NA	NA	NA	3	10	NA	NA	NA	NA	TT06DC 44.10	pescadou	BX07.2.1f2.77	NA	3_10	2015	NA
1499-1500	pescadou	pescadou	3	1	NA	4	10	NA	NA	NA	TT06DC 44.10	TT06DC 42.17	TT06DC 38.39	BX07.2.1f2.8	BX07.2.1f2.77	4_10	2015	pescadou
1497-1498	Dic2 x Silur	TT06DC 38.39	3	0.85	11.5202793745718	5	10	BX07.2.1f2.77	pescadou	TT06DC 44.10	TT06DC 42.17	BX07.2.1f2.25	BX07.2.1f1.21.1	BX07.3.2f1.83	BX07.2.1f2.8	5_10	2015	cross
1495-1496	Dic2 x Lloyd	BX07.2.1f1.21.1	1	0.45	12.7113738502547	6	10	BX07.2.1f2.8	TT06DC 38.39	TT06DC 42.17	BX07.2.1f2.25	TT06DC 39.29	pescadou	BX07.2.1f1.11.2	BX07.3.2f1.83	6_10	2015	cross
1739-1740	pescadou	pescadou	4	0.94	NA	7	10	BX07.3.2f1.83	BX07.2.1f1.21.1	BX07.2.1f2.25	TT06DC 39.29	BX07.2.1f2.45	TT06DC 42.23	TT06DC 44.14	BX07.2.1f1.11.2	7_10	2015	pescadou
1737-1738	Dic2 x Silur	TT06DC 42.23	2	0.73	9.96040623489278	8	10	BX07.2.1f1.11.2	pescadou	TT06DC 39.29	BX07.2.1f2.45	BX07.2.1f1.33.1	BX07.3.2f1.9	BX07.2.1f2.7	TT06DC 44.14	8_10	2015	cross
1735-1736	Dic2 x Soldur	BX07.3.2f1.9	0	0.02	5.04228685256791	9	10	TT06DC 44.14	TT06DC 42.23	BX07.2.1f2.45	BX07.2.1f1.33.1	BX07.3.2f1.31	pescadou	BX07.2.1f2.97	BX07.2.1f2.7	9_10	2015	cross
1979-1980	pescadou	pescadou	4	1	NA	10	10	BX07.2.1f2.7	BX07.3.2f1.9	BX07.2.1f1.33.1	BX07.3.2f1.31	TT06DC 44.36	TT06DC 39.16	TT06DC 38.53	BX07.2.1f2.97	10_10	2015	pescadou
1977-1978	Dic2 x Silur	TT06DC 39.16	0	0.08	7.2857432984254	11	10	BX07.2.1f2.97	pescadou	BX07.3.2f1.31	TT06DC 44.36	TT06DC 44.7	BX07.2.1f2.27	BX07.3.2f2.44	TT06DC 38.53	11_10	2015	cross
1975-1976	Dic2 x Lloyd	BX07.2.1f2.27	3	1.16	11.9330485553666	12	10	TT06DC 38.53	TT06DC 39.16	TT06DC 44.36	TT06DC 44.7	BX07.2.1f2.56	pescadou	BX07.3.2f1.73	BX07.3.2f2.44	12_10	2015	cross
2219-2220	pescadou	pescadou	4	0.99	NA	13	10	BX07.3.2f2.44	BX07.2.1f2.27	TT06DC 44.7	BX07.2.1f2.56	BX07.2.1f1.5.2	TT06DC 44.43	TT06DC 44.47	BX07.3.2f1.73	13_10	2015	pescadou
2217-2218	Dic2 x Silur	TT06DC 44.43	2	0.07	3.85343573455213	14	10	BX07.3.2f1.73	pescadou	BX07.2.1f2.56	BX07.2.1f1.5.2	BX07.3.2f2.41	TT06DC 44.7	TT06DC 40.14	TT06DC 44.47	14_10	2015	cross
2215-2216	Dic2 x Silur	TT06DC 44.7	0	0.62	4.83968584111554	15	10	TT06DC 44.47	TT06DC 44.43	BX07.2.1f1.5.2	BX07.3.2f2.41	NA	NA	NA	TT06DC 40.14	15_10	2015	cross
espace	NA	NA	NA	NA	NA	16	10	TT06DC 40.14	TT06DC 44.7	BX07.3.2f2.41	NA	TT06DC 42.19	pescadou	TT06DC 40.38	NA	16_10	2015	NA
2459-2460	pescadou	pescadou	4	0.98	15.2386093740893	17	10	NA	NA	NA	TT06DC 42.19	BX07.2.1f1.18.2	BX07.3.2f2.42	TT06DC 44.45	TT06DC 40.38	17_10	2015	pescadou
2457-2458	Dic2 x Soldur	BX07.3.2f2.42	0	0.07	5.93885459683568	18	10	TT06DC 40.38	pescadou	TT06DC 42.19	BX07.2.1f1.18.2	BX07.3.2f2.57	BX07.2.1f2.46	TT06DC 40.7	TT06DC 44.45	18_10	2015	cross
2455-2456	Dic2 x Lloyd	BX07.2.1f2.46	4	0.77	12.1277022367018	19	10	TT06DC 44.45	BX07.3.2f2.42	BX07.2.1f1.18.2	BX07.3.2f2.57	bordure5	bordure6	bordure7	TT06DC 40.7	19_10	2015	cross
NA-NA	NA	NA	NA	NA	NA	1	11	bordure1	bordure2	bordure3	NA	NA	NA	NA	NA	1_11	2015	NA
NA-NA	NA	NA	NA	NA	NA	2	11	NA	NA	NA	NA	NA	NA	NA	NA	2_11	2015	NA
NA-NA	NA	NA	NA	NA	NA	3	11	NA	NA	NA	NA	BX07.2.1f1.41.2	TT06DC 44.10	pescadou	NA	3_11	2015	NA
1501-1502	Dic2 x Silur	TT06DC 44.10	2	0.87	NA	4	11	NA	NA	NA	BX07.2.1f1.41.2	TT06DC 44.34	TT06DC 42.17	TT06DC 38.39	pescadou	4_11	2015	cross
1503-1504	Dic2 x Silur	TT06DC 42.17	3	1	8.76670478035847	5	11	pescadou	TT06DC 44.10	BX07.2.1f1.41.2	TT06DC 44.34	pescadou	BX07.2.1f2.25	BX07.2.1f1.21.1	TT06DC 38.39	5_11	2015	cross
1505-1506	Dic2 x Lloyd	BX07.2.1f2.25	4	0.9	18.0609303327515	6	11	TT06DC 38.39	TT06DC 42.17	TT06DC 44.34	pescadou	BX07.2.1f1.43.1	TT06DC 39.29	pescadou	BX07.2.1f1.21.1	6_11	2015	cross
1741-1742	Dic2 x Silur	TT06DC 39.29	0	0.12	NA	7	11	BX07.2.1f1.21.1	BX07.2.1f2.25	pescadou	BX07.2.1f1.43.1	TT06DC 38.19	BX07.2.1f2.45	TT06DC 42.23	pescadou	7_11	2015	cross
1743-1744	Dic2 x Lloyd	BX07.2.1f2.45	4	0.01	-1.13383543602539	8	11	pescadou	TT06DC 39.29	BX07.2.1f1.43.1	TT06DC 38.19	pescadou	BX07.2.1f1.33.1	BX07.3.2f1.9	TT06DC 42.23	8_11	2015	cross
1745-1746	Dic2 x Lloyd	BX07.2.1f1.33.1	2	1.17	7.01967589485307	9	11	TT06DC 42.23	BX07.2.1f2.45	TT06DC 38.19	pescadou	BX07.2.1f2.9	BX07.3.2f1.31	pescadou	BX07.3.2f1.9	9_11	2015	cross
1981-1982	Dic2 x Soldur	BX07.3.2f1.31	3	1	10.9865619118724	10	11	BX07.3.2f1.9	BX07.2.1f1.33.1	pescadou	BX07.2.1f2.9	TT06DC 39.18	TT06DC 44.36	TT06DC 39.16	pescadou	10_11	2015	cross
1983-1984	Dic2 x Silur	TT06DC 44.36	2	0.26	12.8090123242032	11	11	pescadou	BX07.3.2f1.31	BX07.2.1f2.9	TT06DC 39.18	pescadou	TT06DC 44.7	BX07.2.1f2.27	TT06DC 39.16	11_11	2015	cross
1985-1986	Dic2 x Silur	TT06DC 44.7	2	0.07	4.39506624818168	12	11	TT06DC 39.16	TT06DC 44.36	TT06DC 39.18	pescadou	BX07.2.1f1.18.1	BX07.2.1f2.56	pescadou	BX07.2.1f2.27	12_11	2015	cross
2221-2222	Dic2 x Lloyd	BX07.2.1f2.56	3	1.35	12.1446012495517	13	11	BX07.2.1f2.27	TT06DC 44.7	pescadou	BX07.2.1f1.18.1	BX07.2.1f1.5.1	BX07.2.1f1.5.2	TT06DC 44.43	pescadou	13_11	2015	cross
2223-2224	Dic2 x Lloyd	BX07.2.1f1.5.2	2	0.87	7.26569039067585	14	11	pescadou	BX07.2.1f2.56	BX07.2.1f1.18.1	BX07.2.1f1.5.1	pescadou	BX07.3.2f2.41	TT06DC 44.7	TT06DC 44.43	14_11	2015	cross
2225-2226	Dic2 x Soldur	BX07.3.2f2.41	0	0.02	3.65109916277487	15	11	TT06DC 44.43	BX07.2.1f1.5.2	BX07.2.1f1.5.1	pescadou	NA	NA	NA	TT06DC 44.7	15_11	2015	cross
espace	NA	NA	NA	NA	NA	16	11	TT06DC 44.7	BX07.3.2f2.41	pescadou	NA	TT06DC 39.37	TT06DC 42.19	pescadou	NA	16_11	2015	NA
2461-2462	Dic2 x Silur	TT06DC 42.19	3	0.98	14.1939674558039	17	11	NA	NA	NA	TT06DC 39.37	BX07.2.1f1.7.2	BX07.2.1f1.18.2	BX07.3.2f2.42	pescadou	17_11	2015	cross
2463-2464	Dic2 x Lloyd	BX07.2.1f1.18.2	4	1.12	16.4656738446403	18	11	pescadou	TT06DC 42.19	TT06DC 39.37	BX07.2.1f1.7.2	pescadou	BX07.3.2f2.57	BX07.2.1f2.46	BX07.3.2f2.42	18_11	2015	cross
2465-2466	Dic2 x Soldur	BX07.3.2f2.57	0	0.01	-4.07186217574879	19	11	BX07.3.2f2.42	BX07.2.1f1.18.2	BX07.2.1f1.7.2	pescadou	bordure5	bordure6	bordure7	BX07.2.1f2.46	19_11	2015	cross
NA-NA	NA	NA	NA	NA	NA	1	12	bordure1	bordure2	bordure3	NA	NA	NA	NA	NA	1_12	2015	NA
NA-NA	NA	NA	NA	NA	NA	2	12	NA	NA	NA	NA	NA	NA	NA	NA	2_12	2015	NA
NA-NA	NA	NA	NA	NA	NA	3	12	NA	NA	NA	NA	TT06DC 39.6	BX07.2.1f1.41.2	TT06DC 44.10	NA	3_12	2015	NA
1511-1512	Dic2 x Lloyd	BX07.2.1f1.41.2	2	1.27	14.2177846635684	4	12	NA	NA	NA	TT06DC 39.6	BX07.2.1f1.38.1	TT06DC 44.34	TT06DC 42.17	TT06DC 44.10	4_12	2015	cross
1509-1510	Dic2 x Silur	TT06DC 44.34	3	0.08	8.30657885292722	5	12	TT06DC 44.10	BX07.2.1f1.41.2	TT06DC 39.6	BX07.2.1f1.38.1	BX07.2.1f1.46.2	pescadou	BX07.2.1f2.25	TT06DC 42.17	5_12	2015	cross
1507-1508	pescadou	pescadou	3	1.14	NA	6	12	TT06DC 42.17	TT06DC 44.34	BX07.2.1f1.38.1	BX07.2.1f1.46.2	TT06DC 39.31	BX07.2.1f1.43.1	TT06DC 39.29	BX07.2.1f2.25	6_12	2015	pescadou
1751-1752	Dic2 x Lloyd	BX07.2.1f1.43.1	3	1.06	11.7640961848145	7	12	BX07.2.1f2.25	pescadou	BX07.2.1f1.46.2	TT06DC 39.31	TT06DC 38.54	TT06DC 38.19	BX07.2.1f2.45	TT06DC 39.29	7_12	2015	cross
1749-1750	Dic2 x Silur	TT06DC 38.19	0	0.08	2.25413512284207	8	12	TT06DC 39.29	BX07.2.1f1.43.1	TT06DC 39.31	TT06DC 38.54	BX07.3.2f2.59	pescadou	BX07.2.1f1.33.1	BX07.2.1f2.45	8_12	2015	cross
1747-1748	pescadou	pescadou	4	1.39	NA	9	12	BX07.2.1f2.45	TT06DC 38.19	TT06DC 38.54	BX07.3.2f2.59	TT06DC 40.33	BX07.2.1f2.9	BX07.3.2f1.31	BX07.2.1f1.33.1	9_12	2015	pescadou
1991-1992	Dic2 x Lloyd	BX07.2.1f2.9	2	0.09	5.70382367247423	10	12	BX07.2.1f1.33.1	pescadou	BX07.3.2f2.59	TT06DC 40.33	TT06DC 40.18	TT06DC 39.18	TT06DC 44.36	BX07.3.2f1.31	10_12	2015	cross
1989-1990	Dic2 x Silur	TT06DC 39.18	0	0.08	NA	11	12	BX07.3.2f1.31	BX07.2.1f2.9	TT06DC 40.33	TT06DC 40.18	BX07.2.1f2.96	pescadou	TT06DC 44.7	TT06DC 44.36	11_12	2015	cross
1987-1988	pescadou	pescadou	4	1	NA	12	12	TT06DC 44.36	TT06DC 39.18	TT06DC 40.18	BX07.2.1f2.96	BX07.2.1f1.6.2	BX07.2.1f1.18.1	BX07.2.1f2.56	TT06DC 44.7	12_12	2015	pescadou
2231-2232	Dic2 x Lloyd	BX07.2.1f1.18.1	4	0.89	16.1061210406332	13	12	TT06DC 44.7	pescadou	BX07.2.1f2.96	BX07.2.1f1.6.2	TT06DC 42.38	BX07.2.1f1.5.1	BX07.2.1f1.5.2	BX07.2.1f2.56	13_12	2015	cross
2229-2230	Dic2 x Lloyd	BX07.2.1f1.5.1	0	1.17	18.0199231978661	14	12	BX07.2.1f2.56	BX07.2.1f1.18.1	BX07.2.1f1.6.2	TT06DC 42.38	BX07.2.1f2.61	pescadou	BX07.3.2f2.41	BX07.2.1f1.5.2	14_12	2015	cross
2227-2228	pescadou	pescadou	5	1	NA	15	12	BX07.2.1f1.5.2	BX07.2.1f1.5.1	TT06DC 42.38	BX07.2.1f2.61	NA	NA	NA	BX07.3.2f2.41	15_12	2015	pescadou
espace	NA	NA	NA	NA	NA	16	12	BX07.3.2f2.41	pescadou	BX07.2.1f2.61	NA	TT06DC 38.44	TT06DC 39.37	TT06DC 42.19	NA	16_12	2015	NA
2471-2472	Dic2 x Silur	TT06DC 39.37	4	1.21	NA	17	12	NA	NA	NA	TT06DC 38.44	BX07.2.1f2.76	BX07.2.1f1.7.2	BX07.2.1f1.18.2	TT06DC 42.19	17_12	2015	cross
2469-2470	Dic2 x Lloyd	BX07.2.1f1.7.2	3	1.03	15.764916304579	18	12	TT06DC 42.19	TT06DC 39.37	TT06DC 38.44	BX07.2.1f2.76	TT06DC 38.50	pescadou	BX07.3.2f2.57	BX07.2.1f1.18.2	18_12	2015	cross
2467-2468	pescadou	pescadou	4	1	NA	19	12	BX07.2.1f1.18.2	BX07.2.1f1.7.2	BX07.2.1f2.76	TT06DC 38.50	bordure5	bordure6	bordure7	BX07.3.2f2.57	19_12	2015	pescadou
NA-NA	NA	NA	NA	NA	NA	1	13	bordure1	bordure2	bordure3	NA	NA	NA	NA	NA	1_13	2015	NA
NA-NA	NA	NA	NA	NA	NA	2	13	NA	NA	NA	NA	NA	NA	NA	NA	2_13	2015	NA
NA-NA	NA	NA	NA	NA	NA	3	13	NA	NA	NA	NA	pescadou	TT06DC 39.6	BX07.2.1f1.41.2	NA	3_13	2015	NA
1513-1514	Dic2 x Silur	TT06DC 39.6	2	1.25	11.4847775342203	4	13	NA	NA	NA	pescadou	BX07.2.1f2.37	BX07.2.1f1.38.1	TT06DC 44.34	BX07.2.1f1.41.2	4_13	2015	cross
1515-1516	Dic2 x Lloyd	BX07.2.1f1.38.1	3	1	8.96242198421631	5	13	BX07.2.1f1.41.2	TT06DC 39.6	pescadou	BX07.2.1f2.37	BX07.2.1f2.94	BX07.2.1f1.46.2	pescadou	TT06DC 44.34	5_13	2015	cross
1517-1518	Dic2 x Lloyd	BX07.2.1f1.46.2	3	1	NA	6	13	TT06DC 44.34	BX07.2.1f1.38.1	BX07.2.1f2.37	BX07.2.1f2.94	pescadou	TT06DC 39.31	BX07.2.1f1.43.1	pescadou	6_13	2015	cross
1753-1754	Dic2 x Silur	TT06DC 39.31	3	1	6.86295708746172	7	13	pescadou	BX07.2.1f1.46.2	BX07.2.1f2.94	pescadou	BX07.2.1f1.3.2	TT06DC 38.54	TT06DC 38.19	BX07.2.1f1.43.1	7_13	2015	cross
1755-1756	Dic2 x Silur	TT06DC 38.54	4	0.15	0.855440468902669	8	13	BX07.2.1f1.43.1	TT06DC 39.31	pescadou	BX07.2.1f1.3.2	BX07.2.1f1.49.2	BX07.3.2f2.59	pescadou	TT06DC 38.19	8_13	2015	cross
1757-1758	Dic2 x Soldur	BX07.3.2f2.59	3	0.97	14.6316387965793	9	13	TT06DC 38.19	TT06DC 38.54	BX07.2.1f1.3.2	BX07.2.1f1.49.2	pescadou	TT06DC 40.33	BX07.2.1f2.9	pescadou	9_13	2015	cross
1993-1994	Dic2 x Silur	TT06DC 40.33	0	0.1	1.10262539304873	10	13	pescadou	BX07.3.2f2.59	BX07.2.1f1.49.2	pescadou	TT06DC 44.11	TT06DC 40.18	TT06DC 39.18	BX07.2.1f2.9	10_13	2015	cross
1995-1996	Dic2 x Silur	TT06DC 40.18	3	1.04	8.46387111349102	11	13	BX07.2.1f2.9	TT06DC 40.33	pescadou	TT06DC 44.11	BX07.2.1f1.16.2	BX07.2.1f2.96	pescadou	TT06DC 39.18	11_13	2015	cross
1997-1998	Dic2 x Lloyd	BX07.2.1f2.96	2	0.78	4.18376208696231	12	13	TT06DC 39.18	TT06DC 40.18	TT06DC 44.11	BX07.2.1f1.16.2	pescadou	BX07.2.1f1.6.2	BX07.2.1f1.18.1	pescadou	12_13	2015	cross
2233-2234	Dic2 x Lloyd	BX07.2.1f1.6.2	0	0.19	8.05114018561105	13	13	pescadou	BX07.2.1f2.96	BX07.2.1f1.16.2	pescadou	TT06DC 40.34	TT06DC 42.38	BX07.2.1f1.5.1	BX07.2.1f1.18.1	13_13	2015	cross
2235-2236	Dic2 x Silur	TT06DC 42.38	4	1	NA	14	13	BX07.2.1f1.18.1	BX07.2.1f1.6.2	pescadou	TT06DC 40.34	BX07.2.1f2.19	BX07.2.1f2.61	pescadou	BX07.2.1f1.5.1	14_13	2015	cross
2237-2238	Dic2 x Lloyd	BX07.2.1f2.61	5	1	9.50658640159027	15	13	BX07.2.1f1.5.1	TT06DC 42.38	TT06DC 40.34	BX07.2.1f2.19	NA	NA	NA	pescadou	15_13	2015	cross
espace	NA	NA	NA	NA	NA	16	13	pescadou	BX07.2.1f2.61	BX07.2.1f2.19	NA	pescadou	TT06DC 38.44	TT06DC 39.37	NA	16_13	2015	NA
2473-2474	Dic2 x Silur	TT06DC 38.44	0	0.03	NA	17	13	NA	NA	NA	pescadou	BX07.3.2f2.27	BX07.2.1f2.76	BX07.2.1f1.7.2	TT06DC 39.37	17_13	2015	cross
2475-2476	Dic2 x Lloyd	BX07.2.1f2.76	0	1.03	NA	18	13	TT06DC 39.37	TT06DC 38.44	pescadou	BX07.3.2f2.27	BX07.2.1f1.35.2	TT06DC 38.50	pescadou	BX07.2.1f1.7.2	18_13	2015	cross
2477-2478	Dic2 x Silur	TT06DC 38.50	2	0.36	10.9818934136417	19	13	BX07.2.1f1.7.2	BX07.2.1f2.76	BX07.3.2f2.27	BX07.2.1f1.35.2	bordure5	bordure6	bordure7	pescadou	19_13	2015	cross
NA-NA	NA	NA	NA	NA	NA	1	14	bordure1	bordure2	bordure3	NA	NA	NA	NA	NA	1_14	2015	NA
NA-NA	NA	NA	NA	NA	NA	2	14	NA	NA	NA	NA	NA	NA	NA	NA	2_14	2015	NA
NA-NA	NA	NA	NA	NA	NA	3	14	NA	NA	NA	NA	BX07.2.1f2.47	pescadou	TT06DC 39.6	NA	3_14	2015	NA
1523-1524	pescadou	pescadou	3	0.79	14.3652497323293	4	14	NA	NA	NA	BX07.2.1f2.47	TT06DC 42.40	BX07.2.1f2.37	BX07.2.1f1.38.1	TT06DC 39.6	4_14	2015	pescadou
1521-1522	Dic2 x Lloyd	BX07.2.1f2.37	4	1.01	8.09392463994333	5	14	TT06DC 39.6	pescadou	BX07.2.1f2.47	TT06DC 42.40	Lloyd	BX07.2.1f2.94	BX07.2.1f1.46.2	BX07.2.1f1.38.1	5_14	2015	cross
1519-1520	Dic2 x Lloyd	BX07.2.1f2.94	4	1	12.3468072125787	6	14	BX07.2.1f1.38.1	BX07.2.1f2.37	TT06DC 42.40	Lloyd	BX07.2.1f2.64	pescadou	TT06DC 39.31	BX07.2.1f1.46.2	6_14	2015	cross
1763-1764	pescadou	pescadou	4	1.19	NA	7	14	BX07.2.1f1.46.2	BX07.2.1f2.94	Lloyd	BX07.2.1f2.64	BX07.2.1f2.42	BX07.2.1f1.3.2	TT06DC 38.54	TT06DC 39.31	7_14	2015	pescadou
1761-1762	Dic2 x Lloyd	BX07.2.1f1.3.2	4	0.72	12.2986845860861	8	14	TT06DC 39.31	pescadou	BX07.2.1f2.64	BX07.2.1f2.42	BX07.2.1f1.45.2	BX07.2.1f1.49.2	BX07.3.2f2.59	TT06DC 38.54	8_14	2015	cross
1759-1760	Dic2 x Lloyd	BX07.2.1f1.49.2	2	0.02	-0.271911244298621	9	14	TT06DC 38.54	BX07.2.1f1.3.2	BX07.2.1f2.42	BX07.2.1f1.45.2	TT06DC 40.41	pescadou	TT06DC 40.33	BX07.3.2f2.59	9_14	2015	cross
2003-2004	pescadou	pescadou	5	1.3	NA	10	14	BX07.3.2f2.59	BX07.2.1f1.49.2	BX07.2.1f1.45.2	TT06DC 40.41	TT06DC 42.7	TT06DC 44.11	TT06DC 40.18	TT06DC 40.33	10_14	2015	pescadou
2001-2002	Dic2 x Silur	TT06DC 44.11	4	1.08	10.7585261072972	11	14	TT06DC 40.33	pescadou	TT06DC 40.41	TT06DC 42.7	TT06DC 39.32	BX07.2.1f1.16.2	BX07.2.1f2.96	TT06DC 40.18	11_14	2015	cross
1999-2000	Dic2 x Lloyd	BX07.2.1f1.16.2	4	0.99	14.0363872418749	12	14	TT06DC 40.18	TT06DC 44.11	TT06DC 42.7	TT06DC 39.32	TT06DC 39.17	pescadou	BX07.2.1f1.6.2	BX07.2.1f2.96	12_14	2015	cross
2243-2244	pescadou	pescadou	3	1.05	NA	13	14	BX07.2.1f2.96	BX07.2.1f1.16.2	TT06DC 39.32	TT06DC 39.17	BX07.2.1f2.46	TT06DC 40.34	TT06DC 42.38	BX07.2.1f1.6.2	13_14	2015	pescadou
2241-2242	Dic2 x Silur	TT06DC 40.34	3	1.07	13.2043824384965	14	14	BX07.2.1f1.6.2	pescadou	TT06DC 39.17	BX07.2.1f2.46	BX07.2.1f2.76	BX07.2.1f2.19	BX07.2.1f2.61	TT06DC 42.38	14_14	2015	cross
2239-2240	Dic2 x Lloyd	BX07.2.1f2.19	2	1.07	NA	15	14	TT06DC 42.38	TT06DC 40.34	BX07.2.1f2.46	BX07.2.1f2.76	NA	NA	NA	BX07.2.1f2.61	15_14	2015	cross
espace	NA	NA	NA	NA	NA	16	14	BX07.2.1f2.61	BX07.2.1f2.19	BX07.2.1f2.76	NA	TT06DC 42.43	pescadou	TT06DC 38.44	NA	16_14	2015	NA
2483-2484	pescadou	pescadou	4	0.99	NA	17	14	NA	NA	NA	TT06DC 42.43	BX07.2.1f2.70	BX07.3.2f2.27	BX07.2.1f2.76	TT06DC 38.44	17_14	2015	pescadou
2481-2482	Dic2 x Soldur	BX07.3.2f2.27	2	1.03	1.12827005203226	18	14	TT06DC 38.44	pescadou	TT06DC 42.43	BX07.2.1f2.70	Lloyd	BX07.2.1f1.35.2	TT06DC 38.50	BX07.2.1f2.76	18_14	2015	cross
2479-2480	Dic2 x Lloyd	BX07.2.1f1.35.2	5	0.88	13.5311443154008	19	14	BX07.2.1f2.76	BX07.3.2f2.27	BX07.2.1f2.70	Lloyd	bordure5	bordure6	bordure7	TT06DC 38.50	19_14	2015	cross
NA-NA	NA	NA	NA	NA	NA	1	15	bordure1	bordure2	bordure3	NA	NA	NA	NA	NA	1_15	2015	NA
NA-NA	NA	NA	NA	NA	NA	2	15	NA	NA	NA	NA	NA	NA	NA	NA	2_15	2015	NA
NA-NA	NA	NA	NA	NA	NA	3	15	NA	NA	NA	NA	TT06DC 39.9	BX07.2.1f2.47	pescadou	NA	3_15	2015	NA
1525-1526	Dic2 x Lloyd	BX07.2.1f2.47	0	0.77	14.8746034322057	4	15	NA	NA	NA	TT06DC 39.9	BX07.2.1f2.84	TT06DC 42.40	BX07.2.1f2.37	pescadou	4_15	2015	cross
1527-1528	Dic2 x Silur	TT06DC 42.40	3	1.06	14.5715776065995	5	15	pescadou	BX07.2.1f2.47	TT06DC 39.9	BX07.2.1f2.84	pescadou	Lloyd	BX07.2.1f2.94	BX07.2.1f2.37	5_15	2015	cross
1529-1530	Lloyd	Lloyd	5	1.21	13.1289300197378	6	15	BX07.2.1f2.37	TT06DC 42.40	BX07.2.1f2.84	pescadou	TT06DC 42.6	BX07.2.1f2.64	pescadou	BX07.2.1f2.94	6_15	2015	Lloyd
1765-1766	Dic2 x Lloyd	BX07.2.1f2.64	4	0.35	11.4253540038901	7	15	BX07.2.1f2.94	Lloyd	pescadou	TT06DC 42.6	BX07.2.1f1.49.1	BX07.2.1f2.42	BX07.2.1f1.3.2	pescadou	7_15	2015	cross
1767-1768	Dic2 x Lloyd	BX07.2.1f2.42	3	0.91	14.9026908327956	8	15	pescadou	BX07.2.1f2.64	TT06DC 42.6	BX07.2.1f1.49.1	pescadou	BX07.2.1f1.45.2	BX07.2.1f1.49.2	BX07.2.1f1.3.2	8_15	2015	cross
1769-1770	Dic2 x Lloyd	BX07.2.1f1.45.2	3	0.44	9.87549338989739	9	15	BX07.2.1f1.3.2	BX07.2.1f2.42	BX07.2.1f1.49.1	pescadou	BX07.2.1f1.2.2	TT06DC 40.41	pescadou	BX07.2.1f1.49.2	9_15	2015	cross
2005-2006	Dic2 x Silur	TT06DC 40.41	5	1.04	14.7158171209419	10	15	BX07.2.1f1.49.2	BX07.2.1f1.45.2	pescadou	BX07.2.1f1.2.2	BX07.2.1f1.31.1	TT06DC 42.7	TT06DC 44.11	pescadou	10_15	2015	cross
2007-2008	Dic2 x Silur	TT06DC 42.7	1	0.13	7.77217339585285	11	15	pescadou	TT06DC 40.41	BX07.2.1f1.2.2	BX07.2.1f1.31.1	pescadou	TT06DC 39.32	BX07.2.1f1.16.2	TT06DC 44.11	11_15	2015	cross
2009-2010	Dic2 x Silur	TT06DC 39.32	2	1.01	10.3870735708475	12	15	TT06DC 44.11	TT06DC 42.7	BX07.2.1f1.31.1	pescadou	BX07.2.1f2.60	TT06DC 39.17	pescadou	BX07.2.1f1.16.2	12_15	2015	cross
2245-2246	Dic2 x Silur	TT06DC 39.17	0	0.05	-1.70362539619754	13	15	BX07.2.1f1.16.2	TT06DC 39.32	pescadou	BX07.2.1f2.60	BX07.2.1f2.80	BX07.2.1f2.46	TT06DC 40.34	pescadou	13_15	2015	cross
2247-2248	Dic2 x Lloyd	BX07.2.1f2.46	5	0.19	5.47852321723004	14	15	pescadou	TT06DC 39.17	BX07.2.1f2.60	BX07.2.1f2.80	pescadou	BX07.2.1f2.76	BX07.2.1f2.19	TT06DC 40.34	14_15	2015	cross
2249-2250	Dic2 x Lloyd	BX07.2.1f2.76	3	0.97	14.5396913022848	15	15	TT06DC 40.34	BX07.2.1f2.46	BX07.2.1f2.80	pescadou	NA	NA	NA	BX07.2.1f2.19	15_15	2015	cross
espace	NA	NA	NA	NA	NA	16	15	BX07.2.1f2.19	BX07.2.1f2.76	pescadou	NA	BX07.2.1f2.72	TT06DC 42.43	pescadou	NA	16_15	2015	NA
2485-2486	Dic2 x Silur	TT06DC 42.43	4	1	15.6958974726396	17	15	NA	NA	NA	BX07.2.1f2.72	BX07.2.1f1.15.1	BX07.2.1f2.70	BX07.3.2f2.27	pescadou	17_15	2015	cross
2487-2488	Dic2 x Lloyd	BX07.2.1f2.70	5	1.23	14.1635884466467	18	15	pescadou	TT06DC 42.43	BX07.2.1f2.72	BX07.2.1f1.15.1	pescadou	Lloyd	BX07.2.1f1.35.2	BX07.3.2f2.27	18_15	2015	cross
2489-2490	Lloyd	Lloyd	5	1.01	14.9679506971505	19	15	BX07.3.2f2.27	BX07.2.1f2.70	BX07.2.1f1.15.1	pescadou	bordure5	bordure6	bordure7	BX07.2.1f1.35.2	19_15	2015	Lloyd
NA-NA	NA	NA	NA	NA	NA	1	16	bordure1	bordure2	bordure3	NA	NA	NA	NA	NA	1_16	2015	NA
NA-NA	NA	NA	NA	NA	NA	2	16	NA	NA	NA	NA	NA	NA	NA	NA	2_16	2015	NA
NA-NA	NA	NA	NA	NA	NA	3	16	NA	NA	NA	NA	BX07.2.1f2.73	TT06DC 39.9	BX07.2.1f2.47	NA	3_16	2015	NA
1535-1536	Dic2 x Silur	TT06DC 39.9	2	0.92	16.6739510058913	4	16	NA	NA	NA	BX07.2.1f2.73	TT06DC 42.2	BX07.2.1f2.84	TT06DC 42.40	BX07.2.1f2.47	4_16	2015	cross
1533-1534	Dic2 x Lloyd	BX07.2.1f2.84	1	0.01	1.70110510095992	5	16	BX07.2.1f2.47	TT06DC 39.9	BX07.2.1f2.73	TT06DC 42.2	TT06DC 44.52	pescadou	Lloyd	TT06DC 42.40	5_16	2015	cross
1531-1532	pescadou	pescadou	3	1.12	NA	6	16	TT06DC 42.40	BX07.2.1f2.84	TT06DC 42.2	TT06DC 44.52	BX07.2.1f1.36.1	TT06DC 42.6	BX07.2.1f2.64	Lloyd	6_16	2015	pescadou
1775-1776	Dic2 x Silur	TT06DC 42.6	2	0.06	3.24925234162213	7	16	Lloyd	pescadou	TT06DC 44.52	BX07.2.1f1.36.1	TT06DC 42.24	BX07.2.1f1.49.1	BX07.2.1f2.42	BX07.2.1f2.64	7_16	2015	cross
1773-1774	Dic2 x Lloyd	BX07.2.1f1.49.1	3	0.03	1.93316861161539	8	16	BX07.2.1f2.64	TT06DC 42.6	BX07.2.1f1.36.1	TT06DC 42.24	TT06DC 38.25	pescadou	BX07.2.1f1.45.2	BX07.2.1f2.42	8_16	2015	cross
1771-1772	pescadou	pescadou	5	NA	NA	9	16	BX07.2.1f2.42	BX07.2.1f1.49.1	TT06DC 42.24	TT06DC 38.25	TT06DC 42.18	BX07.2.1f1.2.2	TT06DC 40.41	BX07.2.1f1.45.2	9_16	2015	pescadou
2015-2016	Dic2 x Lloyd	BX07.2.1f1.2.2	4	1.17	13.0009573177655	10	16	BX07.2.1f1.45.2	pescadou	TT06DC 38.25	TT06DC 42.18	TT06DC 44.38	BX07.2.1f1.31.1	TT06DC 42.7	TT06DC 40.41	10_16	2015	cross
2013-2014	Dic2 x Lloyd	BX07.2.1f1.31.1	2	1	14.2468002393795	11	16	TT06DC 40.41	BX07.2.1f1.2.2	TT06DC 42.18	TT06DC 44.38	BX07.2.1f1.9.1	pescadou	TT06DC 39.32	TT06DC 42.7	11_16	2015	cross
2011-2012	pescadou	pescadou	5	1.12	NA	12	16	TT06DC 42.7	BX07.2.1f1.31.1	TT06DC 44.38	BX07.2.1f1.9.1	BX07.2.1f2.43	BX07.2.1f2.60	TT06DC 39.17	TT06DC 39.32	12_16	2015	pescadou
2255-2256	Dic2 x Lloyd	BX07.2.1f2.60	2	0.94	7.08879865508441	13	16	TT06DC 39.32	pescadou	BX07.2.1f1.9.1	BX07.2.1f2.43	TT06DC 44.62	BX07.2.1f2.80	BX07.2.1f2.46	TT06DC 39.17	13_16	2015	cross
2253-2254	Dic2 x Lloyd	BX07.2.1f2.80	4	1.01	16.5498106625148	14	16	TT06DC 39.17	BX07.2.1f2.60	BX07.2.1f2.43	TT06DC 44.62	BX07.2.1f2.41	pescadou	BX07.2.1f2.76	BX07.2.1f2.46	14_16	2015	cross
2251-2252	pescadou	pescadou	5	1.06	NA	15	16	BX07.2.1f2.46	BX07.2.1f2.80	TT06DC 44.62	BX07.2.1f2.41	NA	NA	NA	BX07.2.1f2.76	15_16	2015	pescadou
espace	NA	NA	NA	NA	NA	16	16	BX07.2.1f2.76	pescadou	BX07.2.1f2.41	NA	TT06DC 44.24	BX07.2.1f2.72	TT06DC 42.43	NA	16_16	2015	NA
2495-2496	Dic2 x Lloyd	BX07.2.1f2.72	4	1.39	14.8983790610824	17	16	NA	NA	NA	TT06DC 44.24	BX07.2.1f2.39	BX07.2.1f1.15.1	BX07.2.1f2.70	TT06DC 42.43	17_16	2015	cross
2493-2494	Dic2 x Lloyd	BX07.2.1f1.15.1	3	0.85	15.4261816597078	18	16	TT06DC 42.43	BX07.2.1f2.72	TT06DC 44.24	BX07.2.1f2.39	TT06DC 42.4	pescadou	Lloyd	BX07.2.1f2.70	18_16	2015	cross
2491-2492	pescadou	pescadou	5	1.3	NA	19	16	BX07.2.1f2.70	BX07.2.1f1.15.1	BX07.2.1f2.39	TT06DC 42.4	bordure5	bordure6	bordure7	Lloyd	19_16	2015	pescadou
NA-NA	NA	NA	NA	NA	NA	1	17	bordure1	bordure2	bordure3	NA	NA	NA	NA	NA	1_17	2015	NA
NA-NA	NA	NA	NA	NA	NA	2	17	NA	NA	NA	NA	NA	NA	NA	NA	2_17	2015	NA
NA-NA	NA	NA	NA	NA	NA	3	17	NA	NA	NA	NA	pescadou	BX07.2.1f2.73	TT06DC 39.9	NA	3_17	2015	NA
1537-1538	Dic2 x Lloyd	BX07.2.1f2.73	4	0.96	NA	4	17	NA	NA	NA	pescadou	TT06DC 40.31	TT06DC 42.2	BX07.2.1f2.84	TT06DC 39.9	4_17	2015	cross
1539-1540	Dic2 x Silur	TT06DC 42.2	0	1	14.0112883595384	5	17	TT06DC 39.9	BX07.2.1f2.73	pescadou	TT06DC 40.31	BX07.2.1f1.13.2	TT06DC 44.52	pescadou	BX07.2.1f2.84	5_17	2015	cross
1541-1542	Dic2 x Silur	TT06DC 44.52	3	1	13.7378776786954	6	17	BX07.2.1f2.84	TT06DC 42.2	TT06DC 40.31	BX07.2.1f1.13.2	pescadou	BX07.2.1f1.36.1	TT06DC 42.6	pescadou	6_17	2015	cross
1777-1778	Dic2 x Lloyd	BX07.2.1f1.36.1	3	1.15	4.87933668847042	7	17	pescadou	TT06DC 44.52	BX07.2.1f1.13.2	pescadou	BX07.2.1f2.36	TT06DC 42.24	BX07.2.1f1.49.1	TT06DC 42.6	7_17	2015	cross
1779-1780	Dic2 x Silur	TT06DC 42.24	3	1	NA	8	17	TT06DC 42.6	BX07.2.1f1.36.1	pescadou	BX07.2.1f2.36	TT06DC 40.34	TT06DC 38.25	pescadou	BX07.2.1f1.49.1	8_17	2015	cross
1781-1782	Dic2 x Silur	TT06DC 38.25	5	1	10.7692475282692	9	17	BX07.2.1f1.49.1	TT06DC 42.24	BX07.2.1f2.36	TT06DC 40.34	pescadou	TT06DC 42.18	BX07.2.1f1.2.2	pescadou	9_17	2015	cross
2017-2018	Dic2 x Silur	TT06DC 42.18	2	1.12	12.0009455070825	10	17	pescadou	TT06DC 38.25	TT06DC 40.34	pescadou	TT06DC 42.49	TT06DC 44.38	BX07.2.1f1.31.1	BX07.2.1f1.2.2	10_17	2015	cross
2019-2020	Dic2 x Silur	TT06DC 44.38	1	0.02	NA	11	17	BX07.2.1f1.2.2	TT06DC 42.18	pescadou	TT06DC 42.49	TT06DC 44.3	BX07.2.1f1.9.1	pescadou	BX07.2.1f1.31.1	11_17	2015	cross
2021-2022	Dic2 x Lloyd	BX07.2.1f1.9.1	0	0.1	0.443242464096824	12	17	BX07.2.1f1.31.1	TT06DC 44.38	TT06DC 42.49	TT06DC 44.3	pescadou	BX07.2.1f2.43	BX07.2.1f2.60	pescadou	12_17	2015	cross
2257-2258	Dic2 x Lloyd	BX07.2.1f2.43	3	1.13	NA	13	17	pescadou	BX07.2.1f1.9.1	TT06DC 44.3	pescadou	BX07.2.1f1.45.1	TT06DC 44.62	BX07.2.1f2.80	BX07.2.1f2.60	13_17	2015	cross
2259-2260	Dic2 x Silur	TT06DC 44.62	3	1	6.45116152940407	14	17	BX07.2.1f2.60	BX07.2.1f2.43	pescadou	BX07.2.1f1.45.1	BX07.2.1f1.9.2	BX07.2.1f2.41	pescadou	BX07.2.1f2.80	14_17	2015	cross
2261-2262	Dic2 x Lloyd	BX07.2.1f2.41	3	1.1	13.9279934615916	15	17	BX07.2.1f2.80	TT06DC 44.62	BX07.2.1f1.45.1	BX07.2.1f1.9.2	NA	NA	NA	pescadou	15_17	2015	cross
espace	NA	NA	NA	NA	NA	16	17	pescadou	BX07.2.1f2.41	BX07.2.1f1.9.2	NA	pescadou	TT06DC 44.24	BX07.2.1f2.72	NA	16_17	2015	NA
2497-2498	Dic2 x Silur	TT06DC 44.24	0	0.55	10.7308229167674	17	17	NA	NA	NA	pescadou	BX07.2.1f1.11.2	BX07.2.1f2.39	BX07.2.1f1.15.1	BX07.2.1f2.72	17_17	2015	cross
2499-2500	Dic2 x Lloyd	BX07.2.1f2.39	4	1	NA	18	17	BX07.2.1f2.72	TT06DC 44.24	pescadou	BX07.2.1f1.11.2	BX07.2.1f2.18	TT06DC 42.4	pescadou	BX07.2.1f1.15.1	18_17	2015	cross
2501-2502	Dic2 x Silur	TT06DC 42.4	3	0.96	13.2087377286195	19	17	BX07.2.1f1.15.1	BX07.2.1f2.39	BX07.2.1f1.11.2	BX07.2.1f2.18	bordure5	bordure6	bordure7	pescadou	19_17	2015	cross
NA-NA	NA	NA	NA	NA	NA	1	18	bordure1	bordure2	bordure3	NA	NA	NA	NA	NA	1_18	2015	NA
NA-NA	NA	NA	NA	NA	NA	2	18	NA	NA	NA	NA	NA	NA	NA	NA	2_18	2015	NA
NA-NA	NA	NA	NA	NA	NA	3	18	NA	NA	NA	NA	TT06DC 40.22	pescadou	BX07.2.1f2.73	NA	3_18	2015	NA
1547-1548	pescadou	pescadou	4	1.03	NA	4	18	NA	NA	NA	TT06DC 40.22	BX07.2.1f2.28	TT06DC 40.31	TT06DC 42.2	BX07.2.1f2.73	4_18	2015	pescadou
1545-1546	Dic2 x Silur	TT06DC 40.31	3	1.16	NA	5	18	BX07.2.1f2.73	pescadou	TT06DC 40.22	BX07.2.1f2.28	TT06DC 40.37	BX07.2.1f1.13.2	TT06DC 44.52	TT06DC 42.2	5_18	2015	cross
1543-1544	Dic2 x Lloyd	BX07.2.1f1.13.2	4	1.39	14.7412141495472	6	18	TT06DC 42.2	TT06DC 40.31	BX07.2.1f2.28	TT06DC 40.37	TT06DC 38.3	pescadou	BX07.2.1f1.36.1	TT06DC 44.52	6_18	2015	cross
1787-1788	pescadou	pescadou	4	0.99	NA	7	18	TT06DC 44.52	BX07.2.1f1.13.2	TT06DC 40.37	TT06DC 38.3	BX07.2.1f1.10.1	BX07.2.1f2.36	TT06DC 42.24	BX07.2.1f1.36.1	7_18	2015	pescadou
1785-1786	Dic2 x Lloyd	BX07.2.1f2.36	3	0.56	12.7272320354405	8	18	BX07.2.1f1.36.1	pescadou	TT06DC 38.3	BX07.2.1f1.10.1	BX07.2.1f1.23.2	TT06DC 40.34	TT06DC 38.25	TT06DC 42.24	8_18	2015	cross
1783-1784	Dic2 x Silur	TT06DC 40.34	4	1	10.8169093290908	9	18	TT06DC 42.24	BX07.2.1f2.36	BX07.2.1f1.10.1	BX07.2.1f1.23.2	TT06DC 38.54	pescadou	TT06DC 42.18	TT06DC 38.25	9_18	2015	cross
2027-2028	pescadou	pescadou	3	1	13.5212722066762	10	18	TT06DC 38.25	TT06DC 40.34	BX07.2.1f1.23.2	TT06DC 38.54	BX07.2.1f2.73	TT06DC 42.49	TT06DC 44.38	TT06DC 42.18	10_18	2015	pescadou
2025-2026	Dic2 x Silur	TT06DC 42.49	3	0.82	13.8409068253705	11	18	TT06DC 42.18	pescadou	TT06DC 38.54	BX07.2.1f2.73	TT06DC 42.46	TT06DC 44.3	BX07.2.1f1.9.1	TT06DC 44.38	11_18	2015	cross
2023-2024	Dic2 x Silur	TT06DC 44.3	2	0.02	NA	12	18	TT06DC 44.38	TT06DC 42.49	BX07.2.1f2.73	TT06DC 42.46	BX07.3.2f2.83	pescadou	BX07.2.1f2.43	BX07.2.1f1.9.1	12_18	2015	cross
2267-2268	pescadou	pescadou	5	1.03	NA	13	18	BX07.2.1f1.9.1	TT06DC 44.3	TT06DC 42.46	BX07.3.2f2.83	TT06DC 39.26	BX07.2.1f1.45.1	TT06DC 44.62	BX07.2.1f2.43	13_18	2015	pescadou
2265-2266	Dic2 x Lloyd	BX07.2.1f1.45.1	2	0.65	10.5072131385916	14	18	BX07.2.1f2.43	pescadou	BX07.3.2f2.83	TT06DC 39.26	TT06DC 42.9	BX07.2.1f1.9.2	BX07.2.1f2.41	TT06DC 44.62	14_18	2015	cross
2263-2264	Dic2 x Lloyd	BX07.2.1f1.9.2	4	1.11	11.9378852483871	15	18	TT06DC 44.62	BX07.2.1f1.45.1	TT06DC 39.26	TT06DC 42.9	NA	NA	NA	BX07.2.1f2.41	15_18	2015	cross
espace	NA	NA	NA	NA	NA	16	18	BX07.2.1f2.41	BX07.2.1f1.9.2	TT06DC 42.9	NA	TT06DC 40.11	pescadou	TT06DC 44.24	NA	16_18	2015	NA
2507-2508	pescadou	pescadou	5	0.99	NA	17	18	NA	NA	NA	TT06DC 40.11	BX07.2.1f1.40.1	BX07.2.1f1.11.2	BX07.2.1f2.39	TT06DC 44.24	17_18	2015	pescadou
2505-2506	Dic2 x Lloyd	BX07.2.1f1.11.2	3	0.9	9.859912341182	18	18	TT06DC 44.24	pescadou	TT06DC 40.11	BX07.2.1f1.40.1	TT06DC 44.31	BX07.2.1f2.18	TT06DC 42.4	BX07.2.1f2.39	18_18	2015	cross
2503-2504	Dic2 x Lloyd	BX07.2.1f2.18	4	0.92	14.5154111329342	19	18	BX07.2.1f2.39	BX07.2.1f1.11.2	BX07.2.1f1.40.1	TT06DC 44.31	bordure5	bordure6	bordure7	TT06DC 42.4	19_18	2015	cross
NA-NA	NA	NA	NA	NA	NA	1	19	bordure1	bordure2	bordure3	NA	NA	NA	NA	NA	1_19	2015	NA
NA-NA	NA	NA	NA	NA	NA	2	19	NA	NA	NA	NA	NA	NA	NA	NA	2_19	2015	NA
NA-NA	NA	NA	NA	NA	NA	3	19	NA	NA	NA	NA	TT06DC 38.36	TT06DC 40.22	pescadou	NA	3_19	2015	NA
1549-1550	Dic2 x Silur	TT06DC 40.22	3	0.86	14.4723061405209	4	19	NA	NA	NA	TT06DC 38.36	BX07.2.1f1.42.2	BX07.2.1f2.28	TT06DC 40.31	pescadou	4_19	2015	cross
1551-1552	Dic2 x Lloyd	BX07.2.1f2.28	2	0.85	NA	5	19	pescadou	TT06DC 40.22	TT06DC 38.36	BX07.2.1f1.42.2	pescadou	TT06DC 40.37	BX07.2.1f1.13.2	TT06DC 40.31	5_19	2015	cross
1553-1554	Dic2 x Silur	TT06DC 40.37	2	0.02	-2.1612543644164	6	19	TT06DC 40.31	BX07.2.1f2.28	BX07.2.1f1.42.2	pescadou	BX07.2.1f1.18.2	TT06DC 38.3	pescadou	BX07.2.1f1.13.2	6_19	2015	cross
1789-1790	Dic2 x Silur	TT06DC 38.3	2	0.35	9.91519173953357	7	19	BX07.2.1f1.13.2	TT06DC 40.37	pescadou	BX07.2.1f1.18.2	BX07.2.1f1.22.1	BX07.2.1f1.10.1	BX07.2.1f2.36	pescadou	7_19	2015	cross
1791-1792	Dic2 x Lloyd	BX07.2.1f1.10.1	2	0.03	3.29041386586161	8	19	pescadou	TT06DC 38.3	BX07.2.1f1.18.2	BX07.2.1f1.22.1	pescadou	BX07.2.1f1.23.2	TT06DC 40.34	BX07.2.1f2.36	8_19	2015	cross
1793-1794	Dic2 x Lloyd	BX07.2.1f1.23.2	3	0.02	3.77717744749511	9	19	BX07.2.1f2.36	BX07.2.1f1.10.1	BX07.2.1f1.22.1	pescadou	BX07.2.1f2.5	TT06DC 38.54	pescadou	TT06DC 40.34	9_19	2015	cross
2029-2030	Dic2 x Silur	TT06DC 38.54	2	0.03	NA	10	19	TT06DC 40.34	BX07.2.1f1.23.2	pescadou	BX07.2.1f2.5	BX07.2.1f2.80	BX07.2.1f2.73	TT06DC 42.49	pescadou	10_19	2015	cross
2031-2032	Dic2 x Lloyd	BX07.2.1f2.73	4	1.2	18.4535778126372	11	19	pescadou	TT06DC 38.54	BX07.2.1f2.5	BX07.2.1f2.80	pescadou	TT06DC 42.46	TT06DC 44.3	TT06DC 42.49	11_19	2015	cross
2033-2034	Dic2 x Silur	TT06DC 42.46	3	1	16.3632310393425	12	19	TT06DC 42.49	BX07.2.1f2.73	BX07.2.1f2.80	pescadou	TT06DC 44.5	BX07.3.2f2.83	pescadou	TT06DC 44.3	12_19	2015	cross
2269-2270	Dic2 x Soldur	BX07.3.2f2.83	3	1.25	14.1604108358018	13	19	TT06DC 44.3	TT06DC 42.46	pescadou	TT06DC 44.5	BX07.2.1f1.7.1	TT06DC 39.26	BX07.2.1f1.45.1	pescadou	13_19	2015	cross
2271-2272	Dic2 x Silur	TT06DC 39.26	2	1.14	12.9109313682186	14	19	pescadou	BX07.3.2f2.83	TT06DC 44.5	BX07.2.1f1.7.1	pescadou	TT06DC 42.9	BX07.2.1f1.9.2	BX07.2.1f1.45.1	14_19	2015	cross
2273-2274	Dic2 x Silur	TT06DC 42.9	2	0.74	-1.09195629502163	15	19	BX07.2.1f1.45.1	TT06DC 39.26	BX07.2.1f1.7.1	pescadou	NA	NA	NA	BX07.2.1f1.9.2	15_19	2015	cross
espace	NA	NA	NA	NA	NA	16	19	BX07.2.1f1.9.2	TT06DC 42.9	pescadou	NA	pescadou	TT06DC 40.11	pescadou	NA	16_19	2015	NA
2509-2510	Dic2 x Silur	TT06DC 40.11	2	0.89	5.65868078180522	17	19	NA	NA	NA	pescadou	TT06DC 42.55	BX07.2.1f1.40.1	BX07.2.1f1.11.2	pescadou	17_19	2015	cross
2511-2512	Dic2 x Lloyd	BX07.2.1f1.40.1	NA	1.03	8.1783333606392	18	19	pescadou	TT06DC 40.11	pescadou	TT06DC 42.55	pescadou	TT06DC 44.31	BX07.2.1f2.18	BX07.2.1f1.11.2	18_19	2015	cross
2513-2514	Dic2 x Silur	TT06DC 44.31	2	NA	NA	19	19	BX07.2.1f1.11.2	BX07.2.1f1.40.1	TT06DC 42.55	pescadou	bordure5	bordure6	bordure7	BX07.2.1f2.18	19_19	2015	cross
NA-NA	NA	NA	NA	NA	NA	1	20	bordure1	bordure2	bordure3	NA	NA	NA	NA	NA	1_20	2015	NA
NA-NA	NA	NA	NA	NA	NA	2	20	NA	NA	NA	NA	NA	NA	NA	NA	2_20	2015	NA
NA-NA	NA	NA	NA	NA	NA	3	20	NA	NA	NA	NA	NA	TT06DC 38.36	TT06DC 40.22	NA	3_20	2015	NA
1559-1560	Dic2 x Silur	TT06DC 38.36	0	0.02	4.13315122171828	4	20	NA	NA	NA	NA	NA	BX07.2.1f1.42.2	BX07.2.1f2.28	TT06DC 40.22	4_20	2015	cross
1557-1558	Dic2 x Lloyd	BX07.2.1f1.42.2	2	0.61	11.009672011325	5	20	TT06DC 40.22	TT06DC 38.36	NA	NA	NA	pescadou	TT06DC 40.37	BX07.2.1f2.28	5_20	2015	cross
1555-1556	pescadou	pescadou	4	1.25	NA	6	20	BX07.2.1f2.28	BX07.2.1f1.42.2	NA	NA	NA	BX07.2.1f1.18.2	TT06DC 38.3	TT06DC 40.37	6_20	2015	pescadou
1799-1800	Dic2 x Lloyd	BX07.2.1f1.18.2	5	0.51	16.3970686089291	7	20	TT06DC 40.37	pescadou	NA	NA	NA	BX07.2.1f1.22.1	BX07.2.1f1.10.1	TT06DC 38.3	7_20	2015	cross
1797-1798	Dic2 x Lloyd	BX07.2.1f1.22.1	0	0.16	10.7882560120723	8	20	TT06DC 38.3	BX07.2.1f1.18.2	NA	NA	NA	pescadou	BX07.2.1f1.23.2	BX07.2.1f1.10.1	8_20	2015	cross
1795-1796	pescadou	pescadou	5	1	NA	9	20	BX07.2.1f1.10.1	BX07.2.1f1.22.1	NA	NA	NA	BX07.2.1f2.5	TT06DC 38.54	BX07.2.1f1.23.2	9_20	2015	pescadou
2039-2040	Dic2 x Lloyd	BX07.2.1f2.5	2	0.03	4.59204641996275	10	20	BX07.2.1f1.23.2	pescadou	NA	NA	NA	BX07.2.1f2.80	BX07.2.1f2.73	TT06DC 38.54	10_20	2015	cross
2037-2038	Dic2 x Lloyd	BX07.2.1f2.80	3	1.03	13.1715655995234	11	20	TT06DC 38.54	BX07.2.1f2.5	NA	NA	NA	pescadou	TT06DC 42.46	BX07.2.1f2.73	11_20	2015	cross
2035-2036	pescadou	pescadou	5	1	NA	12	20	BX07.2.1f2.73	BX07.2.1f2.80	NA	NA	NA	TT06DC 44.5	BX07.3.2f2.83	TT06DC 42.46	12_20	2015	pescadou
2279-2280	Dic2 x Silur	TT06DC 44.5	2	1.06	13.2770439168312	13	20	TT06DC 42.46	pescadou	NA	NA	NA	BX07.2.1f1.7.1	TT06DC 39.26	BX07.3.2f2.83	13_20	2015	cross
2277-2278	Dic2 x Lloyd	BX07.2.1f1.7.1	4	1	14.157373684023	14	20	BX07.3.2f2.83	TT06DC 44.5	NA	NA	NA	pescadou	TT06DC 42.9	TT06DC 39.26	14_20	2015	cross
2275-2276	pescadou	pescadou	5	NA	NA	15	20	TT06DC 39.26	BX07.2.1f1.7.1	NA	NA	NA	NA	NA	TT06DC 42.9	15_20	2015	pescadou
espace	NA	NA	NA	NA	NA	16	20	TT06DC 42.9	pescadou	NA	NA	NA	pescadou	TT06DC 40.11	NA	16_20	2015	NA
2519-2520	pescadou	pescadou	4	1.105	NA	17	20	NA	NA	NA	NA	NA	TT06DC 42.55	BX07.2.1f1.40.1	TT06DC 40.11	17_20	2015	pescadou
2517-2518	Dic2 x Silur	TT06DC 42.55	2	0.86	10.9461234490895	18	20	TT06DC 40.11	pescadou	NA	NA	NA	pescadou	TT06DC 44.31	BX07.2.1f1.40.1	18_20	2015	cross
2515-2516	pescadou	pescadou	4	1.13	NA	19	20	BX07.2.1f1.40.1	TT06DC 42.55	NA	NA	bordure5	bordure6	bordure7	TT06DC 44.31	19_20	2015	pescadou
Tracteur-Tracteur	NA	NA	NA	NA	NA	1	21	bordure1	bordure2	bordure3	TT06DC 40.12	Silur	NA	NA	NA	1_21	2015	NA
Tracteur-Tracteur	NA	NA	NA	NA	NA	2	21	NA	NA	TT06DC 40.12	Silur	TT06DC 44.64	NA	NA	NA	2_21	2015	NA
Tracteur-Tracteur	NA	NA	NA	NA	NA	3	21	NA	NA	Silur	TT06DC 44.64	TT06DC 38.7	NA	TT06DC 38.36	NA	3_21	2015	NA
Tracteur-Tracteur	NA	NA	NA	NA	NA	4	21	NA	NA	TT06DC 44.64	TT06DC 38.7	BX07.2.1f1.13.1	NA	BX07.2.1f1.42.2	TT06DC 38.36	4_21	2015	NA
Tracteur-Tracteur	NA	NA	NA	NA	NA	5	21	TT06DC 38.36	NA	TT06DC 38.7	BX07.2.1f1.13.1	TT06DC 38.42	NA	pescadou	BX07.2.1f1.42.2	5_21	2015	NA
Tracteur-Tracteur	NA	NA	NA	NA	NA	6	21	BX07.2.1f1.42.2	NA	BX07.2.1f1.13.1	TT06DC 38.42	BX07.3.2f2.89	NA	BX07.2.1f1.18.2	pescadou	6_21	2015	NA
Tracteur-Tracteur	NA	NA	NA	NA	NA	7	21	pescadou	NA	TT06DC 38.42	BX07.3.2f2.89	TT06DC 38.53	NA	BX07.2.1f1.22.1	BX07.2.1f1.18.2	7_21	2015	NA
Tracteur-Tracteur	NA	NA	NA	NA	NA	8	21	BX07.2.1f1.18.2	NA	BX07.3.2f2.89	TT06DC 38.53	Soldur	NA	pescadou	BX07.2.1f1.22.1	8_21	2015	NA
Tracteur-Tracteur	NA	NA	NA	NA	NA	9	21	BX07.2.1f1.22.1	NA	TT06DC 38.53	Soldur	BX07.2.1f2.40	NA	BX07.2.1f2.5	pescadou	9_21	2015	NA
Tracteur-Tracteur	NA	NA	NA	NA	NA	10	21	pescadou	NA	Soldur	BX07.2.1f2.40	BX07.2.1f2.26	NA	BX07.2.1f2.80	BX07.2.1f2.5	10_21	2015	NA
Tracteur-Tracteur	NA	NA	NA	NA	NA	11	21	BX07.2.1f2.5	NA	BX07.2.1f2.40	BX07.2.1f2.26	TT06DC 40.6	NA	pescadou	BX07.2.1f2.80	11_21	2015	NA
Tracteur-Tracteur	NA	NA	NA	NA	NA	12	21	BX07.2.1f2.80	NA	BX07.2.1f2.26	TT06DC 40.6	BX07.2.1f2.75	NA	TT06DC 44.5	pescadou	12_21	2015	NA
Tracteur-Tracteur	NA	NA	NA	NA	NA	13	21	pescadou	NA	TT06DC 40.6	BX07.2.1f2.75	TT06DC 44.42	NA	BX07.2.1f1.7.1	TT06DC 44.5	13_21	2015	NA
Tracteur-Tracteur	NA	NA	NA	NA	NA	14	21	TT06DC 44.5	NA	BX07.2.1f2.75	TT06DC 44.42	BX07.2.1f2.55	NA	pescadou	BX07.2.1f1.7.1	14_21	2015	NA
Tracteur-Tracteur	NA	NA	NA	NA	NA	15	21	BX07.2.1f1.7.1	NA	TT06DC 44.42	BX07.2.1f2.55	NA	NA	NA	pescadou	15_21	2015	NA
Tracteur	NA	NA	NA	NA	NA	16	21	pescadou	NA	BX07.2.1f2.55	NA	NA	NA	pescadou	NA	16_21	2015	NA
Tracteur-Tracteur	NA	NA	NA	NA	NA	17	21	NA	NA	NA	NA	NA	NA	TT06DC 42.55	pescadou	17_21	2015	NA
Tracteur-Tracteur	NA	NA	NA	NA	NA	18	21	pescadou	NA	NA	NA	NA	NA	pescadou	TT06DC 42.55	18_21	2015	NA
Tracteur-Tracteur	NA	NA	NA	NA	NA	19	21	TT06DC 42.55	NA	NA	NA	bordure5	bordure6	bordure7	pescadou	19_21	2015	NA
1321-1322	Dic2 x Silur	TT06DC 40.12	2	1.05	8.05105022533087	1	22	bordure1	bordure2	bordure3	pescadou	BX07.2.1f2.30	Silur	NA	NA	1_22	2015	cross
1323-1324	Silur	Silur	4	1.01	15.8112790759653	2	22	NA	TT06DC 40.12	pescadou	BX07.2.1f2.30	BX07.2.1f2.48	TT06DC 44.64	NA	NA	2_22	2015	Silur
1325-1326	Dic2 x Silur	TT06DC 44.64	2	1.35	13.2114961069005	3	22	NA	Silur	BX07.2.1f2.30	BX07.2.1f2.48	pescadou	TT06DC 38.7	NA	NA	3_22	2015	cross
1561-1562	Dic2 x Silur	TT06DC 38.7	3	1	14.7666284230313	4	22	NA	TT06DC 44.64	BX07.2.1f2.48	pescadou	BX07.2.1f2.75	BX07.2.1f1.13.1	NA	NA	4_22	2015	cross
1563-1564	Dic2 x Lloyd	BX07.2.1f1.13.1	1	0.57	13.7388423689428	5	22	NA	TT06DC 38.7	pescadou	BX07.2.1f2.75	TT06DC 40.8	TT06DC 38.42	NA	NA	5_22	2015	cross
1565-1566	Dic2 x Silur	TT06DC 38.42	0	0.01	3.26561215565074	6	22	NA	BX07.2.1f1.13.1	BX07.2.1f2.75	TT06DC 40.8	pescadou	BX07.3.2f2.89	NA	NA	6_22	2015	cross
1801-1802	Dic2 x Soldur	BX07.3.2f2.89	2	0.9	13.1516916919206	7	22	NA	TT06DC 38.42	TT06DC 40.8	pescadou	BX07.2.1f1.30.1	TT06DC 38.53	NA	NA	7_22	2015	cross
1803-1804	Dic2 x Silur	TT06DC 38.53	2	NA	NA	8	22	NA	BX07.3.2f2.89	pescadou	BX07.2.1f1.30.1	TT06DC 38.8	Soldur	NA	NA	8_22	2015	cross
1805-1806	Soldur	Soldur	3	NA	NA	9	22	NA	TT06DC 38.53	BX07.2.1f1.30.1	TT06DC 38.8	pescadou	BX07.2.1f2.40	NA	NA	9_22	2015	Soldur
2041-2042	Dic2 x Lloyd	BX07.2.1f2.40	2	1	13.3369631342292	10	22	NA	Soldur	TT06DC 38.8	pescadou	BX07.2.1f1.46.2	BX07.2.1f2.26	NA	NA	10_22	2015	cross
2043-2044	Dic2 x Lloyd	BX07.2.1f2.26	3	1.24	NA	11	22	NA	BX07.2.1f2.40	pescadou	BX07.2.1f1.46.2	BX07.2.1f1.25.2	TT06DC 40.6	NA	NA	11_22	2015	cross
2045-2046	Dic2 x Silur	TT06DC 40.6	3	0.02	4.36857095696728	12	22	NA	BX07.2.1f2.26	BX07.2.1f1.46.2	BX07.2.1f1.25.2	pescadou	BX07.2.1f2.75	NA	NA	12_22	2015	cross
2281-2282	Dic2 x Lloyd	BX07.2.1f2.75	3	0.97	NA	13	22	NA	TT06DC 40.6	BX07.2.1f1.25.2	pescadou	BX07.2.1f2.82	TT06DC 44.42	NA	NA	13_22	2015	cross
2283-2284	Dic2 x Silur	TT06DC 44.42	2	0.03	6.61780541890939	14	22	NA	BX07.2.1f2.75	pescadou	BX07.2.1f2.82	TT06DC 38.51	BX07.2.1f2.55	NA	NA	14_22	2015	cross
2285-2286	Dic2 x Lloyd	BX07.2.1f2.55	4	1	7.15064860678418	15	22	NA	TT06DC 44.42	BX07.2.1f2.82	TT06DC 38.51	NA	NA	NA	NA	15_22	2015	cross
espace	NA	NA	NA	NA	NA	16	22	NA	BX07.2.1f2.55	TT06DC 38.51	NA	NA	NA	NA	NA	16_22	2015	NA
NA-NA	NA	NA	NA	NA	NA	17	22	NA	NA	NA	NA	NA	NA	NA	NA	17_22	2015	NA
NA-NA	NA	NA	NA	NA	NA	18	22	NA	NA	NA	NA	NA	NA	NA	NA	18_22	2015	NA
NA-NA	NA	NA	NA	NA	NA	19	22	NA	NA	NA	NA	bordure5	bordure6	bordure7	NA	19_22	2015	NA
1331-1332	pescadou	pescadou	3	0.85	11.8981481119095	1	23	bordure1	bordure2	bordure3	TT06DC 38.35	TT06DC 39.23	BX07.2.1f2.30	Silur	TT06DC 40.12	1_23	2015	pescadou
1329-1330	Dic2 x Lloyd	BX07.2.1f2.30	0	0.11	NA	2	23	TT06DC 40.12	pescadou	TT06DC 38.35	TT06DC 39.23	TT06DC 39.21	BX07.2.1f2.48	TT06DC 44.64	Silur	2_23	2015	cross
1327-1328	Dic2 x Lloyd	BX07.2.1f2.48	3	1.39	3.72750243842253	3	23	Silur	BX07.2.1f2.30	TT06DC 39.23	TT06DC 39.21	BX07.2.1f1.46.1	pescadou	TT06DC 38.7	TT06DC 44.64	3_23	2015	cross
1571-1572	pescadou	pescadou	5	0.92	NA	4	23	TT06DC 44.64	BX07.2.1f2.48	TT06DC 39.21	BX07.2.1f1.46.1	BX07.2.1f2.15	BX07.2.1f2.75	BX07.2.1f1.13.1	TT06DC 38.7	4_23	2015	pescadou
1569-1570	Dic2 x Lloyd	BX07.2.1f2.75	2	0.59	2.71608364243067	5	23	TT06DC 38.7	pescadou	BX07.2.1f1.46.1	BX07.2.1f2.15	TT06DC 40.46	TT06DC 40.8	TT06DC 38.42	BX07.2.1f1.13.1	5_23	2015	cross
1567-1568	Dic2 x Silur	TT06DC 40.8	0	0.01	-1.2193664170275	6	23	BX07.2.1f1.13.1	BX07.2.1f2.75	BX07.2.1f2.15	TT06DC 40.46	TT06DC 44.43	pescadou	BX07.3.2f2.89	TT06DC 38.42	6_23	2015	cross
1811-1812	pescadou	pescadou	5	1.08	NA	7	23	TT06DC 38.42	TT06DC 40.8	TT06DC 40.46	TT06DC 44.43	TT06DC 42.38	BX07.2.1f1.30.1	TT06DC 38.53	BX07.3.2f2.89	7_23	2015	pescadou
1809-1810	Dic2 x Lloyd	BX07.2.1f1.30.1	0	0.02	3.54122598558141	8	23	BX07.3.2f2.89	pescadou	TT06DC 44.43	TT06DC 42.38	BX07.2.1f2.74	TT06DC 38.8	Soldur	TT06DC 38.53	8_23	2015	cross
1807-1808	Dic2 x Silur	TT06DC 38.8	2	0.94	14.2112831786415	9	23	TT06DC 38.53	BX07.2.1f1.30.1	TT06DC 42.38	BX07.2.1f2.74	TT06DC 39.37	pescadou	BX07.2.1f2.40	Soldur	9_23	2015	cross
2051-2052	pescadou	pescadou	3	NA	NA	10	23	Soldur	TT06DC 38.8	BX07.2.1f2.74	TT06DC 39.37	BX07.2.1f1.25.1	BX07.2.1f1.46.2	BX07.2.1f2.26	BX07.2.1f2.40	10_23	2015	pescadou
2049-2050	Dic2 x Lloyd	BX07.2.1f1.46.2	2	0.97	11.8408916496295	11	23	BX07.2.1f2.40	pescadou	TT06DC 39.37	BX07.2.1f1.25.1	TT06DC 39.30	BX07.2.1f1.25.2	TT06DC 40.6	BX07.2.1f2.26	11_23	2015	cross
2047-2048	Dic2 x Lloyd	BX07.2.1f1.25.2	5	1.19	15.1049073112324	12	23	BX07.2.1f2.26	BX07.2.1f1.46.2	BX07.2.1f1.25.1	TT06DC 39.30	BX07.3.2f1.23	pescadou	BX07.2.1f2.75	TT06DC 40.6	12_23	2015	cross
2291-2292	pescadou	pescadou	5	1.12	13.0565742078653	13	23	TT06DC 40.6	BX07.2.1f1.25.2	TT06DC 39.30	BX07.3.2f1.23	TT06DC 42.36	BX07.2.1f2.82	TT06DC 44.42	BX07.2.1f2.75	13_23	2015	pescadou
2289-2290	Dic2 x Lloyd	BX07.2.1f2.82	5	1.01	14.6794500676215	14	23	BX07.2.1f2.75	pescadou	BX07.3.2f1.23	TT06DC 42.36	TT06DC 42.28	TT06DC 38.51	BX07.2.1f2.55	TT06DC 44.42	14_23	2015	cross
2287-2288	Dic2 x Silur	TT06DC 38.51	2	0.02	1.36342293624748	15	23	TT06DC 44.42	BX07.2.1f2.82	TT06DC 42.36	TT06DC 42.28	NA	NA	NA	BX07.2.1f2.55	15_23	2015	cross
espace	NA	NA	NA	NA	NA	16	23	BX07.2.1f2.55	TT06DC 38.51	TT06DC 42.28	NA	NA	NA	NA	NA	16_23	2015	NA
NA-NA	NA	NA	NA	NA	NA	17	23	NA	NA	NA	NA	NA	NA	NA	NA	17_23	2015	NA
NA-NA	NA	NA	NA	NA	NA	18	23	NA	NA	NA	NA	NA	NA	NA	NA	18_23	2015	NA
NA-NA	NA	NA	NA	NA	NA	19	23	NA	NA	NA	NA	bordure5	bordure6	bordure7	NA	19_23	2015	NA
1333-1334	Dic2 x Silur	TT06DC 38.35	2	0.96	10.831203857054	1	24	bordure1	bordure2	bordure3	TT06DC 38.39	TT06DC 42.48	TT06DC 39.23	BX07.2.1f2.30	pescadou	1_24	2015	cross
1335-1336	Dic2 x Silur	TT06DC 39.23	2	0.79	10.5030564219162	2	24	pescadou	TT06DC 38.35	TT06DC 38.39	TT06DC 42.48	pescadou	TT06DC 39.21	BX07.2.1f2.48	BX07.2.1f2.30	2_24	2015	cross
1337-1338	Dic2 x Silur	TT06DC 39.21	2	0.51	8.81375738047255	3	24	BX07.2.1f2.30	TT06DC 39.23	TT06DC 42.48	pescadou	BX07.3.2f1.15	BX07.2.1f1.46.1	pescadou	BX07.2.1f2.48	3_24	2015	cross
1573-1574	Dic2 x Lloyd	BX07.2.1f1.46.1	NA	NA	NA	4	24	BX07.2.1f2.48	TT06DC 39.21	pescadou	BX07.3.2f1.15	TT06DC 39.16	BX07.2.1f2.15	BX07.2.1f2.75	pescadou	4_24	2015	cross
1575-1576	Dic2 x Lloyd	BX07.2.1f2.15	5	0.02	4.87514257666442	5	24	pescadou	BX07.2.1f1.46.1	BX07.3.2f1.15	TT06DC 39.16	pescadou	TT06DC 40.46	TT06DC 40.8	BX07.2.1f2.75	5_24	2015	cross
1577-1578	Dic2 x Silur	TT06DC 40.46	2	0.04	3.38664550177262	6	24	BX07.2.1f2.75	BX07.2.1f2.15	TT06DC 39.16	pescadou	BX07.2.1f2.91	TT06DC 44.43	pescadou	TT06DC 40.8	6_24	2015	cross
1813-1814	Dic2 x Silur	TT06DC 44.43	2	0.02	2.02022218201986	7	24	TT06DC 40.8	TT06DC 40.46	pescadou	BX07.2.1f2.91	BX07.2.1f2.45	TT06DC 42.38	BX07.2.1f1.30.1	pescadou	7_24	2015	cross
1815-1816	Dic2 x Silur	TT06DC 42.38	3	1.18	11.1982770042182	8	24	pescadou	TT06DC 44.43	BX07.2.1f2.91	BX07.2.1f2.45	pescadou	BX07.2.1f2.74	TT06DC 38.8	BX07.2.1f1.30.1	8_24	2015	cross
1817-1818	Dic2 x Lloyd	BX07.2.1f2.74	2	0.61	13.5760788214612	9	24	BX07.2.1f1.30.1	TT06DC 42.38	BX07.2.1f2.45	pescadou	BX07.2.1f1.13.1	TT06DC 39.37	pescadou	TT06DC 38.8	9_24	2015	cross
2053-2054	Dic2 x Silur	TT06DC 39.37	2	0.95	14.02836637151	10	24	TT06DC 38.8	BX07.2.1f2.74	pescadou	BX07.2.1f1.13.1	BX07.2.1f2.17	BX07.2.1f1.25.1	BX07.2.1f1.46.2	pescadou	10_24	2015	cross
2055-2056	Dic2 x Lloyd	BX07.2.1f1.25.1	4	1.3	11.0895058776806	11	24	pescadou	TT06DC 39.37	BX07.2.1f1.13.1	BX07.2.1f2.17	pescadou	TT06DC 39.30	BX07.2.1f1.25.2	BX07.2.1f1.46.2	11_24	2015	cross
2057-2058	Dic2 x Silur	TT06DC 39.30	2	1.02	14.224347392077	12	24	BX07.2.1f1.46.2	BX07.2.1f1.25.1	BX07.2.1f2.17	pescadou	TT06DC 44.39	BX07.3.2f1.23	pescadou	BX07.2.1f1.25.2	12_24	2015	cross
2293-2294	Dic2 x Soldur	BX07.3.2f1.23	0	0.11	2.58324255050886	13	24	BX07.2.1f1.25.2	TT06DC 39.30	pescadou	TT06DC 44.39	TT06DC 39.17	TT06DC 42.36	BX07.2.1f2.82	pescadou	13_24	2015	cross
2295-2296	Dic2 x Silur	TT06DC 42.36	3	0.73	12.5581541181145	14	24	pescadou	BX07.3.2f1.23	TT06DC 44.39	TT06DC 39.17	pescadou	TT06DC 42.28	TT06DC 38.51	BX07.2.1f2.82	14_24	2015	cross
2297-2298	Dic2 x Silur	TT06DC 42.28	4	1.22	11.7543587350055	15	24	BX07.2.1f2.82	TT06DC 42.36	TT06DC 39.17	pescadou	NA	NA	NA	TT06DC 38.51	15_24	2015	cross
espace	NA	NA	NA	NA	NA	16	24	TT06DC 38.51	TT06DC 42.28	pescadou	NA	NA	NA	NA	NA	16_24	2015	NA
NA-NA	NA	NA	NA	NA	NA	17	24	NA	NA	NA	NA	NA	NA	NA	NA	17_24	2015	NA
NA-NA	NA	NA	NA	NA	NA	18	24	NA	NA	NA	NA	NA	NA	NA	NA	18_24	2015	NA
NA-NA	NA	NA	NA	NA	NA	19	24	NA	NA	NA	NA	bordure5	bordure6	bordure7	NA	19_24	2015	NA
1343-1344	Dic2 x Silur	TT06DC 38.39	2	0.86	12.2456014544863	1	25	bordure1	bordure2	bordure3	BX07.2.1f2.79	BX07.2.1f2.12	TT06DC 42.48	TT06DC 39.23	TT06DC 38.35	1_25	2015	cross
1341-1342	Dic2 x Silur	TT06DC 42.48	3	1.04	15.3859092607723	2	25	TT06DC 38.35	TT06DC 38.39	BX07.2.1f2.79	BX07.2.1f2.12	TT06DC 42.1	pescadou	TT06DC 39.21	TT06DC 39.23	2_25	2015	cross
1339-1340	pescadou	pescadou	4	1	NA	3	25	TT06DC 39.23	TT06DC 42.48	BX07.2.1f2.12	TT06DC 42.1	BX07.2.1f2.36	BX07.3.2f1.15	BX07.2.1f1.46.1	TT06DC 39.21	3_25	2015	pescadou
1583-1584	Dic2 x Soldur	BX07.3.2f1.15	3	0.12	NA	4	25	TT06DC 39.21	pescadou	TT06DC 42.1	BX07.2.1f2.36	BX07.2.1f1.8.1	TT06DC 39.16	BX07.2.1f2.15	BX07.2.1f1.46.1	4_25	2015	cross
1581-1582	Dic2 x Silur	TT06DC 39.16	0	0.03	4.74480951997758	5	25	BX07.2.1f1.46.1	BX07.3.2f1.15	BX07.2.1f2.36	BX07.2.1f1.8.1	BX07.2.1f2.50	pescadou	TT06DC 40.46	BX07.2.1f2.15	5_25	2015	cross
1579-1580	pescadou	pescadou	5	1.02	NA	6	25	BX07.2.1f2.15	TT06DC 39.16	BX07.2.1f1.8.1	BX07.2.1f2.50	BX07.2.1f2.48	BX07.2.1f2.91	TT06DC 44.43	TT06DC 40.46	6_25	2015	pescadou
1823-1824	Dic2 x Lloyd	BX07.2.1f2.91	0	0.04	4.19115868205661	7	25	TT06DC 40.46	pescadou	BX07.2.1f2.50	BX07.2.1f2.48	BX07.2.1f1.37.2	BX07.2.1f2.45	TT06DC 42.38	TT06DC 44.43	7_25	2015	cross
1821-1822	Dic2 x Lloyd	BX07.2.1f2.45	NA	0.03	3.20639830335709	8	25	TT06DC 44.43	BX07.2.1f2.91	BX07.2.1f2.48	BX07.2.1f1.37.2	BX07.2.1f2.1	pescadou	BX07.2.1f2.74	TT06DC 42.38	8_25	2015	cross
1819-1820	pescadou	pescadou	5	NA	NA	9	25	TT06DC 42.38	BX07.2.1f2.45	BX07.2.1f1.37.2	BX07.2.1f2.1	TT06DC 42.14	BX07.2.1f1.13.1	TT06DC 39.37	BX07.2.1f2.74	9_25	2015	pescadou
2063-2064	Dic2 x Lloyd	BX07.2.1f1.13.1	3	0.82	12.4438413511878	10	25	BX07.2.1f2.74	pescadou	BX07.2.1f2.1	TT06DC 42.14	TT06DC 44.38	BX07.2.1f2.17	BX07.2.1f1.25.1	TT06DC 39.37	10_25	2015	cross
2061-2062	Dic2 x Lloyd	BX07.2.1f2.17	3	0.47	13.3737908370747	11	25	TT06DC 39.37	BX07.2.1f1.13.1	TT06DC 42.14	TT06DC 44.38	BX07.2.1f1.42.1	pescadou	TT06DC 39.30	BX07.2.1f1.25.1	11_25	2015	cross
2059-2060	pescadou	pescadou	4	1.25	NA	12	25	BX07.2.1f1.25.1	BX07.2.1f2.17	TT06DC 44.38	BX07.2.1f1.42.1	BX07.2.1f2.70	TT06DC 44.39	BX07.3.2f1.23	TT06DC 39.30	12_25	2015	pescadou
2303-2304	Dic2 x Silur	TT06DC 44.39	3	0.97	12.5787895238726	13	25	TT06DC 39.30	pescadou	BX07.2.1f1.42.1	BX07.2.1f2.70	BX07.2.1f1.17.1	TT06DC 39.17	TT06DC 42.36	BX07.3.2f1.23	13_25	2015	cross
2301-2302	Dic2 x Silur	TT06DC 39.17	1	0.09	5.30100250932336	14	25	BX07.3.2f1.23	TT06DC 44.39	BX07.2.1f2.70	BX07.2.1f1.17.1	BX07.3.2f2.58	pescadou	TT06DC 42.28	TT06DC 42.36	14_25	2015	cross
2299-2300	pescadou	pescadou	4	1.09	NA	15	25	TT06DC 42.36	TT06DC 39.17	BX07.2.1f1.17.1	BX07.3.2f2.58	NA	NA	NA	TT06DC 42.28	15_25	2015	pescadou
espace	NA	NA	NA	NA	NA	16	25	TT06DC 42.28	pescadou	BX07.3.2f2.58	NA	NA	NA	NA	NA	16_25	2015	NA
NA-NA	NA	NA	NA	NA	NA	17	25	NA	NA	NA	NA	NA	NA	NA	NA	17_25	2015	NA
NA-NA	NA	NA	NA	NA	NA	18	25	NA	NA	NA	NA	NA	NA	NA	NA	18_25	2015	NA
NA-NA	NA	NA	NA	NA	NA	19	25	NA	NA	NA	NA	bordure5	bordure6	bordure7	NA	19_25	2015	NA
1345-1346	Dic2 x Lloyd	BX07.2.1f2.79	3	1.01	12.1503549399597	1	26	bordure1	bordure2	bordure3	pescadou	TT06DC 44.5	BX07.2.1f2.12	TT06DC 42.48	TT06DC 38.39	1_26	2015	cross
1347-1348	Dic2 x Lloyd	BX07.2.1f2.12	NA	1	16.2513698105012	2	26	TT06DC 38.39	BX07.2.1f2.79	pescadou	TT06DC 44.5	BX07.2.1f1.6.1	TT06DC 42.1	pescadou	TT06DC 42.48	2_26	2015	cross
1349-1350	Dic2 x Silur	TT06DC 42.1	2	0.63	11.6336878083009	3	26	TT06DC 42.48	BX07.2.1f2.12	TT06DC 44.5	BX07.2.1f1.6.1	pescadou	BX07.2.1f2.36	BX07.3.2f1.15	pescadou	3_26	2015	cross
1585-1586	Dic2 x Lloyd	BX07.2.1f2.36	NA	0.06	NA	4	26	pescadou	TT06DC 42.1	BX07.2.1f1.6.1	pescadou	BX07.2.1f2.90	BX07.2.1f1.8.1	TT06DC 39.16	BX07.3.2f1.15	4_26	2015	cross
1587-1588	Dic2 x Lloyd	BX07.2.1f1.8.1	2	0.13	5.85578799813707	5	26	BX07.3.2f1.15	BX07.2.1f2.36	pescadou	BX07.2.1f2.90	TT06DC 38.49	BX07.2.1f2.50	pescadou	TT06DC 39.16	5_26	2015	cross
1589-1590	Dic2 x Lloyd	BX07.2.1f2.50	4	1	10.8928139518937	6	26	TT06DC 39.16	BX07.2.1f1.8.1	BX07.2.1f2.90	TT06DC 38.49	pescadou	BX07.2.1f2.48	BX07.2.1f2.91	pescadou	6_26	2015	cross
1825-1826	Dic2 x Lloyd	BX07.2.1f2.48	3	1.19	11.1474725986931	7	26	pescadou	BX07.2.1f2.50	TT06DC 38.49	pescadou	TT06DC 44.55	BX07.2.1f1.37.2	BX07.2.1f2.45	BX07.2.1f2.91	7_26	2015	cross
1827-1828	Dic2 x Lloyd	BX07.2.1f1.37.2	3	0.62	7.83507317122534	8	26	BX07.2.1f2.91	BX07.2.1f2.48	pescadou	TT06DC 44.55	TT06DC 38.38	BX07.2.1f2.1	pescadou	BX07.2.1f2.45	8_26	2015	cross
1829-1830	Dic2 x Lloyd	BX07.2.1f2.1	5	1	10.5303778615063	9	26	BX07.2.1f2.45	BX07.2.1f1.37.2	TT06DC 44.55	TT06DC 38.38	pescadou	TT06DC 42.14	BX07.2.1f1.13.1	pescadou	9_26	2015	cross
2065-2066	Dic2 x Silur	TT06DC 42.14	3	0.98	10.781072782289	10	26	pescadou	BX07.2.1f2.1	TT06DC 38.38	pescadou	BX07.2.1f2.28	TT06DC 44.38	BX07.2.1f2.17	BX07.2.1f1.13.1	10_26	2015	cross
2067-2068	Dic2 x Silur	TT06DC 44.38	0	0.07	3.56199098746127	11	26	BX07.2.1f1.13.1	TT06DC 42.14	pescadou	BX07.2.1f2.28	TT06DC 40.16	BX07.2.1f1.42.1	pescadou	BX07.2.1f2.17	11_26	2015	cross
2069-2070	Dic2 x Lloyd	BX07.2.1f1.42.1	0	0.08	6.17988749852152	12	26	BX07.2.1f2.17	TT06DC 44.38	BX07.2.1f2.28	TT06DC 40.16	BX07.2.1f1.44.1	BX07.2.1f2.70	TT06DC 44.39	pescadou	12_26	2015	cross
2305-2306	Dic2 x Lloyd	BX07.2.1f2.70	5	1.17	18.0110470593897	13	26	pescadou	BX07.2.1f1.42.1	TT06DC 40.16	BX07.2.1f1.44.1	BX07.3.2f2.84	BX07.2.1f1.17.1	TT06DC 39.17	TT06DC 44.39	13_26	2015	cross
2307-2308	Dic2 x Lloyd	BX07.2.1f1.17.1	0	0.12	NA	14	26	TT06DC 44.39	BX07.2.1f2.70	BX07.2.1f1.44.1	BX07.3.2f2.84	TT06DC 38.23	BX07.3.2f2.58	pescadou	TT06DC 39.17	14_26	2015	cross
2309-2310	Dic2 x Soldur	BX07.3.2f2.58	0	0.03	6.34939803719516	15	26	TT06DC 39.17	BX07.2.1f1.17.1	BX07.3.2f2.84	TT06DC 38.23	NA	NA	NA	pescadou	15_26	2015	cross
espace	NA	NA	NA	NA	NA	16	26	pescadou	BX07.3.2f2.58	TT06DC 38.23	NA	NA	NA	NA	NA	16_26	2015	NA
NA-NA	NA	NA	NA	NA	NA	17	26	NA	NA	NA	NA	NA	NA	NA	NA	17_26	2015	NA
NA-NA	NA	NA	NA	NA	NA	18	26	NA	NA	NA	NA	NA	NA	NA	NA	18_26	2015	NA
NA-NA	NA	NA	NA	NA	NA	19	26	NA	NA	NA	NA	bordure5	bordure6	bordure7	NA	19_26	2015	NA
1355-1356	pescadou	pescadou	4	1.25	NA	1	27	bordure1	bordure2	bordure3	TT06DC 40.40	BX07.2.1f1.36.2	TT06DC 44.5	BX07.2.1f2.12	BX07.2.1f2.79	1_27	2015	pescadou
1353-1354	Dic2 x Silur	TT06DC 44.5	4	1.01	14.6543571280183	2	27	BX07.2.1f2.79	pescadou	TT06DC 40.40	BX07.2.1f1.36.2	TT06DC 38.29	BX07.2.1f1.6.1	TT06DC 42.1	BX07.2.1f2.12	2_27	2015	cross
1351-1352	Dic2 x Lloyd	BX07.2.1f1.6.1	0	0.02	-1.00293266075451	3	27	BX07.2.1f2.12	TT06DC 44.5	BX07.2.1f1.36.2	TT06DC 38.29	TT06DC 44.48	pescadou	BX07.2.1f2.36	TT06DC 42.1	3_27	2015	cross
1595-1596	pescadou	pescadou	4	1	NA	4	27	TT06DC 42.1	BX07.2.1f1.6.1	TT06DC 38.29	TT06DC 44.48	BX07.2.1f1.9.1	BX07.2.1f2.90	BX07.2.1f1.8.1	BX07.2.1f2.36	4_27	2015	pescadou
1593-1594	Dic2 x Lloyd	BX07.2.1f2.90	4	0.94	16.0548530364376	5	27	BX07.2.1f2.36	pescadou	TT06DC 44.48	BX07.2.1f1.9.1	BX07.2.1f1.14.1	TT06DC 38.49	BX07.2.1f2.50	BX07.2.1f1.8.1	5_27	2015	cross
1591-1592	Dic2 x Silur	TT06DC 38.49	0	0.06	4.53511550222796	6	27	BX07.2.1f1.8.1	BX07.2.1f2.90	BX07.2.1f1.9.1	BX07.2.1f1.14.1	BX07.2.1f1.14.2	pescadou	BX07.2.1f2.48	BX07.2.1f2.50	6_27	2015	cross
1835-1836	pescadou	pescadou	4	0.99	NA	7	27	BX07.2.1f2.50	TT06DC 38.49	BX07.2.1f1.14.1	BX07.2.1f1.14.2	TT06DC 38.41	TT06DC 44.55	BX07.2.1f1.37.2	BX07.2.1f2.48	7_27	2015	pescadou
1833-1834	Dic2 x Silur	TT06DC 44.55	3	0.02	3.3473873049385	8	27	BX07.2.1f2.48	pescadou	BX07.2.1f1.14.2	TT06DC 38.41	TT06DC 40.33	TT06DC 38.38	BX07.2.1f2.1	BX07.2.1f1.37.2	8_27	2015	cross
1831-1832	Dic2 x Silur	TT06DC 38.38	1	0.14	7.20907486266124	9	27	BX07.2.1f1.37.2	TT06DC 44.55	TT06DC 38.41	TT06DC 40.33	TT06DC 38.37	pescadou	TT06DC 42.14	BX07.2.1f2.1	9_27	2015	cross
2075-2076	pescadou	pescadou	4	1.05	NA	10	27	BX07.2.1f2.1	TT06DC 38.38	TT06DC 40.33	TT06DC 38.37	BX07.2.1f1.1.1	BX07.2.1f2.28	TT06DC 44.38	TT06DC 42.14	10_27	2015	pescadou
2073-2074	Dic2 x Lloyd	BX07.2.1f2.28	2	1.06	11.5872550812019	11	27	TT06DC 42.14	pescadou	TT06DC 38.37	BX07.2.1f1.1.1	BX07.2.1f2.29	TT06DC 40.16	BX07.2.1f1.42.1	TT06DC 44.38	11_27	2015	cross
2071-2072	Dic2 x Silur	TT06DC 40.16	3	0.25	4.61907498760499	12	27	TT06DC 44.38	BX07.2.1f2.28	BX07.2.1f1.1.1	BX07.2.1f2.29	TT06DC 40.24	BX07.2.1f1.44.1	BX07.2.1f2.70	BX07.2.1f1.42.1	12_27	2015	cross
2315-2316	Dic2 x Lloyd	BX07.2.1f1.44.1	4	1.09	NA	13	27	BX07.2.1f1.42.1	TT06DC 40.16	BX07.2.1f2.29	TT06DC 40.24	BX07.2.1f1.19.1	BX07.3.2f2.84	BX07.2.1f1.17.1	BX07.2.1f2.70	13_27	2015	cross
2313-2314	Dic2 x Soldur	BX07.3.2f2.84	0	0.04	4.92464068947291	14	27	BX07.2.1f2.70	BX07.2.1f1.44.1	TT06DC 40.24	BX07.2.1f1.19.1	TT06DC 38.13	TT06DC 38.23	BX07.3.2f2.58	BX07.2.1f1.17.1	14_27	2015	cross
2311-2312	Dic2 x Silur	TT06DC 38.23	2	0.98	13.7925617365859	15	27	BX07.2.1f1.17.1	BX07.3.2f2.84	BX07.2.1f1.19.1	TT06DC 38.13	NA	NA	NA	BX07.3.2f2.58	15_27	2015	cross
espace	NA	NA	NA	NA	NA	16	27	BX07.3.2f2.58	TT06DC 38.23	TT06DC 38.13	NA	NA	NA	NA	NA	16_27	2015	NA
NA-NA	NA	NA	NA	NA	NA	17	27	NA	NA	NA	NA	NA	NA	NA	NA	17_27	2015	NA
NA-NA	NA	NA	NA	NA	NA	18	27	NA	NA	NA	NA	NA	NA	NA	NA	18_27	2015	NA
NA-NA	NA	NA	NA	NA	NA	19	27	NA	NA	NA	NA	bordure5	bordure6	bordure7	NA	19_27	2015	NA
1357-1358	Dic2 x Silur	TT06DC 40.40	2	1.2	11.92787029024	1	28	bordure1	bordure2	bordure3	TT06DC 42.26	TT06DC 39.24	BX07.2.1f1.36.2	TT06DC 44.5	pescadou	1_28	2015	cross
1359-1360	Dic2 x Lloyd	BX07.2.1f1.36.2	0	1	14.0181182852593	2	28	pescadou	TT06DC 40.40	TT06DC 42.26	TT06DC 39.24	pescadou	TT06DC 38.29	BX07.2.1f1.6.1	TT06DC 44.5	2_28	2015	cross
1361-1362	Dic2 x Silur	TT06DC 38.29	4	1	12.7084723709052	3	28	TT06DC 44.5	BX07.2.1f1.36.2	TT06DC 39.24	pescadou	BX07.2.1f2.54	TT06DC 44.48	pescadou	BX07.2.1f1.6.1	3_28	2015	cross
1597-1598	Dic2 x Silur	TT06DC 44.48	2	0.77	10.8503900817666	4	28	BX07.2.1f1.6.1	TT06DC 38.29	pescadou	BX07.2.1f2.54	BX07.2.1f1.47.1	BX07.2.1f1.9.1	BX07.2.1f2.90	pescadou	4_28	2015	cross
1599-1600	Dic2 x Lloyd	BX07.2.1f1.9.1	1	0.11	NA	5	28	pescadou	TT06DC 44.48	BX07.2.1f2.54	BX07.2.1f1.47.1	pescadou	BX07.2.1f1.14.1	TT06DC 38.49	BX07.2.1f2.90	5_28	2015	cross
1601-1602	Dic2 x Lloyd	BX07.2.1f1.14.1	3	0.89	8.08231679738646	6	28	BX07.2.1f2.90	BX07.2.1f1.9.1	BX07.2.1f1.47.1	pescadou	BX07.2.1f2.86	BX07.2.1f1.14.2	pescadou	TT06DC 38.49	6_28	2015	cross
1837-1838	Dic2 x Lloyd	BX07.2.1f1.14.2	2	0.51	8.22319643149267	7	28	TT06DC 38.49	BX07.2.1f1.14.1	pescadou	BX07.2.1f2.86	TT06DC 42.35	TT06DC 38.41	TT06DC 44.55	pescadou	7_28	2015	cross
1839-1840	Dic2 x Silur	TT06DC 38.41	2	0.89	13.5851295543619	8	28	pescadou	BX07.2.1f1.14.2	BX07.2.1f2.86	TT06DC 42.35	pescadou	TT06DC 40.33	TT06DC 38.38	TT06DC 44.55	8_28	2015	cross
1841-1842	Dic2 x Silur	TT06DC 40.33	1	0.02	4.5411159226188	9	28	TT06DC 44.55	TT06DC 38.41	TT06DC 42.35	pescadou	BX07.2.1f1.29.2	TT06DC 38.37	pescadou	TT06DC 38.38	9_28	2015	cross
2077-2078	Dic2 x Silur	TT06DC 38.37	3	1.02	12.8883121025828	10	28	TT06DC 38.38	TT06DC 40.33	pescadou	BX07.2.1f1.29.2	BX07.2.1f2.35	BX07.2.1f1.1.1	BX07.2.1f2.28	pescadou	10_28	2015	cross
2079-2080	Dic2 x Lloyd	BX07.2.1f1.1.1	0	0.06	0.28255966529678	11	28	pescadou	TT06DC 38.37	BX07.2.1f1.29.2	BX07.2.1f2.35	pescadou	BX07.2.1f2.29	TT06DC 40.16	BX07.2.1f2.28	11_28	2015	cross
2081-2082	Dic2 x Lloyd	BX07.2.1f2.29	2	0.9	13.4672384255988	12	28	BX07.2.1f2.28	BX07.2.1f1.1.1	BX07.2.1f2.35	pescadou	TT06DC 38.52	TT06DC 40.24	BX07.2.1f1.44.1	TT06DC 40.16	12_28	2015	cross
2317-2318	Dic2 x Silur	TT06DC 40.24	4	1.06	14.1705469101445	13	28	TT06DC 40.16	BX07.2.1f2.29	pescadou	TT06DC 38.52	BX07.2.1f2.31	BX07.2.1f1.19.1	BX07.3.2f2.84	BX07.2.1f1.44.1	13_28	2015	cross
2319-2320	Dic2 x Lloyd	BX07.2.1f1.19.1	4	1.15	13.1828786991301	14	28	BX07.2.1f1.44.1	TT06DC 40.24	TT06DC 38.52	BX07.2.1f2.31	pescadou	TT06DC 38.13	TT06DC 38.23	BX07.3.2f2.84	14_28	2015	cross
2321-2322	Dic2 x Silur	TT06DC 38.13	0	0.25	-0.243086155981765	15	28	BX07.3.2f2.84	BX07.2.1f1.19.1	BX07.2.1f2.31	pescadou	NA	NA	NA	TT06DC 38.23	15_28	2015	cross
espace	NA	NA	NA	NA	NA	16	28	TT06DC 38.23	TT06DC 38.13	pescadou	NA	NA	NA	NA	NA	16_28	2015	NA
NA-NA	NA	NA	NA	NA	NA	17	28	NA	NA	NA	NA	NA	NA	NA	NA	17_28	2015	NA
NA-NA	NA	NA	NA	NA	NA	18	28	NA	NA	NA	NA	NA	NA	NA	NA	18_28	2015	NA
NA-NA	NA	NA	NA	NA	NA	19	28	NA	NA	NA	NA	bordure5	bordure6	bordure7	NA	19_28	2015	NA
1367-1368	Dic2 x Silur	TT06DC 42.26	3	1	13.8457313982918	1	29	bordure1	bordure2	bordure3	BX07.2.1f2.42	BX07.2.1f1.2.1	TT06DC 39.24	BX07.2.1f1.36.2	TT06DC 40.40	1_29	2015	cross
1365-1366	Dic2 x Silur	TT06DC 39.24	2	0.81	10.1514245496008	2	29	TT06DC 40.40	TT06DC 42.26	BX07.2.1f2.42	BX07.2.1f1.2.1	BX07.2.1f1.28.1	pescadou	TT06DC 38.29	BX07.2.1f1.36.2	2_29	2015	cross
1363-1364	pescadou	pescadou	4	1.03	NA	3	29	BX07.2.1f1.36.2	TT06DC 39.24	BX07.2.1f1.2.1	BX07.2.1f1.28.1	TT06DC 44.33	BX07.2.1f2.54	TT06DC 44.48	TT06DC 38.29	3_29	2015	pescadou
1607-1608	Dic2 x Lloyd	BX07.2.1f2.54	3	1.12	10.0991614631543	4	29	TT06DC 38.29	pescadou	BX07.2.1f1.28.1	TT06DC 44.33	Dic2	BX07.2.1f1.47.1	BX07.2.1f1.9.1	TT06DC 44.48	4_29	2015	cross
1605-1606	Dic2 x Lloyd	BX07.2.1f1.47.1	2	0.17	3.18383811117724	5	29	TT06DC 44.48	BX07.2.1f2.54	TT06DC 44.33	Dic2	TT06DC 42.22	pescadou	BX07.2.1f1.14.1	BX07.2.1f1.9.1	5_29	2015	cross
1603-1604	pescadou	pescadou	4	1	NA	6	29	BX07.2.1f1.9.1	BX07.2.1f1.47.1	Dic2	TT06DC 42.22	BX07.2.1f1.33.2	BX07.2.1f2.86	BX07.2.1f1.14.2	BX07.2.1f1.14.1	6_29	2015	pescadou
1847-1848	Dic2 x Lloyd	BX07.2.1f2.86	0	0.03	3.86614889648394	7	29	BX07.2.1f1.14.1	pescadou	TT06DC 42.22	BX07.2.1f1.33.2	BX07.2.1f1.48.1	TT06DC 42.35	TT06DC 38.41	BX07.2.1f1.14.2	7_29	2015	cross
1845-1846	Dic2 x Silur	TT06DC 42.35	3	1.16	14.6883752828186	8	29	BX07.2.1f1.14.2	BX07.2.1f2.86	BX07.2.1f1.33.2	BX07.2.1f1.48.1	TT06DC 38.15	pescadou	TT06DC 40.33	TT06DC 38.41	8_29	2015	cross
1843-1844	pescadou	pescadou	5	1	NA	9	29	TT06DC 38.41	TT06DC 42.35	BX07.2.1f1.48.1	TT06DC 38.15	BX07.2.1f1.46.1	BX07.2.1f1.29.2	TT06DC 38.37	TT06DC 40.33	9_29	2015	pescadou
2087-2088	Dic2 x Lloyd	BX07.2.1f1.29.2	0	0.12	0.744231544848122	10	29	TT06DC 40.33	pescadou	TT06DC 38.15	BX07.2.1f1.46.1	TT06DC 42.25	BX07.2.1f2.35	BX07.2.1f1.1.1	TT06DC 38.37	10_29	2015	cross
2085-2086	Dic2 x Lloyd	BX07.2.1f2.35	0	0.01	5.02959344466087	11	29	TT06DC 38.37	BX07.2.1f1.29.2	BX07.2.1f1.46.1	TT06DC 42.25	TT06DC 44.1	pescadou	BX07.2.1f2.29	BX07.2.1f1.1.1	11_29	2015	cross
2083-2084	pescadou	pescadou	4	1.11	NA	12	29	BX07.2.1f1.1.1	BX07.2.1f2.35	TT06DC 42.25	TT06DC 44.1	BX07.2.1f2.6	TT06DC 38.52	TT06DC 40.24	BX07.2.1f2.29	12_29	2015	pescadou
2327-2328	Dic2 x Silur	TT06DC 38.52	2	1	6.84855703050516	13	29	BX07.2.1f2.29	pescadou	TT06DC 44.1	BX07.2.1f2.6	TT06DC 40.1	BX07.2.1f2.31	BX07.2.1f1.19.1	TT06DC 40.24	13_29	2015	cross
2325-2326	Dic2 x Lloyd	BX07.2.1f2.31	2	1.06	17.2597821799359	14	29	TT06DC 40.24	TT06DC 38.52	BX07.2.1f2.6	TT06DC 40.1	TT06DC 44.42	pescadou	TT06DC 38.13	BX07.2.1f1.19.1	14_29	2015	cross
2323-2324	pescadou	pescadou	5	1.31	NA	15	29	BX07.2.1f1.19.1	BX07.2.1f2.31	TT06DC 40.1	TT06DC 44.42	NA	NA	NA	TT06DC 38.13	15_29	2015	pescadou
espace	NA	NA	NA	NA	NA	16	29	TT06DC 38.13	pescadou	TT06DC 44.42	NA	NA	NA	NA	NA	16_29	2015	NA
NA-NA	NA	NA	NA	NA	NA	17	29	NA	NA	NA	NA	NA	NA	NA	NA	17_29	2015	NA
NA-NA	NA	NA	NA	NA	NA	18	29	NA	NA	NA	NA	NA	NA	NA	NA	18_29	2015	NA
NA-NA	NA	NA	NA	NA	NA	19	29	NA	NA	NA	NA	bordure5	bordure6	bordure7	NA	19_29	2015	NA
1369-1370	Dic2 x Lloyd	BX07.2.1f2.42	3	1.05	13.0892160240082	1	30	bordure1	bordure2	bordure3	pescadou	TT06DC 40.5	BX07.2.1f1.2.1	TT06DC 39.24	TT06DC 42.26	1_30	2015	cross
1371-1372	Dic2 x Lloyd	BX07.2.1f1.2.1	3	1	15.1050361385388	2	30	TT06DC 42.26	BX07.2.1f2.42	pescadou	TT06DC 40.5	BX07.2.1f2.67	BX07.2.1f1.28.1	pescadou	TT06DC 39.24	2_30	2015	cross
1373-1374	Dic2 x Lloyd	BX07.2.1f1.28.1	3	1	13.4303259960191	3	30	TT06DC 39.24	BX07.2.1f1.2.1	TT06DC 40.5	BX07.2.1f2.67	pescadou	TT06DC 44.33	BX07.2.1f2.54	pescadou	3_30	2015	cross
1609-1610	Dic2 x Silur	TT06DC 44.33	4	1.05	9.97327247999725	4	30	pescadou	BX07.2.1f1.28.1	BX07.2.1f2.67	pescadou	TT06DC 39.13	Dic2	BX07.2.1f1.47.1	BX07.2.1f2.54	4_30	2015	cross
1611-1612	Dic2	Dic2	1	0.39	7.15405644293784	5	30	BX07.2.1f2.54	TT06DC 44.33	pescadou	TT06DC 39.13	BX07.2.1f2.43	TT06DC 42.22	pescadou	BX07.2.1f1.47.1	5_30	2015	Dic2
1613-1614	Dic2 x Silur	TT06DC 42.22	5	1.06	NA	6	30	BX07.2.1f1.47.1	Dic2	TT06DC 39.13	BX07.2.1f2.43	pescadou	BX07.2.1f1.33.2	BX07.2.1f2.86	pescadou	6_30	2015	cross
1849-1850	Dic2 x Lloyd	BX07.2.1f1.33.2	3	1	15.7901214435859	7	30	pescadou	TT06DC 42.22	BX07.2.1f2.43	pescadou	TT06DC 39.4	BX07.2.1f1.48.1	TT06DC 42.35	BX07.2.1f2.86	7_30	2015	cross
1851-1852	Dic2 x Lloyd	BX07.2.1f1.48.1	2	1.12	12.1833651298181	8	30	BX07.2.1f2.86	BX07.2.1f1.33.2	pescadou	TT06DC 39.4	BX07.2.1f2.52	TT06DC 38.15	pescadou	TT06DC 42.35	8_30	2015	cross
1853-1854	Dic2 x Silur	TT06DC 38.15	0	0.02	7.12730566419991	9	30	TT06DC 42.35	BX07.2.1f1.48.1	TT06DC 39.4	BX07.2.1f2.52	pescadou	BX07.2.1f1.46.1	BX07.2.1f1.29.2	pescadou	9_30	2015	cross
2089-2090	Dic2 x Lloyd	BX07.2.1f1.46.1	1	0.98	7.92572410041793	10	30	pescadou	TT06DC 38.15	BX07.2.1f2.52	pescadou	TT06DC 44.22	TT06DC 42.25	BX07.2.1f2.35	BX07.2.1f1.29.2	10_30	2015	cross
2091-2092	Dic2 x Silur	TT06DC 42.25	4	1.11	7.17781065014776	11	30	BX07.2.1f1.29.2	BX07.2.1f1.46.1	pescadou	TT06DC 44.22	TT06DC 42.16	TT06DC 44.1	pescadou	BX07.2.1f2.35	11_30	2015	cross
2093-2094	Dic2 x Silur	TT06DC 44.1	3	1.06	NA	12	30	BX07.2.1f2.35	TT06DC 42.25	TT06DC 44.22	TT06DC 42.16	pescadou	BX07.2.1f2.6	TT06DC 38.52	pescadou	12_30	2015	cross
2329-2330	Dic2 x Lloyd	BX07.2.1f2.6	3	1.03	14.398037302597	13	30	pescadou	TT06DC 44.1	TT06DC 42.16	pescadou	BX07.3.2f1.37	TT06DC 40.1	BX07.2.1f2.31	TT06DC 38.52	13_30	2015	cross
2331-2332	Dic2 x Silur	TT06DC 40.1	3	1	13.8160597821131	14	30	TT06DC 38.52	BX07.2.1f2.6	pescadou	BX07.3.2f1.37	BX07.2.1f1.17.2	TT06DC 44.42	pescadou	BX07.2.1f2.31	14_30	2015	cross
2333-2334	Dic2 x Silur	TT06DC 44.42	2	0.93	14.3867765748129	15	30	BX07.2.1f2.31	TT06DC 40.1	BX07.3.2f1.37	BX07.2.1f1.17.2	NA	NA	NA	pescadou	15_30	2015	cross
espace	NA	NA	NA	NA	NA	16	30	pescadou	TT06DC 44.42	BX07.2.1f1.17.2	NA	NA	NA	NA	NA	16_30	2015	NA
NA-NA	NA	NA	NA	NA	NA	17	30	NA	NA	NA	NA	NA	NA	NA	NA	17_30	2015	NA
NA-NA	NA	NA	NA	NA	NA	18	30	NA	NA	NA	NA	NA	NA	NA	NA	18_30	2015	NA
NA-NA	NA	NA	NA	NA	NA	19	30	NA	NA	NA	NA	bordure5	bordure6	bordure7	NA	19_30	2015	NA
1379-1380	pescadou	pescadou	4	1	NA	1	31	bordure1	bordure2	bordure3	TT06DC 44.1	BX07.2.1f1.30.2	TT06DC 40.5	BX07.2.1f1.2.1	BX07.2.1f2.42	1_31	2015	pescadou
1377-1378	Dic2 x Silur	TT06DC 40.5	1	0.59	4.53443165769279	2	31	BX07.2.1f2.42	pescadou	TT06DC 44.1	BX07.2.1f1.30.2	TT06DC 40.29	BX07.2.1f2.67	BX07.2.1f1.28.1	BX07.2.1f1.2.1	2_31	2015	cross
1375-1376	Dic2 x Lloyd	BX07.2.1f2.67	0	1	13.6559501887841	3	31	BX07.2.1f1.2.1	TT06DC 40.5	BX07.2.1f1.30.2	TT06DC 40.29	BX07.2.1f1.7.2	pescadou	TT06DC 44.33	BX07.2.1f1.28.1	3_31	2015	cross
1619-1620	pescadou	pescadou	4	1.06	NA	4	31	BX07.2.1f1.28.1	BX07.2.1f2.67	TT06DC 40.29	BX07.2.1f1.7.2	TT06DC 40.45	TT06DC 39.13	Dic2	TT06DC 44.33	4_31	2015	pescadou
1617-1618	Dic2 x Silur	TT06DC 39.13	2	0.07	3.28894864883649	5	31	TT06DC 44.33	pescadou	BX07.2.1f1.7.2	TT06DC 40.45	BX07.3.2f1.44	BX07.2.1f2.43	TT06DC 42.22	Dic2	5_31	2015	cross
1615-1616	Dic2 x Lloyd	BX07.2.1f2.43	3	1.1	11.0714326983117	6	31	Dic2	TT06DC 39.13	TT06DC 40.45	BX07.3.2f1.44	Lloyd	pescadou	BX07.2.1f1.33.2	TT06DC 42.22	6_31	2015	cross
1859-1860	pescadou	pescadou	3	1.06	NA	7	31	TT06DC 42.22	BX07.2.1f2.43	BX07.3.2f1.44	Lloyd	TT06DC 38.38	TT06DC 39.4	BX07.2.1f1.48.1	BX07.2.1f1.33.2	7_31	2015	pescadou
1857-1858	Dic2 x Silur	TT06DC 39.4	0	0.13	2.42125662271154	8	31	BX07.2.1f1.33.2	pescadou	Lloyd	TT06DC 38.38	TT06DC 38.35	BX07.2.1f2.52	TT06DC 38.15	BX07.2.1f1.48.1	8_31	2015	cross
1855-1856	Dic2 x Lloyd	BX07.2.1f2.52	4	1.13	10.9201335995443	9	31	BX07.2.1f1.48.1	TT06DC 39.4	TT06DC 38.38	TT06DC 38.35	TT06DC 42.5	pescadou	BX07.2.1f1.46.1	TT06DC 38.15	9_31	2015	cross
2099-2100	pescadou	pescadou	3	1.01	NA	10	31	TT06DC 38.15	BX07.2.1f2.52	TT06DC 38.35	TT06DC 42.5	TT06DC 38.9	TT06DC 44.22	TT06DC 42.25	BX07.2.1f1.46.1	10_31	2015	pescadou
2097-2098	Dic2 x Silur	TT06DC 44.22	2	1	NA	11	31	BX07.2.1f1.46.1	pescadou	TT06DC 42.5	TT06DC 38.9	BX07.2.1f2.34	TT06DC 42.16	TT06DC 44.1	TT06DC 42.25	11_31	2015	cross
2095-2096	Dic2 x Silur	TT06DC 42.16	2	0.81	14.4088637841095	12	31	TT06DC 42.25	TT06DC 44.22	TT06DC 38.9	BX07.2.1f2.34	TT06DC 38.19	pescadou	BX07.2.1f2.6	TT06DC 44.1	12_31	2015	cross
2339-2340	pescadou	pescadou	5	1.11	NA	13	31	TT06DC 44.1	TT06DC 42.16	BX07.2.1f2.34	TT06DC 38.19	BX07.2.1f1.32.2	BX07.3.2f1.37	TT06DC 40.1	BX07.2.1f2.6	13_31	2015	pescadou
2337-2338	Dic2 x Soldur	BX07.3.2f1.37	0	0.19	6.89981803947222	14	31	BX07.2.1f2.6	pescadou	TT06DC 38.19	BX07.2.1f1.32.2	BX07.2.1f2.63	BX07.2.1f1.17.2	TT06DC 44.42	TT06DC 40.1	14_31	2015	cross
2335-2336	Dic2 x Lloyd	BX07.2.1f1.17.2	2	0.03	-0.674725899039561	15	31	TT06DC 40.1	BX07.3.2f1.37	BX07.2.1f1.32.2	BX07.2.1f2.63	NA	NA	NA	TT06DC 44.42	15_31	2015	cross
espace	NA	NA	NA	NA	NA	16	31	TT06DC 44.42	BX07.2.1f1.17.2	BX07.2.1f2.63	NA	NA	NA	NA	NA	16_31	2015	NA
NA-NA	NA	NA	NA	NA	NA	17	31	NA	NA	NA	NA	NA	NA	NA	NA	17_31	2015	NA
NA-NA	NA	NA	NA	NA	NA	18	31	NA	NA	NA	NA	NA	NA	NA	NA	18_31	2015	NA
NA-NA	NA	NA	NA	NA	NA	19	31	NA	NA	NA	NA	bordure5	bordure6	bordure7	NA	19_31	2015	NA
1381-1382	Dic2 x Silur	TT06DC 44.1	3	0.99	14.3557094085013	1	32	bordure1	bordure2	bordure3	BX07.2.1f2.10	BX07.2.1f1.6.2	BX07.2.1f1.30.2	TT06DC 40.5	pescadou	1_32	2015	cross
1383-1384	Dic2 x Lloyd	BX07.2.1f1.30.2	2	1	16.6731900327247	2	32	pescadou	TT06DC 44.1	BX07.2.1f2.10	BX07.2.1f1.6.2	pescadou	TT06DC 40.29	BX07.2.1f2.67	TT06DC 40.5	2_32	2015	cross
1385-1386	Dic2 x Silur	TT06DC 40.29	3	1	17.5456851106671	3	32	TT06DC 40.5	BX07.2.1f1.30.2	BX07.2.1f1.6.2	pescadou	BX07.2.1f2.95	BX07.2.1f1.7.2	pescadou	BX07.2.1f2.67	3_32	2015	cross
1621-1622	Dic2 x Lloyd	BX07.2.1f1.7.2	2	0.81	9.63752683864044	4	32	BX07.2.1f2.67	TT06DC 40.29	pescadou	BX07.2.1f2.95	TT06DC 44.41	TT06DC 40.45	TT06DC 39.13	pescadou	4_32	2015	cross
1623-1624	Dic2 x Silur	TT06DC 40.45	4	1.04	10.9744700678146	5	32	pescadou	BX07.2.1f1.7.2	BX07.2.1f2.95	TT06DC 44.41	pescadou	BX07.3.2f1.44	BX07.2.1f2.43	TT06DC 39.13	5_32	2015	cross
1625-1626	Dic2 x Soldur	BX07.3.2f1.44	1	0.02	4.73761924998124	6	32	TT06DC 39.13	TT06DC 40.45	TT06DC 44.41	pescadou	TT06DC 38.50	Lloyd	pescadou	BX07.2.1f2.43	6_32	2015	cross
1861-1862	Lloyd	Lloyd	4	1.03	13.5089536376958	7	32	BX07.2.1f2.43	BX07.3.2f1.44	pescadou	TT06DC 38.50	BX07.2.1f2.38	TT06DC 38.38	TT06DC 39.4	pescadou	7_32	2015	Lloyd
1863-1864	Dic2 x Silur	TT06DC 38.38	0	0.1	4.78824886401009	8	32	pescadou	Lloyd	TT06DC 38.50	BX07.2.1f2.38	pescadou	TT06DC 38.35	BX07.2.1f2.52	TT06DC 39.4	8_32	2015	cross
1865-1866	Dic2 x Silur	TT06DC 38.35	2	1.04	11.2112109170468	9	32	TT06DC 39.4	TT06DC 38.38	BX07.2.1f2.38	pescadou	TT06DC 42.14	TT06DC 42.5	pescadou	BX07.2.1f2.52	9_32	2015	cross
2101-2102	Dic2 x Silur	TT06DC 42.5	0	0.02	5.19147310512812	10	32	BX07.2.1f2.52	TT06DC 38.35	pescadou	TT06DC 42.14	BX07.2.1f1.39.2	TT06DC 38.9	TT06DC 44.22	pescadou	10_32	2015	cross
2103-2104	Dic2 x Silur	TT06DC 38.9	3	0.68	10.0394237416932	11	32	pescadou	TT06DC 42.5	TT06DC 42.14	BX07.2.1f1.39.2	pescadou	BX07.2.1f2.34	TT06DC 42.16	TT06DC 44.22	11_32	2015	cross
2105-2106	Dic2 x Lloyd	BX07.2.1f2.34	5	1.06	14.2429614987346	12	32	TT06DC 44.22	TT06DC 38.9	BX07.2.1f1.39.2	pescadou	BX07.2.1f1.3.1	TT06DC 38.19	pescadou	TT06DC 42.16	12_32	2015	cross
2341-2342	Dic2 x Silur	TT06DC 38.19	0	0.02	NA	13	32	TT06DC 42.16	BX07.2.1f2.34	pescadou	BX07.2.1f1.3.1	BX07.3.2f1.67	BX07.2.1f1.32.2	BX07.3.2f1.37	pescadou	13_32	2015	cross
2343-2344	Dic2 x Lloyd	BX07.2.1f1.32.2	2	1.18	17.9932952500797	14	32	pescadou	TT06DC 38.19	BX07.2.1f1.3.1	BX07.3.2f1.67	pescadou	BX07.2.1f2.63	BX07.2.1f1.17.2	BX07.3.2f1.37	14_32	2015	cross
2345-2346	Dic2 x Lloyd	BX07.2.1f2.63	4	1.12	8.08385668722964	15	32	BX07.3.2f1.37	BX07.2.1f1.32.2	BX07.3.2f1.67	pescadou	NA	NA	NA	BX07.2.1f1.17.2	15_32	2015	cross
espace	NA	NA	NA	NA	NA	16	32	BX07.2.1f1.17.2	BX07.2.1f2.63	pescadou	NA	NA	NA	NA	NA	16_32	2015	NA
NA-NA	NA	NA	NA	NA	NA	17	32	NA	NA	NA	NA	NA	NA	NA	NA	17_32	2015	NA
NA-NA	NA	NA	NA	NA	NA	18	32	NA	NA	NA	NA	NA	NA	NA	NA	18_32	2015	NA
NA-NA	NA	NA	NA	NA	NA	19	32	NA	NA	NA	NA	bordure5	bordure6	bordure7	NA	19_32	2015	NA
1391-1392	Dic2 x Lloyd	BX07.2.1f2.10	3	0.04	13.1512343217667	1	33	bordure1	bordure2	bordure3	TT06DC 44.24	BX07.2.1f2.17	BX07.2.1f1.6.2	BX07.2.1f1.30.2	TT06DC 44.1	1_33	2015	cross
1389-1390	Dic2 x Lloyd	BX07.2.1f1.6.2	2	0.33	NA	2	33	TT06DC 44.1	BX07.2.1f2.10	TT06DC 44.24	BX07.2.1f2.17	TT06DC 40.52	pescadou	TT06DC 40.29	BX07.2.1f1.30.2	2_33	2015	cross
1387-1388	pescadou	pescadou	3	1	NA	3	33	BX07.2.1f1.30.2	BX07.2.1f1.6.2	BX07.2.1f2.17	TT06DC 40.52	BX07.2.1f2.4	BX07.2.1f2.95	BX07.2.1f1.7.2	TT06DC 40.29	3_33	2015	pescadou
1631-1632	Dic2 x Lloyd	BX07.2.1f2.95	2	0.89	15.174919857959	4	33	TT06DC 40.29	pescadou	TT06DC 40.52	BX07.2.1f2.4	BX07.2.1f2.3	TT06DC 44.41	TT06DC 40.45	BX07.2.1f1.7.2	4_33	2015	cross
1629-1630	Dic2 x Silur	TT06DC 44.41	0	0.02	NA	5	33	BX07.2.1f1.7.2	BX07.2.1f2.95	BX07.2.1f2.4	BX07.2.1f2.3	BX07.3.2f1.36	pescadou	BX07.3.2f1.44	TT06DC 40.45	5_33	2015	cross
1627-1628	pescadou	pescadou	4	1	NA	6	33	TT06DC 40.45	TT06DC 44.41	BX07.2.1f2.3	BX07.3.2f1.36	Silur	TT06DC 38.50	Lloyd	BX07.3.2f1.44	6_33	2015	pescadou
1871-1872	Dic2 x Silur	TT06DC 38.50	2	0.75	NA	7	33	BX07.3.2f1.44	pescadou	BX07.3.2f1.36	Silur	BX07.3.2f1.32	BX07.2.1f2.38	TT06DC 38.38	Lloyd	7_33	2015	cross
1869-1870	Dic2 x Lloyd	BX07.2.1f2.38	3	0.98	9.56353322526786	8	33	Lloyd	TT06DC 38.50	Silur	BX07.3.2f1.32	BX07.2.1f2.93	pescadou	TT06DC 38.35	TT06DC 38.38	8_33	2015	cross
1867-1868	pescadou	pescadou	4	1.01	NA	9	33	TT06DC 38.38	BX07.2.1f2.38	BX07.3.2f1.32	BX07.2.1f2.93	BX07.3.2f1.8	TT06DC 42.14	TT06DC 42.5	TT06DC 38.35	9_33	2015	pescadou
2111-2112	Dic2 x Silur	TT06DC 42.14	3	0.9	13.6437385089168	10	33	TT06DC 38.35	pescadou	BX07.2.1f2.93	BX07.3.2f1.8	TT06DC 38.12	BX07.2.1f1.39.2	TT06DC 38.9	TT06DC 42.5	10_33	2015	cross
2109-2110	Dic2 x Lloyd	BX07.2.1f1.39.2	2	1.07	2.23358248031679	11	33	TT06DC 42.5	TT06DC 42.14	BX07.3.2f1.8	TT06DC 38.12	BX07.2.1f1.12.2	pescadou	BX07.2.1f2.34	TT06DC 38.9	11_33	2015	cross
2107-2108	pescadou	pescadou	4	1.32	NA	12	33	TT06DC 38.9	BX07.2.1f1.39.2	TT06DC 38.12	BX07.2.1f1.12.2	BX07.2.1f2.40	BX07.2.1f1.3.1	TT06DC 38.19	BX07.2.1f2.34	12_33	2015	pescadou
2351-2352	Dic2 x Lloyd	BX07.2.1f1.3.1	3	0.82	12.4309102611069	13	33	BX07.2.1f2.34	pescadou	BX07.2.1f1.12.2	BX07.2.1f2.40	TT06DC 39.7	BX07.3.2f1.67	BX07.2.1f1.32.2	TT06DC 38.19	13_33	2015	cross
2349-2350	Dic2 x Soldur	BX07.3.2f1.67	0	0.07	1.76975867369935	14	33	TT06DC 38.19	BX07.2.1f1.3.1	BX07.2.1f2.40	TT06DC 39.7	TT06DC 40.47	pescadou	BX07.2.1f2.63	BX07.2.1f1.32.2	14_33	2015	cross
2347-2348	pescadou	pescadou	5	1	NA	15	33	BX07.2.1f1.32.2	BX07.3.2f1.67	TT06DC 39.7	TT06DC 40.47	NA	NA	NA	BX07.2.1f2.63	15_33	2015	pescadou
espace	NA	NA	NA	NA	NA	16	33	BX07.2.1f2.63	pescadou	TT06DC 40.47	NA	NA	NA	NA	NA	16_33	2015	NA
NA-NA	NA	NA	NA	NA	NA	17	33	NA	NA	NA	NA	NA	NA	NA	NA	17_33	2015	NA
NA-NA	NA	NA	NA	NA	NA	18	33	NA	NA	NA	NA	NA	NA	NA	NA	18_33	2015	NA
NA-NA	NA	NA	NA	NA	NA	19	33	NA	NA	NA	NA	bordure5	bordure6	bordure7	NA	19_33	2015	NA
1393-1394	Dic2 x Silur	TT06DC 44.24	0	0.02	-0.956823817611739	1	34	bordure1	bordure2	bordure3	pescadou	TT06DC 38.36	BX07.2.1f2.17	BX07.2.1f1.6.2	BX07.2.1f2.10	1_34	2015	cross
1395-1396	Dic2 x Lloyd	BX07.2.1f2.17	3	0.89	NA	2	34	BX07.2.1f2.10	TT06DC 44.24	pescadou	TT06DC 38.36	BX07.2.1f2.92	TT06DC 40.52	pescadou	BX07.2.1f1.6.2	2_34	2015	cross
1397-1398	Dic2 x Silur	TT06DC 40.52	2	0.55	6.435317831041	3	34	BX07.2.1f1.6.2	BX07.2.1f2.17	TT06DC 38.36	BX07.2.1f2.92	pescadou	BX07.2.1f2.4	BX07.2.1f2.95	pescadou	3_34	2015	cross
1633-1634	Dic2 x Lloyd	BX07.2.1f2.4	0	0.08	3.90091694420985	4	34	pescadou	TT06DC 40.52	BX07.2.1f2.92	pescadou	TT06DC 38.37	BX07.2.1f2.3	TT06DC 44.41	BX07.2.1f2.95	4_34	2015	cross
1635-1636	Dic2 x Lloyd	BX07.2.1f2.3	0	0.07	1.75267208052001	5	34	BX07.2.1f2.95	BX07.2.1f2.4	pescadou	TT06DC 38.37	TT06DC 44.56	BX07.3.2f1.36	pescadou	TT06DC 44.41	5_34	2015	cross
1637-1638	Dic2 x Soldur	BX07.3.2f1.36	0	0.98	12.3007029069697	6	34	TT06DC 44.41	BX07.2.1f2.3	TT06DC 38.37	TT06DC 44.56	pescadou	Silur	TT06DC 38.50	pescadou	6_34	2015	cross
1873-1874	Silur	Silur	4	0.99	15.0271958444922	7	34	pescadou	BX07.3.2f1.36	TT06DC 44.56	pescadou	TT06DC 42.11	BX07.3.2f1.32	BX07.2.1f2.38	TT06DC 38.50	7_34	2015	Silur
1875-1876	Dic2 x Soldur	BX07.3.2f1.32	0	0.11	3.51838764907356	8	34	TT06DC 38.50	Silur	pescadou	TT06DC 42.11	BX07.2.1f2.14	BX07.2.1f2.93	pescadou	BX07.2.1f2.38	8_34	2015	cross
1877-1878	Dic2 x Lloyd	BX07.2.1f2.93	3	0.89	9.86560597346243	9	34	BX07.2.1f2.38	BX07.3.2f1.32	TT06DC 42.11	BX07.2.1f2.14	pescadou	BX07.3.2f1.8	TT06DC 42.14	pescadou	9_34	2015	cross
2113-2114	Dic2 x Soldur	BX07.3.2f1.8	0	0.19	2.99237237190075	10	34	pescadou	BX07.2.1f2.93	BX07.2.1f2.14	pescadou	TT06DC 40.27	TT06DC 38.12	BX07.2.1f1.39.2	TT06DC 42.14	10_34	2015	cross
2115-2116	Dic2 x Silur	TT06DC 38.12	3	NA	NA	11	34	TT06DC 42.14	BX07.3.2f1.8	pescadou	TT06DC 40.27	BX07.2.1f2.55	BX07.2.1f1.12.2	pescadou	BX07.2.1f1.39.2	11_34	2015	cross
2117-2118	Dic2 x Lloyd	BX07.2.1f1.12.2	2	0.02	NA	12	34	BX07.2.1f1.39.2	TT06DC 38.12	TT06DC 40.27	BX07.2.1f2.55	pescadou	BX07.2.1f2.40	BX07.2.1f1.3.1	pescadou	12_34	2015	cross
2353-2354	Dic2 x Lloyd	BX07.2.1f2.40	3	1	8.32574357685472	13	34	pescadou	BX07.2.1f1.12.2	BX07.2.1f2.55	pescadou	TT06DC 38.34	TT06DC 39.7	BX07.3.2f1.67	BX07.2.1f1.3.1	13_34	2015	cross
2355-2356	Dic2 x Silur	TT06DC 39.7	2	1.03	14.6870526377457	14	34	BX07.2.1f1.3.1	BX07.2.1f2.40	pescadou	TT06DC 38.34	TT06DC 44.35	TT06DC 40.47	pescadou	BX07.3.2f1.67	14_34	2015	cross
2357-2358	Dic2 x Silur	TT06DC 40.47	2	0.09	6.65846005095788	15	34	BX07.3.2f1.67	TT06DC 39.7	TT06DC 38.34	TT06DC 44.35	NA	NA	NA	pescadou	15_34	2015	cross
espace	NA	NA	NA	NA	NA	16	34	pescadou	TT06DC 40.47	TT06DC 44.35	NA	NA	NA	NA	NA	16_34	2015	NA
NA-NA	NA	NA	NA	NA	NA	17	34	NA	NA	NA	NA	NA	NA	NA	NA	17_34	2015	NA
NA-NA	NA	NA	NA	NA	NA	18	34	NA	NA	NA	NA	NA	NA	NA	NA	18_34	2015	NA
NA-NA	NA	NA	NA	NA	NA	19	34	NA	NA	NA	NA	bordure5	bordure6	bordure7	NA	19_34	2015	NA
1403-1404	pescadou	pescadou	4	1.03	NA	1	35	bordure1	bordure2	bordure3	TT06DC 42.24	BX07.2.1f2.78	TT06DC 38.36	BX07.2.1f2.17	TT06DC 44.24	1_35	2015	pescadou
1401-1402	Dic2 x Silur	TT06DC 38.36	0	0.71	10.0259179320972	2	35	TT06DC 44.24	pescadou	TT06DC 42.24	BX07.2.1f2.78	TT06DC 42.16	BX07.2.1f2.92	TT06DC 40.52	BX07.2.1f2.17	2_35	2015	cross
1399-1400	Dic2 x Lloyd	BX07.2.1f2.92	2	1	10.6857510545931	3	35	BX07.2.1f2.17	TT06DC 38.36	BX07.2.1f2.78	TT06DC 42.16	BX07.2.1f2.49	pescadou	BX07.2.1f2.4	TT06DC 40.52	3_35	2015	cross
1643-1644	pescadou	pescadou	5	1.06	NA	4	35	TT06DC 40.52	BX07.2.1f2.92	TT06DC 42.16	BX07.2.1f2.49	TT06DC 44.19	TT06DC 38.37	BX07.2.1f2.3	BX07.2.1f2.4	4_35	2015	pescadou
1641-1642	Dic2 x Silur	TT06DC 38.37	3	0.01	4.37658947871954	5	35	BX07.2.1f2.4	pescadou	BX07.2.1f2.49	TT06DC 44.19	BX07.2.1f2.30	TT06DC 44.56	BX07.3.2f1.36	BX07.2.1f2.3	5_35	2015	cross
1639-1640	Dic2 x Silur	TT06DC 44.56	2	0.17	4.96375771327271	6	35	BX07.2.1f2.3	TT06DC 38.37	TT06DC 44.19	BX07.2.1f2.30	BX07.2.1f1.19.2	pescadou	Silur	BX07.3.2f1.36	6_35	2015	cross
1883-1884	pescadou	pescadou	5	1	NA	7	35	BX07.3.2f1.36	TT06DC 44.56	BX07.2.1f2.30	BX07.2.1f1.19.2	TT06DC 38.11	TT06DC 42.11	BX07.3.2f1.32	Silur	7_35	2015	pescadou
1881-1882	Dic2 x Silur	TT06DC 42.11	2	1	9.67276936533817	8	35	Silur	pescadou	BX07.2.1f1.19.2	TT06DC 38.11	TT06DC 39.10	BX07.2.1f2.14	BX07.2.1f2.93	BX07.3.2f1.32	8_35	2015	cross
1879-1880	Dic2 x Lloyd	BX07.2.1f2.14	3	1	11.5794273409023	9	35	BX07.3.2f1.32	TT06DC 42.11	TT06DC 38.11	TT06DC 39.10	TT06DC 40.49	pescadou	BX07.3.2f1.8	BX07.2.1f2.93	9_35	2015	cross
2123-2124	pescadou	pescadou	1	0.19	NA	10	35	BX07.2.1f2.93	BX07.2.1f2.14	TT06DC 39.10	TT06DC 40.49	BX07.2.1f1.19.2	TT06DC 40.27	TT06DC 38.12	BX07.3.2f1.8	10_35	2015	pescadou
2121-2122	Dic2 x Silur	TT06DC 40.27	0	0.02	-0.682421944083113	11	35	BX07.3.2f1.8	pescadou	TT06DC 40.49	BX07.2.1f1.19.2	BX07.2.1f1.26.1	BX07.2.1f2.55	BX07.2.1f1.12.2	TT06DC 38.12	11_35	2015	cross
2119-2120	Dic2 x Lloyd	BX07.2.1f2.55	2	0.84	5.38695639544333	12	35	TT06DC 38.12	TT06DC 40.27	BX07.2.1f1.19.2	BX07.2.1f1.26.1	BX07.2.1f1.20.2	pescadou	BX07.2.1f2.40	BX07.2.1f1.12.2	12_35	2015	cross
2363-2364	pescadou	pescadou	5	1.01	NA	13	35	BX07.2.1f1.12.2	BX07.2.1f2.55	BX07.2.1f1.26.1	BX07.2.1f1.20.2	BX07.2.1f2.81	TT06DC 38.34	TT06DC 39.7	BX07.2.1f2.40	13_35	2015	pescadou
2361-2362	Dic2 x Silur	TT06DC 38.34	2	0.71	9.34235411355072	14	35	BX07.2.1f2.40	pescadou	BX07.2.1f1.20.2	BX07.2.1f2.81	TT06DC 39.11	TT06DC 44.35	TT06DC 40.47	TT06DC 39.7	14_35	2015	cross
2359-2360	Dic2 x Silur	TT06DC 44.35	4	1.35	14.0714496095047	15	35	TT06DC 39.7	TT06DC 38.34	BX07.2.1f2.81	TT06DC 39.11	NA	NA	NA	TT06DC 40.47	15_35	2015	cross
espace	NA	NA	NA	NA	NA	16	35	TT06DC 40.47	TT06DC 44.35	TT06DC 39.11	NA	NA	NA	NA	NA	16_35	2015	NA
NA-NA	NA	NA	NA	NA	NA	17	35	NA	NA	NA	NA	NA	NA	NA	NA	17_35	2015	NA
NA-NA	NA	NA	NA	NA	NA	18	35	NA	NA	NA	NA	NA	NA	NA	NA	18_35	2015	NA
NA-NA	NA	NA	NA	NA	NA	19	35	NA	NA	NA	NA	bordure5	bordure6	bordure7	NA	19_35	2015	NA
1405-1406	Dic2 x Silur	TT06DC 42.24	4	1	15.2538361348907	1	36	bordure1	bordure2	bordure3	TT06DC 39.20	TT06DC 39.8	BX07.2.1f2.78	TT06DC 38.36	pescadou	1_36	2015	cross
1407-1408	Dic2 x Lloyd	BX07.2.1f2.78	2	1	14.4724423697959	2	36	pescadou	TT06DC 42.24	TT06DC 39.20	TT06DC 39.8	pescadou	TT06DC 42.16	BX07.2.1f2.92	TT06DC 38.36	2_36	2015	cross
1409-1410	Dic2 x Silur	TT06DC 42.16	2	0.97	12.8848014574382	3	36	TT06DC 38.36	BX07.2.1f2.78	TT06DC 39.8	pescadou	BX07.2.1f1.39.1	BX07.2.1f2.49	pescadou	BX07.2.1f2.92	3_36	2015	cross
1645-1646	Dic2 x Lloyd	BX07.2.1f2.49	4	1.13	NA	4	36	BX07.2.1f2.92	TT06DC 42.16	pescadou	BX07.2.1f1.39.1	BX07.2.1f2.26	TT06DC 44.19	TT06DC 38.37	pescadou	4_36	2015	cross
1647-1648	Dic2 x Silur	TT06DC 44.19	0	0.04	3.7500977359147	5	36	pescadou	BX07.2.1f2.49	BX07.2.1f1.39.1	BX07.2.1f2.26	pescadou	BX07.2.1f2.30	TT06DC 44.56	TT06DC 38.37	5_36	2015	cross
1649-1650	Dic2 x Lloyd	BX07.2.1f2.30	0	0.21	0.527395362079968	6	36	TT06DC 38.37	TT06DC 44.19	BX07.2.1f2.26	pescadou	BX07.2.1f1.4.2	BX07.2.1f1.19.2	pescadou	TT06DC 44.56	6_36	2015	cross
1885-1886	Dic2 x Lloyd	BX07.2.1f1.19.2	3	1.14	11.3795104941399	7	36	TT06DC 44.56	BX07.2.1f2.30	pescadou	BX07.2.1f1.4.2	BX07.2.1f2.66	TT06DC 38.11	TT06DC 42.11	pescadou	7_36	2015	cross
1887-1888	Dic2 x Silur	TT06DC 38.11	2	0.35	7.87907448879236	8	36	pescadou	BX07.2.1f1.19.2	BX07.2.1f1.4.2	BX07.2.1f2.66	pescadou	TT06DC 39.10	BX07.2.1f2.14	TT06DC 42.11	8_36	2015	cross
1889-1890	Dic2 x Silur	TT06DC 39.10	2	0.59	12.2235022142508	9	36	TT06DC 42.11	TT06DC 38.11	BX07.2.1f2.66	pescadou	BX07.2.1f1.1.2	TT06DC 40.49	pescadou	BX07.2.1f2.14	9_36	2015	cross
2125-2126	Dic2 x Silur	TT06DC 40.49	0	0.09	4.7504622507493	10	36	BX07.2.1f2.14	TT06DC 39.10	pescadou	BX07.2.1f1.1.2	BX07.2.1f2.20	BX07.2.1f1.19.2	TT06DC 40.27	pescadou	10_36	2015	cross
2127-2128	Dic2 x Lloyd	BX07.2.1f1.19.2	2	1	NA	11	36	pescadou	TT06DC 40.49	BX07.2.1f1.1.2	BX07.2.1f2.20	pescadou	BX07.2.1f1.26.1	BX07.2.1f2.55	TT06DC 40.27	11_36	2015	cross
2129-2130	Dic2 x Lloyd	BX07.2.1f1.26.1	2	0.99	14.5155346631805	12	36	TT06DC 40.27	BX07.2.1f1.19.2	BX07.2.1f2.20	pescadou	BX07.2.1f2.71	BX07.2.1f1.20.2	pescadou	BX07.2.1f2.55	12_36	2015	cross
2365-2366	Dic2 x Lloyd	BX07.2.1f1.20.2	2	0.97	12.3579914391227	13	36	BX07.2.1f2.55	BX07.2.1f1.26.1	pescadou	BX07.2.1f2.71	TT06DC 42.45	BX07.2.1f2.81	TT06DC 38.34	pescadou	13_36	2015	cross
2367-2368	Dic2 x Lloyd	BX07.2.1f2.81	2	0.03	4.29278550089594	14	36	pescadou	BX07.2.1f1.20.2	BX07.2.1f2.71	TT06DC 42.45	pescadou	TT06DC 39.11	TT06DC 44.35	TT06DC 38.34	14_36	2015	cross
2369-2370	Dic2 x Silur	TT06DC 39.11	0	0.03	6.64851774354872	15	36	TT06DC 38.34	BX07.2.1f2.81	TT06DC 42.45	pescadou	NA	NA	NA	TT06DC 44.35	15_36	2015	cross
espace	NA	NA	NA	NA	NA	16	36	TT06DC 44.35	TT06DC 39.11	pescadou	NA	NA	NA	NA	NA	16_36	2015	NA
NA-NA	NA	NA	NA	NA	NA	17	36	NA	NA	NA	NA	NA	NA	NA	NA	17_36	2015	NA
NA-NA	NA	NA	NA	NA	NA	18	36	NA	NA	NA	NA	NA	NA	NA	NA	18_36	2015	NA
NA-NA	NA	NA	NA	NA	NA	19	36	NA	NA	NA	NA	bordure5	bordure6	bordure7	NA	19_36	2015	NA
1415-1416	Dic2 x Silur	TT06DC 39.20	2	0.98	13.5109588228674	1	37	bordure1	bordure2	bordure3	TT06DC 42.13	TT06DC 39.25	TT06DC 39.8	BX07.2.1f2.78	TT06DC 42.24	1_37	2015	cross
1413-1414	Dic2 x Silur	TT06DC 39.8	3	1.05	7.67141985202281	2	37	TT06DC 42.24	TT06DC 39.20	TT06DC 42.13	TT06DC 39.25	BX07.3.2f1.51	pescadou	TT06DC 42.16	BX07.2.1f2.78	2_37	2015	cross
1411-1412	pescadou	pescadou	5	1.01	NA	3	37	BX07.2.1f2.78	TT06DC 39.8	TT06DC 39.25	BX07.3.2f1.51	BX07.3.2f2.53	BX07.2.1f1.39.1	BX07.2.1f2.49	TT06DC 42.16	3_37	2015	pescadou
1655-1656	Dic2 x Lloyd	BX07.2.1f1.39.1	2	0.73	12.9208219211178	4	37	TT06DC 42.16	pescadou	BX07.3.2f1.51	BX07.3.2f2.53	BX07.2.1f1.12.2	BX07.2.1f2.26	TT06DC 44.19	BX07.2.1f2.49	4_37	2015	cross
1653-1654	Dic2 x Lloyd	BX07.2.1f2.26	3	0.19	11.4212865223503	5	37	BX07.2.1f2.49	BX07.2.1f1.39.1	BX07.3.2f2.53	BX07.2.1f1.12.2	BX07.2.1f2.53	pescadou	BX07.2.1f2.30	TT06DC 44.19	5_37	2015	cross
1651-1652	pescadou	pescadou	4	1.05	NA	6	37	TT06DC 44.19	BX07.2.1f2.26	BX07.2.1f1.12.2	BX07.2.1f2.53	TT06DC 39.3	BX07.2.1f1.4.2	BX07.2.1f1.19.2	BX07.2.1f2.30	6_37	2015	pescadou
1895-1896	Dic2 x Lloyd	BX07.2.1f1.4.2	3	0.01	6.29508884866415	7	37	BX07.2.1f2.30	pescadou	BX07.2.1f2.53	TT06DC 39.3	BX07.2.1f2.16	BX07.2.1f2.66	TT06DC 38.11	BX07.2.1f1.19.2	7_37	2015	cross
1893-1894	Dic2 x Lloyd	BX07.2.1f2.66	2	0.86	11.1617529886518	8	37	BX07.2.1f1.19.2	BX07.2.1f1.4.2	TT06DC 39.3	BX07.2.1f2.16	BX07.2.1f1.38.2	pescadou	TT06DC 39.10	TT06DC 38.11	8_37	2015	cross
1891-1892	pescadou	pescadou	4	0.99	NA	9	37	TT06DC 38.11	BX07.2.1f2.66	BX07.2.1f2.16	BX07.2.1f1.38.2	BX07.2.1f2.31	BX07.2.1f1.1.2	TT06DC 40.49	TT06DC 39.10	9_37	2015	pescadou
2135-2136	Dic2 x Lloyd	BX07.2.1f1.1.2	5	NA	NA	10	37	TT06DC 39.10	pescadou	BX07.2.1f1.38.2	BX07.2.1f2.31	TT06DC 39.28	BX07.2.1f2.20	BX07.2.1f1.19.2	TT06DC 40.49	10_37	2015	cross
2133-2134	Dic2 x Lloyd	BX07.2.1f2.20	3	1.06	14.7940721793417	11	37	TT06DC 40.49	BX07.2.1f1.1.2	BX07.2.1f2.31	TT06DC 39.28	TT06DC 44.54	pescadou	BX07.2.1f1.26.1	BX07.2.1f1.19.2	11_37	2015	cross
2131-2132	pescadou	pescadou	2	1.39	NA	12	37	BX07.2.1f1.19.2	BX07.2.1f2.20	TT06DC 39.28	TT06DC 44.54	BX07.2.1f1.24.2	BX07.2.1f2.71	BX07.2.1f1.20.2	BX07.2.1f1.26.1	12_37	2015	pescadou
2375-2376	Dic2 x Lloyd	BX07.2.1f2.71	4	1.18	14.5526062005475	13	37	BX07.2.1f1.26.1	pescadou	TT06DC 44.54	BX07.2.1f1.24.2	BX07.2.1f2.71	TT06DC 42.45	BX07.2.1f2.81	BX07.2.1f1.20.2	13_37	2015	cross
2373-2374	Dic2 x Silur	TT06DC 42.45	2	0.08	2.51901594849388	14	37	BX07.2.1f1.20.2	BX07.2.1f2.71	BX07.2.1f1.24.2	BX07.2.1f2.71	BX07.2.1f2.87	pescadou	TT06DC 39.11	BX07.2.1f2.81	14_37	2015	cross
2371-2372	pescadou	pescadou	5	0.96	14.2532829531389	15	37	BX07.2.1f2.81	TT06DC 42.45	BX07.2.1f2.71	BX07.2.1f2.87	NA	NA	NA	TT06DC 39.11	15_37	2015	pescadou
espace	NA	NA	NA	NA	NA	16	37	TT06DC 39.11	pescadou	BX07.2.1f2.87	NA	NA	NA	NA	NA	16_37	2015	NA
NA-NA	NA	NA	NA	NA	NA	17	37	NA	NA	NA	NA	NA	NA	NA	NA	17_37	2015	NA
NA-NA	NA	NA	NA	NA	NA	18	37	NA	NA	NA	NA	NA	NA	NA	NA	18_37	2015	NA
NA-NA	NA	NA	NA	NA	NA	19	37	NA	NA	NA	NA	bordure5	bordure6	bordure7	NA	19_37	2015	NA
1417-1418	Dic2 x Silur	TT06DC 42.13	3	0.72	11.276090467605	1	38	bordure1	bordure2	bordure3	pescadou	BX07.2.1f1.8.2	TT06DC 39.25	TT06DC 39.8	TT06DC 39.20	1_38	2015	cross
1419-1420	Dic2 x Silur	TT06DC 39.25	0	0.16	5.42068892547814	2	38	TT06DC 39.20	TT06DC 42.13	pescadou	BX07.2.1f1.8.2	Soldur	BX07.3.2f1.51	pescadou	TT06DC 39.8	2_38	2015	cross
1421-1422	Dic2 x Soldur	BX07.3.2f1.51	3	1.08	14.3469180641518	3	38	TT06DC 39.8	TT06DC 39.25	BX07.2.1f1.8.2	Soldur	pescadou	BX07.3.2f2.53	BX07.2.1f1.39.1	pescadou	3_38	2015	cross
1657-1658	Dic2 x Soldur	BX07.3.2f2.53	0	0.11	3.29051322721893	4	38	pescadou	BX07.3.2f1.51	Soldur	pescadou	BX07.2.1f1.22.1	BX07.2.1f1.12.2	BX07.2.1f2.26	BX07.2.1f1.39.1	4_38	2015	cross
1659-1660	Dic2 x Lloyd	BX07.2.1f1.12.2	1	0.02	-1.85346644457781	5	38	BX07.2.1f1.39.1	BX07.3.2f2.53	pescadou	BX07.2.1f1.22.1	TT06DC 40.32	BX07.2.1f2.53	pescadou	BX07.2.1f2.26	5_38	2015	cross
1661-1662	Dic2 x Lloyd	BX07.2.1f2.53	2	0.16	7.98045028771085	6	38	BX07.2.1f2.26	BX07.2.1f1.12.2	BX07.2.1f1.22.1	TT06DC 40.32	pescadou	TT06DC 39.3	BX07.2.1f1.4.2	pescadou	6_38	2015	cross
1897-1898	Dic2 x Silur	TT06DC 39.3	2	0.05	4.3292710417804	7	38	pescadou	BX07.2.1f2.53	TT06DC 40.32	pescadou	BX07.2.1f1.26.2	BX07.2.1f2.16	BX07.2.1f2.66	BX07.2.1f1.4.2	7_38	2015	cross
1899-1900	Dic2 x Lloyd	BX07.2.1f2.16	2	0.2	11.2415064705762	8	38	BX07.2.1f1.4.2	TT06DC 39.3	pescadou	BX07.2.1f1.26.2	TT06DC 38.27	BX07.2.1f1.38.2	pescadou	BX07.2.1f2.66	8_38	2015	cross
1901-1902	Dic2 x Lloyd	BX07.2.1f1.38.2	0	0.07	5.28112195319388	9	38	BX07.2.1f2.66	BX07.2.1f2.16	BX07.2.1f1.26.2	TT06DC 38.27	pescadou	BX07.2.1f2.31	BX07.2.1f1.1.2	pescadou	9_38	2015	cross
2137-2138	Dic2 x Lloyd	BX07.2.1f2.31	1	0.87	14.8325168343013	10	38	pescadou	BX07.2.1f1.38.2	TT06DC 38.27	pescadou	TT06DC 39.36	TT06DC 39.28	BX07.2.1f2.20	BX07.2.1f1.1.2	10_38	2015	cross
2139-2140	Dic2 x Silur	TT06DC 39.28	0	0.16	5.15601805121309	11	38	BX07.2.1f1.1.2	BX07.2.1f2.31	pescadou	TT06DC 39.36	BX07.2.1f2.83	TT06DC 44.54	pescadou	BX07.2.1f2.20	11_38	2015	cross
2141-2142	Dic2 x Silur	TT06DC 44.54	0	0.01	4.27875312220908	12	38	BX07.2.1f2.20	TT06DC 39.28	TT06DC 39.36	BX07.2.1f2.83	pescadou	BX07.2.1f1.24.2	BX07.2.1f2.71	pescadou	12_38	2015	cross
2377-2378	Dic2 x Lloyd	BX07.2.1f1.24.2	2	0.76	6.46310600984065	13	38	pescadou	TT06DC 44.54	BX07.2.1f2.83	pescadou	BX07.2.1f1.23.1	BX07.2.1f2.71	TT06DC 42.45	BX07.2.1f2.71	13_38	2015	cross
2379-2380	Dic2 x Lloyd	BX07.2.1f2.71	4	1.03	16.8830347952223	14	38	BX07.2.1f2.71	BX07.2.1f1.24.2	pescadou	BX07.2.1f1.23.1	TT06DC 39.34	BX07.2.1f2.87	pescadou	TT06DC 42.45	14_38	2015	cross
2381-2382	Dic2 x Lloyd	BX07.2.1f2.87	4	1	13.1507895604166	15	38	TT06DC 42.45	BX07.2.1f2.71	BX07.2.1f1.23.1	TT06DC 39.34	NA	NA	NA	pescadou	15_38	2015	cross
espace	NA	NA	NA	NA	NA	16	38	pescadou	BX07.2.1f2.87	TT06DC 39.34	NA	NA	NA	NA	NA	16_38	2015	NA
NA-NA	NA	NA	NA	NA	NA	17	38	NA	NA	NA	NA	NA	NA	NA	NA	17_38	2015	NA
NA-NA	NA	NA	NA	NA	NA	18	38	NA	NA	NA	NA	NA	NA	NA	NA	18_38	2015	NA
NA-NA	NA	NA	NA	NA	NA	19	38	NA	NA	NA	NA	bordure5	bordure6	bordure7	NA	19_38	2015	NA
1427-1428	pescadou	pescadou	4	1.24	NA	1	39	bordure1	bordure2	bordure3	BX07.2.1f2.62	BX07.2.1f1.34.1	BX07.2.1f1.8.2	TT06DC 39.25	TT06DC 42.13	1_39	2015	pescadou
1425-1426	Dic2 x Lloyd	BX07.2.1f1.8.2	2	0.72	12.3565332667434	2	39	TT06DC 42.13	pescadou	BX07.2.1f2.62	BX07.2.1f1.34.1	TT06DC 42.28	Soldur	BX07.3.2f1.51	TT06DC 39.25	2_39	2015	cross
1423-1424	Soldur	Soldur	0	0.67	3.30813007906057	3	39	TT06DC 39.25	BX07.2.1f1.8.2	BX07.2.1f1.34.1	TT06DC 42.28	TT06DC 40.10	pescadou	BX07.3.2f2.53	BX07.3.2f1.51	3_39	2015	Soldur
1667-1668	pescadou	pescadou	3	1	NA	4	39	BX07.3.2f1.51	Soldur	TT06DC 42.28	TT06DC 40.10	BX07.2.1f1.40.2	BX07.2.1f1.22.1	BX07.2.1f1.12.2	BX07.3.2f2.53	4_39	2015	pescadou
1665-1666	Dic2 x Lloyd	BX07.2.1f1.22.1	0	0.16	NA	5	39	BX07.3.2f2.53	pescadou	TT06DC 40.10	BX07.2.1f1.40.2	BX07.2.1f1.10.2	TT06DC 40.32	BX07.2.1f2.53	BX07.2.1f1.12.2	5_39	2015	cross
1663-1664	Dic2 x Silur	TT06DC 40.32	3	1.12	10.230652238698	6	39	BX07.2.1f1.12.2	BX07.2.1f1.22.1	BX07.2.1f1.40.2	BX07.2.1f1.10.2	BX07.2.1f1.28.2	pescadou	TT06DC 39.3	BX07.2.1f2.53	6_39	2015	cross
1907-1908	pescadou	pescadou	2	0.07	NA	7	39	BX07.2.1f2.53	TT06DC 40.32	BX07.2.1f1.10.2	BX07.2.1f1.28.2	TT06DC 40.23	BX07.2.1f1.26.2	BX07.2.1f2.16	TT06DC 39.3	7_39	2015	pescadou
1905-1906	Dic2 x Lloyd	BX07.2.1f1.26.2	2	0.68	8.6752303103885	8	39	TT06DC 39.3	pescadou	BX07.2.1f1.28.2	TT06DC 40.23	TT06DC 42.13	TT06DC 38.27	BX07.2.1f1.38.2	BX07.2.1f2.16	8_39	2015	cross
1903-1904	Dic2 x Silur	TT06DC 38.27	2	0.96	15.3474740535075	9	39	BX07.2.1f2.16	BX07.2.1f1.26.2	TT06DC 40.23	TT06DC 42.13	BX07.2.1f2.38	pescadou	BX07.2.1f2.31	BX07.2.1f1.38.2	9_39	2015	cross
2147-2148	pescadou	pescadou	1	0.13	NA	10	39	BX07.2.1f1.38.2	TT06DC 38.27	TT06DC 42.13	BX07.2.1f2.38	BX07.2.1f2.79	TT06DC 39.36	TT06DC 39.28	BX07.2.1f2.31	10_39	2015	pescadou
2145-2146	Dic2 x Silur	TT06DC 39.36	0	0.77	NA	11	39	BX07.2.1f2.31	pescadou	BX07.2.1f2.38	BX07.2.1f2.79	BX07.2.1f2.99	BX07.2.1f2.83	TT06DC 44.54	TT06DC 39.28	11_39	2015	cross
2143-2144	Dic2 x Lloyd	BX07.2.1f2.83	2	0.07	11.7377356267174	12	39	TT06DC 39.28	TT06DC 39.36	BX07.2.1f2.79	BX07.2.1f2.99	TT06DC 39.35	pescadou	BX07.2.1f1.24.2	TT06DC 44.54	12_39	2015	cross
2387-2388	pescadou	pescadou	3	1	NA	13	39	TT06DC 44.54	BX07.2.1f2.83	BX07.2.1f2.99	TT06DC 39.35	BX07.2.1f1.50.2	BX07.2.1f1.23.1	BX07.2.1f2.71	BX07.2.1f1.24.2	13_39	2015	pescadou
2385-2386	Dic2 x Lloyd	BX07.2.1f1.23.1	2	1.28	12.3392575718922	14	39	BX07.2.1f1.24.2	pescadou	TT06DC 39.35	BX07.2.1f1.50.2	BX07.2.1f2.34	TT06DC 39.34	BX07.2.1f2.87	BX07.2.1f2.71	14_39	2015	cross
2383-2384	Dic2 x Silur	TT06DC 39.34	2	0.79	10.5564107042899	15	39	BX07.2.1f2.71	BX07.2.1f1.23.1	BX07.2.1f1.50.2	BX07.2.1f2.34	NA	NA	NA	BX07.2.1f2.87	15_39	2015	cross
espace	NA	NA	NA	NA	NA	16	39	BX07.2.1f2.87	TT06DC 39.34	BX07.2.1f2.34	NA	NA	NA	NA	NA	16_39	2015	NA
NA-NA	NA	NA	NA	NA	NA	17	39	NA	NA	NA	NA	NA	NA	NA	NA	17_39	2015	NA
NA-NA	NA	NA	NA	NA	NA	18	39	NA	NA	NA	NA	NA	NA	NA	NA	18_39	2015	NA
NA-NA	NA	NA	NA	NA	NA	19	39	NA	NA	NA	NA	bordure5	bordure6	bordure7	NA	19_39	2015	NA
1429-1430	Dic2 x Lloyd	BX07.2.1f2.62	1	1	11.2794752713477	1	40	bordure1	bordure2	bordure3	BX07.2.1f2.35	BX07.2.1f1.50.1	BX07.2.1f1.34.1	BX07.2.1f1.8.2	pescadou	1_40	2015	cross
1431-1432	Dic2 x Lloyd	BX07.2.1f1.34.1	5	1	14.8781196051946	2	40	pescadou	BX07.2.1f2.62	BX07.2.1f2.35	BX07.2.1f1.50.1	pescadou	TT06DC 42.28	Soldur	BX07.2.1f1.8.2	2_40	2015	cross
1433-1434	Dic2 x Silur	TT06DC 42.28	2	0.96	13.8048570099118	3	40	BX07.2.1f1.8.2	BX07.2.1f1.34.1	BX07.2.1f1.50.1	pescadou	TT06DC 40.4	TT06DC 40.10	pescadou	Soldur	3_40	2015	cross
1669-1670	Dic2 x Silur	TT06DC 40.10	0	0.03	4.27108066757791	4	40	Soldur	TT06DC 42.28	pescadou	TT06DC 40.4	BX07.2.1f1.18.1	BX07.2.1f1.40.2	BX07.2.1f1.22.1	pescadou	4_40	2015	cross
1671-1672	Dic2 x Lloyd	BX07.2.1f1.40.2	2	0.03	NA	5	40	pescadou	TT06DC 40.10	TT06DC 40.4	BX07.2.1f1.18.1	pescadou	BX07.2.1f1.10.2	TT06DC 40.32	BX07.2.1f1.22.1	5_40	2015	cross
1673-1674	Dic2 x Lloyd	BX07.2.1f1.10.2	3	0.01	0.276410852228225	6	40	BX07.2.1f1.22.1	BX07.2.1f1.40.2	BX07.2.1f1.18.1	pescadou	BX07.2.1f1.31.2	BX07.2.1f1.28.2	pescadou	TT06DC 40.32	6_40	2015	cross
1909-1910	Dic2 x Lloyd	BX07.2.1f1.28.2	4	1	12.7083668550545	7	40	TT06DC 40.32	BX07.2.1f1.10.2	pescadou	BX07.2.1f1.31.2	TT06DC 38.52	TT06DC 40.23	BX07.2.1f1.26.2	pescadou	7_40	2015	cross
1911-1912	Dic2 x Silur	TT06DC 40.23	0	0.06	-0.0815940781767032	8	40	pescadou	BX07.2.1f1.28.2	BX07.2.1f1.31.2	TT06DC 38.52	pescadou	TT06DC 42.13	TT06DC 38.27	BX07.2.1f1.26.2	8_40	2015	cross
1913-1914	Dic2 x Silur	TT06DC 42.13	2	0.16	4.15337501614551	9	40	BX07.2.1f1.26.2	TT06DC 40.23	TT06DC 38.52	pescadou	BX07.3.2f1.24	BX07.2.1f2.38	pescadou	TT06DC 38.27	9_40	2015	cross
2149-2150	Dic2 x Lloyd	BX07.2.1f2.38	2	0.85	9.61011431608906	10	40	TT06DC 38.27	TT06DC 42.13	pescadou	BX07.3.2f1.24	BX07.2.1f1.15.2	BX07.2.1f2.79	TT06DC 39.36	pescadou	10_40	2015	cross
2151-2152	Dic2 x Lloyd	BX07.2.1f2.79	2	0.33	8.1176668105075	11	40	pescadou	BX07.2.1f2.38	BX07.3.2f1.24	BX07.2.1f1.15.2	pescadou	BX07.2.1f2.99	BX07.2.1f2.83	TT06DC 39.36	11_40	2015	cross
2153-2154	Dic2 x Lloyd	BX07.2.1f2.99	0	0.03	4.28620301747063	12	40	TT06DC 39.36	BX07.2.1f2.79	BX07.2.1f1.15.2	pescadou	BX07.2.1f1.34.2	TT06DC 39.35	pescadou	BX07.2.1f2.83	12_40	2015	cross
2389-2390	Dic2 x Silur	TT06DC 39.35	3	0.62	8.40969193110992	13	40	BX07.2.1f2.83	BX07.2.1f2.99	pescadou	BX07.2.1f1.34.2	TT06DC 42.53	BX07.2.1f1.50.2	BX07.2.1f1.23.1	pescadou	13_40	2015	cross
2391-2392	Dic2 x Lloyd	BX07.2.1f1.50.2	2	0.06	4.22641465337385	14	40	pescadou	TT06DC 39.35	BX07.2.1f1.34.2	TT06DC 42.53	pescadou	BX07.2.1f2.34	TT06DC 39.34	BX07.2.1f1.23.1	14_40	2015	cross
2393-2394	Dic2 x Lloyd	BX07.2.1f2.34	2	0.2	7.17820938457321	15	40	BX07.2.1f1.23.1	BX07.2.1f1.50.2	TT06DC 42.53	pescadou	NA	NA	NA	TT06DC 39.34	15_40	2015	cross
espace	NA	NA	NA	NA	NA	16	40	TT06DC 39.34	BX07.2.1f2.34	pescadou	NA	NA	NA	NA	NA	16_40	2015	NA
NA-NA	NA	NA	NA	NA	NA	17	40	NA	NA	NA	NA	NA	NA	NA	NA	17_40	2015	NA
NA-NA	NA	NA	NA	NA	NA	18	40	NA	NA	NA	NA	NA	NA	NA	NA	18_40	2015	NA
NA-NA	NA	NA	NA	NA	NA	19	40	NA	NA	NA	NA	bordure5	bordure6	bordure7	NA	19_40	2015	NA
1439-1440	Dic2 x Lloyd	BX07.2.1f2.35	3	1	12.7623818120422	1	41	bordure1	bordure2	bordure3	bordure4	bordure5	BX07.2.1f1.50.1	BX07.2.1f1.34.1	BX07.2.1f2.62	1_41	2015	cross
1437-1438	Dic2 x Lloyd	BX07.2.1f1.50.1	2	0.98	14.0373049996392	2	41	BX07.2.1f2.62	BX07.2.1f2.35	bordure3	bordure4	bordure5	pescadou	TT06DC 42.28	BX07.2.1f1.34.1	2_41	2015	cross
1435-1436	pescadou	pescadou	5	1.02	NA	3	41	BX07.2.1f1.34.1	BX07.2.1f1.50.1	bordure3	bordure4	bordure5	TT06DC 40.4	TT06DC 40.10	TT06DC 42.28	3_41	2015	pescadou
1679-1680	Dic2 x Silur	TT06DC 40.4	2	0.68	12.552751876669	4	41	TT06DC 42.28	pescadou	bordure3	bordure4	bordure5	BX07.2.1f1.18.1	BX07.2.1f1.40.2	TT06DC 40.10	4_41	2015	cross
1677-1678	Dic2 x Lloyd	BX07.2.1f1.18.1	4	0.86	10.5375401171142	5	41	TT06DC 40.10	TT06DC 40.4	bordure3	bordure4	bordure5	pescadou	BX07.2.1f1.10.2	BX07.2.1f1.40.2	5_41	2015	cross
1675-1676	pescadou	pescadou	3	1.05	NA	6	41	BX07.2.1f1.40.2	BX07.2.1f1.18.1	bordure3	bordure4	bordure5	BX07.2.1f1.31.2	BX07.2.1f1.28.2	BX07.2.1f1.10.2	6_41	2015	pescadou
1919-1920	Dic2 x Lloyd	BX07.2.1f1.31.2	2	0.36	6.97556291074991	7	41	BX07.2.1f1.10.2	pescadou	bordure3	bordure4	bordure5	TT06DC 38.52	TT06DC 40.23	BX07.2.1f1.28.2	7_41	2015	cross
1917-1918	Dic2 x Silur	TT06DC 38.52	2	0.59	13.9580524414158	8	41	BX07.2.1f1.28.2	BX07.2.1f1.31.2	bordure3	bordure4	bordure5	pescadou	TT06DC 42.13	TT06DC 40.23	8_41	2015	cross
1915-1916	pescadou	pescadou	4	1	NA	9	41	TT06DC 40.23	TT06DC 38.52	bordure3	bordure4	bordure5	BX07.3.2f1.24	BX07.2.1f2.38	TT06DC 42.13	9_41	2015	pescadou
2159-2160	Dic2 x Soldur	BX07.3.2f1.24	0	0.02	4.2566377696549	10	41	TT06DC 42.13	pescadou	bordure3	bordure4	bordure5	BX07.2.1f1.15.2	BX07.2.1f2.79	BX07.2.1f2.38	10_41	2015	cross
2157-2158	Dic2 x Lloyd	BX07.2.1f1.15.2	2	0.76	16.7201955028396	11	41	BX07.2.1f2.38	BX07.3.2f1.24	bordure3	bordure4	bordure5	pescadou	BX07.2.1f2.99	BX07.2.1f2.79	11_41	2015	cross
2155-2156	pescadou	pescadou	3	0.78	NA	12	41	BX07.2.1f2.79	BX07.2.1f1.15.2	bordure3	bordure4	bordure5	BX07.2.1f1.34.2	TT06DC 39.35	BX07.2.1f2.99	12_41	2015	pescadou
2399-2400	Dic2 x Lloyd	BX07.2.1f1.34.2	2	0.72	7.24000457007857	13	41	BX07.2.1f2.99	pescadou	bordure3	bordure4	bordure5	TT06DC 42.53	BX07.2.1f1.50.2	TT06DC 39.35	13_41	2015	cross
2397-2398	Dic2 x Silur	TT06DC 42.53	2	0.05	4.29093350081914	14	41	TT06DC 39.35	BX07.2.1f1.34.2	bordure3	bordure4	bordure5	pescadou	BX07.2.1f2.34	BX07.2.1f1.50.2	14_41	2015	cross
2395-2396	pescadou	pescadou	4	1	NA	15	41	BX07.2.1f1.50.2	TT06DC 42.53	bordure3	bordure4	bordure5	NA	NA	BX07.2.1f2.34	15_41	2015	pescadou
espace	NA	NA	NA	NA	NA	16	41	BX07.2.1f2.34	pescadou	bordure3	bordure4	bordure5	NA	NA	NA	16_41	2015	NA
NA-NA	NA	NA	NA	NA	NA	17	41	NA	NA	bordure3	bordure4	bordure5	NA	NA	NA	17_41	2015	NA
NA-NA	NA	NA	NA	NA	NA	18	41	NA	NA	bordure3	bordure4	bordure5	NA	NA	NA	18_41	2015	NA
NA-NA	NA	NA	NA	NA	NA	19	41	NA	NA	bordure3	bordure4	bordure5	bordure6	bordure7	NA	19_41	2015	NA
