# Supplementary material for: Epistatic determinism of durum wheat resistance to the wheat spindle streak mosaic virus
Source: Theor Appl Genet. 2017 Apr 27;130(7):1491–505. doi: 10.1007/s00122-017-2904-6 (PMC5487696; doi:10.1007/s00122-017-2904-6)
Supplement: Supplementary file 4 — Online Resource 4: Data and R scripts for reproducible QTL detection. Data and R script (.csv and.rmd format) are provided in this tar archive. A scheme aims to explain the content of each file and its role in the QTL detection pipeline. The upstream bioinformatic steps (from raw reads to consensus genetic map) are not included (GZ 72829 kb) [file 122_2017_2904_MOESM4_ESM.gz › TMP/DATA/genetic_map.txt]

group	marker	posi	group_Americain	posi_physique
2B	Cluster_1|Contig1|likelySeq@433	190.3	NA	NA
6B	Cluster_10|Contig11|complementarySeq@185	79.6	NA	NA
6B	Cluster_10|Contig11|likelySeq@185	79.6	3B	753080801
6B	Cluster_10|Contig2|complementarySeq@262	79.6	1A	105730583
6B	Cluster_10|Contig6|likelySeq@678	69.1	1A	105730583
2B	Cluster_100|Contig1|likelySeq@381	138.5	2A	124050938
2B	Cluster_100|Contig2|original@373	138.2	NA	NA
3B	Cluster_1000|Contig1|original@1107	188.6	3B	691101521
3B	Cluster_1000|Contig2|original@1114	188.6	3B	691101521
6A	Cluster_10002|Contig5|original@706	142.2	6B	186685315
7A	Cluster_10003|Contig1|original@1450	5.6	7A	510384
4A	Cluster_10003|Contig2|original@2147	228.4	4A	214825346
4A	Cluster_10003|Contig3|original@488	228.4	4A	214825346
4A	Cluster_10003|Contig4|original@1626	228.1	7A	510384
5B	Cluster_10005|Contig1|complementarySeq@388	195.9	5B	234599290
5B	Cluster_10005|Contig1|likelySeq@388	195.9	5B	234599290
5A	Cluster_10005|Contig2|original@170	70.8	NA	NA
1A	Cluster_10012|Contig14|original@963	142.3	1A	232259560
4A	Cluster_10012|Contig16|original@1066	228.1	7A	1708543
1B	Cluster_10012|Contig17|original@52	162.4	1B	269288804
1A	Cluster_10012|Contig5|original@250	142.3	1A	232259560
1A	Cluster_10014|Contig7|original@280	18.2	1A	3680241
1A	Cluster_10014|Contig8|original@1407	18.2	1A	3680241
3A	Cluster_10018|Contig1|original@1021	181	NA	NA
3A	Cluster_10018|Contig4|original@1065	181	NA	NA
5B	Cluster_1002|Contig1|original@57	241.7	NA	NA
3A	Cluster_10020|Contig2|complementarySeq@225	90.4	3A	92189334
1A	Cluster_10023|Contig1|complementarySeq@191	74.8	1B	176345446
1A	Cluster_10023|Contig1|likelySeq@1440	70.8	NA	NA
1B	Cluster_10023|Contig2|complementarySeq@1021	80.8	1B	176345446
1A	Cluster_10023|Contig2|likelySeq@1450	70.8	NA	NA
4A	Cluster_10024|Contig3|original@940	35.4	4A	462214
4A	Cluster_10024|Contig4|original@933	35.4	4A	462214
1A	Cluster_10025|Contig1|complementarySeq@1290	65	1A	113704291
1A	Cluster_10029|Contig1|original@800	15.2	NA	NA
3A	Cluster_1003|Contig3|original@830	141.2	NA	NA
1A	Cluster_10031|Contig1|original@724	74.8	NA	NA
1B	Cluster_10031|Contig2|original@787	88	NA	NA
7A	Cluster_10032|Contig2|complementarySeq@257	129.2	7A	65912304
7A	Cluster_10035|Contig16|likelySeq@534	71.3	5B	120589124
7A	Cluster_10035|Contig4|original@278	94	4A	1805115
3A	Cluster_10035|Contig5|original@258	146.1	3B	629034894
2A	Cluster_10037|Contig1|complementarySeq@104	181.5	2A	222530598
2A	Cluster_10037|Contig1|complementarySeq@317	180.6	2A	222530598
2A	Cluster_10037|Contig1|likelySeq@104	181.5	2A	222530598
2B	Cluster_10037|Contig2|likelySeq@147	199.9	2B	278214428
4B	Cluster_10044|Contig1|complementarySeq@577	117	4B	243923446
4B	Cluster_10044|Contig2|original@651	117	4B	243923446
6B	Cluster_1005|Contig1|likelySeq@442	63.3	NA	NA
5B	Cluster_10051|Contig1|original@96	179.5	5B	222270060
1A	Cluster_10058|Contig2|likelySeq@296	64.8	1A	119849706
4B	Cluster_10067|Contig1|complementarySeq@1058	84.6	NA	NA
4B	Cluster_10067|Contig2|original@634	84.6	4B	76540690
4A	Cluster_10068|Contig4|original@118	0	4B	284044028
7A	Cluster_10069|Contig1|original@758	133.4	7A	100476286
7A	Cluster_10069|Contig3|original@186	133.4	7B	47855036
2A	Cluster_10072|Contig1|complementarySeq@79	112.4	2B	146136691
2B	Cluster_10074|Contig1|original@287	25.8	NA	NA
2A	Cluster_10074|Contig2|complementarySeq@561	10.1	NA	NA
2A	Cluster_10074|Contig2|likelySeq@561	10.1	NA	NA
4B	Cluster_10076|Contig2|original@673	66.6	4B	11587744
2A	Cluster_1008|Contig1|original@361	112.4	2B	168828831
2B	Cluster_1008|Contig2|original@397	144.9	2B	168828831
1B	Cluster_10084|Contig2|likelySeq@205	176.6	1B	275408285
4A	Cluster_10089|Contig1|original@1388	63.2	4A	57876770
5A	Cluster_10093|Contig2|original@76	140.9	5A	78044746
2B	Cluster_10097|Contig2|original@113	146.1	2B	94855107
2B	Cluster_10097|Contig2|original@225	146.1	2B	94855107
2B	Cluster_10098|Contig1|likelySeq@505	120.4	2B	52057168
2B	Cluster_10098|Contig2|likelySeq@589	120.4	2B	52057168
4A	Cluster_10100|Contig2|original@99	191.4	NA	NA
1A	Cluster_10103|Contig1|original@211	10.3	1A	1633784
2B	Cluster_10105|Contig1|likelySeq@648	153.8	2B	106211010
2B	Cluster_10105|Contig1|likelySeq@630	153.8	2B	106211010
7A	Cluster_10107|Contig2|likelySeq@262	103.2	7A	33268998
5B	Cluster_10108|Contig2|complementarySeq@833	189.3	5B	228335145
1B	Cluster_10114|Contig1|likelySeq@276	70.9	1B	170079480
1B	Cluster_10114|Contig4|likelySeq@512	23.3	1B	10164007
6A	Cluster_10115|Contig1|complementarySeq@155	155	NA	NA
6A	Cluster_10115|Contig1|likelySeq@155	155	NA	NA
6B	Cluster_10115|Contig4|complementarySeq@292	163.4	NA	NA
4A	Cluster_10122|Contig1|original@1741	228.4	4A	212584318
4A	Cluster_10122|Contig4|original@1766	228.4	4A	212584318
4A	Cluster_10122|Contig5|original@1742	228.4	4A	212584318
7A	Cluster_10122|Contig6|original@679	6.2	4A	212584318
4B	Cluster_10123|Contig1|likelySeq@1000	89.6	4A	81039076
5A	Cluster_10125|Contig2|likelySeq@289	262.8	NA	NA
1B	Cluster_10129|Contig1|original@476	142.6	1A	227383515
6A	Cluster_1013|Contig5|complementarySeq@212	203.7	6A	204611433
7A	Cluster_1013|Contig7|original@710	150.2	7A	83601008
7A	Cluster_10130|Contig1|complementarySeq@473	97.9	7B	5277810
7A	Cluster_10130|Contig1|likelySeq@473	97.9	7B	5277810
5B	Cluster_10132|Contig1|original@76	253.9	5B	267963499
5B	Cluster_10132|Contig2|original@1427	253.9	5B	267963499
4A	Cluster_10132|Contig5|original@151	148.4	4A	176218675
2A	Cluster_10137|Contig1|likelySeq@515	69.9	NA	NA
4B	Cluster_10139|Contig1|original@977	89.6	4B	102730700
4B	Cluster_10140|Contig1|complementarySeq@114	60.4	4B	14540309
4B	Cluster_10140|Contig1|likelySeq@53	60.4	4B	14540309
4A	Cluster_10140|Contig2|complementarySeq@146	100.9	4A	151571775
4A	Cluster_10140|Contig2|likelySeq@146	100.9	4A	151571775
7B	Cluster_10141|Contig3|complementarySeq@479	105.3	7B	176948322
1B	Cluster_10145|Contig1|original@231	99	NA	NA
2B	Cluster_10149|Contig2|likelySeq@845	98.7	2B	35164011
6B	Cluster_1015|Contig2|original@939	67.7	6A	26853174
7A	Cluster_10156|Contig2|complementarySeq@539	61.7	NA	NA
7A	Cluster_10156|Contig2|likelySeq@539	61.7	7A	13987040
7A	Cluster_10163|Contig1|likelySeq@448	106.3	7A	31560066
6B	Cluster_10165|Contig1|likelySeq@351	118.7	6A	164675457
6B	Cluster_10169|Contig1|complementarySeq@1082	48.9	NA	NA
6A	Cluster_10169|Contig1|likelySeq@718	32.2	NA	NA
6A	Cluster_10169|Contig2|original@1903	31.6	6A	11882377
6A	Cluster_10169|Contig2|original@1779	32.2	6A	11882377
3A	Cluster_10171|Contig1|original@3288	14.6	3A	2311491
5B	Cluster_10172|Contig1|original@184	189.5	5A	116645081
5A	Cluster_10172|Contig2|original@1057	230.4	5A	116645081
5B	Cluster_10173|Contig1|original@773	170	5B	214145316
5B	Cluster_10173|Contig5|original@861	170	5B	214145316
5A	Cluster_10174|Contig1|complementarySeq@213	46.7	NA	NA
1B	Cluster_10177|Contig2|likelySeq@318	32.4	NA	NA
3B	Cluster_10179|Contig1|original@85	0.800000000000011	3B	1191536
6A	Cluster_10181|Contig1|original@459	148.6	6A	196906352
4B	Cluster_10183|Contig2|original@187	143.3	4B	300992460
4A	Cluster_10185|Contig1|original@330	3.3	NA	NA
5A	Cluster_10187|Contig1|complementarySeq@502	252.5	5A	126666100
4B	Cluster_10190|Contig2|complementarySeq@189	66.6	4A	140682114
4B	Cluster_10193|Contig1|likelySeq@630	76	4B	143250554
4B	Cluster_10196|Contig1|complementarySeq@709	125.9	NA	NA
4B	Cluster_10196|Contig2|complementarySeq@1250	125.9	NA	NA
4B	Cluster_10196|Contig2|likelySeq@222	125.9	NA	NA
7B	Cluster_10199|Contig1|original@242	75.2	7B	63634474
2B	Cluster_10204|Contig1|likelySeq@322	141.9	2B	210641546
5A	Cluster_10206|Contig1|complementarySeq@168	224.1	5B	227089998
5A	Cluster_10206|Contig1|likelySeq@168	224.1	5B	227089998
5B	Cluster_10206|Contig2|complementarySeq@216	186.9	5B	227089998
7A	Cluster_10207|Contig2|original@1726	140.8	7B	98581039
7A	Cluster_1021|Contig2|original@517	143	NA	NA
7A	Cluster_1021|Contig4|original@617	143	NA	NA
4A	Cluster_10212|Contig2|original@711	228.8	7A	1668806
3B	Cluster_10213|Contig2|original@724	77.7	3B	71245109
2B	Cluster_10214|Contig3|original@758	35	2B	4929450
6A	Cluster_10219|Contig2|original@290	88.8	6A	179137229
5A	Cluster_10226|Contig2|original@335	282.3	NA	NA
5A	Cluster_10226|Contig3|original@627	282.3	NA	NA
1A	Cluster_1023|Contig2|original@157	72.3	1B	136022802
1A	Cluster_1023|Contig2|original@244	76.1	1B	136022802
6A	Cluster_10230|Contig1|likelySeq@1007	104.1	NA	NA
6A	Cluster_10230|Contig2|likelySeq@408	104.1	NA	NA
2B	Cluster_10231|Contig2|original@212	94.4	NA	NA
4B	Cluster_10232|Contig1|complementarySeq@189	143.8	5A	129780489
4B	Cluster_10233|Contig2|original@97	153.1	4B	306221174
4B	Cluster_10233|Contig2|original@479	153.5	4B	306221174
4B	Cluster_10233|Contig2|original@187	153.5	4B	306221174
1A	Cluster_10236|Contig1|original@110	46.8	1A	4186342
1A	Cluster_10236|Contig2|original@91	46.8	1A	4186342
5B	Cluster_10239|Contig2|original@174	219.3	5B	252769039
5B	Cluster_10245|Contig1|complementarySeq@1075	66.9	5B	21228665
4B	Cluster_10252|Contig1|original@1563	89.6	4B	70621486
4B	Cluster_10252|Contig3|original@453	89.6	4B	70621486
3B	Cluster_10256|Contig1|original@100	38.8	7B	107883573
6B	Cluster_10258|Contig1|likelySeq@2057	86.3	6A	50431206
4B	Cluster_10259|Contig1|complementarySeq@124	89.6	4B	188106367
7A	Cluster_10262|Contig1|original@427	140.1	NA	NA
2B	Cluster_10264|Contig1|original@542	182	2B	253661812
5B	Cluster_10265|Contig1|original@247	179.3	5B	222994482
5B	Cluster_10265|Contig2|original@417	179.3	5B	222994482
5A	Cluster_10265|Contig3|original@484	216.3	5B	222994482
1A	Cluster_1027|Contig1|complementarySeq@1709	127.7	NA	NA
1A	Cluster_1027|Contig1|likelySeq@1709	127.7	NA	NA
4B	Cluster_10274|Contig1|complementarySeq@263	98.3	4B	236506829
5B	Cluster_10275|Contig1|likelySeq@132	55.3	5B	101843501
1B	Cluster_10277|Contig1|original@251	17.1	1A	2207556
6B	Cluster_10279|Contig2|original@91	3.9	NA	NA
5B	Cluster_10280|Contig1|complementarySeq@144	110.7	5B	187514045
5B	Cluster_10280|Contig1|likelySeq@144	110.7	5B	187514045
5A	Cluster_10280|Contig2|original@276	143.5	5A	89833786
4B	Cluster_10281|Contig1|original@729	89.6	4B	103950509
4B	Cluster_10281|Contig2|original@304	89.6	NA	NA
4B	Cluster_10281|Contig3|original@2434	89.6	4B	103950509
4B	Cluster_10281|Contig4|original@1385	89.6	4B	134772571
4B	Cluster_10281|Contig5|original@1424	89.6	4B	134772571
6B	Cluster_10282|Contig1|original@524	171	6A	199626817
6A	Cluster_10282|Contig2|original@581	162.5	6A	200233598
6B	Cluster_10282|Contig6|original@537	171.2	6B	195463682
6B	Cluster_10282|Contig8|original@481	171.2	6B	194950519
4A	Cluster_10284|Contig1|complementarySeq@383	80.3	4A	153857133
4B	Cluster_10284|Contig1|likelySeq@562	89.2	4B	107240568
7A	Cluster_10287|Contig2|original@230	12.6	7A	4927033
2A	Cluster_1029|Contig1|original@1343	9.8	2A	2682863
2A	Cluster_1029|Contig1|original@1276	10.1	2A	2682863
2B	Cluster_1029|Contig2|original@1804	22	NA	NA
2B	Cluster_1029|Contig2|original@944	22.3	NA	NA
2B	Cluster_1029|Contig3|original@1504	22.3	NA	NA
2B	Cluster_1029|Contig3|original@1310	22	NA	NA
2A	Cluster_1029|Contig4|original@576	10.4	2A	2682863
5B	Cluster_10291|Contig1|likelySeq@1477	113.6	5B	189332112
4B	Cluster_10295|Contig2|likelySeq@629	56.5	NA	NA
5B	Cluster_10296|Contig1|original@775	247.7	5B	262745657
5B	Cluster_10296|Contig5|original@768	248.3	5B	262745657
4A	Cluster_10298|Contig1|complementarySeq@745	62.1	NA	NA
2B	Cluster_103|Contig1|original@188	31.6	NA	NA
2B	Cluster_103|Contig3|original@930	31.6	2A	7473395
2B	Cluster_103|Contig5|original@221	31.6	NA	NA
2B	Cluster_103|Contig6|original@451	31.6	NA	NA
2B	Cluster_103|Contig7|original@1853	31.6	NA	NA
7A	Cluster_10300|Contig3|original@233	148	7A	80797129
7A	Cluster_10300|Contig5|original@195	148.4	7B	165677215
4A	Cluster_10301|Contig1|complementarySeq@233	59.3	4A	28978185
4A	Cluster_10301|Contig1|complementarySeq@141	59.3	4A	28978185
4A	Cluster_10301|Contig1|likelySeq@141	59.3	4A	28978185
6B	Cluster_10307|Contig1|original@247	55.2	6A	10962161
3B	Cluster_10318|Contig1|original@993	228.4	NA	NA
3B	Cluster_10318|Contig2|original@1630	228.4	NA	NA
3B	Cluster_10318|Contig4|original@2014	228.4	NA	NA
3A	Cluster_10318|Contig4|original@1697	219.3	NA	NA
3B	Cluster_10318|Contig5|original@980	228.4	NA	NA
3A	Cluster_1032|Contig1|original@897	80.5	3A	55311312
3A	Cluster_1032|Contig1|original@247	80.5	3A	55311312
3B	Cluster_1032|Contig2|original@986	101.6	3B	217546672
3B	Cluster_1032|Contig3|original@1017	101.6	3B	217546672
3B	Cluster_1032|Contig4|original@984	101.6	3B	217546672
3A	Cluster_1032|Contig4|original@268	80.5	3B	217546672
1A	Cluster_10322|Contig1|complementarySeq@393	0.599999999999994	1A	65551
2B	Cluster_1033|Contig2|original@1026	248.9	2B	329324612
2B	Cluster_1033|Contig3|original@798	248.9	2B	329324612
2B	Cluster_1033|Contig5|original@974	248.9	2B	329324612
7A	Cluster_10331|Contig1|complementarySeq@219	148	7A	83432569
2A	Cluster_10333|Contig1|original@325	112.7	2A	109776407
2B	Cluster_10333|Contig2|original@138	141.9	2B	199743600
6B	Cluster_10339|Contig1|likelySeq@255	95.4	6B	39324623
2B	Cluster_10343|Contig4|original@967	217.5	2A	226972758
2A	Cluster_10343|Contig5|original@1751	200.8	2A	226972758
2A	Cluster_10343|Contig5|original@248	200.8	2A	226972758
5A	Cluster_10344|Contig2|original@422	75	NA	NA
7B	Cluster_10347|Contig1|likelySeq@268	86.3	7B	196441435
7B	Cluster_10347|Contig1|likelySeq@551	87.2	7B	196441435
2A	Cluster_10348|Contig1|original@1849	41.4	2B	14152512
2B	Cluster_10348|Contig2|original@1557	65.4	NA	NA
1A	Cluster_10350|Contig1|likelySeq@1018	80.6	1A	199846834
1B	Cluster_10350|Contig2|likelySeq@108	95.8	1B	192776411
1B	Cluster_10352|Contig1|likelySeq@106	59.2	1A	156327133
6B	Cluster_10362|Contig1|original@180	139.5	NA	NA
2A	Cluster_10364|Contig1|likelySeq@1036	93.7	2A	132939171
2A	Cluster_10364|Contig3|original@768	93.7	2A	132939171
3B	Cluster_10365|Contig1|likelySeq@271	147.6	3A	146321658
5A	Cluster_10366|Contig1|original@225	229.8	5A	115220642
5B	Cluster_10366|Contig2|original@331	189.7	5B	231630057
1B	Cluster_10369|Contig2|complementarySeq@86	70.4	1B	195092353
1B	Cluster_10369|Contig2|likelySeq@86	70.4	1B	195092353
1B	Cluster_1037|Contig1|likelySeq@367	97.1	1B	166645244
7A	Cluster_10374|Contig3|original@137	7.7	NA	NA
2A	Cluster_10376|Contig2|likelySeq@1248	134.3	NA	NA
2A	Cluster_10376|Contig3|complementarySeq@209	134.3	2A	95809345
2A	Cluster_10376|Contig3|complementarySeq@57	134.3	2A	95809345
2A	Cluster_10376|Contig3|likelySeq@57	134.3	NA	NA
1B	Cluster_10382|Contig1|likelySeq@184	159.2	1B	271446803
2B	Cluster_10383|Contig2|complementarySeq@92	233.1	2B	322152139
2B	Cluster_10383|Contig2|likelySeq@93	233.1	2B	322152139
5A	Cluster_10385|Contig1|original@818	280	4B	300270919
3B	Cluster_10387|Contig1|original@1861	83.7	3B	105983034
3A	Cluster_10387|Contig2|complementarySeq@1753	70.5	3A	24166304
3A	Cluster_10387|Contig2|likelySeq@109	70.5	3B	105983034
1A	Cluster_10392|Contig1|original@552	175.4	1A	237282551
7A	Cluster_10393|Contig2|complementarySeq@301	197.2	7B	218715768
6B	Cluster_10394|Contig2|likelySeq@326	103.3	6A	157203448
6B	Cluster_104|Contig1|likelySeq@1492	111.7	NA	NA
7B	Cluster_1040|Contig1|original@394	156.3	NA	NA
7A	Cluster_1040|Contig2|original@1496	221.9	7A	163718523
7A	Cluster_1040|Contig2|original@1474	220.6	7A	163718523
7B	Cluster_1040|Contig3|original@514	156.3	NA	NA
7B	Cluster_1040|Contig3|original@1422	156.3	NA	NA
1B	Cluster_10400|Contig1|complementarySeq@760	137	NA	NA
3B	Cluster_10401|Contig1|original@140	76.9	3A	12643924
5B	Cluster_10405|Contig1|complementarySeq@916	108.3	5B	183326445
4B	Cluster_10408|Contig2|original@2052	89.6	4B	207768845
4B	Cluster_10408|Contig3|original@322	89.6	4B	207768845
4A	Cluster_10411|Contig2|original@201	24.2	NA	NA
4B	Cluster_10411|Contig3|likelySeq@245	127.8	NA	NA
7A	Cluster_10415|Contig1|original@85	138.3	NA	NA
1A	Cluster_10416|Contig1|original@369	114.7	1A	223939594
1A	Cluster_10416|Contig1|original@242	114.7	1A	223939594
1B	Cluster_10416|Contig2|original@1239	137.7	1B	246277055
1B	Cluster_10416|Contig3|original@1188	137.7	1B	246277055
1A	Cluster_10416|Contig4|original@394	114.7	1A	223939594
2A	Cluster_10418|Contig2|original@198	96.8	2A	135646407
4A	Cluster_10420|Contig2|complementarySeq@310	77.2	4B	65809885
1A	Cluster_10421|Contig1|complementarySeq@1450	180.5	1A	242108281
1A	Cluster_10421|Contig1|likelySeq@1700	180.5	1A	242108281
1A	Cluster_10421|Contig2|original@392	180.5	1A	242108281
2A	Cluster_10425|Contig1|complementarySeq@1049	93.7	2A	69730486
2A	Cluster_10425|Contig1|likelySeq@1049	93.7	2A	69730486
2A	Cluster_10425|Contig1|likelySeq@165	94.5	2A	69730486
2B	Cluster_1043|Contig2|complementarySeq@1659	37.3	2B	5674142
6A	Cluster_10431|Contig1|original@464	0.299999999999983	NA	NA
5B	Cluster_10431|Contig3|original@1208	80	5B	170585428
6A	Cluster_10431|Contig4|original@565	0	NA	NA
6B	Cluster_10431|Contig5|original@664	3.4	6B	2416873
3B	Cluster_10437|Contig1|likelySeq@1275	146.7	NA	NA
3B	Cluster_10437|Contig2|likelySeq@1437	147.2	NA	NA
4B	Cluster_1044|Contig1|original@948	158.8	NA	NA
5A	Cluster_1044|Contig2|original@2555	294	NA	NA
5A	Cluster_1044|Contig3|original@515	290.5	NA	NA
5A	Cluster_1044|Contig5|original@224	294	5A	138557778
2A	Cluster_10444|Contig1|complementarySeq@310	158.8	2A	105181792
2A	Cluster_10444|Contig1|likelySeq@93	158.8	2A	105181792
2B	Cluster_10444|Contig2|complementarySeq@233	182.3	2B	255153386
2B	Cluster_10444|Contig2|likelySeq@233	182.3	2B	255153386
3B	Cluster_10445|Contig1|complementarySeq@240	178.2	3B	650758167
3B	Cluster_10445|Contig1|likelySeq@655	178.2	3B	650758167
3B	Cluster_10445|Contig2|original@775	178.2	3B	650758167
2A	Cluster_10447|Contig1|complementarySeq@804	107.5	2A	151819034
2B	Cluster_10448|Contig1|complementarySeq@415	255.7	NA	NA
2B	Cluster_10448|Contig3|original@510	255.7	NA	NA
2A	Cluster_1045|Contig1|original@865	111.2	NA	NA
4B	Cluster_10450|Contig1|complementarySeq@1584	89.6	4B	103162593
5A	Cluster_10452|Contig2|original@517	72.6	NA	NA
1B	Cluster_10456|Contig1|original@317	88.6	1B	192290935
5A	Cluster_10458|Contig1|likelySeq@1302	74.8	NA	NA
5A	Cluster_10458|Contig2|likelySeq@1383	74.8	NA	NA
5B	Cluster_1046|Contig3|original@718	276.9	NA	NA
7A	Cluster_10461|Contig1|likelySeq@159	117.2	7B	35037995
2A	Cluster_10462|Contig1|complementarySeq@2170	162.6	NA	NA
5B	Cluster_10467|Contig1|original@1549	241.7	5B	260256045
4A	Cluster_10467|Contig2|original@542	160.1	4A	182936241
5A	Cluster_10468|Contig2|likelySeq@787	91.2	NA	NA
5A	Cluster_10468|Contig3|original@841	91.2	NA	NA
3B	Cluster_10471|Contig1|likelySeq@272	147.2	3B	573439707
7B	Cluster_10473|Contig1|likelySeq@956	78.5	7B	62641561
7B	Cluster_10473|Contig1|likelySeq@752	78.5	7B	62641561
6B	Cluster_10474|Contig1|original@248	131.7	NA	NA
6B	Cluster_10474|Contig2|original@1550	131.7	NA	NA
2B	Cluster_10477|Contig1|complementarySeq@870	37.3	2B	5661529
2B	Cluster_10477|Contig2|complementarySeq@98	37.3	2B	5661529
2B	Cluster_10477|Contig2|complementarySeq@235	37.3	2B	5661529
2B	Cluster_10477|Contig2|likelySeq@1133	37.3	2B	5661529
1A	Cluster_10482|Contig1|original@365	84.4	NA	NA
1B	Cluster_10482|Contig2|original@152	100.1	1B	200790279
1B	Cluster_10482|Contig3|original@302	100.1	1B	200790279
5A	Cluster_10485|Contig5|original@1378	161.5	5A	91906169
5A	Cluster_10485|Contig6|original@1126	162	5A	91906169
1B	Cluster_10488|Contig3|original@1348	42.9	1A	15575524
1B	Cluster_10488|Contig3|original@716	42.9	1A	15575524
1A	Cluster_10488|Contig4|original@514	57.3	1A	15575524
5B	Cluster_10489|Contig1|original@876	132	5B	198392247
2B	Cluster_1049|Contig2|complementarySeq@418	144.9	2B	203578902
2A	Cluster_1049|Contig2|likelySeq@1097	112.4	2A	147967981
6A	Cluster_10490|Contig2|original@833	96.4	NA	NA
6A	Cluster_10490|Contig2|original@496	96.4	NA	NA
2A	Cluster_10492|Contig1|complementarySeq@948	230.4	2B	329095283
2B	Cluster_10492|Contig1|likelySeq@784	242.9	2B	329095283
2A	Cluster_10492|Contig2|complementarySeq@965	230.4	2A	243653606
2B	Cluster_10492|Contig2|likelySeq@987	242.9	2A	243653606
2B	Cluster_10492|Contig2|likelySeq@936	242	2A	243653606
1B	Cluster_10494|Contig2|complementarySeq@525	96.6	NA	NA
6A	Cluster_105|Contig1|complementarySeq@1085	116.1	5B	258510715
6A	Cluster_105|Contig1|likelySeq@901	116.5	3B	184658751
6B	Cluster_105|Contig2|original@382	132.4	3A	118105465
4B	Cluster_10500|Contig1|original@757	86.9	NA	NA
4B	Cluster_10500|Contig3|original@1384	86.6	NA	NA
6B	Cluster_10501|Contig1|original@358	84.1	6B	60262406
6B	Cluster_10501|Contig1|original@293	84.1	6B	60262406
5A	Cluster_10509|Contig1|complementarySeq@163	72	NA	NA
5A	Cluster_10509|Contig1|likelySeq@163	72	5B	169956689
3B	Cluster_10510|Contig1|original@440	178.2	3B	622843613
3A	Cluster_10510|Contig2|original@320	162.2	3A	163702770
3B	Cluster_10510|Contig3|original@1320	178.2	3B	622843613
3A	Cluster_10510|Contig4|original@2837	162.4	3A	163702770
3B	Cluster_10510|Contig5|original@433	178.2	3A	163702770
3A	Cluster_10510|Contig5|original@1993	162.2	3A	163702770
3A	Cluster_10511|Contig1|likelySeq@109	169.5	NA	NA
5A	Cluster_10513|Contig1|complementarySeq@680	262.8	5B	253460416
6B	Cluster_10520|Contig1|complementarySeq@281	119.5	NA	NA
6A	Cluster_10520|Contig2|complementarySeq@1568	103.1	NA	NA
6B	Cluster_10522|Contig3|complementarySeq@431	86.3	6B	107596929
2A	Cluster_10523|Contig1|likelySeq@535	112.4	2A	74590178
4A	Cluster_10525|Contig5|original@384	228.4	NA	NA
7B	Cluster_10526|Contig1|original@478	78.5	NA	NA
7B	Cluster_10526|Contig1|original@495	78.5	NA	NA
5B	Cluster_10529|Contig5|original@91	235	5B	256874681
4B	Cluster_10534|Contig1|complementarySeq@390	96.2	4A	134090126
4A	Cluster_10534|Contig1|likelySeq@423	77.2	4A	134090126
3A	Cluster_10535|Contig1|original@978	103.4	3B	572750539
3B	Cluster_10535|Contig3|original@651	133.2	3B	572750539
3B	Cluster_10535|Contig4|original@2785	133.2	3B	572750539
7A	Cluster_10536|Contig2|original@424	176.5	7A	141836178
2A	Cluster_10538|Contig2|original@272	86.7	2A	188564801
2A	Cluster_10540|Contig12|original@2635	112.7	NA	NA
4B	Cluster_10546|Contig1|complementarySeq@2089	148.7	4B	306472491
1B	Cluster_10549|Contig1|original@75	66.6	1B	31149205
1B	Cluster_10549|Contig2|original@1150	66.8	1A	36357096
5A	Cluster_10555|Contig1|likelySeq@152	122.5	NA	NA
7B	Cluster_10556|Contig3|original@779	114	7B	209281417
2A	Cluster_1056|Contig3|likelySeq@860	8	2A	2185152
2A	Cluster_1056|Contig3|likelySeq@1601	7	2A	2185152
3B	Cluster_10565|Contig2|original@3143	93.3	3B	163642331
2B	Cluster_10571|Contig1|original@389	274.5	2A	246584884
2B	Cluster_10571|Contig3|original@93	274.2	2B	341167077
2B	Cluster_10571|Contig4|original@677	274.2	2B	341167077
3B	Cluster_10573|Contig2|original@1419	164.1	3B	634729042
1B	Cluster_10576|Contig1|likelySeq@870	57	1B	68978842
7A	Cluster_10577|Contig2|original@930	97.9	7A	27167370
5B	Cluster_10590|Contig1|complementarySeq@1445	167.2	5B	211763419
3A	Cluster_10591|Contig1|original@601	218.6	3B	738268072
3A	Cluster_10591|Contig3|original@1309	218.6	3B	738268072
4A	Cluster_10606|Contig1|complementarySeq@1789	77.2	4A	79425014
7A	Cluster_1062|Contig21|original@559	140.8	7B	153871189
2B	Cluster_1062|Contig7|original@3408	98.7	NA	NA
2A	Cluster_10621|Contig1|complementarySeq@2163	121.9	2B	119613520
2B	Cluster_10621|Contig1|likelySeq@1878	148.8	2B	119613520
2A	Cluster_10630|Contig2|original@127	163.3	2B	260603337
3B	Cluster_1064|Contig1|original@1887	117	NA	NA
3B	Cluster_1064|Contig1|original@4375	116.6	NA	NA
3B	Cluster_1064|Contig2|original@2902	117	3A	97018499
3B	Cluster_1064|Contig4|original@5239	117	3A	97018499
3B	Cluster_1064|Contig4|original@967	117	3A	97018499
4A	Cluster_10640|Contig1|original@449	229.4	4A	213431859
7A	Cluster_10640|Contig2|original@531	10.5	7A	2146358
3A	Cluster_10644|Contig1|likelySeq@712	118	NA	NA
2A	Cluster_1066|Contig3|original@2131	200.1	2B	293790285
2A	Cluster_10669|Contig1|original@993	112.7	NA	NA
1B	Cluster_10672|Contig1|original@1440	11	1B	6088371
1B	Cluster_10672|Contig2|original@1415	11	1A	3177224
7B	Cluster_10683|Contig1|original@982	90	NA	NA
3A	Cluster_10688|Contig2|complementarySeq@314	238.3	3B	760658378
3B	Cluster_10688|Contig2|complementarySeq@923	254.7	3B	760658378
3A	Cluster_10688|Contig2|likelySeq@314	238.3	3B	760658378
3B	Cluster_10688|Contig2|likelySeq@923	254.7	3B	760658378
3B	Cluster_1069|Contig1|original@302	147.2	3B	478793134
4B	Cluster_10693|Contig3|original@407	86.9	NA	NA
4B	Cluster_10693|Contig4|original@139	86.9	NA	NA
6A	Cluster_10696|Contig2|original@445	85.8	6A	150237345
4A	Cluster_10700|Contig1|complementarySeq@518	59.3	NA	NA
1B	Cluster_10703|Contig1|original@176	65.6	NA	NA
2B	Cluster_10712|Contig1|likelySeq@1561	171.6	NA	NA
3B	Cluster_10714|Contig1|original@281	188.6	3B	693494183
3B	Cluster_10718|Contig1|original@256	154.2	NA	NA
3B	Cluster_10718|Contig1|original@691	154.2	NA	NA
3A	Cluster_10718|Contig2|original@47	134.7	NA	NA
7A	Cluster_1072|Contig6|original@1725	138.3	NA	NA
7A	Cluster_1072|Contig6|original@1829	138.3	NA	NA
5B	Cluster_10721|Contig1|original@1231	248.4	5B	264456070
3B	Cluster_10739|Contig1|complementarySeq@333	135.8	NA	NA
3B	Cluster_10739|Contig1|complementarySeq@381	138.9	NA	NA
5B	Cluster_1074|Contig1|likelySeq@610	61.5	5B	70079344
7A	Cluster_10741|Contig3|complementarySeq@307	123	7B	102066937
5B	Cluster_10745|Contig3|original@661	225.2	NA	NA
1B	Cluster_10756|Contig1|original@490	81.4	NA	NA
3B	Cluster_10760|Contig1|original@545	154.6	3B	596535422
7B	Cluster_10762|Contig1|original@141	78.5	7B	102055980
7A	Cluster_10762|Contig2|original@86	130.7	7A	63870116
3B	Cluster_10769|Contig3|original@239	104.4	3B	235835290
1B	Cluster_10776|Contig2|original@1690	162.2	NA	NA
1B	Cluster_10776|Contig3|original@2310	162.2	NA	NA
1B	Cluster_10776|Contig3|original@716	162.4	NA	NA
2B	Cluster_10786|Contig2|original@200	117.8	2B	44285664
7B	Cluster_10795|Contig2|original@371	164.6	NA	NA
7A	Cluster_10795|Contig3|complementarySeq@2584	235.8	NA	NA
7B	Cluster_10795|Contig3|complementarySeq@1708	164.6	NA	NA
7A	Cluster_10795|Contig3|likelySeq@1288	235.8	7A	166848472
5B	Cluster_108|Contig1|complementarySeq@618	200.5	5B	235351475
5A	Cluster_108|Contig1|likelySeq@729	237.7	5B	235351475
2A	Cluster_1080|Contig2|original@634	254.1	2A	249799475
3B	Cluster_10804|Contig3|original@461	187.5	3B	689442027
2B	Cluster_1081|Contig2|original@614	52.1	NA	NA
2A	Cluster_10811|Contig1|original@344	116	NA	NA
1B	Cluster_10813|Contig1|original@542	230.5	NA	NA
3B	Cluster_10814|Contig1|original@197	233.4	3B	526134962
3A	Cluster_10814|Contig2|original@1434	224.4	3B	526134962
2B	Cluster_10817|Contig1|original@3433	70.1	2B	16345325
2B	Cluster_10817|Contig1|original@3353	71	2B	16345325
6A	Cluster_10820|Contig1|complementarySeq@1849	144.8	6A	196193161
6A	Cluster_10820|Contig1|complementarySeq@1694	141.4	6A	196193161
6A	Cluster_10820|Contig1|likelySeq@1694	141.4	6B	182605332
6A	Cluster_10822|Contig1|original@256	12.9	6A	3687579
7A	Cluster_1083|Contig1|original@578	6.4	4A	212483438
7A	Cluster_1083|Contig1|original@356	6.2	4A	212483438
7A	Cluster_1083|Contig3|original@3379	6.2	7A	1520811
4A	Cluster_1083|Contig4|original@1076	228.8	4A	212483438
7A	Cluster_1083|Contig6|original@1322	6.4	7A	1520811
7A	Cluster_1083|Contig7|original@546	6.4	7A	1520811
2B	Cluster_10849|Contig3|original@819	52.3	NA	NA
4B	Cluster_1085|Contig1|original@1337	79.5	4A	132674675
4B	Cluster_1085|Contig2|complementarySeq@786	79.5	4B	200833870
6B	Cluster_10850|Contig1|likelySeq@446	163.4	6B	188299039
3A	Cluster_10853|Contig3|original@1979	111.4	3A	144452428
6A	Cluster_10855|Contig1|original@327	27.5	6A	7103614
6B	Cluster_10855|Contig2|original@689	44.9	6A	7103614
6B	Cluster_10855|Contig2|original@714	46.3	6A	7103614
3A	Cluster_10856|Contig2|original@3032	244.3	NA	NA
3A	Cluster_10856|Contig2|original@3167	245.4	NA	NA
2A	Cluster_10859|Contig1|likelySeq@1459	93.7	2B	44877389
2A	Cluster_10859|Contig1|likelySeq@1551	94.5	2B	44877389
3A	Cluster_1086|Contig6|original@2605	97.5	3A	152288411
5A	Cluster_10872|Contig1|likelySeq@763	220.9	5A	114124908
5A	Cluster_10872|Contig1|likelySeq@668	221.5	5A	114124908
2B	Cluster_10879|Contig1|original@1457	207.8	2B	295577285
3A	Cluster_10883|Contig1|original@279	80.5	NA	NA
2A	Cluster_10886|Contig1|original@355	210.6	NA	NA
2B	Cluster_10886|Contig2|original@170	227.4	2B	314058274
6A	Cluster_10889|Contig2|complementarySeq@1025	172.5	6A	201347630
7A	Cluster_10896|Contig1|original@949	61.7	7A	16499709
7A	Cluster_10896|Contig1|original@1777	61.7	7A	16499709
5B	Cluster_109|Contig1|original@705	2.9	NA	NA
5B	Cluster_109|Contig4|original@378	2.9	5B	398580
5B	Cluster_109|Contig5|original@1373	2.9	5B	398580
7A	Cluster_10902|Contig2|original@360	133.4	7A	107664964
5B	Cluster_10906|Contig2|complementarySeq@1268	108.3	NA	NA
1B	Cluster_1091|Contig1|original@304	95.8	1A	189698350
1B	Cluster_1091|Contig1|original@277	95.8	1A	189698350
5A	Cluster_10915|Contig1|complementarySeq@924	46.2	NA	NA
2A	Cluster_10919|Contig2|original@1063	112.7	2A	143233666
3B	Cluster_10925|Contig5|original@135	242.9	3B	749992135
7A	Cluster_10929|Contig1|likelySeq@766	87.6	NA	NA
6A	Cluster_1093|Contig12|complementarySeq@3341	95.8	6B	140166836
6A	Cluster_1093|Contig12|likelySeq@3341	96.4	6B	140166836
6A	Cluster_1093|Contig4|original@1462	96.4	6B	140169182
1B	Cluster_10930|Contig1|original@1625	78.3	NA	NA
4A	Cluster_10935|Contig2|original@193	184.3	4A	191921312
2B	Cluster_10946|Contig1|original@173	223.8	6B	11785281
6A	Cluster_1095|Contig1|complementarySeq@1358	11.3	6B	3393796
6B	Cluster_1095|Contig1|likelySeq@1462	11.1	6B	3393796
6A	Cluster_1095|Contig2|original@334	10.5	6A	2918944
6A	Cluster_10950|Contig1|complementarySeq@1887	80.7	6A	41152808
3B	Cluster_10952|Contig2|likelySeq@1717	187.5	NA	NA
6B	Cluster_10956|Contig1|original@250	65.9	6A	31882681
4A	Cluster_10980|Contig1|likelySeq@221	76.8	NA	NA
4B	Cluster_10984|Contig1|likelySeq@1639	84.6	NA	NA
3A	Cluster_10990|Contig2|original@402	128.6	3A	151941668
1B	Cluster_10991|Contig4|original@234	58	1B	202597738
2A	Cluster_10993|Contig1|original@362	204.1	2A	228095048
7B	Cluster_10994|Contig2|complementarySeq@2273	161.1	7B	234062019
6A	Cluster_11|Contig7|likelySeq@3212	44	6B	25849754
2A	Cluster_110|Contig6|original@394	92.5	2A	69685311
2A	Cluster_110|Contig6|original@895	91.4	2A	69685311
2A	Cluster_110|Contig8|original@600	93.3	7A	114257203
4B	Cluster_11000|Contig1|complementarySeq@2849	89.2	NA	NA
7A	Cluster_11004|Contig1|complementarySeq@1810	199.4	NA	NA
7A	Cluster_11004|Contig1|likelySeq@1810	199.4	NA	NA
7A	Cluster_11004|Contig1|likelySeq@1924	199.4	NA	NA
2A	Cluster_11010|Contig2|complementarySeq@135	141.8	2A	202822894
2A	Cluster_11010|Contig2|likelySeq@952	141.8	2A	202822894
2A	Cluster_11010|Contig2|likelySeq@953	141.8	2A	202822894
5A	Cluster_11012|Contig2|original@612	165	NA	NA
5B	Cluster_11013|Contig2|likelySeq@1217	180.5	NA	NA
7A	Cluster_11015|Contig4|complementarySeq@1159	196.5	NA	NA
7B	Cluster_11015|Contig4|likelySeq@671	130.8	7B	215243181
2A	Cluster_11016|Contig1|original@419	97.2	NA	NA
2A	Cluster_11016|Contig1|original@290	98.1	NA	NA
7B	Cluster_11020|Contig1|complementarySeq@291	131.1	7B	215798462
7B	Cluster_11020|Contig1|likelySeq@291	131.1	7B	215798462
3B	Cluster_11025|Contig1|likelySeq@209	156.7	3B	611749072
5B	Cluster_11028|Contig2|original@172	235.4	5B	258214930
2B	Cluster_11045|Contig1|complementarySeq@1854	180.7	2B	254623057
1B	Cluster_11047|Contig1|original@347	151.2	1B	260417630
1B	Cluster_11056|Contig1|complementarySeq@1833	201.8	1B	286450793
1A	Cluster_11059|Contig3|complementarySeq@2097	46.8	1A	7366721
7B	Cluster_11070|Contig2|original@4518	146.5	NA	NA
4A	Cluster_11072|Contig1|original@250	134.6	4A	173033160
2B	Cluster_11074|Contig1|original@371	142.9	NA	NA
2B	Cluster_11074|Contig2|original@572	144.9	NA	NA
7A	Cluster_11075|Contig2|original@652	115.5	7A	54842723
1A	Cluster_11076|Contig1|original@868	20.4	1A	2486280
1A	Cluster_11076|Contig1|original@547	20.4	1A	2486280
1A	Cluster_11076|Contig1|original@251	20.4	1A	2486280
1B	Cluster_11076|Contig2|original@796	11.6	1B	6076077
7A	Cluster_11079|Contig3|original@688	10.8	NA	NA
7A	Cluster_11079|Contig3|original@2781	11	NA	NA
3B	Cluster_1108|Contig12|original@709	10.8	NA	NA
3A	Cluster_1108|Contig13|original@776	9.19999999999999	NA	NA
3B	Cluster_1108|Contig2|original@351	10	3A	1898100
3B	Cluster_1108|Contig5|original@1288	10.8	NA	NA
3B	Cluster_1108|Contig5|original@909	10.8	NA	NA
3A	Cluster_1108|Contig8|original@295	9.19999999999999	3A	1898100
5B	Cluster_11088|Contig1|original@710	56	5B	123293210
5B	Cluster_11091|Contig2|complementarySeq@1305	163.6	5A	104596239
5B	Cluster_11091|Contig2|complementarySeq@1686	163.6	5A	104596239
5A	Cluster_11094|Contig1|complementarySeq@313	266.6	NA	NA
4B	Cluster_111|Contig4|original@292	148.7	NA	NA
7B	Cluster_11106|Contig2|original@1080	19	NA	NA
7B	Cluster_11106|Contig2|original@1147	19	NA	NA
3B	Cluster_1111|Contig1|original@2531	137.7	3A	154218798
3B	Cluster_1111|Contig1|original@2636	135.8	3A	154218798
7A	Cluster_11117|Contig1|original@94	199.7	NA	NA
1A	Cluster_11120|Contig1|original@74	55.6	1A	12269966
2A	Cluster_11121|Contig1|complementarySeq@804	93.7	2A	152863434
2B	Cluster_11123|Contig4|original@182	52.5	2B	11205142
5A	Cluster_11126|Contig1|original@548	231.7	NA	NA
5A	Cluster_11126|Contig1|original@724	231.7	NA	NA
5B	Cluster_11126|Contig2|original@428	192.6	NA	NA
1B	Cluster_11129|Contig2|original@416	70.9	NA	NA
7B	Cluster_1113|Contig6|original@1422	227.7	7B	248384702
2B	Cluster_11132|Contig1|original@340	237.2	NA	NA
2A	Cluster_11132|Contig2|original@215	229.5	2A	243762363
2A	Cluster_11132|Contig3|original@128	229.5	2A	243762363
7A	Cluster_11133|Contig1|original@375	172.4	NA	NA
5A	Cluster_1114|Contig1|original@690	220.9	5A	113618256
5B	Cluster_1114|Contig1|original@220	183.1	5A	113618256
5B	Cluster_1114|Contig2|original@898	183.6	5A	113618256
7A	Cluster_11144|Contig2|complementarySeq@1977	171.6	7A	126613090
1B	Cluster_11149|Contig1|complementarySeq@608	57	1B	64861625
6A	Cluster_11152|Contig4|original@1277	176.8	6A	201605374
6A	Cluster_11152|Contig4|original@245	177	6A	201605374
4A	Cluster_1116|Contig1|original@2909	59.7	NA	NA
7A	Cluster_11171|Contig1|original@584	238.4	NA	NA
7B	Cluster_11171|Contig2|original@554	165.4	NA	NA
2A	Cluster_1118|Contig4|complementarySeq@783	264.2	2A	250541172
2A	Cluster_1118|Contig4|likelySeq@783	264.2	2A	250541172
2B	Cluster_1118|Contig6|original@569	1.7	2B	3459987
6A	Cluster_11189|Contig1|original@179	160	NA	NA
3A	Cluster_11196|Contig1|complementarySeq@693	90.1	3A	107471296
1B	Cluster_11197|Contig6|likelySeq@1556	144.7	1B	254234675
6A	Cluster_11198|Contig3|original@172	0.299999999999983	6A	522410
2A	Cluster_112|Contig3|complementarySeq@931	98.7	2B	139849104
1A	Cluster_1120|Contig1|complementarySeq@2343	191.3	NA	NA
1A	Cluster_1120|Contig1|likelySeq@2343	191.3	NA	NA
1A	Cluster_1120|Contig2|original@171	191.3	NA	NA
3A	Cluster_11210|Contig1|original@537	162.4	3A	163309133
1B	Cluster_1122|Contig1|likelySeq@1619	62.6	NA	NA
4A	Cluster_11220|Contig3|likelySeq@2418	87	4A	158345733
3B	Cluster_11230|Contig3|original@1185	216.3	3B	648104992
5A	Cluster_11232|Contig3|original@156	266.6	NA	NA
2B	Cluster_11239|Contig1|likelySeq@732	260.5	2B	330751707
2B	Cluster_11239|Contig1|likelySeq@623	260.5	2B	330751707
1B	Cluster_1124|Contig3|original@2064	119.4	1B	225857079
1A	Cluster_1124|Contig3|original@1429	105.3	1B	225857079
1A	Cluster_1124|Contig4|original@285	105.3	1A	211537537
5B	Cluster_11254|Contig1|likelySeq@343	140.7	5B	200930855
6A	Cluster_11259|Contig1|original@273	63	6A	28231952
5A	Cluster_11271|Contig1|original@880	111.6	5A	59956217
5A	Cluster_11272|Contig1|complementarySeq@767	213	5A	107685274
3B	Cluster_11274|Contig2|original@366	0	3B	912692
5A	Cluster_1128|Contig1|original@294	196.1	5A	101642323
5B	Cluster_1128|Contig4|original@315	160.5	NA	NA
6B	Cluster_11281|Contig1|complementarySeq@1850	84.1	6B	81555093
4B	Cluster_11283|Contig1|original@380	182.7	NA	NA
3B	Cluster_11289|Contig2|likelySeq@334	123.7	3B	488971966
3B	Cluster_11289|Contig3|original@593	123.2	3B	488971966
1B	Cluster_11290|Contig1|complementarySeq@146	67.3	NA	NA
6A	Cluster_113|Contig10|original@327	14.6	6A	4028426
6B	Cluster_113|Contig17|original@1344	16	NA	NA
6B	Cluster_113|Contig2|original@812	17	6A	4028426
6A	Cluster_113|Contig22|original@1041	14.6	NA	NA
6A	Cluster_113|Contig23|original@1455	14.6	6A	4028426
6B	Cluster_113|Contig25|original@1383	17	6B	4550993
6A	Cluster_113|Contig27|original@1345	14.6	6A	4028426
6A	Cluster_113|Contig28|original@1235	14.6	6A	4028426
6B	Cluster_113|Contig3|original@305	16	6A	4028426
6B	Cluster_113|Contig30|original@1857	16	6A	4028426
6A	Cluster_113|Contig31|original@1077	14.6	6A	4028426
6A	Cluster_113|Contig8|original@1427	14.6	6A	4028426
7A	Cluster_11305|Contig3|original@683	280.7	7A	180602968
3B	Cluster_11306|Contig1|original@503	43	3B	35651120
2A	Cluster_11316|Contig1|original@553	126	2A	35548642
2A	Cluster_11318|Contig1|original@225	107.5	2A	168659316
2A	Cluster_1132|Contig14|original@546	257.6	2A	247515771
4B	Cluster_11321|Contig1|complementarySeq@371	139.9	4B	299032151
3B	Cluster_11329|Contig2|original@780	136.7	3B	534914355
3B	Cluster_11329|Contig2|original@617	136.7	3B	534914355
6B	Cluster_11335|Contig1|original@698	150.3	6B	181532199
6B	Cluster_11335|Contig3|original@831	150.3	6B	181532199
2A	Cluster_1134|Contig2|original@561	98.7	2A	128901688
7A	Cluster_11340|Contig1|original@246	42.6	4A	179599248
7B	Cluster_11347|Contig3|original@442	201.3	7A	173965798
4B	Cluster_1135|Contig1|original@1741	89.6	NA	NA
4B	Cluster_11369|Contig1|original@173	53.6	4B	8864531
2B	Cluster_11372|Contig1|original@322	133.4	2B	208561641
2A	Cluster_11372|Contig2|original@657	98.7	2A	166056630
4A	Cluster_11373|Contig1|complementarySeq@733	30.5	4A	1711450
3B	Cluster_11377|Contig2|original@302	123.2	3A	141459867
3B	Cluster_11377|Contig2|original@206	123.2	3A	141459867
4B	Cluster_1138|Contig176|original@469	89.6	NA	NA
1A	Cluster_1138|Contig25|original@559	86.8	NA	NA
5B	Cluster_1138|Contig269|original@75	172.5	NA	NA
4B	Cluster_1138|Contig35|original@189	89.6	1B	245226639
2B	Cluster_1138|Contig58|likelySeq@185	144.9	NA	NA
1B	Cluster_11384|Contig1|likelySeq@311	55	1B	55739043
6A	Cluster_11389|Contig2|original@1566	34.6	NA	NA
2B	Cluster_1141|Contig2|original@335	283.3	2B	343336221
7B	Cluster_11413|Contig1|original@242	112.2	NA	NA
1B	Cluster_11421|Contig1|complementarySeq@3084	119.4	1B	226109102
1A	Cluster_11421|Contig1|likelySeq@4086	105.3	1A	213433906
6A	Cluster_11426|Contig3|original@490	126.2	6A	194080118
6A	Cluster_11426|Contig3|original@577	125.8	6A	194080118
4A	Cluster_11433|Contig3|original@975	154.5	4A	175984511
1A	Cluster_11438|Contig1|original@915	74.8	1A	98931411
7A	Cluster_11456|Contig2|original@1537	140.8	NA	NA
5A	Cluster_11459|Contig1|likelySeq@1686	150.2	5A	94994952
2A	Cluster_11460|Contig3|likelySeq@2631	25.3	2A	9160845
5B	Cluster_11471|Contig1|complementarySeq@1094	265.6	5B	269387566
5B	Cluster_11471|Contig1|likelySeq@1037	265.6	5B	269387566
5B	Cluster_11471|Contig3|original@158	265.6	5B	269384040
2A	Cluster_11472|Contig4|likelySeq@1602	93.7	2A	118796087
6B	Cluster_11474|Contig8|original@273	62	6A	19364434
6B	Cluster_11474|Contig9|original@804	62	6B	27414052
4B	Cluster_1148|Contig1|original@192	84.6	4B	57649506
4B	Cluster_1148|Contig1|original@945	84.6	4B	57649506
4B	Cluster_11499|Contig1|original@168	57.3	4B	15190844
4A	Cluster_11499|Contig5|original@224	102.2	4A	140341363
4A	Cluster_11506|Contig1|original@178	102.2	4A	140699403
3A	Cluster_11524|Contig1|likelySeq@782	70.5	3A	24816534
5A	Cluster_11526|Contig1|original@1240	85.3	NA	NA
5A	Cluster_11526|Contig3|complementarySeq@454	85.1	NA	NA
5A	Cluster_11526|Contig4|original@2001	85.3	NA	NA
6B	Cluster_1153|Contig1|complementarySeq@549	124	6B	156239399
6A	Cluster_1153|Contig1|complementarySeq@1537	109.9	6B	156239399
6A	Cluster_1153|Contig1|likelySeq@1537	109.9	6A	188304219
2B	Cluster_11542|Contig1|likelySeq@1199	144.9	2B	241466068
2B	Cluster_11542|Contig1|likelySeq@2805	144.9	2B	241466068
1B	Cluster_11544|Contig3|likelySeq@1196	15.8	1B	8564045
1B	Cluster_11544|Contig3|likelySeq@1046	16	1B	8564045
6A	Cluster_11546|Contig1|complementarySeq@211	170.4	6A	199035740
1B	Cluster_1155|Contig1|original@554	110.4	1A	198795043
5A	Cluster_11550|Contig1|original@339	123.1	5A	74246520
3B	Cluster_11551|Contig3|original@61	163	3A	159614085
3A	Cluster_11551|Contig4|original@174	145.5	3A	159614085
5A	Cluster_11552|Contig2|complementarySeq@386	117	5B	176917529
6A	Cluster_11565|Contig1|complementarySeq@606	52.8	6A	25035634
5B	Cluster_11566|Contig3|original@1276	211.4	NA	NA
5B	Cluster_11566|Contig3|original@1111	207.5	NA	NA
1B	Cluster_11571|Contig1|complementarySeq@2634	130.3	1A	216086643
3A	Cluster_11579|Contig6|likelySeq@3426	195.6	NA	NA
3A	Cluster_11579|Contig6|likelySeq@972	195	NA	NA
6B	Cluster_1158|Contig2|complementarySeq@507	131.7	NA	NA
3A	Cluster_11587|Contig1|original@1161	97.2	3A	130372780
3B	Cluster_11587|Contig2|original@151	125.1	3A	130372780
4B	Cluster_11589|Contig1|original@203	102.2	NA	NA
3A	Cluster_11596|Contig2|complementarySeq@813	8.59999999999999	3A	1889107
2B	Cluster_116|Contig5|original@1847	46.1	NA	NA
2B	Cluster_116|Contig8|original@1875	46.1	NA	NA
4B	Cluster_11604|Contig2|original@1877	177.6	5A	142106494
4B	Cluster_11608|Contig1|complementarySeq@1953	81.1	4B	121845064
1A	Cluster_11613|Contig2|complementarySeq@252	74.8	1A	73458507
1B	Cluster_11613|Contig2|likelySeq@665	86.8	1B	125228336
3A	Cluster_11618|Contig2|original@776	95.5	3A	146143560
3A	Cluster_11618|Contig2|original@878	93.6	3A	146143560
5B	Cluster_1162|Contig4|original@187	83.3	NA	NA
5A	Cluster_1162|Contig6|original@1980	111.9	NA	NA
2B	Cluster_11627|Contig2|complementarySeq@475	189.7	2B	263929621
2B	Cluster_11627|Contig2|complementarySeq@605	191	2B	263929621
2B	Cluster_11627|Contig2|complementarySeq@1204	191	2B	263929621
3B	Cluster_1163|Contig2|complementarySeq@1930	116	NA	NA
7B	Cluster_11635|Contig3|complementarySeq@471	89	7B	194960818
4B	Cluster_11637|Contig2|original@364	72.7	4B	46077687
3A	Cluster_11639|Contig4|complementarySeq@1129	243.6	3B	764380579
2B	Cluster_1164|Contig6|original@275	221.1	2B	316157194
1B	Cluster_11646|Contig2|original@1036	126.4	NA	NA
2B	Cluster_11652|Contig2|original@1515	4.9	2B	33325
2A	Cluster_11654|Contig1|likelySeq@1787	107.5	2A	185050274
7A	Cluster_11658|Contig1|original@140	43	NA	NA
4B	Cluster_11669|Contig1|likelySeq@468	127.8	4B	286348621
5A	Cluster_11674|Contig1|original@859	228.6	5A	116693291
5A	Cluster_11674|Contig2|original@248	228.8	5B	229662845
5B	Cluster_11674|Contig3|original@465	190.3	5B	229662845
5B	Cluster_11674|Contig3|original@390	189.7	5B	229662845
7A	Cluster_1168|Contig1|original@1864	147	7A	70286850
7A	Cluster_1169|Contig2|original@274	266.9	NA	NA
7B	Cluster_1169|Contig3|original@1650	203.7	7B	246240284
2B	Cluster_11690|Contig1|original@596	25.8	NA	NA
2A	Cluster_11690|Contig3|original@1587	8.5	NA	NA
4A	Cluster_117|Contig8|likelySeq@805	188.6	NA	NA
1A	Cluster_117|Contig9|original@2312	46.8	NA	NA
1B	Cluster_1171|Contig1|complementarySeq@211	88.6	1B	160769694
1B	Cluster_1171|Contig1|complementarySeq@687	87.4	1B	160769694
3A	Cluster_11715|Contig5|original@1373	57.7	3B	71516936
1B	Cluster_11723|Contig2|likelySeq@538	42.9	NA	NA
7B	Cluster_11724|Contig1|complementarySeq@492	75.2	7B	70806310
7B	Cluster_11724|Contig1|complementarySeq@321	75.2	7B	70806310
4B	Cluster_11725|Contig2|original@1542	86.9	4A	164336307
4B	Cluster_11725|Contig2|original@1679	86.9	4A	164336307
1A	Cluster_11732|Contig1|original@129	2	NA	NA
3A	Cluster_11734|Contig1|original@229	118.4	3A	141938102
3A	Cluster_11738|Contig1|likelySeq@379	146.9	NA	NA
3B	Cluster_11742|Contig1|original@195	178.2	3B	650763358
1B	Cluster_11745|Contig1|original@397	203.1	1A	241397810
6A	Cluster_11749|Contig1|original@535	163.1	6A	199071996
3A	Cluster_11753|Contig2|original@803	72.2	3A	24600624
3A	Cluster_11753|Contig2|original@684	70.7	3A	24600624
7B	Cluster_1176|Contig3|original@643	113.6	7B	187127488
1A	Cluster_11760|Contig1|original@424	137	1A	228942700
4A	Cluster_11763|Contig1|likelySeq@486	92.2	NA	NA
1A	Cluster_11774|Contig1|original@336	66	1A	167345060
1B	Cluster_11776|Contig1|original@1290	83.6	1B	188951618
1A	Cluster_11776|Contig2|original@546	70.8	1A	25382823
1A	Cluster_11776|Contig2|original@740	72.8	1A	25382823
5A	Cluster_1178|Contig2|original@627	105.4	5A	60935955
5A	Cluster_1178|Contig3|original@139	105.8	5B	165435163
6A	Cluster_11788|Contig1|likelySeq@2144	202.5	6A	206122641
6A	Cluster_11788|Contig1|likelySeq@783	203	6A	206122641
6B	Cluster_11788|Contig3|original@357	208	6B	200625764
1A	Cluster_11794|Contig1|complementarySeq@1025	138	1B	271297297
1B	Cluster_11794|Contig1|likelySeq@1040	155.1	1B	271297297
4A	Cluster_118|Contig1|original@919	58.9	4A	43707108
6B	Cluster_11800|Contig1|complementarySeq@177	62.5	6B	32382840
1B	Cluster_1181|Contig2|original@920	189.6	1B	281255827
1B	Cluster_1181|Contig2|original@120	186	1B	281255827
1A	Cluster_1181|Contig4|original@836	169.6	NA	NA
1B	Cluster_1181|Contig5|original@1689	186	NA	NA
1A	Cluster_1181|Contig5|original@830	169.6	NA	NA
6A	Cluster_11814|Contig1|complementarySeq@1624	96.4	6A	171004240
6B	Cluster_11814|Contig1|likelySeq@1424	111.7	NA	NA
5A	Cluster_11816|Contig1|original@1059	240.6	5B	243948884
4B	Cluster_11822|Contig1|likelySeq@1098	99.3	4B	241460421
4A	Cluster_11825|Contig1|original@2306	108.6	NA	NA
4A	Cluster_11825|Contig1|original@282	108.6	NA	NA
6B	Cluster_11826|Contig1|original@257	71.3	NA	NA
6A	Cluster_11826|Contig3|complementarySeq@396	63	6A	26807895
1A	Cluster_11827|Contig2|original@1250	124.8	1A	227519017
1A	Cluster_11827|Contig3|original@152	124.8	1A	227640787
5B	Cluster_1183|Contig1|likelySeq@311	58.9	5B	93134860
1B	Cluster_11832|Contig1|likelySeq@1937	116.3	1B	239749913
3B	Cluster_11839|Contig1|original@772	79.7	3B	73666538
4A	Cluster_11844|Contig1|complementarySeq@662	20.6	NA	NA
4B	Cluster_1185|Contig2|original@96	96.5	NA	NA
6B	Cluster_11851|Contig1|original@275	171.6	6B	195539655
3B	Cluster_11854|Contig1|original@155	178.2	3B	651839060
1B	Cluster_11858|Contig2|original@372	62.8	1B	90879902
3B	Cluster_11859|Contig1|original@283	224	3B	735442005
3B	Cluster_11859|Contig1|original@286	224	3B	735442005
5A	Cluster_11865|Contig1|original@518	220	5A	113378918
5A	Cluster_11865|Contig1|original@282	220.9	5A	113378918
5B	Cluster_11865|Contig3|original@318	183.7	5B	225902236
3A	Cluster_11869|Contig1|complementarySeq@1183	153.6	3A	163171089
1B	Cluster_1187|Contig1|likelySeq@987	59.7	1B	119215249
4A	Cluster_11872|Contig8|original@205	148.4	NA	NA
4A	Cluster_11872|Contig8|original@308	148.4	NA	NA
4A	Cluster_11877|Contig1|likelySeq@1828	77.2	4A	91027367
4A	Cluster_11879|Contig2|complementarySeq@2030	217.9	7A	5985976
5B	Cluster_1189|Contig3|original@1204	64.5	5B	102054065
5B	Cluster_1189|Contig4|original@1187	64.5	5B	102054065
6A	Cluster_11896|Contig2|original@393	110.3	6A	191995648
6A	Cluster_11899|Contig1|complementarySeq@900	47.1	6A	14228868
6B	Cluster_11899|Contig1|likelySeq@903	57.5	6A	14228868
6A	Cluster_11899|Contig2|original@896	44	NA	NA
5B	Cluster_119|Contig5|original@2153	66.6	5B	108044440
5B	Cluster_11901|Contig2|complementarySeq@443	196.5	5B	236998403
2B	Cluster_11905|Contig2|original@455	272.9	2B	340913122
2B	Cluster_11905|Contig5|original@795	272.9	2B	340913122
2A	Cluster_11905|Contig5|original@1304	254.1	2B	340913122
3B	Cluster_1191|Contig1|complementarySeq@1377	110	3B	383214288
3B	Cluster_11918|Contig2|complementarySeq@2128	240.4	3A	179466047
5A	Cluster_1192|Contig2|likelySeq@1303	71.7	NA	NA
2A	Cluster_11929|Contig1|original@394	139	2A	51370184
2A	Cluster_11930|Contig1|complementarySeq@896	109.1	NA	NA
2B	Cluster_11930|Contig1|likelySeq@1262	141.9	2B	78491576
2B	Cluster_11930|Contig2|complementarySeq@990	141.9	NA	NA
2A	Cluster_11930|Contig2|likelySeq@1356	109.1	NA	NA
7B	Cluster_11931|Contig1|complementarySeq@248	40.4	7B	21919604
7A	Cluster_11931|Contig1|complementarySeq@1452	98.7	7B	21919604
6A	Cluster_11936|Contig3|original@252	203.7	6A	204871932
6B	Cluster_11936|Contig4|original@129	208	6A	204871932
6B	Cluster_11936|Contig5|original@879	208	NA	NA
5B	Cluster_1194|Contig3|original@213	204	5B	244625695
5A	Cluster_1194|Contig4|original@319	239.9	5A	122975467
5A	Cluster_1194|Contig5|original@3229	239.9	5A	122975467
6A	Cluster_1195|Contig1|complementarySeq@2217	96.4	6A	176325150
7A	Cluster_11960|Contig3|original@1193	148	7A	97499382
2A	Cluster_11967|Contig1|likelySeq@1146	92.7	2A	180369638
2A	Cluster_11967|Contig1|likelySeq@611	93.3	2A	180369638
6B	Cluster_1197|Contig1|original@494	96.1	6B	160695487
4B	Cluster_11970|Contig2|original@710	89.6	NA	NA
4B	Cluster_11970|Contig4|original@586	89.2	NA	NA
4A	Cluster_1198|Contig1|likelySeq@1892	168.6	NA	NA
7B	Cluster_11995|Contig7|complementarySeq@2841	194.3	NA	NA
7B	Cluster_11995|Contig7|likelySeq@2841	194.3	NA	NA
7A	Cluster_120|Contig13|original@3365	82.5	7A	20092708
7A	Cluster_120|Contig9|complementarySeq@5952	82.5	7A	20028927
7A	Cluster_120|Contig9|likelySeq@6780	82.5	7A	20028927
7A	Cluster_120|Contig9|likelySeq@3132	82.5	7A	20028927
5A	Cluster_1201|Contig5|likelySeq@3490	317.6	5A	146796204
5A	Cluster_1201|Contig5|likelySeq@921	317.6	5A	146796204
4B	Cluster_12012|Contig2|original@1264	89.6	NA	NA
3B	Cluster_12014|Contig1|complementarySeq@878	116.2	3B	445856319
3B	Cluster_12014|Contig1|complementarySeq@900	116.2	3B	445856319
7A	Cluster_12015|Contig1|original@710	7.7	7A	4766325
7A	Cluster_12015|Contig1|original@615	7.7	7A	4766325
4A	Cluster_12015|Contig2|original@859	228.8	4A	213909310
2A	Cluster_12016|Contig1|likelySeq@2952	10.1	NA	NA
2A	Cluster_12016|Contig1|likelySeq@1001	10.1	NA	NA
2B	Cluster_1202|Contig1|original@8754	109.9	2B	42905674
2B	Cluster_1202|Contig11|original@426	109.9	2A	145497710
2B	Cluster_1202|Contig13|original@9277	109.9	2A	145497710
2B	Cluster_1202|Contig14|original@366	109.9	2A	145497710
2B	Cluster_1202|Contig5|original@10551	109.9	2A	145497710
2B	Cluster_1202|Contig6|original@10570	109.9	2A	145497710
2B	Cluster_1202|Contig8|original@8763	109.9	2A	145497710
3B	Cluster_12024|Contig10|original@359	263.2	NA	NA
3B	Cluster_12024|Contig3|complementarySeq@457	262.9	NA	NA
3A	Cluster_12024|Contig5|original@199	247.9	3A	181255706
1B	Cluster_1203|Contig1|original@818	196.7	1B	284148202
3B	Cluster_12036|Contig1|original@354	95.9	1B	269322657
6A	Cluster_12037|Contig4|original@231	88.8	NA	NA
1B	Cluster_1204|Contig4|original@4001	225.1	1A	244399794
1A	Cluster_1204|Contig6|original@249	196	1A	244399794
1A	Cluster_1204|Contig8|original@334	196	1A	244399794
4A	Cluster_12043|Contig3|likelySeq@1338	63.2	4A	64631201
5B	Cluster_12055|Contig1|likelySeq@4069	61.5	5B	160299828
5B	Cluster_12060|Contig1|likelySeq@756	59.4	5B	54547427
2B	Cluster_12067|Contig3|original@345	100.7	NA	NA
3B	Cluster_12068|Contig1|complementarySeq@279	158	3B	616381553
3A	Cluster_12068|Contig1|likelySeq@596	141.2	NA	NA
2A	Cluster_12077|Contig3|original@374	104.9	2A	109110041
7A	Cluster_12078|Contig1|likelySeq@1311	96.2	7A	25048756
3B	Cluster_1208|Contig2|original@409	98.4	NA	NA
2A	Cluster_12083|Contig1|original@4740	193.4	NA	NA
3B	Cluster_12087|Contig2|original@458	202.7	3B	716613763
6B	Cluster_1209|Contig3|original@209	79.9	6B	123156037
6B	Cluster_1209|Contig4|original@7270	79.9	6A	48284777
5B	Cluster_12090|Contig1|original@212	231.7	5B	260144279
1B	Cluster_121|Contig1|complementarySeq@412	73.4	1A	77551373
1B	Cluster_121|Contig1|complementarySeq@780	71.8	1A	77551373
6B	Cluster_1211|Contig2|original@427	158.5	NA	NA
5B	Cluster_12121|Contig1|likelySeq@953	195.6	5B	236434367
1B	Cluster_1213|Contig2|original@2437	8.4	1A	2458400
6A	Cluster_12132|Contig2|likelySeq@1833	49.9	6A	15944813
6B	Cluster_1214|Contig1|original@1289	69.1	6B	130962981
6A	Cluster_1214|Contig2|complementarySeq@2866	62.2	NA	NA
1A	Cluster_12142|Contig1|original@1904	194.1	NA	NA
4B	Cluster_1215|Contig1|original@895	105.3	4B	266797726
4A	Cluster_1215|Contig2|original@245	62.1	4A	123962155
2A	Cluster_1216|Contig2|complementarySeq@1275	112.7	2A	93036884
2A	Cluster_1216|Contig2|complementarySeq@1004	116	2A	93036884
1B	Cluster_12165|Contig1|original@263	42.9	1B	19046356
1A	Cluster_12165|Contig2|original@1849	57.3	1A	12956136
4B	Cluster_12166|Contig1|original@303	139.9	4B	292815095
3A	Cluster_12167|Contig1|complementarySeq@3189	89.9	3A	63577093
3B	Cluster_12167|Contig1|likelySeq@3054	116.2	NA	NA
5B	Cluster_12169|Contig3|original@363	69.6	5B	61181805
6B	Cluster_1217|Contig5|original@2002	85.4	NA	NA
1B	Cluster_12173|Contig2|original@636	163.3	NA	NA
1A	Cluster_1218|Contig19|original@102	80.6	1A	183244895
1B	Cluster_1218|Contig22|original@177	95.8	1B	292971162
1A	Cluster_1218|Contig23|original@104	80.6	1A	183244895
1B	Cluster_1218|Contig6|original@186	95.8	1B	188026914
3A	Cluster_12182|Contig1|complementarySeq@1321	72.2	3A	21473173
3B	Cluster_12187|Contig1|original@610	85.6	3B	131867990
3A	Cluster_12187|Contig2|original@326	72.2	3B	131867990
3B	Cluster_1219|Contig2|original@967	98.4	NA	NA
2B	Cluster_12193|Contig1|complementarySeq@413	138	2A	172002085
7A	Cluster_12194|Contig1|complementarySeq@391	97.2	7A	34167592
5A	Cluster_1220|Contig1|complementarySeq@164	286.7	4B	308532428
5A	Cluster_1220|Contig1|likelySeq@164	286.7	4B	308532428
1B	Cluster_12203|Contig2|complementarySeq@1431	225.2	1A	243984733
1B	Cluster_12203|Contig2|likelySeq@560	225.7	1B	294440448
1B	Cluster_12203|Contig2|likelySeq@1431	225.2	1B	294440448
4A	Cluster_12204|Contig1|likelySeq@2065	59.3	4A	72657121
4A	Cluster_12204|Contig2|original@1322	58.9	4B	267369901
5A	Cluster_12209|Contig3|original@374	210.8	5A	105814700
5A	Cluster_12209|Contig3|original@437	210.8	5A	105814700
1B	Cluster_1221|Contig1|original@207	201	1B	285248685
2A	Cluster_12212|Contig1|complementarySeq@1194	158.6	2A	26550840
2A	Cluster_12212|Contig1|likelySeq@1228	158.8	2A	26550840
4A	Cluster_1223|Contig2|original@141	109.4	4A	100234769
4A	Cluster_1223|Contig2|original@301	109.4	4A	100234769
2A	Cluster_12235|Contig1|complementarySeq@489	192.8	2A	227692732
2A	Cluster_12235|Contig1|likelySeq@801	193	2A	227692732
2A	Cluster_12235|Contig1|likelySeq@489	192.8	2A	227692732
2B	Cluster_12235|Contig2|original@402	209.6	2B	294771561
3A	Cluster_12240|Contig2|original@1801	126.8	3A	151708248
1B	Cluster_1225|Contig1|complementarySeq@305	61.8	1B	58314883
2B	Cluster_12255|Contig1|complementarySeq@640	188.3	NA	NA
2A	Cluster_12255|Contig1|likelySeq@652	164.9	NA	NA
2A	Cluster_12255|Contig1|likelySeq@792	165.2	NA	NA
3A	Cluster_1226|Contig3|likelySeq@975	138.4	NA	NA
5B	Cluster_12261|Contig4|original@103	237.9	5B	259475760
7B	Cluster_12266|Contig1|complementarySeq@1165	121.6	7B	212558551
1A	Cluster_1227|Contig1|original@243	103.4	1A	205280152
1B	Cluster_1227|Contig2|complementarySeq@196	118.5	1A	205280152
1B	Cluster_1227|Contig2|likelySeq@196	118.5	NA	NA
2A	Cluster_12274|Contig1|original@360	23.8	2B	12074373
2B	Cluster_12274|Contig4|original@719	51.5	2A	8485257
2A	Cluster_12280|Contig1|original@963	163.3	2A	221682306
2A	Cluster_12280|Contig1|original@945	163.3	2A	221682306
7A	Cluster_12287|Contig1|complementarySeq@640	87.6	NA	NA
7B	Cluster_12287|Contig1|likelySeq@471	23.2	NA	NA
1B	Cluster_1229|Contig10|complementarySeq@1689	78.9	1B	142767129
1B	Cluster_1229|Contig10|complementarySeq@843	78.3	1B	142767129
1A	Cluster_1229|Contig10|likelySeq@1670	72.1	NA	NA
6B	Cluster_1229|Contig6|likelySeq@2169	82.2	6B	40607287
3A	Cluster_12296|Contig3|original@139	254.6	3A	183748463
3A	Cluster_12298|Contig2|likelySeq@3284	72.2	3B	126539108
6B	Cluster_12307|Contig1|likelySeq@769	64.1	6B	34005470
7A	Cluster_12316|Contig2|original@585	218.2	7A	162627692
7B	Cluster_12316|Contig3|original@277	152.1	NA	NA
5A	Cluster_12318|Contig2|original@788	150.2	5A	88949911
5A	Cluster_12318|Contig2|original@758	150.2	5A	88949911
2B	Cluster_1232|Contig1|complementarySeq@260	200.4	2B	280682330
5B	Cluster_12320|Contig3|complementarySeq@741	66.9	NA	NA
5A	Cluster_12320|Contig3|likelySeq@1587	82.3	NA	NA
3A	Cluster_12325|Contig2|original@2012	248.8	NA	NA
3B	Cluster_12325|Contig3|original@767	263.7	3B	768812970
5B	Cluster_1235|Contig2|complementarySeq@256	210.4	5A	127681485
5B	Cluster_1235|Contig2|likelySeq@256	210.4	5B	245066184
3A	Cluster_12358|Contig1|complementarySeq@476	89.9	3B	461415906
3B	Cluster_12358|Contig1|likelySeq@1578	117	3B	461415906
3A	Cluster_12358|Contig2|original@417	90.1	3A	108372018
3B	Cluster_12358|Contig3|original@568	117	3B	461415906
6A	Cluster_12362|Contig2|original@674	180.4	6A	201923450
4B	Cluster_12367|Contig3|original@1319	137.2	4B	299324005
4B	Cluster_12370|Contig2|original@637	64	NA	NA
5A	Cluster_12374|Contig1|original@333	233.8	NA	NA
5A	Cluster_12374|Contig1|original@410	231.7	NA	NA
6A	Cluster_12376|Contig1|complementarySeq@741	154.5	6A	197461900
6B	Cluster_12376|Contig1|likelySeq@738	163.4	6B	191718369
4A	Cluster_1239|Contig2|complementarySeq@1871	95.8	4A	144946010
7A	Cluster_12392|Contig3|original@657	198.4	NA	NA
7A	Cluster_1240|Contig1|original@163	217.9	7B	230947217
7B	Cluster_1240|Contig2|original@305	149.3	7A	161834289
7A	Cluster_1240|Contig3|original@1260	217.9	7A	161834289
7A	Cluster_1240|Contig3|original@1112	217.9	7A	161834289
7B	Cluster_1240|Contig4|original@1358	152.1	7B	230947217
7B	Cluster_1240|Contig4|original@918	149.3	7B	230947217
2B	Cluster_12405|Contig3|original@3281	169.4	2B	221060105
4B	Cluster_12409|Contig1|original@632	125.9	NA	NA
4B	Cluster_12409|Contig1|original@154	125.9	NA	NA
4B	Cluster_12409|Contig2|original@1889	125.9	NA	NA
4B	Cluster_12409|Contig4|original@658	125.9	NA	NA
5B	Cluster_12425|Contig1|original@242	174.3	5B	217712236
5A	Cluster_1243|Contig1|original@1442	70.8	NA	NA
5A	Cluster_1243|Contig2|original@897	70.3	NA	NA
5A	Cluster_1243|Contig6|original@1533	70.8	NA	NA
1A	Cluster_12438|Contig1|original@989	183.4	1A	240474227
1A	Cluster_12438|Contig3|original@366	183.4	1A	240474227
7A	Cluster_12444|Contig2|original@214	24.6	NA	NA
3B	Cluster_12445|Contig2|original@397	236.6	3B	741784994
7A	Cluster_12467|Contig1|original@448	142.3	NA	NA
5A	Cluster_1247|Contig2|original@622	200.8	5A	103333009
3A	Cluster_1248|Contig1|original@256	192.2	NA	NA
2A	Cluster_1249|Contig1|original@355	107.5	2B	74308521
2A	Cluster_1249|Contig3|original@2919	107.5	2A	111669463
2B	Cluster_12493|Contig1|original@533	208.3	2B	285281167
2A	Cluster_12493|Contig2|original@191	190.5	2A	230183330
5A	Cluster_12497|Contig2|original@1400	97.5	5B	167601666
1B	Cluster_12499|Contig3|original@578	170.3	NA	NA
1B	Cluster_12499|Contig3|original@1525	174.1	NA	NA
7B	Cluster_125|Contig1|original@1985	101.7	7B	188817601
3A	Cluster_12504|Contig1|original@366	50	3A	8385036
3B	Cluster_12504|Contig2|original@235	65.5	3B	58952210
1B	Cluster_12507|Contig3|original@467	133.3	1B	241499168
1A	Cluster_12508|Contig1|complementarySeq@216	69.8	1A	33673889
1B	Cluster_12508|Contig1|likelySeq@201	78.9	1B	142571832
3A	Cluster_1251|Contig2|complementarySeq@569	223.8	3A	178211465
3A	Cluster_1251|Contig2|complementarySeq@605	223.8	3A	178211465
3A	Cluster_1251|Contig2|likelySeq@605	223.8	NA	NA
7B	Cluster_12511|Contig1|original@933	165.4	NA	NA
7B	Cluster_12511|Contig1|original@1134	165.4	NA	NA
6A	Cluster_12516|Contig1|original@244	180	1B	14863432
7A	Cluster_12519|Contig1|original@358	4.2	7A	742559
7A	Cluster_12519|Contig1|original@873	4.2	7A	742559
1B	Cluster_1252|Contig5|original@781	46.5	NA	NA
3B	Cluster_12520|Contig1|complementarySeq@906	141.8	NA	NA
7B	Cluster_12529|Contig1|likelySeq@1119	148.3	7B	229930091
4A	Cluster_12532|Contig5|original@679	228.4	NA	NA
2B	Cluster_12546|Contig4|original@718	81.9	NA	NA
7B	Cluster_12548|Contig1|original@2603	82	7B	42922089
7B	Cluster_1255|Contig2|original@3170	79.6	7B	60512436
6A	Cluster_12551|Contig1|original@788	189.9	6A	206244631
2A	Cluster_1256|Contig3|original@451	228.9	2B	319591958
2A	Cluster_1256|Contig4|original@444	228.9	2A	241705062
5B	Cluster_12561|Contig3|original@385	25.8	5B	7913677
5B	Cluster_12561|Contig5|likelySeq@1091	25.8	NA	NA
1B	Cluster_12564|Contig1|less_than_5_individuals|original@159	98.6	4A	3514296
1A	Cluster_1257|Contig1|original@2535	77	NA	NA
1A	Cluster_1257|Contig2|original@1306	77	NA	NA
3A	Cluster_1257|Contig4|original@905	234.7	3B	759889906
3B	Cluster_1257|Contig5|original@823	252.5	3B	759889906
2A	Cluster_12584|Contig4|original@140	255	2A	246621322
2A	Cluster_12584|Contig4|original@153	255.1	2A	246621322
7A	Cluster_12589|Contig2|likelySeq@1124	93.3	7A	25209491
7A	Cluster_12589|Contig2|likelySeq@1037	94	7A	25209491
5A	Cluster_12590|Contig2|original@361	75.9	NA	NA
2A	Cluster_126|Contig1|original@2866	112.7	2A	77600956
5B	Cluster_12600|Contig1|original@326	55.3	5B	64735961
4B	Cluster_12607|Contig1|original@629	80.5	4B	169076461
4A	Cluster_12607|Contig4|complementarySeq@231	83.3	NA	NA
1B	Cluster_12609|Contig2|complementarySeq@2100	57	NA	NA
1B	Cluster_12609|Contig2|likelySeq@1057	57	1B	110369722
1B	Cluster_12609|Contig2|likelySeq@2100	57	1B	110369722
5A	Cluster_12621|Contig1|original@209	113.7	5B	148983596
7A	Cluster_12637|Contig2|original@662	137.3	7B	65329740
1B	Cluster_12653|Contig1|complementarySeq@1319	69.1	1B	160517929
2B	Cluster_12656|Contig1|complementarySeq@585	282.4	2B	340750501
2B	Cluster_12656|Contig1|complementarySeq@570	281	2B	340750501
3B	Cluster_12668|Contig4|original@700	9	3B	13944796
3B	Cluster_12668|Contig5|original@241	8.5	3B	4099450
3A	Cluster_12668|Contig6|original@709	9.89999999999998	3B	4099450
5B	Cluster_1267|Contig2|original@1119	179.9	5A	113446450
5A	Cluster_1267|Contig3|original@1448	216.3	5A	113446450
5A	Cluster_1267|Contig4|original@2186	216.3	5A	113446450
3B	Cluster_12671|Contig1|original@706	43.8	NA	NA
1A	Cluster_12678|Contig1|complementarySeq@1936	74.8	NA	NA
1A	Cluster_12678|Contig1|complementarySeq@2210	74.8	NA	NA
7B	Cluster_12684|Contig2|original@176	31.3	7B	15795338
7B	Cluster_12684|Contig2|original@320	31.3	7B	15795338
1B	Cluster_127|Contig1|original@135	80.8	1A	26195478
3B	Cluster_12701|Contig2|likelySeq@1182	117	3B	438624284
2A	Cluster_12705|Contig1|original@1057	236.8	NA	NA
1A	Cluster_1271|Contig3|original@69	112.6	1A	219636170
7B	Cluster_12712|Contig1|original@63	12.8	NA	NA
3B	Cluster_12723|Contig1|original@299	93.3	3B	163358436
2A	Cluster_12729|Contig2|original@1453	93.7	2A	166905628
6B	Cluster_12731|Contig2|complementarySeq@1316	54.7	6B	12422714
6B	Cluster_12731|Contig2|complementarySeq@1134	54.7	6B	12422714
6A	Cluster_12731|Contig2|likelySeq@1241	35.6	6B	12422714
6A	Cluster_12731|Contig2|likelySeq@1149	32.2	6B	12422714
6B	Cluster_12731|Contig3|original@456	53.8	6B	12422714
5A	Cluster_12743|Contig2|complementarySeq@689	39.5	NA	NA
6A	Cluster_12746|Contig2|original@360	47.1	6A	14233521
3B	Cluster_12751|Contig1|likelySeq@1242	106.8	3B	250737436
5B	Cluster_12758|Contig2|original@204	85	NA	NA
5A	Cluster_12758|Contig2|original@1057	122.7	NA	NA
7A	Cluster_12768|Contig1|original@73	252.6	NA	NA
7B	Cluster_1277|Contig1|original@312	75.2	7A	44028346
5A	Cluster_12772|Contig3|original@959	237.7	NA	NA
2B	Cluster_12782|Contig2|original@286	98.7	2B	32188178
2A	Cluster_12785|Contig1|original@1058	135.5	2B	163935005
3A	Cluster_12786|Contig1|complementarySeq@993	122.2	NA	NA
7A	Cluster_12787|Contig3|original@979	143	7A	62620068
6B	Cluster_12795|Contig1|likelySeq@574	92.3	6B	40190563
7A	Cluster_12805|Contig1|original@1150	61.7	7A	17046155
4A	Cluster_12811|Contig1|original@1316	50.8	4A	29401915
5B	Cluster_12812|Contig2|likelySeq@757	161.4	5A	103622729
1A	Cluster_12819|Contig1|original@414	141.3	NA	NA
1A	Cluster_1282|Contig1|likelySeq@213	72.3	NA	NA
2A	Cluster_12823|Contig3|original@239	112.7	2A	31615872
5A	Cluster_12837|Contig2|original@532	221.8	5A	114205820
2B	Cluster_12841|Contig2|likelySeq@113	209.3	NA	NA
2B	Cluster_12855|Contig1|original@714	133.4	2B	203615066
4B	Cluster_12856|Contig1|original@222	1.4	4B	632112
2A	Cluster_1286|Contig1|original@1688	128.8	2B	190168977
2A	Cluster_1286|Contig3|original@1756	128.8	2B	190168977
7A	Cluster_12866|Contig2|original@1627	142.3	NA	NA
5A	Cluster_1287|Contig13|original@1001	317.6	4B	316796945
5A	Cluster_1287|Contig17|original@1425	317.6	5A	147627915
5A	Cluster_1287|Contig19|original@1081	317.6	5A	147627915
5A	Cluster_1287|Contig7|original@1198	317.6	5A	147627915
7A	Cluster_12870|Contig4|original@320	42.6	NA	NA
2A	Cluster_12877|Contig1|original@358	128.8	2B	119864621
4B	Cluster_1288|Contig2|original@142	156.9	4B	308137819
4B	Cluster_1288|Contig2|original@161	159.1	4B	308137819
7A	Cluster_12880|Contig1|original@213	192.8	7A	150174973
3A	Cluster_12881|Contig1|original@609	150.2	3A	160621734
5A	Cluster_12896|Contig1|original@342	314.6	5A	148194179
3B	Cluster_129|Contig1|original@1287	147.2	3B	571456581
3B	Cluster_129|Contig3|original@1011	147.2	3B	571456581
7A	Cluster_12902|Contig1|likelySeq@335	122.7	7A	49428746
7A	Cluster_12902|Contig2|complementarySeq@723	122.7	7A	49428746
6B	Cluster_12903|Contig2|original@566	148.1	NA	NA
5A	Cluster_12906|Contig3|complementarySeq@651	220.9	5B	224964956
5A	Cluster_12906|Contig3|complementarySeq@748	220.8	5B	224964956
1A	Cluster_1291|Contig1|original@130	70.8	1A	60961300
4B	Cluster_12911|Contig3|original@464	100.9	4A	60896230
3A	Cluster_1292|Contig2|original@87	155.9	3A	162893134
3B	Cluster_12921|Contig1|original@127	118	3B	460018481
3A	Cluster_12921|Contig3|original@1371	90.8	3A	103372807
7A	Cluster_1293|Contig1|original@351	94	7A	27025106
7A	Cluster_1293|Contig3|original@2505	94	7A	27025106
4A	Cluster_1294|Contig2|original@1738	90.4	4A	99879913
7B	Cluster_12941|Contig2|original@989	192.3	7B	239351195
7B	Cluster_12941|Contig2|original@585	192.3	7B	239351195
2A	Cluster_12947|Contig3|original@310	141.8	2A	206116057
5B	Cluster_12965|Contig4|original@346	162.1	NA	NA
3A	Cluster_12972|Contig2|original@645	187.8	NA	NA
3A	Cluster_12977|Contig2|original@259	181.2	3A	168349667
2B	Cluster_12989|Contig2|likelySeq@724	51.5	2A	8521338
2B	Cluster_130|Contig3|original@101	214.6	2B	293801528
2A	Cluster_130|Contig6|original@85	196.7	2A	222488102
5B	Cluster_13000|Contig5|original@961	72.6	5B	166056266
3A	Cluster_13003|Contig4|complementarySeq@665	122.2	NA	NA
6A	Cluster_13008|Contig1|original@218	170.4	6A	201471628
5B	Cluster_13009|Contig2|original@386	64.5	5B	105896118
2B	Cluster_1301|Contig4|original@1925	144.9	2B	212005535
3B	Cluster_13010|Contig2|complementarySeq@3020	163	3B	631389181
6B	Cluster_13015|Contig1|original@274	118.2	NA	NA
5A	Cluster_13017|Contig1|original@433	266.6	NA	NA
5A	Cluster_13017|Contig1|original@1145	266.6	NA	NA
5A	Cluster_13017|Contig2|original@435	266.6	3B	119194078
4B	Cluster_13020|Contig1|likelySeq@304	99.3	NA	NA
5B	Cluster_13025|Contig1|original@568	35.4	NA	NA
3B	Cluster_13026|Contig1|original@155	156.7	NA	NA
3B	Cluster_13030|Contig2|complementarySeq@441	87.6	3B	137043367
5A	Cluster_13043|Contig1|original@2171	211	5B	213957678
4B	Cluster_13054|Contig2|original@3053	117	NA	NA
4A	Cluster_1306|Contig2|complementarySeq@180	83.5	4A	151016184
4A	Cluster_1306|Contig2|complementarySeq@139	83.1	4A	151016184
2A	Cluster_13061|Contig3|original@762	112.7	2B	113518249
7A	Cluster_13088|Contig2|original@337	283.3	7A	181117620
7A	Cluster_13088|Contig2|original@276	281.8	7A	181117620
2A	Cluster_13090|Contig1|likelySeq@470	96.8	2A	136255646
1B	Cluster_13093|Contig2|original@182	62.8	NA	NA
4B	Cluster_13093|Contig3|likelySeq@177	89.6	NA	NA
3A	Cluster_131|Contig2|likelySeq@892	75.3	3A	27657328
5B	Cluster_1310|Contig3|original@3824	169.7	5A	105443745
5A	Cluster_1311|Contig10|original@1218	71.7	NA	NA
5A	Cluster_1311|Contig7|original@224	71.7	NA	NA
2A	Cluster_13110|Contig3|original@390	251.3	2B	334689869
5A	Cluster_13124|Contig1|complementarySeq@613	74.8	5A	16225727
4A	Cluster_13126|Contig1|complementarySeq@2217	132.2	4A	173980811
2A	Cluster_13127|Contig2|original@159	15.1	2B	4625047
2B	Cluster_13127|Contig4|original@1577	182.3	NA	NA
2B	Cluster_13127|Contig5|original@1388	35.5	2B	4625047
2B	Cluster_13127|Contig6|original@417	35.5	2B	4625047
2A	Cluster_13127|Contig8|original@1278	15.1	2A	4882731
5A	Cluster_13128|Contig1|original@886	216.8	NA	NA
2A	Cluster_1315|Contig1|original@940	21.9	NA	NA
2B	Cluster_1315|Contig2|original@974	49.7	NA	NA
6A	Cluster_13159|Contig1|likelySeq@427	91.3	6A	170879074
4A	Cluster_1316|Contig5|original@422	228.4	NA	NA
4A	Cluster_1316|Contig6|original@520	228.4	NA	NA
4B	Cluster_1317|Contig1|complementarySeq@291	58.3	4B	12515343
5B	Cluster_13172|Contig2|complementarySeq@617	145	5B	204296828
5B	Cluster_13172|Contig2|complementarySeq@587	144.4	5B	204296828
6B	Cluster_13175|Contig2|original@196	69.1	NA	NA
1B	Cluster_13188|Contig1|original@552	135.3	1B	241598966
3B	Cluster_13192|Contig2|original@139	147.2	3B	478855153
7A	Cluster_13194|Contig1|likelySeq@511	278.5	NA	NA
3B	Cluster_1320|Contig5|original@54	210.6	3A	98181912
1B	Cluster_13201|Contig1|likelySeq@219	138.2	1A	222073103
2B	Cluster_1321|Contig2|original@1743	242.9	2B	329336495
2B	Cluster_1321|Contig3|original@1629	242.9	2B	329336495
7B	Cluster_13212|Contig1|original@1919	68	7B	53912763
5B	Cluster_1322|Contig1|original@1800	213.7	NA	NA
5B	Cluster_1322|Contig2|original@1311	213.7	5B	252759340
5B	Cluster_1322|Contig2|original@1062	213.7	5B	252759340
2B	Cluster_13221|Contig1|original@337	138.2	2B	211078228
2A	Cluster_13221|Contig2|original@537	105.5	2A	181680924
4B	Cluster_1323|Contig4|likelySeq@1049	85.1	4B	108215742
5A	Cluster_13231|Contig1|original@1576	279.7	5A	133246504
2B	Cluster_13233|Contig1|original@213	155.8	2B	119864621
4A	Cluster_1324|Contig2|original@204	89.9	NA	NA
4A	Cluster_1324|Contig2|original@1542	90.4	NA	NA
4A	Cluster_1324|Contig4|original@242	90.4	NA	NA
5B	Cluster_13247|Contig1|complementarySeq@362	277.3	NA	NA
5B	Cluster_13247|Contig1|likelySeq@362	277.3	NA	NA
5B	Cluster_13247|Contig2|original@157	277.3	NA	NA
4A	Cluster_13247|Contig3|original@156	126.1	NA	NA
2B	Cluster_13249|Contig1|original@329	256.1	NA	NA
3B	Cluster_13250|Contig1|original@1611	182.1	NA	NA
1A	Cluster_13257|Contig1|original@341	60.4	1A	14048794
1A	Cluster_13259|Contig1|original@425	194.1	1A	244118155
1A	Cluster_13259|Contig4|original@1289	193.7	1A	244118155
2A	Cluster_13265|Contig1|original@563	249.3	2A	253895173
2B	Cluster_13265|Contig3|original@812	262.8	2A	253895173
6A	Cluster_13269|Contig1|original@2450	32.3	NA	NA
5A	Cluster_1327|Contig1|likelySeq@1037	237.7	5A	122273394
3A	Cluster_13271|Contig1|complementarySeq@1936	90.1	3A	107292206
4A	Cluster_13280|Contig2|original@149	59.3	4A	41862097
4A	Cluster_13280|Contig2|original@936	59.3	4A	41862097
7B	Cluster_1329|Contig5|original@825	102	NA	NA
7B	Cluster_1329|Contig6|original@1066	102	7B	174034834
7B	Cluster_1329|Contig7|original@1015	102	7B	174034834
7B	Cluster_13298|Contig1|original@1774	114	NA	NA
4B	Cluster_133|Contig8|original@649	89.2	NA	NA
4A	Cluster_1330|Contig1|original@1101	100.9	4A	140350786
4A	Cluster_1330|Contig4|original@1257	100.9	4A	140350786
1B	Cluster_13304|Contig1|original@1111	62.8	1B	104797474
5B	Cluster_13317|Contig1|original@747	248.4	NA	NA
3A	Cluster_1332|Contig11|original@154	145.5	NA	NA
3B	Cluster_1332|Contig6|complementarySeq@612	162.9	3B	626046628
1B	Cluster_13329|Contig1|likelySeq@1212	47.5	1B	105023163
5B	Cluster_13346|Contig3|likelySeq@789	170.3	5B	213870375
3B	Cluster_13366|Contig1|original@369	263.9	3B	770579648
3A	Cluster_13366|Contig2|original@484	253	3B	770307194
3A	Cluster_13366|Contig2|original@463	252.2	3B	770307194
5B	Cluster_13368|Contig1|complementarySeq@1867	156.4	5B	207819770
5B	Cluster_13368|Contig1|complementarySeq@1448	156.4	5B	207819770
5A	Cluster_13368|Contig1|likelySeq@1700	185.8	5A	101272796
7B	Cluster_13370|Contig1|original@1886	223	7A	178991439
7A	Cluster_13370|Contig4|original@1624	280.7	7A	178991439
7A	Cluster_13370|Contig4|original@167	281	7A	178991439
6A	Cluster_13378|Contig2|original@249	50.4	6A	20500954
7A	Cluster_13379|Contig1|likelySeq@256	117.2	7A	47778855
4B	Cluster_13394|Contig2|original@463	137.6	4B	299543028
2A	Cluster_13398|Contig1|original@178	34.8	NA	NA
4B	Cluster_13401|Contig3|original@695	128.9	NA	NA
7A	Cluster_13413|Contig3|original@717	61.5	4A	194006792
2B	Cluster_13418|Contig2|original@289	103.3	2B	44727261
1B	Cluster_1342|Contig2|complementarySeq@169	95.8	1B	195906037
1B	Cluster_1342|Contig2|likelySeq@169	95.8	1B	195906037
2A	Cluster_1343|Contig1|complementarySeq@965	112.9	2A	160640160
2A	Cluster_1343|Contig2|complementarySeq@1480	112.7	2A	160640160
3B	Cluster_1344|Contig5|original@289	247.4	NA	NA
3B	Cluster_1344|Contig5|original@438	246.9	NA	NA
3B	Cluster_13440|Contig2|original@203	6.30000000000001	3B	7797083
2A	Cluster_13442|Contig1|original@683	107.5	2B	249648631
3A	Cluster_13445|Contig1|original@166	127.9	NA	NA
2A	Cluster_13446|Contig1|original@270	93.3	2B	46680172
2A	Cluster_13446|Contig1|original@335	93.7	2B	46680172
7A	Cluster_13449|Contig1|original@1027	132.1	7A	67546890
1A	Cluster_13450|Contig1|original@427	70.8	1A	39015095
6A	Cluster_13454|Contig1|original@627	185.1	6A	202891767
6B	Cluster_13454|Contig2|original@1434	193.6	6B	199212365
6B	Cluster_13454|Contig3|original@560	193.6	6A	202891767
6A	Cluster_13457|Contig1|original@1583	104.1	6B	158665456
6A	Cluster_13457|Contig2|original@450	103.8	6A	165232803
2A	Cluster_1346|Contig1|original@1241	136.1	NA	NA
1B	Cluster_1347|Contig1|original@1330	113.8	NA	NA
2B	Cluster_1348|Contig3|complementarySeq@2554	193.9	2B	269609536
1A	Cluster_13489|Contig1|complementarySeq@348	50	1A	9900420
1B	Cluster_13489|Contig1|likelySeq@455	39	NA	NA
5A	Cluster_13490|Contig1|original@1111	290.5	5A	138530216
4B	Cluster_13493|Contig2|original@236	141.3	NA	NA
5B	Cluster_135|Contig6|original@292	237.9	5B	260193819
4A	Cluster_13506|Contig3|complementarySeq@659	55.5	4A	28493626
2A	Cluster_13507|Contig1|original@225	168.1	2A	88742503
4A	Cluster_1351|Contig1|original@1044	66.4	4A	67889126
4A	Cluster_1351|Contig3|original@1030	66.4	4A	67889126
2A	Cluster_13513|Contig1|complementarySeq@312	205.1	2B	313190567
3A	Cluster_13516|Contig1|original@206	255.2	NA	NA
1B	Cluster_13520|Contig1|original@956	101	NA	NA
4B	Cluster_13538|Contig1|original@214	67.7	4B	46271121
4B	Cluster_13538|Contig1|original@127	67.7	4B	46271121
1A	Cluster_1355|Contig1|original@277	70.8	1B	160204594
4B	Cluster_13557|Contig2|original@357	89.6	4B	123734979
4B	Cluster_13569|Contig1|original@367	132.1	4B	279001726
2A	Cluster_136|Contig1|complementarySeq@280	113.2	NA	NA
5B	Cluster_1360|Contig1|original@258	117.7	5B	193839353
4A	Cluster_13606|Contig1|complementarySeq@1934	67.3	4A	33568356
2B	Cluster_13613|Contig1|likelySeq@967	155.8	2B	119864621
2A	Cluster_1362|Contig1|original@631	96.8	2A	125613961
2A	Cluster_1362|Contig3|original@2587	96.8	2A	125613961
2A	Cluster_1362|Contig4|original@2103	96.8	NA	NA
7B	Cluster_13623|Contig2|original@373	141.5	NA	NA
2A	Cluster_13634|Contig1|original@391	228.5	2A	241135858
2A	Cluster_13634|Contig1|original@559	228.5	2A	241135858
2B	Cluster_13634|Contig2|original@1405	234.2	2B	323088727
2B	Cluster_13634|Contig2|original@260	234.2	2B	323088727
2A	Cluster_13634|Contig3|original@201	228.9	2A	241135858
4A	Cluster_13636|Contig1|likelySeq@729	90.4	4B	96771326
4B	Cluster_13637|Contig1|original@1284	89.6	NA	NA
5A	Cluster_13648|Contig2|original@896	71.7	NA	NA
4B	Cluster_13655|Contig1|original@1151	82	4B	203596707
2A	Cluster_1366|Contig1|original@414	207.9	NA	NA
4A	Cluster_1366|Contig5|original@632	188.6	NA	NA
4B	Cluster_13662|Contig1|original@1179	89.6	NA	NA
7B	Cluster_13666|Contig2|original@1023	24.2	7B	14138195
7B	Cluster_13666|Contig2|original@84	24.2	7B	14138195
2A	Cluster_13670|Contig1|complementarySeq@265	112.7	2B	120986573
2A	Cluster_1368|Contig2|original@534	172.2	NA	NA
3A	Cluster_13680|Contig2|complementarySeq@663	161.9	NA	NA
3B	Cluster_13680|Contig2|likelySeq@874	184.9	3B	373045443
1B	Cluster_13685|Contig1|likelySeq@373	76	1B	161456349
4B	Cluster_13695|Contig3|original@415	89.6	4A	9266737
6A	Cluster_13696|Contig1|original@711	61.3	6A	33118917
6A	Cluster_13696|Contig3|original@1365	61.3	6A	33118917
2A	Cluster_1371|Contig1|original@361	112.7	2A	86747036
2B	Cluster_1371|Contig4|complementarySeq@3613	144.9	2B	99044345
2B	Cluster_1371|Contig4|likelySeq@3613	144.9	2B	99044345
4B	Cluster_13719|Contig2|original@557	89.6	4B	126046735
6A	Cluster_13731|Contig1|complementarySeq@590	63	NA	NA
4A	Cluster_13749|Contig3|original@1859	87	4A	163978229
1B	Cluster_13753|Contig2|likelySeq@367	78.3	1B	184044180
1B	Cluster_13753|Contig2|likelySeq@494	80.8	1B	184044180
6A	Cluster_13758|Contig4|original@182	4.89999999999998	6A	3654157
3B	Cluster_1376|Contig1|original@158	242.9	3A	180367024
2A	Cluster_13762|Contig1|original@119	216	NA	NA
4A	Cluster_13768|Contig1|complementarySeq@354	69.2	4A	59392269
3B	Cluster_1377|Contig3|original@104	153.8	3B	594178098
5B	Cluster_13775|Contig2|complementarySeq@1267	224.6	5B	255761124
5B	Cluster_13775|Contig2|likelySeq@931	224.6	5B	255761124
5B	Cluster_13775|Contig2|likelySeq@565	224.6	5B	255761124
4B	Cluster_13778|Contig1|original@2104	138.5	NA	NA
2A	Cluster_13791|Contig2|original@722	215.7	2A	239251429
4B	Cluster_13797|Contig1|complementarySeq@535	163.4	4B	310284115
5A	Cluster_13797|Contig1|likelySeq@211	294.9	5A	139442800
5B	Cluster_1380|Contig1|complementarySeq@2456	216.6	5B	247069730
5B	Cluster_1380|Contig2|complementarySeq@1019	216.6	5B	247069730
7B	Cluster_13807|Contig1|original@490	141.9	7B	221346392
4B	Cluster_13810|Contig1|complementarySeq@608	89.2	4B	208057936
3A	Cluster_1383|Contig2|original@3043	111.4	3B	549807083
2B	Cluster_13838|Contig1|likelySeq@540	156	2B	98053571
3B	Cluster_1384|Contig1|original@2574	1	NA	NA
3B	Cluster_1384|Contig12|original@1474	1.20000000000005	NA	NA
3B	Cluster_1384|Contig7|original@3101	1.20000000000005	NA	NA
5A	Cluster_1385|Contig9|original@364	82	NA	NA
3B	Cluster_13857|Contig1|likelySeq@1433	175.5	3B	649036524
1A	Cluster_1386|Contig2|original@880	1.29999999999998	1A	151839
6B	Cluster_1386|Contig3|original@617	72.1	6B	24827758
1B	Cluster_1386|Contig4|original@440	0.4	NA	NA
7B	Cluster_13866|Contig2|original@785	106.8	7B	176029359
2B	Cluster_13870|Contig2|likelySeq@1008	266.2	2B	335044534
6A	Cluster_13877|Contig9|original@303	16.8	6A	5486402
1B	Cluster_13887|Contig1|original@320	77.9	1A	56223382
2A	Cluster_13888|Contig2|complementarySeq@343	59	2A	16583622
4B	Cluster_139|Contig1|original@2047	66.6	4A	156185572
4A	Cluster_139|Contig12|original@1047	96.8	4A	156185572
4A	Cluster_139|Contig2|original@2444	96.8	4A	156185572
1B	Cluster_1390|Contig1|original@350	84.4	1B	168218994
2B	Cluster_13900|Contig1|original@401	33.3	2B	6465519
2A	Cluster_13900|Contig2|original@528	13.2	2B	6465519
4A	Cluster_13909|Contig1|original@1408	59.3	4B	250001668
4A	Cluster_13909|Contig2|original@253	59.3	NA	NA
2B	Cluster_1391|Contig1|original@2706	279.3	2B	342137448
2B	Cluster_1391|Contig2|original@1578	282.4	2B	342137448
2B	Cluster_1391|Contig3|original@1309	282.4	NA	NA
3B	Cluster_13912|Contig1|original@144	244.9	3A	181057070
3B	Cluster_13912|Contig2|likelySeq@1918	245.2	3B	750796125
1B	Cluster_13919|Contig1|original@1012	65.6	NA	NA
1B	Cluster_13919|Contig2|original@800	65.6	NA	NA
1B	Cluster_13919|Contig4|original@152	65.6	NA	NA
7A	Cluster_13930|Contig2|original@227	70.9	7A	18794299
2A	Cluster_13934|Contig1|original@161	59	2A	17287273
1B	Cluster_1394|Contig1|original@357	177.8	NA	NA
1B	Cluster_1394|Contig1|original@303	178.5	NA	NA
3B	Cluster_13946|Contig1|original@472	204.8	3B	718746320
1B	Cluster_13948|Contig3|likelySeq@782	77.2	1B	186142105
4B	Cluster_1395|Contig1|original@226	113.9	4B	255330665
4A	Cluster_1395|Contig2|complementarySeq@3160	59.3	4A	111471395
2A	Cluster_13952|Contig2|complementarySeq@1067	204.3	2A	221969353
3B	Cluster_13960|Contig1|original@836	79.7	3B	74857196
6A	Cluster_13962|Contig2|original@388	115.5	6A	185834784
3B	Cluster_13970|Contig2|original@273	145.4	3B	553954679
3B	Cluster_13970|Contig2|original@323	145.4	3B	553954679
3B	Cluster_13974|Contig1|complementarySeq@925	162.4	3B	624221433
6B	Cluster_1398|Contig3|original@1678	133.1	6A	192365691
4B	Cluster_13987|Contig1|original@1278	133.5	4B	274068348
6B	Cluster_14|Contig1013|original@249	82.2	2A	44682160
2A	Cluster_14|Contig1029|original@98	257.9	2A	249738220
2B	Cluster_14|Contig1043|original@2010	199.9	NA	NA
7A	Cluster_14|Contig1066|original@502	94	NA	NA
6B	Cluster_14|Contig1132|original@131	93.6	NA	NA
2B	Cluster_14|Contig1142|original@126	144.9	NA	NA
7A	Cluster_14|Contig1147|original@683	98.7	7A	28452043
6A	Cluster_14|Contig1149|complementarySeq@241	25.5	6A	6898830
2A	Cluster_14|Contig1154|likelySeq@75	128.8	1A	188094959
4A	Cluster_14|Contig1206|complementarySeq@791	225.6	7A	6706819
2B	Cluster_14|Contig1223|likelySeq@635	52.5	NA	NA
2B	Cluster_14|Contig1223|likelySeq@504	52.3	NA	NA
4B	Cluster_14|Contig127|original@2346	96.5	7B	101075349
5A	Cluster_14|Contig1279|original@608	78	7A	51221854
7A	Cluster_14|Contig1343|original@710	94	NA	NA
7A	Cluster_14|Contig1373|original@268	94	NA	NA
6B	Cluster_14|Contig1384|original@743	86.3	6A	114829934
1B	Cluster_14|Contig1420|complementarySeq@1025	62.8	1B	113674501
1B	Cluster_14|Contig1422|likelySeq@107	62.8	1B	113674501
3B	Cluster_14|Contig1457|original@546	133.8	NA	NA
5B	Cluster_14|Contig1461|complementarySeq@418	187.2	5B	226590901
5B	Cluster_14|Contig1461|likelySeq@418	187.2	5B	226590901
4B	Cluster_14|Contig1468|original@263	89.6	2A	93178231
4B	Cluster_14|Contig1489|original@1261	89.6	NA	NA
4A	Cluster_14|Contig1495|original@1475	59.3	4A	23985907
7B	Cluster_14|Contig1611|original@260	66.9	7B	140750310
2A	Cluster_14|Contig1691|complementarySeq@368	204.3	2B	306789697
6A	Cluster_14|Contig1700|complementarySeq@270	27.2	NA	NA
6B	Cluster_14|Contig1703|original@3564	118.7	6A	158434636
4B	Cluster_14|Contig1704|original@892	89.2	4B	103221268
4A	Cluster_14|Contig1748|likelySeq@438	225.6	7A	6706819
4B	Cluster_14|Contig1786|original@3816	89.6	NA	NA
7A	Cluster_14|Contig1839|original@552	138.1	7A	51221854
4B	Cluster_14|Contig1899|original@562	31.5	4B	3917760
4A	Cluster_14|Contig1937|original@2845	5.1	4B	290864489
6B	Cluster_14|Contig1995|likelySeq@267	36.5	6B	7241855
6A	Cluster_14|Contig2006|original@315	19	6A	6791510
3B	Cluster_14|Contig2028|complementarySeq@217	154.2	NA	NA
2A	Cluster_14|Contig205|original@500	133.4	2A	85717819
6B	Cluster_14|Contig2062|original@3563	118.7	NA	NA
4B	Cluster_14|Contig207|original@181	96.5	NA	NA
5B	Cluster_14|Contig2118|original@1157	159	3B	536796714
4A	Cluster_14|Contig2126|original@2916	5.1	NA	NA
1A	Cluster_14|Contig2207|complementarySeq@397	141.3	1A	234023757
2A	Cluster_14|Contig2221|original@603	112.7	NA	NA
4B	Cluster_14|Contig2245|original@1416	89.6	2A	93178231
7A	Cluster_14|Contig2309|complementarySeq@444	224	7A	164539773
4B	Cluster_14|Contig2389|likelySeq@147	94.2	NA	NA
2A	Cluster_14|Contig2411|original@267	116	2A	93178231
1B	Cluster_14|Contig2488|complementarySeq@451	59.2	1B	114641943
1B	Cluster_14|Contig2488|likelySeq@263	59.2	1B	114641943
7A	Cluster_14|Contig329|complementarySeq@2088	94	NA	NA
7A	Cluster_14|Contig329|likelySeq@2088	94	NA	NA
4B	Cluster_14|Contig334|original@1617	96.5	NA	NA
7A	Cluster_14|Contig340|original@247	96.4	7A	28050689
7A	Cluster_14|Contig350|original@737	98.7	7A	28452043
5B	Cluster_14|Contig387|complementarySeq@126	48.7	NA	NA
4B	Cluster_14|Contig388|complementarySeq@600	124.1	4B	276920176
2B	Cluster_14|Contig402|original@566	199.9	NA	NA
4A	Cluster_14|Contig430|complementarySeq@494	174.6	NA	NA
4B	Cluster_14|Contig504|original@823	89.2	4B	103221268
4B	Cluster_14|Contig542|original@1070	89.6	4B	103221268
4B	Cluster_14|Contig543|original@536	89.6	NA	NA
7B	Cluster_14|Contig580|original@1422	87.2	NA	NA
2B	Cluster_14|Contig589|complementarySeq@325	52.5	2B	11484863
4B	Cluster_14|Contig680|original@443	84.6	3B	642565021
4A	Cluster_14|Contig700|original@435	225.6	NA	NA
7A	Cluster_14|Contig730|original@366	94	NA	NA
4B	Cluster_14|Contig747|original@895	89.6	4B	127416339
7B	Cluster_14|Contig815|likelySeq@631	114	NA	NA
1B	Cluster_14|Contig912|original@809	95.8	1B	129309274
2A	Cluster_140|Contig11|original@82	119.5	2A	91011286
2B	Cluster_140|Contig13|original@260	146.1	2B	124069924
2A	Cluster_140|Contig21|original@417	34.8	2B	12219108
2B	Cluster_140|Contig27|original@298	146.1	2B	124069924
2B	Cluster_140|Contig3|original@1510	146.1	2B	124069924
2A	Cluster_140|Contig30|original@1673	119.5	2A	91011286
7A	Cluster_140|Contig6|complementarySeq@193	140.1	NA	NA
2B	Cluster_140|Contig8|complementarySeq@2184	146.1	2B	124069924
2B	Cluster_140|Contig8|likelySeq@2184	146.1	2B	124069924
7A	Cluster_140|Contig9|original@1274	127.4	7A	40605711
5B	Cluster_14004|Contig1|original@187	130.3	NA	NA
4A	Cluster_14008|Contig2|complementarySeq@214	120.7	4A	171326389
4B	Cluster_1401|Contig1|original@428	131.7	4B	284088711
4B	Cluster_1401|Contig3|original@420	131.7	4B	284088711
4B	Cluster_14018|Contig1|original@268	96.5	NA	NA
3B	Cluster_14025|Contig1|original@556	128	3B	496213195
3B	Cluster_1403|Contig1|original@1229	119.9	3B	467122389
3A	Cluster_1403|Contig3|original@251	95	3A	144034502
2B	Cluster_14044|Contig1|original@486	232.6	2B	325142199
2B	Cluster_1405|Contig1|original@602	144.9	NA	NA
2B	Cluster_1405|Contig3|original@1155	144.9	NA	NA
7A	Cluster_14054|Contig1|original@124	27.5	NA	NA
3A	Cluster_14056|Contig2|original@406	138.2	3A	155195377
1A	Cluster_1406|Contig2|original@89	115.7	1A	221679828
7B	Cluster_14062|Contig1|likelySeq@281	78.5	NA	NA
3B	Cluster_14063|Contig1|likelySeq@767	131.6	3A	153740748
3B	Cluster_14067|Contig1|complementarySeq@979	188.6	3B	694626059
3A	Cluster_14067|Contig1|likelySeq@531	182.3	NA	NA
3A	Cluster_14067|Contig1|likelySeq@457	181.2	NA	NA
3B	Cluster_1408|Contig1|likelySeq@1959	182.1	3B	666651349
6B	Cluster_14088|Contig1|complementarySeq@905	148.1	6B	179568417
6B	Cluster_14088|Contig1|complementarySeq@359	148.3	6B	179568417
2A	Cluster_14089|Contig2|original@724	271.7	2A	252884174
2B	Cluster_14089|Contig3|original@432	293.3	2B	343850692
2A	Cluster_14089|Contig4|original@771	271.7	2A	252888445
2A	Cluster_14089|Contig4|original@1044	271.7	2A	252888445
3B	Cluster_14090|Contig2|original@582	48.6	3B	41881440
2A	Cluster_14091|Contig1|original@109	218.8	2A	240000045
2A	Cluster_14091|Contig1|original@222	218.8	2A	240000045
2A	Cluster_14091|Contig2|original@276	218.8	2A	240000045
1B	Cluster_14098|Contig1|likelySeq@539	124.3	1B	232349001
5B	Cluster_141|Contig1|likelySeq@1519	87.2	5B	183016571
2B	Cluster_14102|Contig2|original@872	160.1	2B	121758188
2A	Cluster_14102|Contig3|original@659	135.5	NA	NA
2A	Cluster_14102|Contig5|original@1624	135.5	NA	NA
7A	Cluster_14103|Contig1|original@708	140.1	7A	74951586
5A	Cluster_14113|Contig1|likelySeq@427	66	NA	NA
2A	Cluster_1413|Contig2|original@1179	106.5	2A	133888974
6B	Cluster_14138|Contig1|original@324	173.2	NA	NA
5B	Cluster_14140|Contig1|original@424	86.3	NA	NA
5A	Cluster_14140|Contig2|complementarySeq@1113	122.5	5A	72678830
5B	Cluster_14140|Contig2|likelySeq@1118	86.3	5A	72678830
4B	Cluster_14149|Contig2|original@369	154.3	NA	NA
4B	Cluster_1416|Contig1|original@257	67.3	4A	132118694
4B	Cluster_1416|Contig2|original@2158	67.3	4B	46276884
4B	Cluster_1416|Contig5|original@406	67.9	4B	46276884
4B	Cluster_1416|Contig7|original@565	67.5	4B	46276884
2A	Cluster_14161|Contig2|original@98	271.4	2B	345093544
2B	Cluster_14161|Contig3|original@171	291.4	2B	345093544
3B	Cluster_1417|Contig3|original@569	175.5	3A	160893111
3A	Cluster_1417|Contig5|original@299	157.3	3A	160893111
3B	Cluster_1417|Contig7|original@660	175.5	3B	649032154
7A	Cluster_14171|Contig2|original@258	150.2	7A	61143105
2B	Cluster_14172|Contig4|original@1305	287.2	NA	NA
2A	Cluster_14172|Contig6|original@337	264.2	NA	NA
3B	Cluster_14199|Contig1|likelySeq@1142	83.7	3B	106798223
3B	Cluster_14199|Contig1|likelySeq@1084	83.7	3B	106798223
2B	Cluster_1420|Contig1|complementarySeq@2025	231.2	2B	306622394
3A	Cluster_14205|Contig1|complementarySeq@2536	245.4	NA	NA
3A	Cluster_14205|Contig1|likelySeq@1492	245.4	NA	NA
7A	Cluster_1421|Contig1|complementarySeq@1122	134	7A	60143982
6A	Cluster_14221|Contig2|original@174	117.7	6B	163370038
6A	Cluster_14227|Contig1|original@253	134.1	NA	NA
7A	Cluster_14236|Contig1|original@367	242.5	NA	NA
1A	Cluster_14244|Contig6|original@437	107.9	NA	NA
6A	Cluster_14247|Contig3|likelySeq@724	122.1	NA	NA
1B	Cluster_14250|Contig1|original@386	70.9	1B	193397324
2A	Cluster_14256|Contig2|original@982	107.5	NA	NA
2A	Cluster_1426|Contig1|original@2899	126	2A	95061424
2A	Cluster_1426|Contig2|original@222	126	2A	95061424
2A	Cluster_1426|Contig3|original@2776	126	2A	95061424
2A	Cluster_1426|Contig5|original@179	125.5	2A	95061424
5B	Cluster_14261|Contig1|original@362	208.4	5B	244299670
1B	Cluster_14266|Contig1|original@382	97.1	1B	166645244
3A	Cluster_14268|Contig2|original@712	95.5	3A	154525923
6B	Cluster_1427|Contig2|original@3109	100.8	NA	NA
1A	Cluster_14274|Contig1|original@346	21.1	1B	5749116
1B	Cluster_14274|Contig2|original@405	13.8	1B	5749116
2A	Cluster_14278|Contig4|original@789	112.9	NA	NA
2B	Cluster_1429|Contig3|original@810	197.1	2B	267345689
6B	Cluster_143|Contig11|original@619	212.9	6A	207700718
5A	Cluster_143|Contig12|original@193	79.2	NA	NA
6B	Cluster_143|Contig17|original@722	212.9	NA	NA
3B	Cluster_143|Contig20|original@1019	239.3	NA	NA
6B	Cluster_143|Contig21|original@165	187.8	6A	203195509
5A	Cluster_143|Contig28|original@175	79.2	NA	NA
6B	Cluster_143|Contig3|original@732	212.9	NA	NA
6B	Cluster_143|Contig32|original@1356	212.9	NA	NA
6B	Cluster_143|Contig33|original@720	212.9	6A	207700718
6B	Cluster_143|Contig34|original@996	212.9	NA	NA
6B	Cluster_143|Contig43|original@1041	212.9	6B	203300408
6B	Cluster_143|Contig47|original@372	212.9	NA	NA
6B	Cluster_143|Contig48|original@750	212.9	NA	NA
6B	Cluster_143|Contig51|original@717	212.9	6A	207700718
6B	Cluster_143|Contig63|original@372	212.9	NA	NA
6B	Cluster_143|Contig66|original@5085	212.9	NA	NA
6B	Cluster_143|Contig68|original@4293	212.9	6A	207700718
6B	Cluster_143|Contig74|original@753	212.9	NA	NA
6B	Cluster_143|Contig78|original@607	212.9	6A	207700718
5A	Cluster_143|Contig8|original@175	79.2	NA	NA
7B	Cluster_14300|Contig2|original@323	189.9	NA	NA
7B	Cluster_14301|Contig1|complementarySeq@565	112.8	NA	NA
3A	Cluster_14303|Contig1|original@1182	53.4	3A	11427591
1B	Cluster_14305|Contig1|original@496	175.2	1B	276490601
2B	Cluster_14310|Contig1|original@439	144.9	NA	NA
6B	Cluster_14323|Contig2|original@958	152.4	6B	180730479
3B	Cluster_1433|Contig3|original@325	162.4	3B	623349010
6B	Cluster_14331|Contig3|original@838	150.3	6B	184137266
3A	Cluster_14334|Contig1|complementarySeq@455	80.5	NA	NA
3B	Cluster_14334|Contig1|likelySeq@384	101.6	NA	NA
3A	Cluster_1434|Contig2|original@554	170.7	3A	167898525
5A	Cluster_14343|Contig2|original@804	318.5	5A	147164078
7A	Cluster_14359|Contig2|likelySeq@3935	174.1	7B	206295975
4A	Cluster_1436|Contig2|original@201	103.2	NA	NA
4B	Cluster_1436|Contig3|original@268	53	4A	138369711
3B	Cluster_1437|Contig2|original@383	6.60000000000002	3B	9404296
3B	Cluster_1437|Contig6|likelySeq@178	134.9	NA	NA
2B	Cluster_14372|Contig2|complementarySeq@2340	246.9	NA	NA
2B	Cluster_14372|Contig2|likelySeq@2340	246.9	NA	NA
2A	Cluster_14377|Contig1|original@2511	109	NA	NA
1A	Cluster_1439|Contig2|original@1458	137	1A	228936101
1B	Cluster_1439|Contig3|original@1478	156.8	1B	266223328
7B	Cluster_14391|Contig2|complementarySeq@173	75.2	7B	70802000
7A	Cluster_14391|Contig2|likelySeq@745	129.2	7B	70802000
7B	Cluster_14391|Contig2|likelySeq@173	75.2	7B	70802000
2B	Cluster_14392|Contig1|original@1294	191.9	2B	276093631
5A	Cluster_14396|Contig1|original@378	280	4B	300557419
4A	Cluster_144|Contig2|original@920	59.3	NA	NA
4A	Cluster_14403|Contig3|original@2551	115.2	4A	169445719
7A	Cluster_14410|Contig2|likelySeq@1084	152.9	7A	79516330
1A	Cluster_14411|Contig1|original@1088	70.8	NA	NA
5A	Cluster_14412|Contig2|original@160	216.3	5A	113893539
5A	Cluster_14438|Contig1|complementarySeq@1342	150.2	5A	94470972
5A	Cluster_14438|Contig1|complementarySeq@1242	150.2	5A	94470972
1B	Cluster_1444|Contig13|original@2596	62.8	1B	89187009
1B	Cluster_1444|Contig17|original@548	62.8	1B	89187009
1B	Cluster_1444|Contig42|original@101	62.8	1B	89187009
2A	Cluster_1444|Contig7|likelySeq@1226	97.4	NA	NA
7B	Cluster_14441|Contig1|original@83	85.4	NA	NA
6A	Cluster_14454|Contig1|original@691	51.3	6A	23272643
1B	Cluster_14459|Contig3|original@598	0.4	NA	NA
4A	Cluster_1446|Contig3|original@1192	92.2	NA	NA
4A	Cluster_1446|Contig4|original@1158	92.2	4A	146446138
3B	Cluster_1447|Contig4|likelySeq@373	182.1	NA	NA
3B	Cluster_1447|Contig4|likelySeq@490	182.1	NA	NA
5B	Cluster_1448|Contig1|original@196	224.6	5B	255375243
5A	Cluster_1448|Contig2|original@516	262.8	NA	NA
2A	Cluster_14483|Contig2|original@591	93.7	2A	178733214
4B	Cluster_1450|Contig1|original@371	148.7	4B	306028980
4B	Cluster_1450|Contig3|original@1875	148.7	4B	306028980
4B	Cluster_1450|Contig3|original@489	148.7	4B	306028980
4A	Cluster_14509|Contig1|original@2717	227.7	NA	NA
4A	Cluster_14509|Contig1|original@2755	228.4	NA	NA
7A	Cluster_14509|Contig2|original@1463	4.2	7A	845792
2A	Cluster_14517|Contig1|complementarySeq@2135	112.4	2A	134372857
2A	Cluster_14517|Contig1|complementarySeq@2641	112.4	2A	134372857
2A	Cluster_14517|Contig1|likelySeq@2641	112.9	2A	134372857
7A	Cluster_14534|Contig1|original@91	113.4	7B	28190603
1A	Cluster_1455|Contig1|original@2368	162.6	NA	NA
1A	Cluster_1455|Contig3|original@976	162.6	NA	NA
1A	Cluster_1455|Contig4|original@957	162.6	1B	276946770
1A	Cluster_1455|Contig5|original@985	162.6	1B	276946770
1A	Cluster_1455|Contig6|original@2353	162.6	NA	NA
1A	Cluster_1455|Contig7|original@312	162.6	1B	276946770
1A	Cluster_1455|Contig8|original@947	162.6	1B	276946770
1A	Cluster_1455|Contig9|original@2341	162.6	NA	NA
3B	Cluster_1456|Contig1|original@294	158.3	3B	443238454
3B	Cluster_1456|Contig1|original@183	158.3	3B	443238454
6A	Cluster_14583|Contig3|original@184	45.7	6A	13412114
6A	Cluster_14583|Contig3|original@293	45.2	6A	13412114
4A	Cluster_1459|Contig3|original@1501	129.6	NA	NA
4A	Cluster_1459|Contig5|original@753	129.6	NA	NA
2B	Cluster_14591|Contig1|original@371	282.1	2B	342064547
6A	Cluster_14595|Contig1|original@372	121.1	6A	185324330
1B	Cluster_14600|Contig1|original@1407	59.2	1B	113247637
2A	Cluster_14601|Contig1|complementarySeq@330	93.7	2B	63269571
6B	Cluster_14604|Contig4|original@1057	1.4	6B	324783
6B	Cluster_14604|Contig4|original@1026	0	6B	324783
6B	Cluster_1461|Contig1|original@121	158.7	6B	187765036
3B	Cluster_1462|Contig2|original@230	64.4	3B	58499772
5B	Cluster_14622|Contig1|original@541	168.3	NA	NA
5B	Cluster_1463|Contig3|original@162	171.6	5A	107520657
5B	Cluster_1463|Contig3|original@81	171.6	5A	107520657
2A	Cluster_14632|Contig1|original@209	141.8	2A	207943578
2A	Cluster_14632|Contig3|original@704	141.8	2A	207943578
3A	Cluster_14640|Contig1|original@304	181.2	3B	693494183
1B	Cluster_14642|Contig4|original@224	121.3	1B	232458164
1B	Cluster_14648|Contig1|likelySeq@2214	59.2	1B	203371087
1B	Cluster_1466|Contig3|original@5691	61.9	1B	48106832
1B	Cluster_1466|Contig3|original@3973	62.8	1B	48106832
3B	Cluster_14668|Contig1|original@531	77.3	6B	82756063
5A	Cluster_1467|Contig1|original@2689	93.3	NA	NA
5B	Cluster_1467|Contig2|original@1020	71.3	NA	NA
5A	Cluster_14674|Contig2|original@1323	93	NA	NA
3B	Cluster_1468|Contig2|original@806	87.2	3B	135878845
6B	Cluster_14685|Contig1|complementarySeq@834	117.3	NA	NA
3B	Cluster_1469|Contig1|original@143	214.9	NA	NA
3B	Cluster_1469|Contig1|original@247	212.8	NA	NA
3B	Cluster_1469|Contig2|original@145	214.9	NA	NA
3B	Cluster_14690|Contig2|original@231	117	3B	442530362
3B	Cluster_14693|Contig1|original@260	12.1	3A	1794231
3B	Cluster_14693|Contig1|original@191	10	3A	1794231
5B	Cluster_14695|Contig2|original@208	186.4	NA	NA
4B	Cluster_14701|Contig1|original@98	67.7	4B	113885184
4B	Cluster_14701|Contig2|original@373	67.7	4B	113885184
2B	Cluster_1471|Contig4|original@32	144.9	2B	249527152
2B	Cluster_1471|Contig6|original@357	170.3	2B	247749173
2A	Cluster_14710|Contig1|original@326	208.8	2A	235293388
2B	Cluster_14710|Contig2|complementarySeq@654	224.8	2B	316376097
2B	Cluster_14710|Contig2|complementarySeq@695	224.8	2B	316376097
6A	Cluster_14718|Contig2|original@218	192.2	6A	203963853
2A	Cluster_1472|Contig1|original@191	230	2B	327008280
6A	Cluster_14723|Contig4|original@99	161.1	NA	NA
2B	Cluster_14726|Contig1|complementarySeq@134	137.5	2B	249659852
2A	Cluster_14726|Contig1|likelySeq@121	107.5	2A	179128040
4B	Cluster_14730|Contig1|original@1195	113.9	NA	NA
4A	Cluster_14730|Contig2|original@689	59.3	NA	NA
6B	Cluster_14732|Contig1|original@537	118.7	6B	157427007
6B	Cluster_14732|Contig3|complementarySeq@302	118.7	NA	NA
6A	Cluster_14732|Contig3|likelySeq@1637	103.8	NA	NA
6B	Cluster_14741|Contig1|original@361	72.3	6B	123279416
6B	Cluster_14742|Contig1|original@667	91.1	6B	105874038
6B	Cluster_14742|Contig3|original@242	91.1	6B	105874038
4B	Cluster_14746|Contig4|original@658	148.7	5A	136395449
7A	Cluster_14751|Contig1|original@335	268.1	NA	NA
1B	Cluster_14758|Contig1|original@1199	228.1	NA	NA
1B	Cluster_14759|Contig3|original@135	38.2	1B	20994169
1B	Cluster_14759|Contig3|original@366	38.2	1B	20994169
2A	Cluster_14764|Contig2|original@205	142.3	NA	NA
2B	Cluster_1477|Contig1|complementarySeq@3276	98.7	NA	NA
2B	Cluster_1477|Contig1|likelySeq@3276	98.7	2B	33141887
7B	Cluster_14787|Contig2|complementarySeq@825	68	7B	113519367
7B	Cluster_14787|Contig2|complementarySeq@820	67.6	7B	113519367
2A	Cluster_14795|Contig2|original@450	125.1	2B	120352983
6A	Cluster_148|Contig4|original@1025	194.7	6A	206038831
6A	Cluster_148|Contig5|original@1051	194.7	6A	206038831
6A	Cluster_148|Contig5|original@633	196.1	6A	206038831
6A	Cluster_148|Contig6|original@979	194.7	6A	206038831
6A	Cluster_148|Contig8|original@612	196.1	6A	206038831
5B	Cluster_14805|Contig2|complementarySeq@421	232.4	5B	258333342
7A	Cluster_14812|Contig1|original@298	169.5	NA	NA
4A	Cluster_1482|Contig1|complementarySeq@726	10.2	4B	295595441
3B	Cluster_14820|Contig3|original@2738	260.3	3B	765253971
2B	Cluster_14825|Contig1|original@308	141.9	NA	NA
2B	Cluster_14830|Contig2|likelySeq@1007	232.6	2B	325171238
3B	Cluster_14843|Contig1|original@280	101.6	3A	125084542
7B	Cluster_14853|Contig2|complementarySeq@2319	99.4	7B	193055492
7A	Cluster_14853|Contig2|likelySeq@639	154.9	7A	119299995
2B	Cluster_1486|Contig1|likelySeq@308	141.3	2B	158838449
2B	Cluster_1486|Contig1|likelySeq@286	141.9	2B	158838449
1A	Cluster_1487|Contig1|original@318	175	1A	237599115
1B	Cluster_1487|Contig2|complementarySeq@1469	193.7	1B	283347908
6B	Cluster_14873|Contig2|original@96	161.7	NA	NA
6B	Cluster_14873|Contig4|likelySeq@912	161.5	6B	191346252
3A	Cluster_14879|Contig4|original@235	95.8	3A	144603529
3A	Cluster_14879|Contig5|original@319	95.8	3B	471369214
3B	Cluster_14879|Contig6|original@103	123	3A	144603529
1B	Cluster_1488|Contig1|complementarySeq@1476	162.4	1B	265512318
1A	Cluster_1488|Contig1|likelySeq@1110	147.1	NA	NA
1A	Cluster_1488|Contig2|original@738	147.1	1B	265512318
1B	Cluster_1488|Contig3|original@756	162.7	1A	236553397
1A	Cluster_1488|Contig3|original@1248	147.1	1A	236553397
1A	Cluster_1488|Contig4|original@978	147.1	NA	NA
4B	Cluster_14885|Contig1|complementarySeq@265	119.5	4B	250863252
7B	Cluster_14896|Contig1|original@352	141.5	NA	NA
2A	Cluster_14899|Contig3|original@315	230	2A	243132674
4A	Cluster_149|Contig15|original@576	109.4	4A	152897712
4A	Cluster_149|Contig19|original@292	109.4	4B	8345626
5A	Cluster_149|Contig3|original@533	262.8	5B	251126932
4A	Cluster_149|Contig5|original@2252	109.4	4A	152897712
5A	Cluster_149|Contig5|original@1002	262.8	4A	152897712
5A	Cluster_149|Contig7|original@766	262.2	NA	NA
5A	Cluster_149|Contig7|original@768	262.3	NA	NA
5A	Cluster_149|Contig8|complementarySeq@315	262.2	5B	251126932
7B	Cluster_14900|Contig1|original@268	114	NA	NA
4B	Cluster_14904|Contig1|original@507	89.6	4B	218167870
2B	Cluster_14907|Contig1|original@216	111.3	2A	128540193
2B	Cluster_1491|Contig1|original@325	144.9	NA	NA
2B	Cluster_1491|Contig2|original@549	144.9	2B	206853397
2B	Cluster_1491|Contig6|original@2576	144.9	NA	NA
2B	Cluster_1491|Contig9|original@4810	144.9	NA	NA
6B	Cluster_1492|Contig10|original@1072	132.7	6A	184523432
6B	Cluster_1492|Contig2|original@901	132.7	6A	184523432
6B	Cluster_1492|Contig3|original@5011	132.7	6B	158336408
6B	Cluster_1492|Contig4|original@1151	132.7	6B	158336408
6B	Cluster_1492|Contig8|original@5028	132.7	6B	158336408
5B	Cluster_1493|Contig1|original@1364	177.2	5B	223458963
3B	Cluster_14954|Contig1|likelySeq@178	79.7	NA	NA
3B	Cluster_1496|Contig1|complementarySeq@1672	110.8	3B	400655044
2A	Cluster_14976|Contig1|original@377	207.7	2A	234536369
2B	Cluster_14976|Contig3|likelySeq@997	221.5	2B	312467834
2B	Cluster_14976|Contig3|likelySeq@376	221.5	2B	312467834
1B	Cluster_1498|Contig1|original@1211	174.4	1B	276592560
1B	Cluster_1498|Contig3|original@780	174.4	1B	276592560
2B	Cluster_14981|Contig1|likelySeq@841	186.8	NA	NA
7B	Cluster_14993|Contig1|original@480	141.4	7B	220905540
7A	Cluster_14993|Contig2|complementarySeq@1399	207.9	7B	220905540
7A	Cluster_14993|Contig2|likelySeq@554	207.9	7A	158334892
1B	Cluster_1500|Contig2|original@114	95.8	1B	149640685
5B	Cluster_1502|Contig2|original@1943	56	5B	126966352
3B	Cluster_1504|Contig1|original@1820	13.1	3B	17199683
3A	Cluster_1504|Contig10|original@550	8.29999999999998	3A	2514202
7A	Cluster_1504|Contig6|original@1177	209.3	NA	NA
3B	Cluster_15040|Contig1|original@641	85.6	NA	NA
2B	Cluster_15041|Contig1|original@353	55	2B	13072903
6B	Cluster_1505|Contig1|likelySeq@836	87.1	6B	101406775
3B	Cluster_15054|Contig1|likelySeq@409	100.4	3B	204371795
5A	Cluster_15055|Contig1|original@416	288.5	5A	138465051
4B	Cluster_15055|Contig2|original@427	158.2	NA	NA
3B	Cluster_15060|Contig2|complementarySeq@1873	101.5	3B	217295502
2B	Cluster_15067|Contig1|complementarySeq@696	231	2B	301929746
2A	Cluster_15067|Contig1|likelySeq@499	215.2	2A	240647337
2A	Cluster_1508|Contig1|original@1142	109.4	NA	NA
2B	Cluster_1508|Contig2|original@2245	141.9	2B	131077154
1B	Cluster_1509|Contig2|original@120	113.8	1A	195394099
3A	Cluster_151|Contig1|likelySeq@348	243.6	NA	NA
3A	Cluster_151|Contig3|complementarySeq@1463	243.6	NA	NA
3A	Cluster_151|Contig3|complementarySeq@1543	243.6	NA	NA
3A	Cluster_151|Contig3|likelySeq@1543	243.6	3B	765417905
3A	Cluster_151|Contig3|likelySeq@1463	243.6	3B	765417905
2B	Cluster_1511|Contig2|likelySeq@427	187.4	2B	250663540
3A	Cluster_15113|Contig1|complementarySeq@2171	94.1	3A	125456185
5B	Cluster_15122|Contig1|complementarySeq@1421	159	5B	209302869
5A	Cluster_15129|Contig1|original@134	311.2	5A	145753073
6B	Cluster_1513|Contig2|original@1163	89.6	6A	84066742
2B	Cluster_15133|Contig2|original@436	198.9	2B	269385633
2B	Cluster_15133|Contig2|original@364	198.1	2B	269385633
2A	Cluster_15148|Contig1|original@116	135.5	NA	NA
2B	Cluster_1517|Contig2|original@2662	146.1	2A	95568278
2A	Cluster_1518|Contig1|original@474	93.7	NA	NA
2A	Cluster_1518|Contig2|original@474	93.7	NA	NA
2A	Cluster_1518|Contig3|original@1171	93.7	NA	NA
2A	Cluster_1518|Contig4|original@3014	93.7	NA	NA
3B	Cluster_15180|Contig1|original@199	203.5	NA	NA
3B	Cluster_15180|Contig3|original@832	203.5	NA	NA
3B	Cluster_15180|Contig3|original@208	203.3	NA	NA
3A	Cluster_15180|Contig4|original@177	198.2	NA	NA
2B	Cluster_15184|Contig1|original@1739	204.3	NA	NA
4A	Cluster_15195|Contig1|original@565	123.9	NA	NA
4B	Cluster_152|Contig1|original@1463	97.8	4B	234573979
3B	Cluster_1521|Contig10|original@2319	85.6	3B	124220083
3B	Cluster_1521|Contig10|original@2678	85.6	3B	124220083
3B	Cluster_1521|Contig13|original@294	79.7	NA	NA
3B	Cluster_1521|Contig14|original@436	79.7	3B	124220083
3B	Cluster_1521|Contig4|original@465	85.6	3B	124220083
3A	Cluster_1521|Contig5|original@694	57.7	3B	72516995
3B	Cluster_1521|Contig6|original@1261	79.7	3B	72516995
5A	Cluster_15212|Contig3|original@741	51.7	NA	NA
6A	Cluster_15213|Contig1|likelySeq@156	103.8	NA	NA
6B	Cluster_15217|Contig2|original@1268	94.1	6B	74427393
6A	Cluster_1522|Contig4|original@772	118.6	6A	186108587
6A	Cluster_15223|Contig1|original@136	208.7	NA	NA
3A	Cluster_15225|Contig1|original@165	254.9	3A	184932589
3B	Cluster_15225|Contig2|original@183	269.3	3B	761689116
2A	Cluster_1524|Contig1|original@1004	54.2	2A	14870535
2B	Cluster_1524|Contig2|original@260	74.3	NA	NA
6A	Cluster_15247|Contig2|original@229	170.4	NA	NA
4B	Cluster_15269|Contig1|original@204	37.4	4B	114370160
4B	Cluster_15269|Contig2|original@1588	37.4	NA	NA
3B	Cluster_1527|Contig1|original@1477	64	3B	60915761
2A	Cluster_15298|Contig1|original@1276	69.9	NA	NA
2A	Cluster_153|Contig1|complementarySeq@1301	200.8	NA	NA
2B	Cluster_153|Contig2|complementarySeq@260	217.5	NA	NA
2A	Cluster_153|Contig3|complementarySeq@790	200.8	2A	222464922
3B	Cluster_1530|Contig2|original@210	35.7	3B	30685906
3A	Cluster_1530|Contig3|original@78	24.5	3B	29503130
3B	Cluster_15300|Contig2|original@338	200.5	3B	711583052
7A	Cluster_15302|Contig2|original@1558	7.7	7A	5774467
4A	Cluster_15302|Contig4|original@991	229.1	4A	211831697
7A	Cluster_15306|Contig1|original@870	91.7	7A	25978222
7A	Cluster_15306|Contig2|complementarySeq@768	91.7	7B	12569805
5A	Cluster_15313|Contig2|original@338	28.8	NA	NA
2A	Cluster_15327|Contig1|original@722	228.9	2A	241786475
2B	Cluster_15327|Contig2|likelySeq@400	237.2	2A	241786475
2A	Cluster_15330|Contig1|complementarySeq@2471	169.2	2A	205162280
1A	Cluster_15331|Contig1|original@469	74.5	1A	94026104
4A	Cluster_15338|Contig1|original@198	59.3	4A	21571825
4A	Cluster_1534|Contig1|original@161	104.3	NA	NA
4A	Cluster_1534|Contig1|original@175	102.2	NA	NA
4B	Cluster_1534|Contig2|original@1170	56.5	4B	12522898
4B	Cluster_1534|Contig3|original@1163	55.9	4B	12522898
2B	Cluster_1535|Contig2|original@413	196.7	2B	265380935
1B	Cluster_15361|Contig1|original@1110	168.9	1B	272237860
5B	Cluster_15364|Contig1|complementarySeq@947	56	5B	146216715
5A	Cluster_15368|Contig1|complementarySeq@304	231.3	5A	114632195
5A	Cluster_15371|Contig1|likelySeq@975	221.7	NA	NA
7A	Cluster_1539|Contig2|original@114	143.1	NA	NA
4B	Cluster_1541|Contig1|likelySeq@2362	100.8	NA	NA
4B	Cluster_1541|Contig2|likelySeq@1083	100.8	NA	NA
4B	Cluster_1541|Contig4|likelySeq@1491	100.8	NA	NA
3B	Cluster_1542|Contig2|original@1175	187.1	3B	138876251
7A	Cluster_1544|Contig1|original@324	30.1	4A	193850013
7A	Cluster_1544|Contig3|complementarySeq@690	30.4	4A	193850013
7A	Cluster_1544|Contig3|likelySeq@690	30.4	4A	193850013
4A	Cluster_1544|Contig6|likelySeq@512	188.6	4A	193850013
1B	Cluster_15443|Contig4|original@856	129.9	1B	226901626
6B	Cluster_15443|Contig5|original@335	62	1B	226901626
1B	Cluster_15443|Contig6|original@680	129.9	1B	226901626
3A	Cluster_15472|Contig2|complementarySeq@1662	57.4	NA	NA
3A	Cluster_15477|Contig1|original@813	198.2	NA	NA
3B	Cluster_15477|Contig2|original@1815	203.5	NA	NA
7B	Cluster_15479|Contig1|original@37	80	7B	51782696
7A	Cluster_15479|Contig2|complementarySeq@2116	134	NA	NA
6B	Cluster_1548|Contig2|complementarySeq@940	207.2	6A	205197494
6A	Cluster_1548|Contig2|likelySeq@1032	200.8	6A	205197494
1A	Cluster_1549|Contig4|original@484	206.6	1A	247451143
5B	Cluster_155|Contig10|complementarySeq@689	33.4	NA	NA
2B	Cluster_155|Contig11|original@286	144.9	2B	195659592
3A	Cluster_15506|Contig1|likelySeq@897	141.2	NA	NA
1B	Cluster_15509|Contig1|original@1088	78.3	1B	179271241
1B	Cluster_1553|Contig1|original@1334	78.3	NA	NA
1B	Cluster_1553|Contig1|original@1501	78.3	NA	NA
1B	Cluster_1553|Contig1|original@1543	78.3	NA	NA
1B	Cluster_1553|Contig3|original@996	80.8	1A	84704679
1B	Cluster_1553|Contig3|original@1281	78.3	1A	84704679
5B	Cluster_15531|Contig4|complementarySeq@1039	174.3	5B	220027218
5B	Cluster_15531|Contig4|complementarySeq@1045	174.3	5B	220027218
1A	Cluster_15540|Contig1|original@594	103.4	NA	NA
2A	Cluster_15547|Contig1|original@994	112.7	2A	56570534
5A	Cluster_15557|Contig1|complementarySeq@303	90.6	NA	NA
5B	Cluster_15557|Contig1|likelySeq@761	73.8	5B	30948204
1A	Cluster_15568|Contig1|original@418	162.6	NA	NA
4B	Cluster_15583|Contig3|original@293	76.3	4B	88902297
2A	Cluster_15585|Contig3|original@143	158	2A	218362269
2A	Cluster_1559|Contig1|complementarySeq@339	162.1	2B	271983865
2A	Cluster_1559|Contig1|likelySeq@1684	162.6	NA	NA
6B	Cluster_15590|Contig1|original@563	50.9	6B	13084115
5B	Cluster_15595|Contig3|original@378	52.5	5B	16866404
4B	Cluster_156|Contig1|original@1139	125.9	4B	286159851
2A	Cluster_1561|Contig1|likelySeq@555	41.4	NA	NA
2B	Cluster_1561|Contig2|original@512	65.4	2B	19571360
2B	Cluster_15617|Contig1|original@639	207.8	2B	294654419
5B	Cluster_15618|Contig2|original@906	159	5B	207575500
7B	Cluster_1562|Contig1|original@3725	76.7	7B	85899351
2B	Cluster_1563|Contig1|original@115	0.3	2A	900479
2B	Cluster_1563|Contig5|original@1102	0.9	2B	153783
3A	Cluster_1564|Contig1|original@692	122.6	NA	NA
2A	Cluster_1569|Contig1|original@480	112.9	2A	121446218
3B	Cluster_157|Contig5|complementarySeq@245	150.5	3B	581039393
3B	Cluster_157|Contig5|complementarySeq@368	150	3B	581039393
1B	Cluster_15709|Contig3|original@338	230.5	NA	NA
2A	Cluster_15710|Contig1|original@399	173.5	NA	NA
7A	Cluster_15735|Contig1|likelySeq@1328	127.4	7A	55221980
1A	Cluster_15737|Contig3|original@252	105.3	1A	211656900
4B	Cluster_15738|Contig1|original@246	66.6	NA	NA
4B	Cluster_15738|Contig1|original@375	67.5	NA	NA
4B	Cluster_15746|Contig1|complementarySeq@1377	66.6	4B	15371736
4A	Cluster_15751|Contig2|original@763	229.4	4A	212559232
2A	Cluster_15760|Contig1|original@1164	143.9	NA	NA
2A	Cluster_15760|Contig1|original@1065	143.9	NA	NA
6A	Cluster_15763|Contig2|original@341	41.5	6A	15565020
4A	Cluster_1577|Contig1|complementarySeq@452	82.8	4A	128827047
4B	Cluster_1577|Contig1|likelySeq@607	84.6	4B	69492415
4A	Cluster_15772|Contig1|original@315	136.2	4A	172586932
5B	Cluster_15772|Contig2|original@1215	269	5B	272969169
5B	Cluster_15779|Contig1|complementarySeq@770	111.1	5B	183090788
7B	Cluster_15784|Contig1|complementarySeq@276	146.5	7A	160416580
7A	Cluster_15784|Contig1|likelySeq@123	212.4	7A	160416580
7B	Cluster_15789|Contig2|original@639	128	7B	215191280
4B	Cluster_15792|Contig1|complementarySeq@153	99.3	4B	241067125
4A	Cluster_158|Contig16|likelySeq@187	160.6	4A	196357860
2B	Cluster_158|Contig3|complementarySeq@248	95.1	2B	39107536
2B	Cluster_158|Contig3|likelySeq@248	95.1	2A	168596659
4B	Cluster_158|Contig35|original@270	86.9	4A	99997957
4B	Cluster_158|Contig7|original@252	86.9	4A	99997957
2A	Cluster_158|Contig8|complementarySeq@1377	53.6	2A	14375967
2A	Cluster_158|Contig8|likelySeq@1269	53.6	2A	14375967
4B	Cluster_15805|Contig1|complementarySeq@244	96.5	NA	NA
3B	Cluster_15806|Contig4|original@924	178.2	3B	604264021
3A	Cluster_15806|Contig5|original@132	159.6	3B	604264021
7B	Cluster_15810|Contig1|original@256	101.1	NA	NA
7B	Cluster_15810|Contig4|original@419	101.1	7B	173833144
4B	Cluster_1582|Contig3|original@515	40.2	4B	5389507
1B	Cluster_15827|Contig1|original@600	178.4	1B	279126571
1B	Cluster_15827|Contig1|original@342	179	1B	279126571
4A	Cluster_1583|Contig2|original@333	61.5	4A	22914001
7A	Cluster_15832|Contig3|original@275	174.1	5B	261776723
5B	Cluster_15832|Contig4|original@425	241.7	5B	261776723
7B	Cluster_15833|Contig2|original@282	72.8	2B	35418858
1B	Cluster_15836|Contig2|original@581	56.4	1B	92814850
7B	Cluster_15844|Contig1|original@355	167.7	7B	234992015
7B	Cluster_15844|Contig1|original@613	165.4	7B	234992015
2B	Cluster_15858|Contig1|complementarySeq@888	138.2	2B	248820529
6A	Cluster_1587|Contig1|original@1983	200.1	6A	206395887
6A	Cluster_1587|Contig3|original@904	200.1	6A	206395887
5A	Cluster_15885|Contig1|complementarySeq@680	150.2	5B	197652016
4B	Cluster_15887|Contig2|complementarySeq@955	82	4A	5046501
4A	Cluster_15887|Contig2|likelySeq@1007	83.3	4A	5046501
6B	Cluster_159|Contig4|complementarySeq@432	63	6B	34544303
6B	Cluster_159|Contig4|likelySeq@172	63	6B	34544303
1B	Cluster_1590|Contig4|original@190	41.7	1B	25221363
1B	Cluster_1590|Contig5|original@245	41.7	1B	25221363
1A	Cluster_15900|Contig1|complementarySeq@312	127	1B	251648805
1A	Cluster_15900|Contig1|likelySeq@312	127	1B	251648805
6B	Cluster_15911|Contig1|original@1272	211.4	6A	207730208
6A	Cluster_15911|Contig3|original@446	205.5	6A	207730208
2A	Cluster_15917|Contig3|original@217	15.1	2B	4929450
5A	Cluster_15919|Contig1|likelySeq@139	90.6	5B	107098185
5A	Cluster_15919|Contig1|likelySeq@167	88.2	5B	107098185
7A	Cluster_15922|Contig1|likelySeq@435	127.4	7A	44599421
7B	Cluster_15926|Contig2|complementarySeq@781	145.4	7B	221910125
7A	Cluster_15926|Contig2|likelySeq@968	210.7	7A	161596970
7A	Cluster_15926|Contig2|likelySeq@800	210.3	7A	161596970
[truncated: 6,569 more rows]
