# Supplementary material for: Epistatic determinism of durum wheat resistance to the wheat spindle streak mosaic virus
Source: Theor Appl Genet. 2017 Apr 27;130(7):1491–505. doi: 10.1007/s00122-017-2904-6 (PMC5487696; doi:10.1007/s00122-017-2904-6)
Supplement: Supplementary file 4 — Online Resource 4: Data and R scripts for reproducible QTL detection. Data and R script (.csv and.rmd format) are provided in this tar archive. A scheme aims to explain the content of each file and its role in the QTL detection pipeline. The upstream bioinformatic steps (from raw reads to consensus genetic map) are not included (GZ 72829 kb) [file 122_2017_2904_MOESM4_ESM.gz › TMP/DATA/README.md]

Data
======

Data are provided as follow:

- **genetic_map.txt**: The consensus genetic map grouping both DS and DL populations.
- **Data2012_2015.csv**: All the **raw** phenotyping data for both 2012 and 2015, for both DS and DL populations
- **Folders DL / DS / GROUPED**: Provide genotyping matrix, phenotyping matrix (blups), and QTLs results for the 3 levels of analysis: each pop alone and both populations analysed together.
