# Supplementary material for: Epistatic determinism of durum wheat resistance to the wheat spindle streak mosaic virus
Source: Theor Appl Genet. 2017 Apr 27;130(7):1491–505. doi: 10.1007/s00122-017-2904-6 (PMC5487696; doi:10.1007/s00122-017-2904-6)
Supplement: Supplementary file 4 — Online Resource 4: Data and R scripts for reproducible QTL detection. Data and R script (.csv and.rmd format) are provided in this tar archive. A scheme aims to explain the content of each file and its role in the QTL detection pipeline. The upstream bioinformatic steps (from raw reads to consensus genetic map) are not included (GZ 72829 kb) [file 122_2017_2904_MOESM4_ESM.gz › TMP/DATA/GROUPED/bilan_simple_marker]

LG	marqueur	Distance	group_physique	Posi_physique	pvalue	R2	moy.A	moy.B	a	LOD	variable
6B	Cluster_10|Contig11|complementarySeq@185	79.6	NA	NA	0.218445819723374	0.442943070883443	0.0662430954306814	-0.0392988600565071	0.0527709777435942	0.660656261727781	NV_blup_AR1_2012
6B	Cluster_10|Contig2|complementarySeq@262	79.6	1A	105730583	NA	NA	NA	NA	NA	NA	NV_blup_AR1_2012
2B	Cluster_100|Contig1|likelySeq@381	138.5	2A	124050938	NA	NA	NA	NA	NA	NA	NV_blup_AR1_2012
6A	Cluster_10002|Contig5|original@706	142.2	6B	186685315	NA	NA	NA	NA	NA	NA	NV_blup_AR1_2012
4A	Cluster_10003|Contig4|original@1626	228.1	7A	510384	NA	NA	NA	NA	NA	NA	NV_blup_AR1_2012
5B	Cluster_10005|Contig1|likelySeq@388	195.9	5B	234599290	NA	NA	NA	NA	NA	NA	NV_blup_AR1_2012
5A	Cluster_10005|Contig2|original@170	70.8	NA	NA	0.0794258533538695	0.895683314953442	0.0738507247579177	-0.0650684193001755	0.0694595720290466	1.10003811040216	NV_blup_AR1_2012
1B	Cluster_10012|Contig17|original@52	162.4	1B	269288804	NA	NA	NA	NA	NA	NA	NV_blup_AR1_2012
3A	Cluster_10018|Contig1|original@1021	181	NA	NA	0.247235078366736	0.391762135278955	-0.0275948918481424	0.0485152328035129	0.0380550623258276	0.606889910361894	NV_blup_AR1_2012
3A	Cluster_10018|Contig4|original@1065	181	NA	NA	0.268003125437569	0.359130826858353	-0.0275948918481424	0.0485152328035129	0.0380550623258276	0.571860141223543	NV_blup_AR1_2012
5B	Cluster_1002|Contig1|original@57	241.7	NA	NA	NA	NA	NA	NA	NA	NA	NV_blup_AR1_2012
3A	Cluster_10020|Contig2|complementarySeq@225	90.4	3A	92189334	0.995727557690109	8.42307090652223e-06	-0.0452345900444957	0.0675619847834444	0.0563982874139701	0.00185947320001316	NV_blup_AR1_2012
1A	Cluster_10023|Contig1|likelySeq@1440	70.8	NA	NA	NA	NA	NA	NA	NA	NA	NV_blup_AR1_2012
1B	Cluster_10023|Contig2|complementarySeq@1021	80.8	1B	176345446	0.753291290729027	0.0290110594856494	-0.0405620788593621	0.0604638967458392	0.0505129878026007	0.123037053688071	NV_blup_AR1_2012
1A	Cluster_10025|Contig1|complementarySeq@1290	65	1A	113704291	0.92963415094002	0.00229063605705882	-0.0108076919738987	0.0347434901984736	0.0227755910861861	0.0316879304653906	NV_blup_AR1_2012
3A	Cluster_1003|Contig3|original@830	141.2	NA	NA	0.69288722258309	0.0457991000554939	-0.0526185031873661	0.10166659998839	0.0771425515878779	0.159337447344354	NV_blup_AR1_2012
3A	Cluster_10035|Contig5|original@258	146.1	3B	629034894	0.4253616320163	0.18632344886198	-0.0440487420194084	0.0860235293997413	0.0650361357095748	0.371241686401058	NV_blup_AR1_2012
2A	Cluster_10037|Contig1|complementarySeq@104	181.5	2A	222530598	0.532073687550686	0.114561404751664	-0.0662431248616963	0.114204836080584	0.0902239804711402	0.27402821755356	NV_blup_AR1_2012
4B	Cluster_10044|Contig1|complementarySeq@577	117	4B	243923446	0.82319731289979	0.0146632745502909	-0.0618442846694794	0.0871673091599097	0.0745057969146946	0.0844960558776671	NV_blup_AR1_2012
4B	Cluster_10044|Contig2|original@651	117	4B	243923446	0.857573226516651	0.00946037953048193	-0.0618442846694794	0.0871673091599097	0.0745057969146946	0.0667287861372947	NV_blup_AR1_2012
6B	Cluster_1005|Contig1|likelySeq@442	63.3	NA	NA	0.332551008590148	0.275063815280202	0.0422390673781596	-0.00612119641842882	0.0241801318982942	0.478141730661069	NV_blup_AR1_2012
1A	Cluster_10058|Contig2|likelySeq@296	64.8	1A	119849706	0.92963415094002	0.00229063605705882	-0.0108076919738987	0.0347434901984736	0.0227755910861861	0.0316879304653906	NV_blup_AR1_2012
7A	Cluster_10069|Contig1|original@758	133.4	7A	100476286	NA	NA	NA	NA	NA	NA	NV_blup_AR1_2012
7A	Cluster_10069|Contig3|original@186	133.4	7B	47855036	NA	NA	NA	NA	NA	NA	NV_blup_AR1_2012
2A	Cluster_10074|Contig2|complementarySeq@561	10.1	NA	NA	0.118339886271854	0.711424994595302	0.0797415397026147	-0.0415447970099366	0.0606431683562756	0.926868852428705	NV_blup_AR1_2012
2A	Cluster_1008|Contig1|original@361	112.4	2B	168828831	0.919445439341635	0.00300442065240883	0.014433762771694	-0.000816257885415618	0.00762501032855479	0.0364740370576549	NV_blup_AR1_2012
4A	Cluster_10089|Contig1|original@1388	63.2	4A	57876770	0.014502836353749	1.72515876707508	-0.180700469047238	0.187059045696932	0.183879757372085	1.83854705346711	NV_blup_AR1_2012
2B	Cluster_10097|Contig2|original@225	146.1	2B	94855107	0.258736494322079	0.373293123817347	-0.0110561320942946	0.0249409935215981	0.0179985628079464	0.587142310499186	NV_blup_AR1_2012
2B	Cluster_10105|Contig1|likelySeq@630	153.8	2B	106211010	NA	NA	NA	NA	NA	NA	NV_blup_AR1_2012
7A	Cluster_10107|Contig2|likelySeq@262	103.2	7A	33268998	0.449317665145232	0.16785811874197	-0.0755675323623037	0.14924311790615	0.112405325134227	0.347446506569934	NV_blup_AR1_2012
5B	Cluster_10108|Contig2|complementarySeq@833	189.3	5B	228335145	0.400016728394658	0.207631298114519	0.0794998909051784	-0.0283382437122574	0.0539190673087179	0.397921846428088	NV_blup_AR1_2012
1B	Cluster_10114|Contig1|likelySeq@276	70.9	1B	170079480	NA	NA	NA	NA	NA	NA	NV_blup_AR1_2012
4B	Cluster_10123|Contig1|likelySeq@1000	89.6	4A	81039076	NA	NA	NA	NA	NA	NA	NV_blup_AR1_2012
5A	Cluster_10125|Contig2|likelySeq@289	262.8	NA	NA	0.474096320580095	0.150300290967809	-0.0376548715051847	0.0688829949411658	0.0532689332231753	0.324133415189295	NV_blup_AR1_2012
7A	Cluster_10130|Contig1|complementarySeq@473	97.9	7B	5277810	0.292495292501768	0.324459111760008	-0.0630873458576705	0.123569635344894	0.0933284906012821	0.533881119178236	NV_blup_AR1_2012
5B	Cluster_10132|Contig1|original@76	253.9	5B	267963499	0.937070141788846	0.00183113977369652	0.0212433472266277	0.0121288824759344	0.00455723237534665	0.0282278999855016	NV_blup_AR1_2012
5B	Cluster_10132|Contig2|original@1427	253.9	5B	267963499	0.761027194904975	0.027164433599427	0.0200101003107141	0.0122484876223982	0.00388080634415796	0.118599823668138	NV_blup_AR1_2012
2A	Cluster_10137|Contig1|likelySeq@515	69.9	NA	NA	0.749734388831441	0.0298825173861048	0.0312575184459143	-0.00205791232609886	0.0166577153860066	0.125092568469331	NV_blup_AR1_2012
4B	Cluster_10139|Contig1|original@977	89.6	4B	102730700	0.0502405636730271	1.11355168737891	-0.141614469475468	0.197158851240592	0.16938666035803	1.29894549668503	NV_blup_AR1_2012
4A	Cluster_10140|Contig2|complementarySeq@146	100.9	4A	151571775	0.958246136329045	0.000805193931858009	-0.0767729680714816	0.0990967249245868	0.0879348464980342	0.0185229231556434	NV_blup_AR1_2012
4A	Cluster_10140|Contig2|likelySeq@146	100.9	4A	151571775	0.953993722951005	0.000977744960035555	-0.0742137467205382	0.0990967249245868	0.0866552358225625	0.0204544828396257	NV_blup_AR1_2012
1B	Cluster_10145|Contig1|original@231	99	NA	NA	0.0588809559452441	1.03743452408094	-0.114444412828732	0.108053541509275	0.111248977169004	1.23002514774708	NV_blup_AR1_2012
6B	Cluster_1015|Contig2|original@939	67.7	6A	26853174	0.730871054650664	0.0347437485447296	0.0338558810668005	-0.0052463418456506	0.0195511114562256	0.136159237533754	NV_blup_AR1_2012
7A	Cluster_10156|Contig2|likelySeq@539	61.7	7A	13987040	0.987458006097701	7.25909625311749e-05	0.0121947500978654	0.0148686480352225	0.00133694896867854	0.00548136467146364	NV_blup_AR1_2012
6B	Cluster_10169|Contig1|complementarySeq@1082	48.9	NA	NA	0.2213652120236	0.437395304961479	-0.0227019376069606	0.0606892625550577	0.0416956000810091	0.654890628323007	NV_blup_AR1_2012
6A	Cluster_10169|Contig2|original@1903	31.6	6A	11882377	0.97307999538338	0.00033452422588063	0.0160606176913259	0.0272243848240861	0.00558188356638008	0.011851455594427	NV_blup_AR1_2012
5B	Cluster_10172|Contig1|original@184	189.5	5A	116645081	0.225049393288103	0.430516959081219	0.0794998909051784	-0.0283382437122574	0.0539190673087179	0.647722153540806	NV_blup_AR1_2012
3B	Cluster_10179|Contig1|original@85	0.800000000000011	3B	1191536	0.106827039185911	0.758139510562512	-0.0725602720840433	0.101711616925171	0.087135944504607	0.971318808328353	NV_blup_AR1_2012
6A	Cluster_10181|Contig1|original@459	148.6	6A	196906352	NA	NA	NA	NA	NA	NA	NV_blup_AR1_2012
4B	Cluster_10190|Contig2|complementarySeq@189	66.6	4A	140682114	NA	NA	NA	NA	NA	NA	NV_blup_AR1_2012
5B	Cluster_10206|Contig2|complementarySeq@216	186.9	5B	227089998	0.899698125827981	0.00466669203164374	0.0665421979252204	-0.0124675598399277	0.0395048788825741	0.0459031842039421	NV_blup_AR1_2012
7A	Cluster_1021|Contig2|original@517	143	NA	NA	NA	NA	NA	NA	NA	NA	NV_blup_AR1_2012
7A	Cluster_1021|Contig4|original@617	143	NA	NA	NA	NA	NA	NA	NA	NA	NV_blup_AR1_2012
4A	Cluster_10212|Contig2|original@711	228.8	7A	1668806	NA	NA	NA	NA	NA	NA	NV_blup_AR1_2012
2B	Cluster_10214|Contig3|original@758	35	2B	4929450	0.109827432982814	0.745453791109738	0.0792829643932893	-0.0722597185089181	0.0757713414511037	0.959289167126546	NV_blup_AR1_2012
1A	Cluster_1023|Contig2|original@244	76.1	1B	136022802	0.469608854222774	0.153370606101061	-0.0543874569938078	0.103423060550907	0.0789052587723575	0.328263723294	NV_blup_AR1_2012
6A	Cluster_10230|Contig2|likelySeq@408	104.1	NA	NA	NA	NA	NA	NA	NA	NA	NV_blup_AR1_2012
1A	Cluster_10236|Contig1|original@110	46.8	1A	4186342	0.93618235853834	0.00188328018162079	0.0132484839087985	0.0303103873144225	0.008530951702812	0.028639546995843	NV_blup_AR1_2012
1A	Cluster_10236|Contig2|original@91	46.8	1A	4186342	NA	NA	NA	NA	NA	NA	NV_blup_AR1_2012
5B	Cluster_10239|Contig2|original@174	219.3	5B	252769039	0.906266305478384	0.00407279905606519	0.0191461217531322	0.0253029490308421	0.00307841363885494	0.0427441665554793	NV_blup_AR1_2012
5B	Cluster_10245|Contig1|complementarySeq@1075	66.9	5B	21228665	0.604875047178598	0.0785795765798646	-0.0168499206444995	-0.0632018732323476	0.023175976293924	0.218334331009537	NV_blup_AR1_2012
4B	Cluster_10252|Contig1|original@1563	89.6	4B	70621486	0.0422357005593216	1.19744897788297	-0.141614469475468	0.197158851240592	0.16938666035803	1.37432029782266	NV_blup_AR1_2012
6B	Cluster_10258|Contig1|likelySeq@2057	86.3	6A	50431206	0.108405360931836	0.751418657512537	0.0693041762603055	-0.046726318375602	0.0580152473179538	0.964949240255704	NV_blup_AR1_2012
7A	Cluster_10262|Contig1|original@427	140.1	NA	NA	0.137387917894081	0.644141600618734	-0.121979387024164	0.129029925312266	0.125504656168215	0.862051458125426	NV_blup_AR1_2012
5B	Cluster_10265|Contig1|original@247	179.3	5B	222994482	0.229775817605841	0.421886696009212	0.0554990912712752	0.00367067014700106	0.0259142105621371	0.638695679881724	NV_blup_AR1_2012
5B	Cluster_10265|Contig2|original@417	179.3	5B	222994482	0.619897720526629	0.0722162717289815	0.0558944503596048	0.00367067014700106	0.0261118901063019	0.207679960622982	NV_blup_AR1_2012
4B	Cluster_10281|Contig2|original@304	89.6	NA	NA	NA	NA	NA	NA	NA	NA	NV_blup_AR1_2012
6A	Cluster_10282|Contig2|original@581	162.5	6A	200233598	0.364658276459887	0.240826769160959	-0.0158294967729156	0.0536457849911248	0.0347376408820202	0.438113925032375	NV_blup_AR1_2012
6B	Cluster_10282|Contig8|original@481	171.2	6B	194950519	0.506448359438323	0.129497442487963	-0.0465931686557122	0.0822024479978974	0.0643978083268048	0.295464831358681	NV_blup_AR1_2012
5B	Cluster_10296|Contig5|original@768	248.3	5B	262745657	0.911273186481266	0.00364757249114195	0.00600418309552039	0.0383269314684497	0.0161613741864647	0.0403514083225182	NV_blup_AR1_2012
2B	Cluster_103|Contig6|original@451	31.6	NA	NA	NA	NA	NA	NA	NA	NA	NV_blup_AR1_2012
7A	Cluster_10300|Contig3|original@233	148	7A	80797129	0.989970755739508	4.64165670553926e-05	-0.0815346212001753	0.0733248272984058	0.0774297242492905	0.00437763450199414	NV_blup_AR1_2012
7A	Cluster_10300|Contig5|original@195	148.4	7B	165677215	0.52114005192116	0.120776500489471	-0.0895941441935044	0.0843592365894216	0.086976690391463	0.283045548096112	NV_blup_AR1_2012
4A	Cluster_10301|Contig1|complementarySeq@141	59.3	4A	28978185	0.0553085334552879	1.06738323805395	-0.170560650655402	0.166967050690376	0.168763850672889	1.25720785700218	NV_blup_AR1_2012
4A	Cluster_10301|Contig1|complementarySeq@233	59.3	4A	28978185	NA	NA	NA	NA	NA	NA	NV_blup_AR1_2012
4A	Cluster_10301|Contig1|likelySeq@141	59.3	4A	28978185	0.0553085334552879	1.06738323805395	-0.170560650655402	0.166967050690376	0.168763850672889	1.25720785700218	NV_blup_AR1_2012
6B	Cluster_10307|Contig1|original@247	55.2	6A	10962161	0.282248320635232	0.338504713665084	-0.011349844330385	0.0425529096909844	0.0269513770106847	0.549368633427872	NV_blup_AR1_2012
3B	Cluster_10318|Contig2|original@1630	228.4	NA	NA	NA	NA	NA	NA	NA	NA	NV_blup_AR1_2012
3B	Cluster_10318|Contig4|original@2014	228.4	NA	NA	NA	NA	NA	NA	NA	NA	NV_blup_AR1_2012
3B	Cluster_1032|Contig2|original@986	101.6	3B	217546672	0.441680474959282	0.173578619714596	-0.0395249284721369	0.046959584937766	0.0432422567049515	0.354891798850882	NV_blup_AR1_2012
3B	Cluster_1032|Contig3|original@1017	101.6	3B	217546672	0.32611941748392	0.282456756734064	-0.0439588155349575	0.0497250462335914	0.0468419308842744	0.486623342086217	NV_blup_AR1_2012
1A	Cluster_10322|Contig1|complementarySeq@393	0.599999999999994	1A	65551	0.294318618187048	0.322025130210997	-0.0388498493391671	0.0705415735507755	0.0546957114449713	0.531182264165611	NV_blup_AR1_2012
2B	Cluster_1033|Contig3|original@798	248.9	2B	329324612	0.0208626913519723	1.54392174971756	-0.069861770839102	0.0961942605098831	0.0830280156744926	1.68062966695861	NV_blup_AR1_2012
7A	Cluster_10331|Contig1|complementarySeq@219	148	7A	83432569	0.909573990673041	0.00378922128259925	-0.0815346212001753	0.0733248272984058	0.0774297242492905	0.041161966821504	NV_blup_AR1_2012
2A	Cluster_10333|Contig1|original@325	112.7	2A	109776407	0.751098217856803	0.0295466965181661	0.0040669056634593	0.0171975609772265	0.0065653276568836	0.124303268476289	NV_blup_AR1_2012
2A	Cluster_10343|Contig5|original@1751	200.8	2A	226972758	0.753946582869831	0.028852054414436	-0.0325409856674023	0.0708293688813141	0.0516851772743582	0.12265942281281	NV_blup_AR1_2012
7B	Cluster_10347|Contig1|likelySeq@268	86.3	7B	196441435	0.0040486876840469	2.36943231187267	-0.194944305994945	0.177796707895156	0.186370506945051	2.39268572343569	NV_blup_AR1_2012
2B	Cluster_10348|Contig2|original@1557	65.4	NA	NA	0.600746502487276	0.0803879874619323	0.0396202763054105	-0.00611967118153727	0.0228699737434739	0.22130874895502	NV_blup_AR1_2012
1B	Cluster_10350|Contig2|likelySeq@108	95.8	1B	192776411	0.172050419236669	0.544871352498521	-0.0982295113582821	0.0803371329714625	0.0892833221648723	0.764344264792833	NV_blup_AR1_2012
1B	Cluster_10352|Contig1|likelySeq@106	59.2	1A	156327133	0.79650197394207	0.0195314160921165	-0.0531086231326104	0.0527120567753864	0.0529103399539984	0.0988131435651896	NV_blup_AR1_2012
2A	Cluster_10364|Contig1|likelySeq@1036	93.7	2A	132939171	0.519228064736983	0.121887114426826	0.0432406262221808	-0.0387032446814997	0.0409719354518402	0.284641841571697	NV_blup_AR1_2012
2A	Cluster_10364|Contig3|original@768	93.7	2A	132939171	0.846975396552553	0.010938724661179	0.0422370723152376	-0.0385482064833703	0.040392639399304	0.0721292051316951	NV_blup_AR1_2012
1B	Cluster_1037|Contig1|likelySeq@367	97.1	1B	166645244	0.203587570168762	0.472602838722806	-0.0994141078295823	0.0877528919617047	0.0935834998956435	0.691248740932064	NV_blup_AR1_2012
2A	Cluster_10376|Contig3|complementarySeq@209	134.3	2A	95809345	0.655759232083237	0.0583409099970451	0.00396721716690534	0.00864356455447139	0.00233817369378302	0.183255586495012	NV_blup_AR1_2012
2A	Cluster_10376|Contig3|complementarySeq@57	134.3	2A	95809345	NA	NA	NA	NA	NA	NA	NV_blup_AR1_2012
1B	Cluster_10382|Contig1|likelySeq@184	159.2	1B	271446803	0.319493425051544	0.290276616268335	-0.0650626241751115	0.0876549197068272	0.0763587719409693	0.495538074886535	NV_blup_AR1_2012
2B	Cluster_10383|Contig2|complementarySeq@92	233.1	2B	322152139	NA	NA	NA	NA	NA	NA	NV_blup_AR1_2012
2B	Cluster_10383|Contig2|likelySeq@93	233.1	2B	322152139	NA	NA	NA	NA	NA	NA	NV_blup_AR1_2012
5A	Cluster_10385|Contig1|original@818	280	4B	300270919	0.273630549331754	0.35082287437361	-0.0168750426188565	0.0385516124309723	0.0277133275249144	0.562835417677203	NV_blup_AR1_2012
3B	Cluster_10387|Contig1|original@1861	83.7	3B	105983034	0.873267716166949	0.00747365399658498	-0.00729584241980874	0.0149194037857887	0.0111076231027987	0.0588525949768878	NV_blup_AR1_2012
3A	Cluster_10387|Contig2|complementarySeq@1753	70.5	3A	24166304	NA	NA	NA	NA	NA	NA	NV_blup_AR1_2012
3A	Cluster_10387|Contig2|likelySeq@109	70.5	3B	105983034	NA	NA	NA	NA	NA	NA	NV_blup_AR1_2012
1A	Cluster_10392|Contig1|original@552	175.4	1A	237282551	0.461475860712196	0.159056577439349	-0.00358242152038131	0.00633043580438082	0.00495642866238107	0.335851011504109	NV_blup_AR1_2012
6B	Cluster_104|Contig1|likelySeq@1492	111.7	NA	NA	0.927793510201933	0.00241237097262125	-0.0264387239744476	0.0380961732049501	0.0322674485896988	0.0325486696415171	NV_blup_AR1_2012
7B	Cluster_1040|Contig1|original@394	156.3	NA	NA	0.423585808934575	0.187754808492647	0.0359527207192412	0.0047021393167229	0.0156252907012592	0.373058598150587	NV_blup_AR1_2012
5B	Cluster_10405|Contig1|complementarySeq@916	108.3	5B	183326445	0.610204230391089	0.0762835929749166	0.0582309038491912	-0.0279826565247618	0.0431067801869765	0.214524785829735	NV_blup_AR1_2012
7A	Cluster_10415|Contig1|original@85	138.3	NA	NA	0.128905092664099	0.672745187450591	-0.129361571440751	0.134217683652288	0.131789627546519	0.889729924599842	NV_blup_AR1_2012
1A	Cluster_10416|Contig1|original@369	114.7	1A	223939594	0.365186697229043	0.240297883347195	0.0408799411504927	-0.00516610580436216	0.0230230234774274	0.43748505103162	NV_blup_AR1_2012
1B	Cluster_10416|Contig2|original@1239	137.7	1B	246277055	NA	NA	NA	NA	NA	NA	NV_blup_AR1_2012
2A	Cluster_10418|Contig2|original@198	96.8	2A	135646407	0.746644594049669	0.0306510687354673	0.0131129471021335	0.00311792208482858	0.00499751250865245	0.126886074989233	NV_blup_AR1_2012
1A	Cluster_10421|Contig1|complementarySeq@1450	180.5	1A	242108281	0.779240351664729	0.0230764056759572	0.0109467975908161	0.00346662656117927	0.00374008551481843	0.108328566330184	NV_blup_AR1_2012
1A	Cluster_10421|Contig1|likelySeq@1700	180.5	1A	242108281	NA	NA	NA	NA	NA	NA	NV_blup_AR1_2012
2A	Cluster_10425|Contig1|complementarySeq@1049	93.7	2A	69730486	0.55870312936566	0.100351990229964	0.0420990174372903	-0.0360398271892834	0.0390694223132868	0.252818896095659	NV_blup_AR1_2012
2A	Cluster_10425|Contig1|likelySeq@1049	93.7	2A	69730486	0.856491123988535	0.00960624736951896	0.0349711604167456	-0.025857174302791	0.0304141673597683	0.0672771333672093	NV_blup_AR1_2012
2A	Cluster_10425|Contig1|likelySeq@165	94.5	2A	69730486	NA	NA	NA	NA	NA	NA	NV_blup_AR1_2012
2B	Cluster_1043|Contig2|complementarySeq@1659	37.3	2B	5674142	NA	NA	NA	NA	NA	NA	NV_blup_AR1_2012
3B	Cluster_10437|Contig1|likelySeq@1275	146.7	NA	NA	NA	NA	NA	NA	NA	NA	NV_blup_AR1_2012
5A	Cluster_1044|Contig3|original@515	290.5	NA	NA	NA	NA	NA	NA	NA	NA	NV_blup_AR1_2012
5A	Cluster_1044|Contig5|original@224	294	5A	138557778	0.189176626112155	0.50389416250746	-0.047271014276844	0.066944897639511	0.0571079559581775	0.723132524264051	NV_blup_AR1_2012
2A	Cluster_10444|Contig1|complementarySeq@310	158.8	2A	105181792	0.220459051165903	0.439107963655072	-0.0516126698902749	0.0799515797171372	0.0657821248037061	0.656672066079153	NV_blup_AR1_2012
2A	Cluster_10444|Contig1|likelySeq@93	158.8	2A	105181792	NA	NA	NA	NA	NA	NA	NV_blup_AR1_2012
2B	Cluster_10448|Contig1|complementarySeq@415	255.7	NA	NA	0.193445483912672	0.494343752038213	-0.0365295221499506	0.0831183680393028	0.0598239450946267	0.713441404659201	NV_blup_AR1_2012
2B	Cluster_10448|Contig3|original@510	255.7	NA	NA	0.143915027945461	0.623437193210871	-0.0407020522045447	0.0831183680393028	0.0619102101219238	0.841893853644928	NV_blup_AR1_2012
5A	Cluster_10452|Contig2|original@517	72.6	NA	NA	0.120999472589427	0.701340360785754	0.0689958562646701	-0.0578004744866525	0.0633981653756613	0.917216522675291	NV_blup_AR1_2012
1B	Cluster_10456|Contig1|original@317	88.6	1B	192290935	0.536660365229661	0.11202174430176	-0.0677579686148256	0.0808535364738283	0.0743057525443269	0.27030047812021	NV_blup_AR1_2012
5A	Cluster_10458|Contig1|likelySeq@1302	74.8	NA	NA	0.393292238023453	0.213617193793992	0.0502511937857274	-0.0272987835575357	0.0387749886716315	0.405284624698434	NV_blup_AR1_2012
7A	Cluster_10461|Contig1|likelySeq@159	117.2	7B	35037995	9.89811230358596e-05	4.26225597183894	-0.192238645627854	0.220847192169924	0.206542918898889	4.0044476230091	NV_blup_AR1_2012
2A	Cluster_10462|Contig1|complementarySeq@2170	162.6	NA	NA	0.594775433016234	0.0830499737892936	-0.044157712593446	0.0724742938130431	0.0583160032032446	0.225646978155849	NV_blup_AR1_2012
4A	Cluster_10467|Contig2|original@542	160.1	4A	182936241	NA	NA	NA	NA	NA	NA	NV_blup_AR1_2012
5A	Cluster_10468|Contig2|likelySeq@787	91.2	NA	NA	NA	NA	NA	NA	NA	NA	NV_blup_AR1_2012
6B	Cluster_10474|Contig1|original@248	131.7	NA	NA	0.160144252210947	0.576206757077661	-0.0482910910396499	0.0784067895647585	0.0633489403022042	0.795488644123887	NV_blup_AR1_2012
2B	Cluster_10477|Contig2|complementarySeq@98	37.3	2B	5661529	0.148358197945988	0.609934007748145	0.0943930670864254	-0.0819585376359163	0.0881758023611709	0.828688450531258	NV_blup_AR1_2012
1B	Cluster_10482|Contig2|original@152	100.1	1B	200790279	NA	NA	NA	NA	NA	NA	NV_blup_AR1_2012
5A	Cluster_10485|Contig6|original@1126	162	5A	91906169	NA	NA	NA	NA	NA	NA	NV_blup_AR1_2012
2A	Cluster_1049|Contig2|likelySeq@1097	112.4	2A	147967981	0.4822046873243	0.144870182417991	0.0223816055363665	-0.0273393066095128	0.0248604560729396	0.316768572330227	NV_blup_AR1_2012
6A	Cluster_10490|Contig2|original@496	96.4	NA	NA	NA	NA	NA	NA	NA	NA	NV_blup_AR1_2012
2A	Cluster_10492|Contig1|complementarySeq@948	230.4	2B	329095283	0.902748130908963	0.00438581223824594	-0.0269748607761209	0.0679767207744643	0.0474757907752926	0.0444334020833721	NV_blup_AR1_2012
2B	Cluster_10492|Contig1|likelySeq@784	242.9	2B	329095283	NA	NA	NA	NA	NA	NA	NV_blup_AR1_2012
2A	Cluster_10492|Contig2|complementarySeq@965	230.4	2A	243653606	0.817460506818442	0.0156474826159057	-0.0307170527827488	0.0713200387815333	0.051018545782141	0.0875332198115695	NV_blup_AR1_2012
2B	Cluster_10492|Contig2|likelySeq@987	242.9	2A	243653606	NA	NA	NA	NA	NA	NA	NV_blup_AR1_2012
1B	Cluster_10494|Contig2|complementarySeq@525	96.6	NA	NA	0.175396256677009	0.536508188961347	-0.101939914553575	0.0866987351722848	0.09431932486293	0.755979679623722	NV_blup_AR1_2012
6A	Cluster_105|Contig1|likelySeq@901	116.5	3B	184658751	NA	NA	NA	NA	NA	NA	NV_blup_AR1_2012
6B	Cluster_105|Contig2|original@382	132.4	3A	118105465	0.117413071861436	0.714997841231084	-0.0487793080373584	0.0805428085509715	0.064661058294165	0.930283549414985	NV_blup_AR1_2012
6B	Cluster_10501|Contig1|original@358	84.1	6B	60262406	0.0970528932459924	0.802319831205604	0.0695076568095827	-0.0524116039106499	0.0609596303601163	1.01299151332003	NV_blup_AR1_2012
5A	Cluster_10509|Contig1|complementarySeq@163	72	NA	NA	0.0856331312526586	0.860470580928767	0.0735497281035628	-0.0632499492593522	0.0683998386814575	1.06735817531854	NV_blup_AR1_2012
5A	Cluster_10509|Contig1|likelySeq@163	72	5B	169956689	0.0781032455051717	0.90356632999229	0.0733131052483553	-0.0621948172021892	0.0677539612252722	1.10733091905866	NV_blup_AR1_2012
3B	Cluster_10510|Contig1|original@440	178.2	3B	622843613	0.39384426481754	0.213120282971183	-0.0387562442428612	0.0639678084829682	0.0513620263629147	0.404675474369427	NV_blup_AR1_2012
3A	Cluster_10510|Contig2|original@320	162.2	3A	163702770	NA	NA	NA	NA	NA	NA	NV_blup_AR1_2012
3B	Cluster_10510|Contig5|original@433	178.2	3A	163702770	0.572944902013436	0.0932641565104945	-0.0387562442428612	0.0557799663313511	0.0472681052871062	0.241887140514393	NV_blup_AR1_2012
3A	Cluster_10511|Contig1|likelySeq@109	169.5	NA	NA	0.530412244556255	0.115491107633329	-0.0421676425274311	0.0600234914497272	0.0510955669885792	0.27538645880797	NV_blup_AR1_2012
6A	Cluster_10520|Contig2|complementarySeq@1568	103.1	NA	NA	0.452775347825169	0.165317447415005	-0.0124908958328077	0.0302532541043212	0.0213720749685645	0.34411722712666	NV_blup_AR1_2012
6B	Cluster_10522|Contig3|complementarySeq@431	86.3	6B	107596929	0.120269987923084	0.704082021510349	0.0693041762603055	-0.0488348444673568	0.0590695103638311	0.919842732639513	NV_blup_AR1_2012
2A	Cluster_10523|Contig1|likelySeq@535	112.4	2A	74590178	0.983151986680403	0.000131001210290784	0.0124371570460818	-0.000816257885415618	0.00662670746574872	0.00737933885727565	NV_blup_AR1_2012
7B	Cluster_10526|Contig1|original@495	78.5	NA	NA	NA	NA	NA	NA	NA	NA	NV_blup_AR1_2012
4B	Cluster_10534|Contig1|complementarySeq@390	96.2	4A	134090126	NA	NA	NA	NA	NA	NA	NV_blup_AR1_2012
3B	Cluster_10535|Contig4|original@2785	133.2	3B	572750539	0.390845486748382	0.215831709634923	0.016062600182248	0.0159623309017328	5.01346402575729e-05	0.407994898652725	NV_blup_AR1_2012
2A	Cluster_10538|Contig2|original@272	86.7	2A	188564801	0.160624320840017	0.574892811825375	-0.00579718267450411	0.0346996070090595	0.0202483948417818	0.794188695626926	NV_blup_AR1_2012
5A	Cluster_10555|Contig1|likelySeq@152	122.5	NA	NA	NA	NA	NA	NA	NA	NA	NV_blup_AR1_2012
2A	Cluster_1056|Contig3|likelySeq@1601	7	2A	2185152	0.0394768312345172	1.23027076647305	0.090986746612487	-0.059801259308944	0.0753940029607155	1.40365771498402	NV_blup_AR1_2012
3B	Cluster_10565|Contig2|original@3143	93.3	3B	163642331	0.645709692673435	0.0620484237270334	-0.0130747237943986	0.0347029858255898	0.0238888548099942	0.189962694401047	NV_blup_AR1_2012
2B	Cluster_10571|Contig1|original@389	274.5	2A	246584884	NA	NA	NA	NA	NA	NA	NV_blup_AR1_2012
2B	Cluster_10571|Contig3|original@93	274.2	2B	341167077	0.68391372773631	0.0486681742264697	-0.0131807263230371	0.0542124657941009	0.033696596058569	0.164998678880958	NV_blup_AR1_2012
2B	Cluster_10571|Contig4|original@677	274.2	2B	341167077	0.436477156958913	0.177563795901628	-0.0131807263230371	0.0542124657941009	0.033696596058569	0.360038480174419	NV_blup_AR1_2012
3B	Cluster_10573|Contig2|original@1419	164.1	3B	634729042	0.576864953447784	0.0913730385184366	-0.0285058605766158	0.0501946138463827	0.0393502372114993	0.238925845140623	NV_blup_AR1_2012
1B	Cluster_10576|Contig1|likelySeq@870	57	1B	68978842	NA	NA	NA	NA	NA	NA	NV_blup_AR1_2012
7A	Cluster_10577|Contig2|original@930	97.9	7A	27167370	0.484205908379618	0.1435528541477	-0.0630873458576705	0.123569635344894	0.0933284906012821	0.31496991551178	NV_blup_AR1_2012
3A	Cluster_10591|Contig1|original@601	218.6	3B	738268072	0.10663558012589	0.758962128950471	0.127581885742393	-0.0888981827509253	0.108240034246659	0.972097864032278	NV_blup_AR1_2012
2B	Cluster_10621|Contig1|likelySeq@1878	148.8	2B	119613520	0.867730021200946	0.00814720993880597	0.0497495884498466	0.00797044926826738	0.0208895695907896	0.0616153768292043	NV_blup_AR1_2012
3B	Cluster_1064|Contig1|original@1887	117	NA	NA	NA	NA	NA	NA	NA	NA	NV_blup_AR1_2012
3B	Cluster_1064|Contig1|original@4375	116.6	NA	NA	0.965952164501273	0.000535247139179527	-0.0137065762760478	0.0215623399854838	0.0176344581307658	0.0150443800105169	NV_blup_AR1_2012
3B	Cluster_1064|Contig2|original@2902	117	3A	97018499	NA	NA	NA	NA	NA	NA	NV_blup_AR1_2012
4A	Cluster_10640|Contig1|original@449	229.4	4A	213431859	NA	NA	NA	NA	NA	NA	NV_blup_AR1_2012
3A	Cluster_10644|Contig1|likelySeq@712	118	NA	NA	0.209169014770044	0.461171264314862	-0.0641820092911334	0.0963156687830493	0.0802488390370914	0.679502649207468	NV_blup_AR1_2012
2A	Cluster_1066|Contig3|original@2131	200.1	2B	293790285	NA	NA	NA	NA	NA	NA	NV_blup_AR1_2012
2A	Cluster_10669|Contig1|original@993	112.7	NA	NA	0.392344083828335	0.214473012899564	0.0223816055363665	-0.0273393066095128	0.0248604560729396	0.406332891748723	NV_blup_AR1_2012
7B	Cluster_10683|Contig1|original@982	90	NA	NA	0.00998270867363449	1.91263780205339	-0.175372182587308	0.169283436954183	0.172327809770745	2.00075160276039	NV_blup_AR1_2012
3A	Cluster_10688|Contig2|complementarySeq@314	238.3	3B	760658378	NA	NA	NA	NA	NA	NA	NV_blup_AR1_2012
3A	Cluster_10688|Contig2|likelySeq@314	238.3	3B	760658378	NA	NA	NA	NA	NA	NA	NV_blup_AR1_2012
4A	Cluster_10700|Contig1|complementarySeq@518	59.3	NA	NA	0.0553085334552879	1.06738323805395	-0.170560650655402	0.166967050690376	0.168763850672889	1.25720785700218	NV_blup_AR1_2012
3B	Cluster_10714|Contig1|original@281	188.6	3B	693494183	0.87909340389663	0.00679718458860769	-0.0397821397577013	0.065859727354852	0.0528209335562766	0.055964978576048	NV_blup_AR1_2012
3B	Cluster_10718|Contig1|original@256	154.2	NA	NA	0.806629940733695	0.0175976592863835	0.00200526327415774	0.0265738894727939	0.0122843130993181	0.0933256617555034	NV_blup_AR1_2012
3A	Cluster_10718|Contig2|original@47	134.7	NA	NA	NA	NA	NA	NA	NA	NA	NV_blup_AR1_2012
5B	Cluster_1074|Contig1|likelySeq@610	61.5	5B	70079344	0.0519637851974016	1.09732599746534	0.0306517558966153	-0.0349027110287385	0.0327772334626769	1.28429922113885	NV_blup_AR1_2012
5B	Cluster_10745|Contig3|original@661	225.2	NA	NA	0.444686449850135	0.171308978116478	-0.0192231471330832	0.0506583714601155	0.0349407592965993	0.35194610384311	NV_blup_AR1_2012
3B	Cluster_10760|Contig1|original@545	154.6	3B	596535422	0.851836305422463	0.0102468739486829	-0.00105316511329785	0.0290264115234384	0.0150397883183681	0.0696438541558684	NV_blup_AR1_2012
3B	Cluster_10769|Contig3|original@239	104.4	3B	235835290	0.197689213770467	0.48508887007919	-0.0621274477767377	0.063393039557329	0.0627602436670333	0.704017025819148	NV_blup_AR1_2012
1B	Cluster_10776|Contig2|original@1690	162.2	NA	NA	NA	NA	NA	NA	NA	NA	NV_blup_AR1_2012
7B	Cluster_10795|Contig3|complementarySeq@1708	164.6	NA	NA	0.366421629007244	0.239065970020233	0.038652812166328	-0.00442511459375633	0.0215389633800422	0.436018898865389	NV_blup_AR1_2012
2A	Cluster_1080|Contig2|original@634	254.1	2A	249799475	0.256456668497613	0.376873297066131	-0.0240064653613475	0.0552564393637505	0.039631452362549	0.590986003737776	NV_blup_AR1_2012
2B	Cluster_10817|Contig1|original@3353	71	2B	16345325	NA	NA	NA	NA	NA	NA	NV_blup_AR1_2012
6A	Cluster_10820|Contig1|complementarySeq@1694	141.4	6A	196193161	NA	NA	NA	NA	NA	NA	NV_blup_AR1_2012
6A	Cluster_10820|Contig1|likelySeq@1694	141.4	6B	182605332	NA	NA	NA	NA	NA	NA	NV_blup_AR1_2012
6A	Cluster_10822|Contig1|original@256	12.9	6A	3687579	0.525583124029613	0.118223178123545	-0.040617699115264	0.0664082759394726	0.0535129875273683	0.279358588003984	NV_blup_AR1_2012
7A	Cluster_1083|Contig6|original@1322	6.4	7A	1520811	0.810191217346556	0.0169430550670393	0.0161470291238556	0.0171040684379207	0.000478519657032543	0.0914124689759321	NV_blup_AR1_2012
2B	Cluster_10849|Contig3|original@819	52.3	NA	NA	0.611261863372309	0.0758330218393656	0.0454426280189623	-0.0253561910435968	0.0353994095312795	0.213772698997758	NV_blup_AR1_2012
4B	Cluster_1085|Contig2|complementarySeq@786	79.5	4B	200833870	0.784572004883542	0.0219476037843602	-0.0762075249978078	0.13447227364459	0.105339899321199	0.105367192435783	NV_blup_AR1_2012
3A	Cluster_10853|Contig3|original@1979	111.4	3A	144452428	0.616231595965213	0.0737381807980505	-0.0479676933994928	0.0768470946224304	0.0624073940109616	0.210256037921781	NV_blup_AR1_2012
3A	Cluster_10856|Contig2|original@3167	245.4	NA	NA	NA	NA	NA	NA	NA	NA	NV_blup_AR1_2012
3A	Cluster_1086|Contig6|original@2605	97.5	3A	152288411	NA	NA	NA	NA	NA	NA	NV_blup_AR1_2012
2A	Cluster_10886|Contig1|original@355	210.6	NA	NA	0.0954979269692637	0.809790973017713	-0.0927207110935983	0.135023020084229	0.113871865588914	1.02000605580454	NV_blup_AR1_2012
2B	Cluster_10886|Contig2|original@170	227.4	2B	314058274	NA	NA	NA	NA	NA	NA	NV_blup_AR1_2012
5B	Cluster_109|Contig1|original@705	2.9	NA	NA	NA	NA	NA	NA	NA	NA	NV_blup_AR1_2012
7A	Cluster_10902|Contig2|original@360	133.4	7A	107664964	0.0408354524344184	1.21381921314307	-0.161486145197048	0.156176201098856	0.158831173147952	1.38896262830413	NV_blup_AR1_2012
1B	Cluster_1091|Contig1|original@277	95.8	1A	189698350	0.202701798135164	0.474450752914609	-0.0982295113582821	0.0803371329714625	0.0892833221648723	0.69314239873316	NV_blup_AR1_2012
1B	Cluster_1091|Contig1|original@304	95.8	1A	189698350	NA	NA	NA	NA	NA	NA	NV_blup_AR1_2012
5A	Cluster_10915|Contig1|complementarySeq@924	46.2	NA	NA	NA	NA	NA	NA	NA	NA	NV_blup_AR1_2012
2A	Cluster_10919|Contig2|original@1063	112.7	2A	143233666	0.983151986680403	0.000131001210290784	0.0124371570460818	-0.000816257885415618	0.00662670746574872	0.00737933885727565	NV_blup_AR1_2012
3B	Cluster_10925|Contig5|original@135	242.9	3B	749992135	0.984430848076036	0.000111866095658993	-0.0019702027786858	0.0312270412708177	0.0165986220247517	0.00681478572574523	NV_blup_AR1_2012
6A	Cluster_1093|Contig12|complementarySeq@3341	95.8	6B	140166836	NA	NA	NA	NA	NA	NA	NV_blup_AR1_2012
6A	Cluster_1093|Contig12|likelySeq@3341	96.4	6B	140166836	NA	NA	NA	NA	NA	NA	NV_blup_AR1_2012
6A	Cluster_1093|Contig4|original@1462	96.4	6B	140169182	NA	NA	NA	NA	NA	NA	NV_blup_AR1_2012
1B	Cluster_10930|Contig1|original@1625	78.3	NA	NA	0.15553039796431	0.589066276922122	-0.0638495782190837	0.0728712921141354	0.0683604351666096	0.808184716746706	NV_blup_AR1_2012
2B	Cluster_10946|Contig1|original@173	223.8	6B	11785281	NA	NA	NA	NA	NA	NA	NV_blup_AR1_2012
3B	Cluster_10952|Contig2|likelySeq@1717	187.5	NA	NA	NA	NA	NA	NA	NA	NA	NV_blup_AR1_2012
6B	Cluster_10956|Contig1|original@250	65.9	6A	31882681	0.59206099012562	0.0842784997451698	0.0380086679979975	-0.00454060097495314	0.0212746344864753	0.227633552887435	NV_blup_AR1_2012
2A	Cluster_10993|Contig1|original@362	204.1	2A	228095048	0.179439608376375	0.526641756092707	-0.0934985796019485	0.12255646871777	0.108027524159859	0.746081687263724	NV_blup_AR1_2012
2A	Cluster_110|Contig6|original@394	92.5	2A	69685311	0.927797607014741	0.00241209649294112	0.0349735956068364	-0.0262145950859358	0.0305940953463861	0.0325467519526692	NV_blup_AR1_2012
4B	Cluster_11000|Contig1|complementarySeq@2849	89.2	NA	NA	0.0221661876413614	1.51386205739251	-0.139813747964304	0.194983953831004	0.167398850897654	1.65430899469301	NV_blup_AR1_2012
7A	Cluster_11004|Contig1|complementarySeq@1810	199.4	NA	NA	NA	NA	NA	NA	NA	NA	NV_blup_AR1_2012
7A	Cluster_11004|Contig1|likelySeq@1810	199.4	NA	NA	NA	NA	NA	NA	NA	NA	NV_blup_AR1_2012
7B	Cluster_11015|Contig4|likelySeq@671	130.8	7B	215243181	0.280769878282109	0.340584250648057	-0.0756965647833641	0.105281309679584	0.090488937231474	0.551649486277131	NV_blup_AR1_2012
7B	Cluster_11020|Contig1|complementarySeq@291	131.1	7B	215798462	NA	NA	NA	NA	NA	NA	NV_blup_AR1_2012
3B	Cluster_11025|Contig1|likelySeq@209	156.7	3B	611749072	0.905788236938475	0.00411464316361344	-0.0240359803730732	0.0423789784491794	0.0332074794111263	0.0429733236021477	NV_blup_AR1_2012
1B	Cluster_11047|Contig1|original@347	151.2	1B	260417630	0.285605637967525	0.333832849637406	-0.0799784801003846	0.0809397795553248	0.0804591298278547	0.54423322366751	NV_blup_AR1_2012
7A	Cluster_11075|Contig2|original@652	115.5	7A	54842723	2.07988858710311e-05	5.05221826112241	-0.189935946118399	0.21601243461892	0.20297419036866	4.68195992816332	NV_blup_AR1_2012
1A	Cluster_11076|Contig1|original@251	20.4	1A	2486280	NA	NA	NA	NA	NA	NA	NV_blup_AR1_2012
1A	Cluster_11076|Contig1|original@547	20.4	1A	2486280	0.4930868291241	0.137813596036439	-0.0196290131398928	0.0629252068156046	0.0412771099777487	0.30707659778344	NV_blup_AR1_2012
7A	Cluster_11079|Contig3|original@2781	11	NA	NA	0.386412980686227	0.219894208963538	0.0330127276395945	-0.00110483763895157	0.017058782639273	0.412948292852533	NV_blup_AR1_2012
3B	Cluster_1108|Contig2|original@351	10	3A	1898100	NA	NA	NA	NA	NA	NA	NV_blup_AR1_2012
3B	Cluster_1108|Contig5|original@1288	10.8	NA	NA	0.0836298940264906	0.871527521348965	-0.113413614663133	0.117699861376601	0.115556738019867	1.07763845354092	NV_blup_AR1_2012
3B	Cluster_1108|Contig5|original@909	10.8	NA	NA	NA	NA	NA	NA	NA	NA	NV_blup_AR1_2012
5B	Cluster_11091|Contig2|complementarySeq@1305	163.6	5A	104596239	NA	NA	NA	NA	NA	NA	NV_blup_AR1_2012
1A	Cluster_11120|Contig1|original@74	55.6	1A	12269966	NA	NA	NA	NA	NA	NA	NV_blup_AR1_2012
2B	Cluster_11123|Contig4|original@182	52.5	2B	11205142	0.148675695104517	0.608986485866211	0.0822783962782645	-0.0479169135670962	0.0650976549226803	0.82776002236391	NV_blup_AR1_2012
5A	Cluster_11126|Contig1|original@724	231.7	NA	NA	NA	NA	NA	NA	NA	NA	NV_blup_AR1_2012
5B	Cluster_11126|Contig2|original@428	192.6	NA	NA	0.577577790773704	0.0910318742729145	0.0812175225190758	-0.0309246936641081	0.0560711080915919	0.238389514762982	NV_blup_AR1_2012
1B	Cluster_11129|Contig2|original@416	70.9	NA	NA	NA	NA	NA	NA	NA	NA	NV_blup_AR1_2012
2A	Cluster_11132|Contig2|original@215	229.5	2A	243762363	0.415712995712268	0.194209659184921	-0.0484956850278075	0.0962757332224156	0.0723857091251115	0.381206398688621	NV_blup_AR1_2012
2A	Cluster_11132|Contig3|original@128	229.5	2A	243762363	0.385063027749231	0.221144630367665	-0.0429114818071313	0.0962757332224156	0.0695936075147734	0.414468178638566	NV_blup_AR1_2012
5A	Cluster_1114|Contig1|original@690	220.9	5A	113618256	0.778793038032068	0.0231724963424633	-0.0277464078563372	0.0525345713197223	0.0401404895880298	0.108577939480936	NV_blup_AR1_2012
7A	Cluster_11144|Contig2|complementarySeq@1977	171.6	7A	126613090	0.783732063019805	0.0221234144685665	0.00647740907744005	0.0350656531055449	0.0142941220140524	0.105832385581531	NV_blup_AR1_2012
1B	Cluster_11149|Contig1|complementarySeq@608	57	1B	64861625	0.588266664555164	0.0860152503533413	-0.057390711061047	0.0587082536473547	0.0580494823542008	0.230425761182388	NV_blup_AR1_2012
4A	Cluster_1116|Contig1|original@2909	59.7	NA	NA	0.0675624901138408	0.971982356823165	-0.170560650655402	0.166967050690376	0.168763850672889	1.17029435225125	NV_blup_AR1_2012
7B	Cluster_11171|Contig2|original@554	165.4	NA	NA	NA	NA	NA	NA	NA	NA	NV_blup_AR1_2012
6A	Cluster_11198|Contig3|original@172	0.299999999999983	6A	522410	NA	NA	NA	NA	NA	NA	NV_blup_AR1_2012
1A	Cluster_1120|Contig1|complementarySeq@2343	191.3	NA	NA	NA	NA	NA	NA	NA	NA	NV_blup_AR1_2012
1A	Cluster_1120|Contig1|likelySeq@2343	191.3	NA	NA	NA	NA	NA	NA	NA	NA	NV_blup_AR1_2012
1A	Cluster_1120|Contig2|original@171	191.3	NA	NA	NA	NA	NA	NA	NA	NA	NV_blup_AR1_2012
1B	Cluster_1122|Contig1|likelySeq@1619	62.6	NA	NA	0.352507737204081	0.253285717455313	-0.0910564898860429	0.0833003166609035	0.0871784032734732	0.4528313462239	NV_blup_AR1_2012
4A	Cluster_11220|Contig3|likelySeq@2418	87	4A	158345733	NA	NA	NA	NA	NA	NA	NV_blup_AR1_2012
3B	Cluster_11230|Contig3|original@1185	216.3	3B	648104992	0.798427571495257	0.0191555012992381	0.013234208186107	5.04501060990007e-05	0.00659187904000402	0.0977644742989686	NV_blup_AR1_2012
2B	Cluster_11239|Contig1|likelySeq@732	260.5	2B	330751707	0.0308939939748123	1.3500867092194	-0.0932114786933662	0.122496595437016	0.107854037065191	1.51012594248861	NV_blup_AR1_2012
1B	Cluster_1124|Contig3|original@2064	119.4	1B	225857079	0.9404312622147	0.00164040729772195	-0.0766784510000214	0.0865056444630739	0.0815920477315477	0.0266729423058525	NV_blup_AR1_2012
5A	Cluster_1128|Contig1|original@294	196.1	5A	101642323	NA	NA	NA	NA	NA	NA	NV_blup_AR1_2012
6B	Cluster_11281|Contig1|complementarySeq@1850	84.1	6B	81555093	0.0970528932459924	0.802319831205604	0.0695076568095827	-0.0524116039106499	0.0609596303601163	1.01299151332003	NV_blup_AR1_2012
6A	Cluster_113|Contig10|original@327	14.6	6A	4028426	NA	NA	NA	NA	NA	NA	NV_blup_AR1_2012
6B	Cluster_113|Contig2|original@812	17	6A	4028426	NA	NA	NA	NA	NA	NA	NV_blup_AR1_2012
6A	Cluster_113|Contig22|original@1041	14.6	NA	NA	NA	NA	NA	NA	NA	NA	NV_blup_AR1_2012
6A	Cluster_113|Contig23|original@1455	14.6	6A	4028426	NA	NA	NA	NA	NA	NA	NV_blup_AR1_2012
6A	Cluster_113|Contig27|original@1345	14.6	6A	4028426	NA	NA	NA	NA	NA	NA	NV_blup_AR1_2012
2A	Cluster_11316|Contig1|original@553	126	2A	35548642	NA	NA	NA	NA	NA	NA	NV_blup_AR1_2012
3B	Cluster_11329|Contig2|original@780	136.7	3B	534914355	0.315592034855883	0.294980888015865	-0.00640828411445165	0.0350794512989697	0.0207438677067107	0.500873966368163	NV_blup_AR1_2012
6B	Cluster_11335|Contig1|original@698	150.3	6B	181532199	0.25277458239932	0.38273866450436	-0.0408883544607399	0.0656248022523125	0.0532565783565262	0.59726659842247	NV_blup_AR1_2012
7A	Cluster_11340|Contig1|original@246	42.6	4A	179599248	0.412237031498008	0.197117380662243	0.0411005099796328	-0.0120304223335467	0.0265654661565897	0.384852997872512	NV_blup_AR1_2012
4B	Cluster_11369|Contig1|original@173	53.6	4B	8864531	0.654243348929854	0.0588913776961197	-0.0417402371479623	0.0718203717638876	0.0567803044559249	0.184260683724758	NV_blup_AR1_2012
2B	Cluster_11372|Contig1|original@322	133.4	2B	208561641	0.214777905147634	0.450039032957237	-0.0191044502266442	0.0399376608349884	0.0295210555308163	0.668010397860806	NV_blup_AR1_2012
4A	Cluster_11373|Contig1|complementarySeq@733	30.5	4A	1711450	NA	NA	NA	NA	NA	NA	NV_blup_AR1_2012
4B	Cluster_1138|Contig176|original@469	89.6	NA	NA	NA	NA	NA	NA	NA	NA	NV_blup_AR1_2012
2B	Cluster_1141|Contig2|original@335	283.3	2B	343336221	0.0619083992468428	1.01351573486634	-0.0519741736084368	0.0652449747265322	0.0586095741674845	1.2082504253079	NV_blup_AR1_2012
7B	Cluster_11413|Contig1|original@242	112.2	NA	NA	0.291943010337694	0.325200166244899	-0.118122437040581	0.106322500637117	0.112222468838849	0.534701918111301	NV_blup_AR1_2012
1B	Cluster_11421|Contig1|complementarySeq@3084	119.4	1B	226109102	0.989107549178847	5.47509786424112e-05	-0.0766784510000214	0.0851990512498721	0.0809387511249468	0.00475648345292158	NV_blup_AR1_2012
1A	Cluster_11438|Contig1|original@915	74.8	1A	98931411	0.287794843209953	0.330823590197406	-0.0451295290558189	0.0935150591211299	0.0693222940884744	0.540916992142034	NV_blup_AR1_2012
5B	Cluster_11471|Contig1|complementarySeq@1094	265.6	5B	269387566	NA	NA	NA	NA	NA	NA	NV_blup_AR1_2012
6B	Cluster_11474|Contig9|original@804	62	6B	27414052	0.937846085355264	0.00178617092583076	0.0253290511804389	0.00362270125904453	0.0108531749606972	0.0278684300278316	NV_blup_AR1_2012
4B	Cluster_1148|Contig1|original@945	84.6	4B	57649506	0.422589363521312	0.188561898693148	-0.11094544797665	0.157086153654887	0.134015800815769	0.374081438240011	NV_blup_AR1_2012
3A	Cluster_11524|Contig1|likelySeq@782	70.5	3A	24816534	0.640254010300184	0.0641191718720197	-0.0434228005286767	0.0696824115266204	0.0565526060276486	0.193647692600593	NV_blup_AR1_2012
2B	Cluster_11542|Contig1|likelySeq@1199	144.9	2B	241466068	0.3221297729036	0.287139999888854	-0.0252092723220884	0.0244203992827943	0.0248148358024413	0.491969133577741	NV_blup_AR1_2012
1B	Cluster_11544|Contig3|likelySeq@1196	15.8	1B	8564045	NA	NA	NA	NA	NA	NA	NV_blup_AR1_2012
5A	Cluster_11550|Contig1|original@339	123.1	5A	74246520	NA	NA	NA	NA	NA	NA	NV_blup_AR1_2012
3A	Cluster_11551|Contig4|original@174	145.5	3A	159614085	0.255241691768621	0.378797237361547	-0.0492273600137207	0.0951543113983609	0.0721908357060408	0.593048385490871	NV_blup_AR1_2012
6A	Cluster_11565|Contig1|complementarySeq@606	52.8	6A	25035634	NA	NA	NA	NA	NA	NA	NV_blup_AR1_2012
6B	Cluster_1158|Contig2|complementarySeq@507	131.7	NA	NA	0.118130724483196	0.712228621170005	-0.0482910910396499	0.0784067895647585	0.0633489403022042	0.927637132546378	NV_blup_AR1_2012
4B	Cluster_11589|Contig1|original@203	102.2	NA	NA	0.0421026428877466	1.19898007583384	-0.168947700316501	0.200380059449406	0.184663879882953	1.37569064156245	NV_blup_AR1_2012
3A	Cluster_11596|Contig2|complementarySeq@813	8.59999999999999	3A	1889107	NA	NA	NA	NA	NA	NA	NV_blup_AR1_2012
2B	Cluster_116|Contig5|original@1847	46.1	NA	NA	0.699127133289045	0.0438631746684314	0.0441988763519516	-0.0382403275947452	0.0412196019733484	0.155443842472568	NV_blup_AR1_2012
2B	Cluster_116|Contig8|original@1875	46.1	NA	NA	0.4437630891919	0.172003640234744	0.0510771883348019	-0.038611368970475	0.0448442786526385	0.352848823841124	NV_blup_AR1_2012
4B	Cluster_11604|Contig2|original@1877	177.6	5A	142106494	0.514186792775259	0.124850036532542	0.0301780351348937	-0.00261981681795425	0.016398925976424	0.288879082688276	NV_blup_AR1_2012
1A	Cluster_11613|Contig2|complementarySeq@252	74.8	1A	73458507	0.841196823371854	0.0117917187365366	-0.0298965924736581	0.054625566331621	0.0422610794026395	0.0751023760174328	NV_blup_AR1_2012
1B	Cluster_11613|Contig2|likelySeq@665	86.8	1B	125228336	NA	NA	NA	NA	NA	NA	NV_blup_AR1_2012
2B	Cluster_11627|Contig2|complementarySeq@1204	191	2B	263929621	NA	NA	NA	NA	NA	NA	NV_blup_AR1_2012
2B	Cluster_11627|Contig2|complementarySeq@475	189.7	2B	263929621	0.408241903236479	0.200504159228538	0.0408187769387459	-0.0105258346594079	0.0256723057990769	0.389082419976693	NV_blup_AR1_2012
4B	Cluster_11637|Contig2|original@364	72.7	4B	46077687	NA	NA	NA	NA	NA	NA	NV_blup_AR1_2012
7A	Cluster_11658|Contig1|original@140	43	NA	NA	0.284340198319972	0.335585610613136	0.0397463304366361	-0.0134698876809231	0.0266081090587796	0.546161738007623	NV_blup_AR1_2012
5A	Cluster_11674|Contig1|original@859	228.6	5A	116693291	0.395145055000291	0.211953300065186	-0.0182301600235827	0.0426729711410105	0.0304515655822966	0.403243448621693	NV_blup_AR1_2012
7A	Cluster_1168|Contig1|original@1864	147	7A	70286850	0.943708470707065	0.00146458698634671	-0.0698992130528014	0.0728834345822607	0.071391323817531	0.0251621467159765	NV_blup_AR1_2012
7A	Cluster_1169|Contig2|original@274	266.9	NA	NA	0.600011695121234	0.0807125951243569	0.0155061057533321	0.000266794376231253	0.00761965568855043	0.221840284487828	NV_blup_AR1_2012
2B	Cluster_11690|Contig1|original@596	25.8	NA	NA	0.287552022154472	0.331155942222198	0.0670055748771753	-0.0658353540745016	0.0664204644758384	0.541283573962828	NV_blup_AR1_2012
2A	Cluster_11690|Contig3|original@1587	8.5	NA	NA	NA	NA	NA	NA	NA	NA	NV_blup_AR1_2012
7B	Cluster_11724|Contig1|complementarySeq@321	75.2	7B	70806310	NA	NA	NA	NA	NA	NA	NV_blup_AR1_2012
4B	Cluster_11725|Contig2|original@1542	86.9	4A	164336307	NA	NA	NA	NA	NA	NA	NV_blup_AR1_2012
3A	Cluster_11738|Contig1|likelySeq@379	146.9	NA	NA	0.206393262586435	0.466811082411255	-0.043097984254037	0.0981999615490765	0.0706489729015568	0.685304483737128	NV_blup_AR1_2012
3A	Cluster_11753|Contig2|original@803	72.2	3A	24600624	0.7205143311206	0.037587377953737	-0.0243957180762522	0.0609964105791322	0.0426960643276922	0.142357376592257	NV_blup_AR1_2012
1A	Cluster_11760|Contig1|original@424	137	1A	228942700	NA	NA	NA	NA	NA	NA	NV_blup_AR1_2012
1B	Cluster_11776|Contig1|original@1290	83.6	1B	188951618	NA	NA	NA	NA	NA	NA	NV_blup_AR1_2012
1A	Cluster_11776|Contig2|original@740	72.8	1A	25382823	NA	NA	NA	NA	NA	NA	NV_blup_AR1_2012
4A	Cluster_118|Contig1|original@919	58.9	4A	43707108	NA	NA	NA	NA	NA	NA	NV_blup_AR1_2012
6B	Cluster_11800|Contig1|complementarySeq@177	62.5	6B	32382840	0.475804742838646	0.149143681442921	0.0374253659645382	-0.00503291668847253	0.0212291413265054	0.322571233214292	NV_blup_AR1_2012
1A	Cluster_1181|Contig4|original@836	169.6	NA	NA	0.70867185496457	0.0409942998799421	-0.00327545751571688	0.00979191692684444	0.00653368722128066	0.149554814982664	NV_blup_AR1_2012
4A	Cluster_11825|Contig1|original@282	108.6	NA	NA	0.211825220751262	0.455856092459791	-0.0831115663306242	0.103976323326902	0.0935439448287631	0.674022332325754	NV_blup_AR1_2012
1A	Cluster_11827|Contig2|original@1250	124.8	1A	227519017	0.379890935829145	0.225993277513407	0.0381644526352702	-0.02930454153032	0.0337344970827951	0.420341068557276	NV_blup_AR1_2012
1A	Cluster_11827|Contig3|original@152	124.8	1A	227640787	0.296007380290982	0.31978782820893	0.0339729839042388	-0.00761432588867553	0.0207936548964572	0.528697460631296	NV_blup_AR1_2012
5B	Cluster_1183|Contig1|likelySeq@311	58.9	5B	93134860	0.45763958432312	0.161794096173607	0.0227011412286649	0.0135883396489328	0.00455640078986608	0.339476417541986	NV_blup_AR1_2012
4A	Cluster_11844|Contig1|complementarySeq@662	20.6	NA	NA	0.875823748987995	0.00717280582864858	-0.0297774364105858	0.0657717037568552	0.0477745700837205	0.0575832825800697	NV_blup_AR1_2012
4B	Cluster_1185|Contig2|original@96	96.5	NA	NA	0.000829155259966969	3.17826160885235	-0.153433246447979	0.205419851362773	0.179426548905376	3.08136413985564	NV_blup_AR1_2012
1B	Cluster_11858|Contig2|original@372	62.8	1B	90879902	0.202567562907184	0.474731620635183	-0.0881446568566043	0.0859915443544461	0.0870681006055252	0.693430096874321	NV_blup_AR1_2012
3B	Cluster_11859|Contig1|original@286	224	3B	735442005	NA	NA	NA	NA	NA	NA	NV_blup_AR1_2012
1B	Cluster_1187|Contig1|likelySeq@987	59.7	1B	119215249	0.808918482432435	0.0171754911798607	-0.0664215995939104	0.0664418520667509	0.0664317258303306	0.0920952415688596	NV_blup_AR1_2012
4A	Cluster_11872|Contig8|original@308	148.4	NA	NA	0.979530856568422	0.000193378291081548	0.0181166364550054	0.0209742541792875	0.00142880886214103	0.00898187858060632	NV_blup_AR1_2012
5B	Cluster_1189|Contig4|original@1187	64.5	5B	102054065	0.554297778038303	0.10261500312168	0.0570458247670394	-0.0368625720974699	0.0469541984322547	0.256256862319749	NV_blup_AR1_2012
6B	Cluster_11899|Contig1|likelySeq@903	57.5	6A	14228868	0.162598022670202	0.569537091796892	-0.00925761998534946	0.0389108149905978	0.0240842174879736	0.788884740098911	NV_blup_AR1_2012
6A	Cluster_11899|Contig2|original@896	44	NA	NA	NA	NA	NA	NA	NA	NA	NV_blup_AR1_2012
5B	Cluster_119|Contig5|original@2153	66.6	5B	108044440	0.333655518510416	0.273813241666391	-0.00831862096791817	0.00585861067454988	0.00708861582123402	0.476701687720742	NV_blup_AR1_2012
2A	Cluster_11929|Contig1|original@394	139	2A	51370184	0.812254607835935	0.0165697782343942	0.0108144084446439	-0.0153272832673963	0.0130708458560201	0.090307816268552	NV_blup_AR1_2012
2B	Cluster_11930|Contig1|likelySeq@1262	141.9	2B	78491576	0.734537349712298	0.0337670206986866	0.0153982590928282	0.0044039011556525	0.00549717896858783	0.133986116331794	NV_blup_AR1_2012
2B	Cluster_11930|Contig2|complementarySeq@990	141.9	NA	NA	NA	NA	NA	NA	NA	NA	NV_blup_AR1_2012
6B	Cluster_11936|Contig4|original@129	208	6A	204871932	NA	NA	NA	NA	NA	NA	NV_blup_AR1_2012
2A	Cluster_11967|Contig1|likelySeq@1146	92.7	2A	180369638	0.81998214432666	0.0152107305041761	0.0349735956068364	-0.0272006330303871	0.0310871143186118	0.0861956045733965	NV_blup_AR1_2012
4A	Cluster_1198|Contig1|likelySeq@1892	168.6	NA	NA	0.599820501515719	0.0807971930854383	0.0543291407847163	-0.000821644454477724	0.027575392619597	0.221978694390123	NV_blup_AR1_2012
5A	Cluster_1201|Contig5|likelySeq@921	317.6	5A	146796204	0.678020854461368	0.0506076492589329	0.0337024076122564	-0.0172442446738908	0.0254733261430736	0.16875694796449	NV_blup_AR1_2012
4B	Cluster_12012|Contig2|original@1264	89.6	NA	NA	NA	NA	NA	NA	NA	NA	NV_blup_AR1_2012
7A	Cluster_12015|Contig1|original@710	7.7	7A	4766325	0.620533414234141	0.0719543861877365	0.0213299478297861	0.0119427177450102	0.00469361504238795	0.207234827820707	NV_blup_AR1_2012
2A	Cluster_12016|Contig1|likelySeq@1001	10.1	NA	NA	NA	NA	NA	NA	NA	NA	NV_blup_AR1_2012
2A	Cluster_12016|Contig1|likelySeq@2952	10.1	NA	NA	0.0390513237382357	1.23554449531593	0.0892256408248788	-0.0509149447166404	0.0700702927707596	1.40836424008457	NV_blup_AR1_2012
2B	Cluster_1202|Contig1|original@8754	109.9	2B	42905674	0.165698289940429	0.561271350861592	0.0557909726364181	-0.0190052695286038	0.0373981210825109	0.780681973616074	NV_blup_AR1_2012
3B	Cluster_12024|Contig10|original@359	263.2	NA	NA	0.117094516272049	0.716233008702727	-0.0766585317426629	0.109131380614751	0.0928949561787068	0.931463443173193	NV_blup_AR1_2012
3B	Cluster_12024|Contig3|complementarySeq@457	262.9	NA	NA	NA	NA	NA	NA	NA	NA	NV_blup_AR1_2012
6A	Cluster_12037|Contig4|original@231	88.8	NA	NA	NA	NA	NA	NA	NA	NA	NV_blup_AR1_2012
1B	Cluster_1204|Contig4|original@4001	225.1	1A	244399794	0.902914956618673	0.00437070418719339	-0.0197340956778207	0.0706729819466554	0.0452035388122381	0.0443531529096771	NV_blup_AR1_2012
1A	Cluster_1204|Contig6|original@249	196	1A	244399794	NA	NA	NA	NA	NA	NA	NV_blup_AR1_2012
4A	Cluster_12043|Contig3|likelySeq@1338	63.2	4A	64631201	NA	NA	NA	NA	NA	NA	NV_blup_AR1_2012
2B	Cluster_12067|Contig3|original@345	100.7	NA	NA	0.711914937959702	0.0400446392946126	0.0388890023640731	-0.00253829364485865	0.0207136480044659	0.147571894258663	NV_blup_AR1_2012
3A	Cluster_12068|Contig1|likelySeq@596	141.2	NA	NA	0.492255721612346	0.138343398809842	-0.0526185031873661	0.10166659998839	0.0771425515878779	0.307809227246262	NV_blup_AR1_2012
7A	Cluster_12078|Contig1|likelySeq@1311	96.2	7A	25048756	0.375663027379689	0.230026228267507	-0.0523590457807958	0.0978172843649866	0.0750881650728912	0.425201545940392	NV_blup_AR1_2012
3B	Cluster_1208|Contig2|original@409	98.4	NA	NA	0.662295802018349	0.056002535960407	-0.0149257991639517	0.0398052402307285	0.0273655196973401	0.178947997732886	NV_blup_AR1_2012
3B	Cluster_12087|Contig2|original@458	202.7	3B	716613763	0.248154385556312	0.39024770735538	0.0655596071117409	-0.0400736460330896	0.0528166265724153	0.605278045245718	NV_blup_AR1_2012
1B	Cluster_121|Contig1|complementarySeq@780	71.8	1A	77551373	NA	NA	NA	NA	NA	NA	NV_blup_AR1_2012
1B	Cluster_1213|Contig2|original@2437	8.4	1A	2458400	0.0636136754712453	1.00058039070444	-0.0872927530659882	0.098199191522608	0.0927459722942981	1.19644951102989	NV_blup_AR1_2012
1A	Cluster_12142|Contig1|original@1904	194.1	NA	NA	0.822727933157613	0.0147425404784541	0.0241640811878047	-0.00697874294548336	0.015571412066644	0.084743757330645	NV_blup_AR1_2012
4A	Cluster_1215|Contig2|original@245	62.1	4A	123962155	0.00804449378295221	2.02148360388319	-0.180355637742839	0.19078113399451	0.185568385868674	2.09450127961809	NV_blup_AR1_2012
2A	Cluster_1216|Contig2|complementarySeq@1004	116	2A	93036884	0.497661731610587	0.134923788913004	0.02226003220333	-0.0160232359678781	0.0191416340856041	0.303065753648857	NV_blup_AR1_2012
1A	Cluster_12165|Contig2|original@1849	57.3	1A	12956136	NA	NA	NA	NA	NA	NA	NV_blup_AR1_2012
3A	Cluster_12167|Contig1|complementarySeq@3189	89.9	3A	63577093	NA	NA	NA	NA	NA	NA	NV_blup_AR1_2012
5B	Cluster_12169|Contig3|original@363	69.6	5B	61181805	0.376494511576411	0.22922807969283	-6.95214123530398e-05	0.0123813486684449	0.00622543504039895	0.424241350431282	NV_blup_AR1_2012
1A	Cluster_1218|Contig19|original@102	80.6	1A	183244895	NA	NA	NA	NA	NA	NA	NV_blup_AR1_2012
1B	Cluster_1218|Contig22|original@177	95.8	1B	292971162	NA	NA	NA	NA	NA	NA	NV_blup_AR1_2012
1A	Cluster_1218|Contig23|original@104	80.6	1A	183244895	NA	NA	NA	NA	NA	NA	NV_blup_AR1_2012
3A	Cluster_12182|Contig1|complementarySeq@1321	72.2	3A	21473173	0.86844324655511	0.0080587855042529	-0.0152640088124169	0.0529230305304417	0.0340935196714293	0.0612585577733602	NV_blup_AR1_2012
3A	Cluster_12187|Contig2|original@326	72.2	3B	131867990	0.649040617292194	0.0608043212473358	-0.0172436520530587	0.0522081220398416	0.0347258870464501	0.187728123979442	NV_blup_AR1_2012
3B	Cluster_1219|Contig2|original@967	98.4	NA	NA	0.949813516177071	0.00116373943094451	-0.0280012893421483	0.0378907218839208	0.0329460056130346	0.0223616545483232	NV_blup_AR1_2012
2B	Cluster_12193|Contig1|complementarySeq@413	138	2A	172002085	0.784650499789951	0.0219312122775348	-0.00549322612591734	0.0215188486264449	0.0135060373761811	0.105323744289152	NV_blup_AR1_2012
7A	Cluster_12194|Contig1|complementarySeq@391	97.2	7A	34167592	0.249605756500334	0.387870618106927	-0.0741651226028983	0.122849590824735	0.0985073567138168	0.602745403014046	NV_blup_AR1_2012
1B	Cluster_12203|Contig2|complementarySeq@1431	225.2	1A	243984733	0.338036803745191	0.268906250265588	-0.0321442939032258	0.094046554084203	0.0630954239937144	0.471036013351612	NV_blup_AR1_2012
4A	Cluster_12204|Contig1|likelySeq@2065	59.3	4A	72657121	0.0675624901138408	0.971982356823165	-0.170560650655402	0.166967050690376	0.168763850672889	1.17029435225125	NV_blup_AR1_2012
5A	Cluster_12209|Contig3|original@437	210.8	5A	105814700	0.822532114209208	0.0147756754719361	-0.0126888870558595	0.0241821019707271	0.0184354945132933	0.0848471368411144	NV_blup_AR1_2012
2A	Cluster_12212|Contig1|complementarySeq@1194	158.6	2A	26550840	NA	NA	NA	NA	NA	NA	NV_blup_AR1_2012
2A	Cluster_12212|Contig1|likelySeq@1228	158.8	2A	26550840	NA	NA	NA	NA	NA	NA	NV_blup_AR1_2012
4A	Cluster_1223|Contig2|original@141	109.4	4A	100234769	0.168346496348605	0.554348681325804	-0.103573039427897	0.128689195278713	0.116131117353305	0.773795917780802	NV_blup_AR1_2012
2A	Cluster_12235|Contig1|complementarySeq@489	192.8	2A	227692732	NA	NA	NA	NA	NA	NA	NV_blup_AR1_2012
2A	Cluster_12235|Contig1|likelySeq@801	193	2A	227692732	0.267225138185817	0.360296421447547	-0.0791236137962945	0.11337029255981	0.0962469531780522	0.57312268967754	NV_blup_AR1_2012
1B	Cluster_1225|Contig1|complementarySeq@305	61.8	1B	58314883	0.860772387544136	0.00903586058437327	-0.0615436107072679	0.0617055463845935	0.0616245785459307	0.0651116730549565	NV_blup_AR1_2012
2B	Cluster_12255|Contig1|complementarySeq@640	188.3	NA	NA	0.44700476511614	0.169574622147225	0.0339057579023772	-0.000659616877884389	0.0172826873901308	0.349687847220155	NV_blup_AR1_2012
3A	Cluster_1226|Contig3|likelySeq@975	138.4	NA	NA	0.370422570084146	0.235113905073046	-0.0528412402853207	0.0930210906105428	0.0729311654479318	0.431302559343311	NV_blup_AR1_2012
5B	Cluster_12261|Contig4|original@103	237.9	5B	259475760	0.0806027972916849	0.888785467250906	-0.0262726403924169	0.0660116151993398	0.0461421277958784	1.09364988589637	NV_blup_AR1_2012
1A	Cluster_1227|Contig1|original@243	103.4	1A	205280152	0.486560522097328	0.142014317184538	-0.0336517620962626	0.0612622485136018	0.0474570053049322	0.312863131185748	NV_blup_AR1_2012
1B	Cluster_1227|Contig2|complementarySeq@196	118.5	1A	205280152	NA	NA	NA	NA	NA	NA	NV_blup_AR1_2012
2B	Cluster_12274|Contig4|original@719	51.5	2A	8485257	NA	NA	NA	NA	NA	NA	NV_blup_AR1_2012
2A	Cluster_12280|Contig1|original@945	163.3	2A	221682306	NA	NA	NA	NA	NA	NA	NV_blup_AR1_2012
7A	Cluster_12287|Contig1|complementarySeq@640	87.6	NA	NA	0.632233948034749	0.0672387459445404	-0.0161202007298136	0.0578240682709238	0.0369721345003687	0.199122188268143	NV_blup_AR1_2012
7B	Cluster_12287|Contig1|likelySeq@471	23.2	NA	NA	NA	NA	NA	NA	NA	NA	NV_blup_AR1_2012
1A	Cluster_1229|Contig10|likelySeq@1670	72.1	NA	NA	0.601448775474644	0.0800785290795002	-0.0385691068305247	0.0648447711470371	0.0517069389887809	0.220801354984196	NV_blup_AR1_2012
3A	Cluster_12298|Contig2|likelySeq@3284	72.2	3B	126539108	0.846159740746781	0.0110571122883483	-0.0152640088124169	0.0529230305304417	0.0340935196714293	0.0725476417173863	NV_blup_AR1_2012
5A	Cluster_12318|Contig2|original@788	150.2	5A	88949911	0.6733282269519	0.0521839107580785	0.0468861484805441	-0.0131056716207961	0.0299959100506701	0.171773178859704	NV_blup_AR1_2012
2B	Cluster_1232|Contig1|complementarySeq@260	200.4	2B	280682330	NA	NA	NA	NA	NA	NA	NV_blup_AR1_2012
5B	Cluster_12320|Contig3|complementarySeq@741	66.9	NA	NA	0.167922863710689	0.555447748573979	-0.0246728439871322	0.00910233104780354	0.0168875875174679	0.774890168022932	NV_blup_AR1_2012
5B	Cluster_1235|Contig2|complementarySeq@256	210.4	5A	127681485	NA	NA	NA	NA	NA	NA	NV_blup_AR1_2012
6B	Cluster_12376|Contig1|likelySeq@738	163.4	6B	191718369	0.282478074421147	0.338182776596251	-0.0512903111831951	0.0830185978354165	0.0671544545093058	0.549015255906305	NV_blup_AR1_2012
7A	Cluster_1240|Contig1|original@163	217.9	7B	230947217	0.196027601781896	0.488684817815699	0.089939786184355	-0.0926772960721244	0.0913085411282397	0.707682773247661	NV_blup_AR1_2012
7A	Cluster_1240|Contig3|original@1260	217.9	7A	161834289	0.443157626712278	0.172460349643353	0.0780707018467215	-0.0923845664977253	0.0852276341722234	0.353441772117178	NV_blup_AR1_2012
2B	Cluster_12405|Contig3|original@3281	169.4	2B	221060105	0.454107183461285	0.164346877622087	0.0514642264622658	-0.00631134389399613	0.0288877851781309	0.342841627997907	NV_blup_AR1_2012
5A	Cluster_1243|Contig1|original@1442	70.8	NA	NA	NA	NA	NA	NA	NA	NA	NV_blup_AR1_2012
5A	Cluster_1243|Contig2|original@897	70.3	NA	NA	0.0641539206536242	0.996558653510543	0.0777257770757161	-0.0717064461943161	0.0747161116350161	1.19277679733731	NV_blup_AR1_2012
1A	Cluster_12438|Contig1|original@989	183.4	1A	240474227	0.561152182776009	0.0991085090827382	0.0167286006932165	-0.0129239776930218	0.0148262891931192	0.250919343419317	NV_blup_AR1_2012
1A	Cluster_12438|Contig3|original@366	183.4	1A	240474227	0.976315657023258	0.000258918494185377	0.019793742309689	-0.0103913975569953	0.0150925699333421	0.0104097459196817	NV_blup_AR1_2012
3B	Cluster_12445|Contig2|original@397	236.6	3B	741784994	0.418461870668642	0.191935432118092	0.0475217459772272	-0.0135349353700497	0.0305283406736384	0.378344107832276	NV_blup_AR1_2012
7B	Cluster_125|Contig1|original@1985	101.7	7B	188817601	0.0190420295197883	1.58929707146778	-0.148458141373761	0.148923746352324	0.148690943863043	1.72028676591622	NV_blup_AR1_2012
3A	Cluster_12504|Contig1|original@366	50	3A	8385036	0.258652734610189	0.373423971655105	-0.0285097253797774	0.0638427293056191	0.0461762273426983	0.587282925645244	NV_blup_AR1_2012
3B	Cluster_12504|Contig2|original@235	65.5	3B	58952210	NA	NA	NA	NA	NA	NA	NV_blup_AR1_2012
1B	Cluster_12508|Contig1|likelySeq@201	78.9	1B	142571832	0.291299272466997	0.32606618485592	-0.0631211174055917	0.0700340775932852	0.0665775974994385	0.535660600040933	NV_blup_AR1_2012
3A	Cluster_1251|Contig2|likelySeq@605	223.8	NA	NA	0.510454465836337	0.127076368435994	0.060261230249607	-0.0339362394979973	0.0470987348738022	0.292042992299887	NV_blup_AR1_2012
6A	Cluster_12516|Contig1|original@244	180	1B	14863432	0.367387490185173	0.238106457831896	0.0517035115950222	-0.0327393106882577	0.04222141114164	0.434875635825654	NV_blup_AR1_2012
1B	Cluster_1252|Contig5|original@781	46.5	NA	NA	0.678812892231963	0.0503443944647627	-0.0632683233640447	0.0449028178568715	0.0540855706104581	0.168249918016072	NV_blup_AR1_2012
4A	Cluster_12532|Contig5|original@679	228.4	NA	NA	NA	NA	NA	NA	NA	NA	NV_blup_AR1_2012
7B	Cluster_1255|Contig2|original@3170	79.6	7B	60512436	NA	NA	NA	NA	NA	NA	NV_blup_AR1_2012
2A	Cluster_1256|Contig3|original@451	228.9	2B	319591958	0.270973940053551	0.354718196087039	-0.0461761788643447	0.0924544267949075	0.0693153028296261	0.56707247383092	NV_blup_AR1_2012
2A	Cluster_1256|Contig4|original@444	228.9	2A	241705062	0.391340118620501	0.215382433248929	-0.0461761788643447	0.0924544267949075	0.0693153028296261	0.407445627687381	NV_blup_AR1_2012
5B	Cluster_12561|Contig3|original@385	25.8	5B	7913677	NA	NA	NA	NA	NA	NA	NV_blup_AR1_2012
1B	Cluster_12564|Contig1|less_than_5_individuals|original@159	98.6	4A	3514296	0.207363443301721	0.464829786309472	-0.102605524688046	0.098997318348944	0.100801421518495	0.683267804223268	NV_blup_AR1_2012
5A	Cluster_12590|Contig2|original@361	75.9	NA	NA	0.253973006728031	0.380818227867366	0.0549352267975587	-0.0357221742040774	0.045328700500818	0.595212439490409	NV_blup_AR1_2012
2A	Cluster_126|Contig1|original@2866	112.7	2A	77600956	0.895083477122215	0.00510850905059091	0.025895481409361	-0.012018264719545	0.018956873064453	0.0481364596975522	NV_blup_AR1_2012
5B	Cluster_12600|Contig1|original@326	55.3	5B	64735961	0.537018623350493	0.111825028513021	0.0193632981986825	-0.00619410221458282	0.0127787002066327	0.270010653074915	NV_blup_AR1_2012
4A	Cluster_12607|Contig4|complementarySeq@231	83.3	NA	NA	0.178771158857564	0.528255201064453	-0.111858664162558	0.135850377736361	0.12385452094946	0.747702544596759	NV_blup_AR1_2012
1B	Cluster_12609|Contig2|complementarySeq@2100	57	NA	NA	0.762019771616788	0.0269322970433008	-0.057390711061047	0.0587082536473547	0.0580494823542008	0.11803376016608	NV_blup_AR1_2012
5A	Cluster_12621|Contig1|original@209	113.7	5B	148983596	NA	NA	NA	NA	NA	NA	NV_blup_AR1_2012
3B	Cluster_12668|Contig4|original@700	9	3B	13944796	NA	NA	NA	NA	NA	NA	NV_blup_AR1_2012
5B	Cluster_1267|Contig2|original@1119	179.9	5A	113446450	NA	NA	NA	NA	NA	NA	NV_blup_AR1_2012
3B	Cluster_12671|Contig1|original@706	43.8	NA	NA	0.255149714238722	0.378943342126646	-0.0682753839081105	0.0643374251760718	0.0663064045420911	0.593204913730399	NV_blup_AR1_2012
1B	Cluster_127|Contig1|original@135	80.8	1A	26195478	0.956224606372951	0.000885128459753467	-0.0270180504004756	0.0482790951121317	0.0376485727563037	0.0194400848668606	NV_blup_AR1_2012
3B	Cluster_12701|Contig2|likelySeq@1182	117	3B	438624284	0.845829272386629	0.0111052659790382	-0.00256612746287578	0.0215046877153352	0.0120354075891055	0.0727172889029985	NV_blup_AR1_2012
1A	Cluster_1271|Contig3|original@69	112.6	1A	219636170	0.666935197174392	0.0543772735680001	0.0255597867732476	-0.00441330204224264	0.0149865444077451	0.175916362300561	NV_blup_AR1_2012
7B	Cluster_12712|Contig1|original@63	12.8	NA	NA	NA	NA	NA	NA	NA	NA	NV_blup_AR1_2012
3B	Cluster_12723|Contig1|original@299	93.3	3B	163358436	0.587843253748937	0.0862104730161909	-0.0167666663632949	0.0380768103137444	0.0274217383385196	0.230738461520689	NV_blup_AR1_2012
6B	Cluster_12731|Contig2|complementarySeq@1134	54.7	6B	12422714	0.280901750267987	0.340398205236159	-0.0249060962902265	0.0515506074169867	0.0382283518536066	0.551445554748722	NV_blup_AR1_2012
6B	Cluster_12731|Contig3|original@456	53.8	6B	12422714	NA	NA	NA	NA	NA	NA	NV_blup_AR1_2012
7B	Cluster_1277|Contig1|original@312	75.2	7A	44028346	0.442815354758406	0.172718955022038	-0.0939509980235149	0.10551003709765	0.0997305175605824	0.353777328237693	NV_blup_AR1_2012
5A	Cluster_12772|Contig3|original@959	237.7	NA	NA	0.303557849286469	0.30998052968272	-0.0346691446884703	0.0678313733650976	0.051250259026784	0.517758532819933	NV_blup_AR1_2012
2B	Cluster_12782|Contig2|original@286	98.7	2B	32188178	0.628464745588991	0.0687363265357629	0.0112563394577589	0.00985131758499099	0.000702510936383965	0.20171907951437	NV_blup_AR1_2012
7A	Cluster_12787|Contig3|original@979	143	7A	62620068	0.363219113624318	0.242272566985523	-0.109600879363044	0.108715034637527	0.109157957000285	0.439831305736973	NV_blup_AR1_2012
6B	Cluster_12795|Contig1|likelySeq@574	92.3	6B	40190563	0.278449813559352	0.343875436039874	0.0583202003935919	-0.0434562723709228	0.0508882363822574	0.555253068563131	NV_blup_AR1_2012
7A	Cluster_12805|Contig1|original@1150	61.7	7A	17046155	0.992151250032651	2.84268541647109e-05	0.0137670868129421	0.01088535645716	0.00144086517789105	0.00342211610445906	NV_blup_AR1_2012
1A	Cluster_12819|Contig1|original@414	141.3	NA	NA	0.350273469941112	0.255640492406218	0.0350570273794901	-0.014538723869925	0.0247978756247076	0.455592755330058	NV_blup_AR1_2012
1A	Cluster_1282|Contig1|likelySeq@213	72.3	NA	NA	0.791240631926642	0.0205784288211223	-0.0268243482183415	0.0510054059033817	0.0389148770608616	0.101691418872409	NV_blup_AR1_2012
2A	Cluster_12823|Contig3|original@239	112.7	2A	31615872	0.660562926587993	0.0566168977862209	0.0242851443579258	-0.0251038699157731	0.0246945071368495	0.180085804289884	NV_blup_AR1_2012
2A	Cluster_1286|Contig1|original@1688	128.8	2B	190168977	0.800750698094485	0.0187071529578619	0.0134358416449988	-0.0152496570040371	0.0143427493245179	0.096502674046032	NV_blup_AR1_2012
2A	Cluster_1286|Contig3|original@1756	128.8	2B	190168977	0.731711331774058	0.0345185194799217	0.0197420007042596	-0.0325196316195405	0.0261308161619001	0.13566021913794	NV_blup_AR1_2012
5A	Cluster_1287|Contig13|original@1001	317.6	4B	316796945	NA	NA	NA	NA	NA	NA	NV_blup_AR1_2012
5A	Cluster_1287|Contig17|original@1425	317.6	5A	147627915	NA	NA	NA	NA	NA	NA	NV_blup_AR1_2012
5A	Cluster_1287|Contig19|original@1081	317.6	5A	147627915	NA	NA	NA	NA	NA	NA	NV_blup_AR1_2012
5A	Cluster_1287|Contig7|original@1198	317.6	5A	147627915	NA	NA	NA	NA	NA	NA	NV_blup_AR1_2012
7A	Cluster_12870|Contig4|original@320	42.6	NA	NA	NA	NA	NA	NA	NA	NA	NV_blup_AR1_2012
2A	Cluster_12877|Contig1|original@358	128.8	2B	119864621	NA	NA	NA	NA	NA	NA	NV_blup_AR1_2012
4B	Cluster_1288|Contig2|original@161	159.1	4B	308137819	NA	NA	NA	NA	NA	NA	NV_blup_AR1_2012
7A	Cluster_12880|Contig1|original@213	192.8	7A	150174973	0.640896576425802	0.0638731350808748	0.0279702084923182	-0.0218462603766771	0.0249082344344977	0.193212048346272	NV_blup_AR1_2012
3B	Cluster_129|Contig1|original@1287	147.2	3B	571456581	NA	NA	NA	NA	NA	NA	NV_blup_AR1_2012
3B	Cluster_129|Contig3|original@1011	147.2	3B	571456581	NA	NA	NA	NA	NA	NA	NV_blup_AR1_2012
1A	Cluster_1291|Contig1|original@130	70.8	1A	60961300	0.919434592100234	0.00300523258056083	-0.0227330317289365	0.0422421158811911	0.0324875738050638	0.0364791607166253	NV_blup_AR1_2012
3B	Cluster_12921|Contig1|original@127	118	3B	460018481	NA	NA	NA	NA	NA	NA	NV_blup_AR1_2012
3A	Cluster_12921|Contig3|original@1371	90.8	3A	103372807	0.652164330951871	0.0596513849155706	-0.0523277925333997	0.0688665621214407	0.0605971773274202	0.185642957898037	NV_blup_AR1_2012
7A	Cluster_1293|Contig3|original@2505	94	7A	27025106	NA	NA	NA	NA	NA	NA	NV_blup_AR1_2012
4A	Cluster_1294|Contig2|original@1738	90.4	4A	99879913	0.916493546282032	0.00322946309215175	-0.0591887631875561	0.0778438866971952	0.0685163249423757	0.0378705888839465	NV_blup_AR1_2012
2A	Cluster_12947|Contig3|original@310	141.8	2A	206116057	0.408030947125889	0.2006843388721	0.0233443398512176	-0.021207601181002	0.0222759705161098	0.389306896576035	NV_blup_AR1_2012
5B	Cluster_12965|Contig4|original@346	162.1	NA	NA	NA	NA	NA	NA	NA	NA	NV_blup_AR1_2012
2B	Cluster_12989|Contig2|likelySeq@724	51.5	2A	8521338	0.728446581401248	0.0353982006022165	0.0558557621452024	-0.0153108253077992	0.0355832937265008	0.137602290501102	NV_blup_AR1_2012
2A	Cluster_130|Contig6|original@85	196.7	2A	222488102	0.598387021205467	0.0814332683290584	-0.0615987176639331	0.0984381416193293	0.0800184296416312	0.223017834729115	NV_blup_AR1_2012
5B	Cluster_13000|Contig5|original@961	72.6	5B	166056266	0.41020247248125	0.198836098733568	-0.0016116131953673	0.00306869659124108	0.00234015489330419	0.387001726264758	NV_blup_AR1_2012
3A	Cluster_13003|Contig4|complementarySeq@665	122.2	NA	NA	0.427192555547842	0.184857006655927	-0.06454157634914	0.105600164802157	0.0850708705756487	0.369376324127121	NV_blup_AR1_2012
5B	Cluster_13009|Contig2|original@386	64.5	5B	105896118	0.518815581656596	0.122127654611002	0.0237326837950229	-0.0176546456113739	0.0206936647031984	0.284986989168798	NV_blup_AR1_2012
2B	Cluster_1301|Contig4|original@1925	144.9	2B	212005535	0.3221297729036	0.287139999888854	-0.0252092723220884	0.0244203992827943	0.0248148358024413	0.491969133577741	NV_blup_AR1_2012
6B	Cluster_13015|Contig1|original@274	118.2	NA	NA	0.93453713039693	0.00198185383862012	-0.0215646632068602	0.0409388971553384	0.0312517801810993	0.0294034388478574	NV_blup_AR1_2012
5A	Cluster_13017|Contig2|original@435	266.6	3B	119194078	0.459625039487356	0.160372801128411	-0.037119468467886	0.0890684177123262	0.0630939430901061	0.337596319811925	NV_blup_AR1_2012
5A	Cluster_13043|Contig1|original@2171	211	5B	213957678	0.802380749453922	0.0183959318392735	-0.0126888870558595	0.0241821019707271	0.0184354945132933	0.0956194993622957	NV_blup_AR1_2012
4A	Cluster_1306|Contig2|complementarySeq@139	83.1	4A	151016184	0.181294706485031	0.522199969097208	-0.113297021972713	0.133103775548542	0.123200398760627	0.741614876422435	NV_blup_AR1_2012
2A	Cluster_13061|Contig3|original@762	112.7	2B	113518249	NA	NA	NA	NA	NA	NA	NV_blup_AR1_2012
2A	Cluster_13090|Contig1|likelySeq@470	96.8	2A	136255646	0.746644594049669	0.0306510687354673	0.0131129471021335	0.00311792208482858	0.00499751250865245	0.126886074989233	NV_blup_AR1_2012
5A	Cluster_13124|Contig1|complementarySeq@613	74.8	5A	16225727	NA	NA	NA	NA	NA	NA	NV_blup_AR1_2012
2B	Cluster_13127|Contig4|original@1577	182.3	NA	NA	NA	NA	NA	NA	NA	NA	NV_blup_AR1_2012
2B	Cluster_13127|Contig5|original@1388	35.5	2B	4625047	NA	NA	NA	NA	NA	NA	NV_blup_AR1_2012
5A	Cluster_13128|Contig1|original@886	216.8	NA	NA	0.645313601968786	0.0621973775726393	-0.0145534553513582	0.0326410777358149	0.0235972665435865	0.190229180704545	NV_blup_AR1_2012
2B	Cluster_1315|Contig2|original@974	49.7	NA	NA	0.179137657744214	0.527369722964095	0.0694405729849072	-0.0437000030325362	0.0565702880087217	0.746813108559724	NV_blup_AR1_2012
6A	Cluster_13159|Contig1|likelySeq@427	91.3	6A	170879074	0.73371111392846	0.0339857806520988	0.0249971333539162	0.00247818833311487	0.0112594725104007	0.134474902376438	NV_blup_AR1_2012
5B	Cluster_13172|Contig2|complementarySeq@617	145	5B	204296828	NA	NA	NA	NA	NA	NA	NV_blup_AR1_2012
6B	Cluster_13175|Contig2|original@196	69.1	NA	NA	NA	NA	NA	NA	NA	NA	NV_blup_AR1_2012
1B	Cluster_13188|Contig1|original@552	135.3	1B	241598966	0.94206827706845	0.00155133041645696	-0.0460584511023219	0.0791905818275204	0.0626245164649211	0.0259176202649732	NV_blup_AR1_2012
2B	Cluster_13221|Contig1|original@337	138.2	2B	211078228	0.49819466747335	0.134590051946754	-0.0125460505035401	0.0247887960583089	0.0186674232809245	0.302600925332818	NV_blup_AR1_2012
5A	Cluster_13231|Contig1|original@1576	279.7	5A	133246504	0.489700505937696	0.139981636132486	-0.0097695944710328	0.0275020653909971	0.018635829931015	0.310069447286997	NV_blup_AR1_2012
2B	Cluster_13233|Contig1|original@213	155.8	2B	119864621	0.428146817674841	0.184096439192164	0.0286135372349701	-0.00112480929613132	0.0148691732655507	0.368407279649655	NV_blup_AR1_2012
4A	Cluster_1324|Contig2|original@204	89.9	NA	NA	NA	NA	NA	NA	NA	NA	NV_blup_AR1_2012
5B	Cluster_13247|Contig1|complementarySeq@362	277.3	NA	NA	0.884717913777852	0.00617518217291191	0.0196677471046348	-0.00037996270239287	0.0100238549035138	0.0531951790401621	NV_blup_AR1_2012
5B	Cluster_13247|Contig1|likelySeq@362	277.3	NA	NA	0.985564912882847	9.61611648126345e-05	0.0196677471046348	0.00237976403800663	0.00864399153331408	0.0063147662314041	NV_blup_AR1_2012
4A	Cluster_13247|Contig3|original@156	126.1	NA	NA	0.565492367333174	0.0969301486173137	-0.0298619813227118	0.0678731582085755	0.0488675697656437	0.24757325253774	NV_blup_AR1_2012
2B	Cluster_13249|Contig1|original@329	256.1	NA	NA	NA	NA	NA	NA	NA	NA	NV_blup_AR1_2012
1A	Cluster_13259|Contig4|original@1289	193.7	1A	244118155	0.996673986530895	5.10463188124078e-06	0.0347254847867385	-0.0185605132041392	0.0266429989954389	0.00144687679827417	NV_blup_AR1_2012
2A	Cluster_13265|Contig1|original@563	249.3	2A	253895173	NA	NA	NA	NA	NA	NA	NV_blup_AR1_2012
2B	Cluster_13265|Contig3|original@812	262.8	2A	253895173	NA	NA	NA	NA	NA	NA	NV_blup_AR1_2012
4A	Cluster_13280|Contig2|original@149	59.3	4A	41862097	0.0553085334552879	1.06738323805395	-0.170560650655402	0.166967050690376	0.168763850672889	1.25720785700218	NV_blup_AR1_2012
4A	Cluster_13280|Contig2|original@936	59.3	4A	41862097	NA	NA	NA	NA	NA	NA	NV_blup_AR1_2012
7B	Cluster_1329|Contig5|original@825	102	NA	NA	NA	NA	NA	NA	NA	NA	NV_blup_AR1_2012
7B	Cluster_1329|Contig6|original@1066	102	7B	174034834	0.0119802568571625	1.82092987648919	-0.161249294100854	0.157811208126985	0.159530251113919	1.92153387055668	NV_blup_AR1_2012
7B	Cluster_1329|Contig7|original@1015	102	7B	174034834	0.0138081544403429	1.74972846911507	-0.161249294100854	0.157811208126985	0.159530251113919	1.85986436413947	NV_blup_AR1_2012
4B	Cluster_133|Contig8|original@649	89.2	NA	NA	0.0136688651120347	1.75480624628206	-0.141614469475468	0.197158851240592	0.16938666035803	1.86426754220185	NV_blup_AR1_2012
4A	Cluster_1330|Contig1|original@1101	100.9	4A	140350786	0.644452963747823	0.0625217744775659	-0.0885348967312513	0.113846651881729	0.10119077430649	0.190808774711228	NV_blup_AR1_2012
4A	Cluster_1330|Contig4|original@1257	100.9	4A	140350786	0.981496943368721	0.000158007630428739	-0.0767729680714816	0.0990967249245868	0.0879348464980342	0.00811104856541651	NV_blup_AR1_2012
3B	Cluster_1332|Contig6|complementarySeq@612	162.9	3B	626046628	0.225673931881411	0.429364236601347	-0.0410392777570876	0.0523681752329356	0.0467037264950116	0.646518604386584	NV_blup_AR1_2012
1B	Cluster_13329|Contig1|likelySeq@1212	47.5	1B	105023163	0.879124669522409	0.00679364264862419	-0.0694099397041156	0.0533854723818844	0.061397706043	0.0559495328370288	NV_blup_AR1_2012
5B	Cluster_13346|Contig3|likelySeq@789	170.3	5B	213870375	0.436848780637948	0.177276773600306	0.0511848741990459	-0.0142848915689144	0.0327348828839802	0.359668872182848	NV_blup_AR1_2012
3A	Cluster_13366|Contig2|original@463	252.2	3B	770307194	0.385717412925485	0.220537719127438	0.0788579986175776	-0.0449458804418947	0.0619019395297362	0.413730754790294	NV_blup_AR1_2012
3A	Cluster_13366|Contig2|original@484	253	3B	770307194	NA	NA	NA	NA	NA	NA	NV_blup_AR1_2012
5B	Cluster_13368|Contig1|complementarySeq@1448	156.4	5B	207819770	0.845034940002067	0.0112214550360186	0.0636984433352046	-0.0390725726883562	0.0513855080117804	0.0731253337291443	NV_blup_AR1_2012
5A	Cluster_13368|Contig1|likelySeq@1700	185.8	5A	101272796	NA	NA	NA	NA	NA	NA	NV_blup_AR1_2012
7B	Cluster_13370|Contig1|original@1886	223	7A	178991439	NA	NA	NA	NA	NA	NA	NV_blup_AR1_2012
7A	Cluster_13379|Contig1|likelySeq@256	117.2	7A	47778855	0.00013937085103571	4.08817977723668	-0.190589617641591	0.22310297460018	0.206846296120886	3.85582804803192	NV_blup_AR1_2012
4B	Cluster_13394|Contig2|original@463	137.6	4B	299543028	0.960160776490733	0.000732982533964273	-0.033168715365936	0.0810454431925686	0.0571070792792523	0.0176560393599481	NV_blup_AR1_2012
7A	Cluster_13413|Contig3|original@717	61.5	4A	194006792	0.614683486586966	0.0743868013266982	0.0109521126935235	0.0140201788150393	0.00153403306075789	0.211348454002114	NV_blup_AR1_2012
2B	Cluster_13418|Contig2|original@289	103.3	2B	44727261	0.435957673060331	0.177965641035728	0.039788610345226	0.00223277941349415	0.0187779154658659	0.360555674145801	NV_blup_AR1_2012
1B	Cluster_1342|Contig2|complementarySeq@169	95.8	1B	195906037	0.330484575484227	0.277418372675754	-0.0886154726580362	0.0738806461972778	0.081248059427657	0.480848805280937	NV_blup_AR1_2012
1B	Cluster_1342|Contig2|likelySeq@169	95.8	1B	195906037	0.378028235969751	0.227762295269814	-0.0886154726580362	0.0738806461972778	0.081248059427657	0.422475760300674	NV_blup_AR1_2012
2A	Cluster_1343|Contig2|complementarySeq@1480	112.7	2A	160640160	0.919445439341635	0.00300442065240883	0.0120543313748065	-0.000816257885415618	0.00643529463011107	0.0364740370576549	NV_blup_AR1_2012
3B	Cluster_1344|Contig5|original@438	246.9	NA	NA	0.315817721042685	0.294706695896366	-0.0403049387346172	0.0763276443300446	0.0583162915323309	0.500563504678814	NV_blup_AR1_2012
3B	Cluster_13440|Contig2|original@203	6.30000000000001	3B	7797083	0.0445320223346608	1.17178907332865	-0.103102320390569	0.1126560488761	0.107879184633334	1.3513275817868	NV_blup_AR1_2012
6B	Cluster_13454|Contig2|original@1434	193.6	6B	199212365	NA	NA	NA	NA	NA	NA	NV_blup_AR1_2012
6A	Cluster_13457|Contig2|original@450	103.8	6A	165232803	0.404341839615832	0.20385734089396	-0.0124908958328077	0.0302532541043212	0.0213720749685645	0.393251317350142	NV_blup_AR1_2012
2A	Cluster_1346|Contig1|original@1241	136.1	NA	NA	0.90595206428529	0.00410027935910417	0.0100770086986154	0.00257623246633783	0.00375038811613877	0.0428947810948661	NV_blup_AR1_2012
5B	Cluster_135|Contig6|original@292	237.9	5B	260193819	NA	NA	NA	NA	NA	NA	NV_blup_AR1_2012
2A	Cluster_13507|Contig1|original@225	168.1	2A	88742503	0.794439802971835	0.0199383133651223	-0.0322890680787798	0.0914872073757063	0.061888137727243	0.0999390049734156	NV_blup_AR1_2012
2A	Cluster_13513|Contig1|complementarySeq@312	205.1	2B	313190567	0.0349485310964642	1.28968607227755	-0.10309780480936	0.137528414723447	0.120313109766404	1.45657107314022	NV_blup_AR1_2012
3A	Cluster_13516|Contig1|original@206	255.2	NA	NA	0.206004360014323	0.467608365113054	0.0995839729892304	-0.0767299207668529	0.0881569468780417	0.686123587834132	NV_blup_AR1_2012
4B	Cluster_13538|Contig1|original@127	67.7	4B	46271121	0.830891131358112	0.0133958643325074	-0.0589603572610699	0.119995959470739	0.0894781583659046	0.0804558765141092	NV_blup_AR1_2012
4B	Cluster_13557|Contig2|original@357	89.6	4B	123734979	0.0422357005593216	1.19744897788297	-0.141614469475468	0.197158851240592	0.16938666035803	1.37432029782266	NV_blup_AR1_2012
4B	Cluster_13569|Contig1|original@367	132.1	4B	279001726	0.455324386067537	0.16346372997572	-0.0251317581581724	0.0733072478750999	0.0492195030166361	0.341679089311941	NV_blup_AR1_2012
2A	Cluster_136|Contig1|complementarySeq@280	113.2	NA	NA	0.877851434871364	0.00693864555810304	0.0121618186858261	-0.000816257885415618	0.00648903828562087	0.0565789766621668	NV_blup_AR1_2012
2B	Cluster_13613|Contig1|likelySeq@967	155.8	2B	119864621	NA	NA	NA	NA	NA	NA	NV_blup_AR1_2012
2A	Cluster_1362|Contig1|original@631	96.8	2A	125613961	NA	NA	NA	NA	NA	NA	NV_blup_AR1_2012
2A	Cluster_13634|Contig1|original@391	228.5	2A	241135858	NA	NA	NA	NA	NA	NA	NV_blup_AR1_2012
4A	Cluster_13636|Contig1|likelySeq@729	90.4	4B	96771326	0.982833173913235	0.000136006721944479	-0.0591887631875561	0.0687044331328733	0.0639465981602147	0.00752019305041003	NV_blup_AR1_2012
5A	Cluster_13648|Contig2|original@896	71.7	NA	NA	0.074529645458473	0.925598960437246	0.0733131052483553	-0.0621948172021892	0.0677539612252722	1.12767094472702	NV_blup_AR1_2012
4A	Cluster_1366|Contig5|original@632	188.6	NA	NA	NA	NA	NA	NA	NA	NA	NV_blup_AR1_2012
2A	Cluster_13670|Contig1|complementarySeq@265	112.7	2B	120986573	0.877851434871364	0.00693864555810304	0.0120543313748065	-0.000816257885415618	0.00643529463011107	0.0565789766621668	NV_blup_AR1_2012
2A	Cluster_1368|Contig2|original@534	172.2	NA	NA	0.320489018258339	0.28908813439684	-0.059372419595452	0.0946715605558005	0.0770219900756262	0.494186847241937	NV_blup_AR1_2012
3B	Cluster_13680|Contig2|likelySeq@874	184.9	3B	373045443	0.417778743821096	0.192498537027643	-0.0513674304981411	0.0711782690721267	0.0612728497851339	0.379053660277308	NV_blup_AR1_2012
1B	Cluster_13685|Contig1|likelySeq@373	76	1B	161456349	0.500648304449779	0.133061263614104	-0.051466014782785	0.0605417748929438	0.0560038948378644	0.300467250325234	NV_blup_AR1_2012
4B	Cluster_13695|Contig3|original@415	89.6	4A	9266737	0.0502405636730271	1.11355168737891	-0.141614469475468	0.188402049152814	0.165008259314141	1.29894549668503	NV_blup_AR1_2012
2A	Cluster_1371|Contig1|original@361	112.7	2A	86747036	0.519216846671559	0.121893651829957	0.0242851443579258	-0.0155863337466559	0.0199357390522909	0.284651224725022	NV_blup_AR1_2012
4A	Cluster_13749|Contig3|original@1859	87	4A	163978229	NA	NA	NA	NA	NA	NA	NV_blup_AR1_2012
1B	Cluster_13753|Contig2|likelySeq@367	78.3	1B	184044180	NA	NA	NA	NA	NA	NA	NV_blup_AR1_2012
1B	Cluster_13753|Contig2|likelySeq@494	80.8	1B	184044180	0.329616469059779	0.278413340181343	-0.0426935333786326	0.0602991732117724	0.0514963532952025	0.48199109720824	NV_blup_AR1_2012
6A	Cluster_13758|Contig4|original@182	4.89999999999998	6A	3654157	NA	NA	NA	NA	NA	NA	NV_blup_AR1_2012
3B	Cluster_1376|Contig1|original@158	242.9	3A	180367024	0.969756120465414	0.000422274803063631	-0.00329493143183241	0.031826015563545	0.0175604734976887	0.0133374707369621	NV_blup_AR1_2012
2A	Cluster_13762|Contig1|original@119	216	NA	NA	NA	NA	NA	NA	NA	NA	NV_blup_AR1_2012
5B	Cluster_13775|Contig2|complementarySeq@1267	224.6	5B	255761124	NA	NA	NA	NA	NA	NA	NV_blup_AR1_2012
5B	Cluster_13775|Contig2|likelySeq@565	224.6	5B	255761124	0.679341679542407	0.050169084977074	-0.0147475550837981	0.0513813348930093	0.0330644449884037	0.167911739391337	NV_blup_AR1_2012
5B	Cluster_1380|Contig1|complementarySeq@2456	216.6	5B	247069730	0.698125348850043	0.0441707382500075	0.0697315725784168	-0.0408730412710963	0.0553023069247566	0.156066592525296	NV_blup_AR1_2012
5B	Cluster_1380|Contig2|complementarySeq@1019	216.6	5B	247069730	0.752660643318109	0.0291645376983452	0.0697315725784168	-0.0408730412710963	0.0553023069247566	0.123400792663275	NV_blup_AR1_2012
4B	Cluster_13810|Contig1|complementarySeq@608	89.2	4B	208057936	0.0136688651120347	1.75480624628206	-0.141614469475468	0.197158851240592	0.16938666035803	1.86426754220185	NV_blup_AR1_2012
2B	Cluster_13838|Contig1|likelySeq@540	156	2B	98053571	0.320172752799987	0.28946515010313	0.0196360381305766	0.0123010984782383	0.0036674698261691	0.494615629981101	NV_blup_AR1_2012
3B	Cluster_1384|Contig12|original@1474	1.20000000000005	NA	NA	0.102409389110319	0.777540547741994	-0.0717907978100967	0.0966355878807873	0.084213192845442	0.989660224494246	NV_blup_AR1_2012
3B	Cluster_1384|Contig7|original@3101	1.20000000000005	NA	NA	0.116723171491098	0.717677516919698	-0.0717907978100967	0.0966355878807873	0.084213192845442	0.932842920717321	NV_blup_AR1_2012
3B	Cluster_13857|Contig1|likelySeq@1433	175.5	3B	649036524	0.573033805908097	0.0932209851768922	-0.0283763004612962	0.0570949680187259	0.042735634240011	0.241819756241576	NV_blup_AR1_2012
1A	Cluster_1386|Contig2|original@880	1.29999999999998	1A	151839	0.213306587614934	0.452925793578956	-0.0364582213427206	0.0746884485633221	0.0555733349530213	0.670995731889361	NV_blup_AR1_2012
1B	Cluster_1386|Contig4|original@440	0.4	NA	NA	NA	NA	NA	NA	NA	NA	NV_blup_AR1_2012
7B	Cluster_13866|Contig2|original@785	106.8	7B	176029359	0.0920127998151738	0.827023939182812	-0.146790314837683	0.135408090739546	0.141099202788614	1.03615175414971	NV_blup_AR1_2012
6A	Cluster_13877|Contig9|original@303	16.8	6A	5486402	NA	NA	NA	NA	NA	NA	NV_blup_AR1_2012
1B	Cluster_13887|Contig1|original@320	77.9	1A	56223382	0.218503211632679	0.442833162874705	-0.0671051371180896	0.0724703936893874	0.0697877654037385	0.660542175242301	NV_blup_AR1_2012
4A	Cluster_139|Contig12|original@1047	96.8	4A	156185572	0.961064233991814	0.000700089042804115	-0.0782490112671592	0.0914473810438089	0.0848481961554841	0.0172475847186284	NV_blup_AR1_2012
4A	Cluster_139|Contig2|original@2444	96.8	4A	156185572	0.642566723029076	0.0632363268787017	-0.0782490112671592	0.0917029392746648	0.084975975270912	0.192081769259224	NV_blup_AR1_2012
2B	Cluster_13900|Contig1|original@401	33.3	2B	6465519	0.37146678526829	0.234092171742128	0.0777040108588245	-0.0553493888582606	0.0665266998585426	0.430080012642532	NV_blup_AR1_2012
4A	Cluster_13909|Contig1|original@1408	59.3	4B	250001668	NA	NA	NA	NA	NA	NA	NV_blup_AR1_2012
4A	Cluster_13909|Contig2|original@253	59.3	NA	NA	0.0196167272003888	1.57451089202544	-0.182816734844171	0.181830408462846	0.182323571653508	1.70737344738281	NV_blup_AR1_2012
2B	Cluster_1391|Contig2|original@1578	282.4	2B	342137448	NA	NA	NA	NA	NA	NA	NV_blup_AR1_2012
1B	Cluster_1394|Contig1|original@357	177.8	NA	NA	NA	NA	NA	NA	NA	NA	NV_blup_AR1_2012
1B	Cluster_13948|Contig3|likelySeq@782	77.2	1B	186142105	0.0741789687062828	0.927821399004583	-0.0684444551911765	0.073584869750604	0.0710146624708903	1.12971920886511	NV_blup_AR1_2012
2A	Cluster_13952|Contig2|complementarySeq@1067	204.3	2A	221969353	0.148527299470002	0.609429067501925	-0.0953812815055763	0.125680630530828	0.110530956018202	0.82819371523875	NV_blup_AR1_2012
3B	Cluster_13960|Contig1|original@836	79.7	3B	74857196	0.613070488450043	0.0750663938069338	-0.0274875227771119	0.0360773762112342	0.031782449494173	0.212489589127658	NV_blup_AR1_2012
3B	Cluster_13970|Contig2|original@273	145.4	3B	553954679	0.134961378778181	0.652119368545673	-0.033314889908222	0.0579358317231077	0.0456253608156648	0.869790493602858	NV_blup_AR1_2012
6B	Cluster_1398|Contig3|original@1678	133.1	6A	192365691	0.234186130162369	0.414023013014706	-0.0462162855205362	0.0753637634113435	0.0607900244659398	0.630438829896961	NV_blup_AR1_2012
4B	Cluster_13987|Contig1|original@1278	133.5	4B	274068348	0.996198566630509	6.66825117946081e-06	-0.0178261934879576	0.0722115158757785	0.0450188546818681	0.00165408748308545	NV_blup_AR1_2012
2B	Cluster_14|Contig1142|original@126	144.9	NA	NA	NA	NA	NA	NA	NA	NA	NV_blup_AR1_2012
5A	Cluster_14|Contig1279|original@608	78	7A	51221854	NA	NA	NA	NA	NA	NA	NV_blup_AR1_2012
7A	Cluster_14|Contig1343|original@710	94	NA	NA	NA	NA	NA	NA	NA	NA	NV_blup_AR1_2012
1B	Cluster_14|Contig1422|likelySeq@107	62.8	1B	113674501	NA	NA	NA	NA	NA	NA	NV_blup_AR1_2012
4B	Cluster_14|Contig1468|original@263	89.6	2A	93178231	NA	NA	NA	NA	NA	NA	NV_blup_AR1_2012
4A	Cluster_14|Contig1937|original@2845	5.1	4B	290864489	NA	NA	NA	NA	NA	NA	NV_blup_AR1_2012
5B	Cluster_14|Contig2118|original@1157	159	3B	536796714	NA	NA	NA	NA	NA	NA	NV_blup_AR1_2012
4A	Cluster_14|Contig2126|original@2916	5.1	NA	NA	NA	NA	NA	NA	NA	NA	NV_blup_AR1_2012
4B	Cluster_14|Contig2389|likelySeq@147	94.2	NA	NA	NA	NA	NA	NA	NA	NA	NV_blup_AR1_2012
2A	Cluster_14|Contig2411|original@267	116	2A	93178231	NA	NA	NA	NA	NA	NA	NV_blup_AR1_2012
7A	Cluster_14|Contig329|likelySeq@2088	94	NA	NA	NA	NA	NA	NA	NA	NA	NV_blup_AR1_2012
2B	Cluster_14|Contig589|complementarySeq@325	52.5	2B	11484863	NA	NA	NA	NA	NA	NA	NV_blup_AR1_2012
4A	Cluster_14|Contig700|original@435	225.6	NA	NA	NA	NA	NA	NA	NA	NA	NV_blup_AR1_2012
2A	Cluster_140|Contig21|original@417	34.8	2B	12219108	NA	NA	NA	NA	NA	NA	NV_blup_AR1_2012
2A	Cluster_140|Contig30|original@1673	119.5	2A	91011286	NA	NA	NA	NA	NA	NA	NV_blup_AR1_2012
4A	Cluster_14008|Contig2|complementarySeq@214	120.7	4A	171326389	0.646147169052754	0.061884157357968	-0.059105817003342	0.0695887750012048	0.0643472960022734	0.189668554097437	NV_blup_AR1_2012
3A	Cluster_14056|Contig2|original@406	138.2	3A	155195377	0.304553508461009	0.308710610336707	-0.0549844757014422	0.0954221740824728	0.0752033248919575	0.516336393054763	NV_blup_AR1_2012
1A	Cluster_1406|Contig2|original@89	115.7	1A	221679828	0.797588889375136	0.0193187503633858	0.0275837385838072	0.0126420639782212	0.007470837302793	0.0982209044916332	NV_blup_AR1_2012
3B	Cluster_14063|Contig1|likelySeq@767	131.6	3A	153740748	NA	NA	NA	NA	NA	NA	NV_blup_AR1_2012
3A	Cluster_14067|Contig1|likelySeq@457	181.2	NA	NA	NA	NA	NA	NA	NA	NA	NV_blup_AR1_2012
3A	Cluster_14067|Contig1|likelySeq@531	182.3	NA	NA	0.0941098974623009	0.816571824196549	-0.0459212593697311	0.0565725076498703	0.0512468835098007	1.02636469976909	NV_blup_AR1_2012
3B	Cluster_1408|Contig1|likelySeq@1959	182.1	3B	666651349	0.367920573108458	0.237578371143459	-0.0569226882228991	0.075172822263729	0.0660477552433141	0.434245926934653	NV_blup_AR1_2012
6B	Cluster_14088|Contig1|complementarySeq@905	148.1	6B	179568417	0.394359748835486	0.212657165412873	-0.0341309598836358	0.0600453770010494	0.0470881684423426	0.404107418656584	NV_blup_AR1_2012
2A	Cluster_14089|Contig2|original@724	271.7	2A	252884174	NA	NA	NA	NA	NA	NA	NV_blup_AR1_2012
2A	Cluster_14091|Contig1|original@109	218.8	2A	240000045	0.00295961277840745	2.52886313793302	-0.126729607860214	0.180978664009922	0.153854135935068	2.5287651062389	NV_blup_AR1_2012
2A	Cluster_14091|Contig1|original@222	218.8	2A	240000045	NA	NA	NA	NA	NA	NA	NV_blup_AR1_2012
2A	Cluster_14091|Contig2|original@276	218.8	2A	240000045	0.00528218104196335	2.23439080348511	-0.126729607860214	0.180978664009922	0.153854135935068	2.27718671782462	NV_blup_AR1_2012
5A	Cluster_14113|Contig1|likelySeq@427	66	NA	NA	0.309000308726596	0.303103462677159	0.0559209559422112	-0.0414507568566268	0.048685856399419	0.510041086665165	NV_blup_AR1_2012
6B	Cluster_14138|Contig1|original@324	173.2	NA	NA	0.224313039721655	0.431880965477738	-0.0568147842559985	0.0871234344538487	0.0719691093549236	0.649145479361505	NV_blup_AR1_2012
5A	Cluster_14140|Contig2|complementarySeq@1113	122.5	5A	72678830	0.129149448544654	0.671892398657956	-0.048767446462453	0.0936624141263065	0.0712149302943798	0.888907443881101	NV_blup_AR1_2012
5B	Cluster_14140|Contig2|likelySeq@1118	86.3	5A	72678830	0.613103794241826	0.0750523221646178	0.0212172995251305	0.00506104135831241	0.00807812908340903	0.212465996198342	NV_blup_AR1_2012
4B	Cluster_1416|Contig7|original@565	67.5	4B	46276884	0.467988185847046	0.154491072941228	-0.0582067791428363	0.120177022252233	0.0891919006975346	0.329765110357924	NV_blup_AR1_2012
2A	Cluster_14161|Contig2|original@98	271.4	2B	345093544	NA	NA	NA	NA	NA	NA	NV_blup_AR1_2012
3B	Cluster_1417|Contig7|original@660	175.5	3B	649032154	0.42550641902443	0.186207140611602	-0.0353647454562222	0.0564611832041972	0.0459129643302097	0.371093883932245	NV_blup_AR1_2012
7A	Cluster_14171|Contig2|original@258	150.2	7A	61143105	0.868398894825196	0.00806426970251466	-0.0766947784246008	0.0673527997807631	0.072023789102682	0.0612807379256141	NV_blup_AR1_2012
2A	Cluster_14172|Contig6|original@337	264.2	NA	NA	0.232007563696345	0.417885051669527	0.0231250863009821	0.0157852885236199	0.0036698988886811	0.634497856410654	NV_blup_AR1_2012
3B	Cluster_14199|Contig1|likelySeq@1084	83.7	3B	106798223	0.857478268063689	0.00947313386746372	-0.00729584241980874	0.0149194037857887	0.0111076231027987	0.0667768779086542	NV_blup_AR1_2012
3A	Cluster_14205|Contig1|complementarySeq@2536	245.4	NA	NA	NA	NA	NA	NA	NA	NA	NV_blup_AR1_2012
2A	Cluster_1426|Contig1|original@2899	126	2A	95061424	NA	NA	NA	NA	NA	NA	NV_blup_AR1_2012
2A	Cluster_1426|Contig2|original@222	126	2A	95061424	NA	NA	NA	NA	NA	NA	NV_blup_AR1_2012
2A	Cluster_1426|Contig3|original@2776	126	2A	95061424	NA	NA	NA	NA	NA	NA	NV_blup_AR1_2012
2A	Cluster_1426|Contig5|original@179	125.5	2A	95061424	NA	NA	NA	NA	NA	NA	NV_blup_AR1_2012
5B	Cluster_14261|Contig1|original@362	208.4	5B	244299670	NA	NA	NA	NA	NA	NA	NV_blup_AR1_2012
1B	Cluster_14266|Contig1|original@382	97.1	1B	166645244	0.235735255649561	0.411302959018963	-0.0994141078295823	0.0877528919617047	0.0935834998956435	0.627575461221746	NV_blup_AR1_2012
2A	Cluster_14278|Contig4|original@789	112.9	NA	NA	0.881917219201482	0.00648109328625662	0.0116514911401524	-0.00993662652541256	0.0107940588327825	0.0545721778287533	NV_blup_AR1_2012
6B	Cluster_143|Contig11|original@619	212.9	6A	207700718	NA	NA	NA	NA	NA	NA	NV_blup_AR1_2012
6B	Cluster_143|Contig17|original@722	212.9	NA	NA	NA	NA	NA	NA	NA	NA	NV_blup_AR1_2012
5A	Cluster_143|Contig28|original@175	79.2	NA	NA	NA	NA	NA	NA	NA	NA	NV_blup_AR1_2012
6B	Cluster_143|Contig3|original@732	212.9	NA	NA	NA	NA	NA	NA	NA	NA	NV_blup_AR1_2012
6B	Cluster_143|Contig32|original@1356	212.9	NA	NA	NA	NA	NA	NA	NA	NA	NV_blup_AR1_2012
6B	Cluster_143|Contig33|original@720	212.9	6A	207700718	NA	NA	NA	NA	NA	NA	NV_blup_AR1_2012
6B	Cluster_143|Contig34|original@996	212.9	NA	NA	NA	NA	NA	NA	NA	NA	NV_blup_AR1_2012
6B	Cluster_143|Contig47|original@372	212.9	NA	NA	NA	NA	NA	NA	NA	NA	NV_blup_AR1_2012
6B	Cluster_143|Contig48|original@750	212.9	NA	NA	NA	NA	NA	NA	NA	NA	NV_blup_AR1_2012
6B	Cluster_143|Contig51|original@717	212.9	6A	207700718	NA	NA	NA	NA	NA	NA	NV_blup_AR1_2012
6B	Cluster_143|Contig63|original@372	212.9	NA	NA	NA	NA	NA	NA	NA	NA	NV_blup_AR1_2012
6B	Cluster_143|Contig66|original@5085	212.9	NA	NA	NA	NA	NA	NA	NA	NA	NV_blup_AR1_2012
6B	Cluster_143|Contig68|original@4293	212.9	6A	207700718	NA	NA	NA	NA	NA	NA	NV_blup_AR1_2012
6B	Cluster_143|Contig74|original@753	212.9	NA	NA	NA	NA	NA	NA	NA	NA	NV_blup_AR1_2012
6B	Cluster_143|Contig78|original@607	212.9	6A	207700718	NA	NA	NA	NA	NA	NA	NV_blup_AR1_2012
5A	Cluster_143|Contig8|original@175	79.2	NA	NA	NA	NA	NA	NA	NA	NA	NV_blup_AR1_2012
7B	Cluster_14300|Contig2|original@323	189.9	NA	NA	NA	NA	NA	NA	NA	NA	NV_blup_AR1_2012
7B	Cluster_14301|Contig1|complementarySeq@565	112.8	NA	NA	0.414460150483296	0.19525355434445	-0.107221580739283	0.0971216378419137	0.102171609290598	0.382517219654536	NV_blup_AR1_2012
3B	Cluster_14334|Contig1|likelySeq@384	101.6	NA	NA	0.363799382358565	0.241688675849123	-0.0439588155349575	0.0482931620315586	0.046125988783258	0.4391380425966	NV_blup_AR1_2012
5A	Cluster_14343|Contig2|original@804	318.5	5A	147164078	0.754587697864469	0.0286969533239671	0.0408620517054887	-0.0281078405160396	0.0344849461107642	0.122290279433365	NV_blup_AR1_2012
2B	Cluster_14372|Contig2|complementarySeq@2340	246.9	NA	NA	NA	NA	NA	NA	NA	NA	NV_blup_AR1_2012
5A	Cluster_14396|Contig1|original@378	280	4B	300557419	NA	NA	NA	NA	NA	NA	NV_blup_AR1_2012
4A	Cluster_14403|Contig3|original@2551	115.2	4A	169445719	0.680919403158534	0.0496481432703586	-0.0478619149854804	0.0700688538579585	0.0589653844217194	0.166904290194369	NV_blup_AR1_2012
5A	Cluster_14412|Contig2|original@160	216.3	5A	113893539	NA	NA	NA	NA	NA	NA	NV_blup_AR1_2012
5A	Cluster_14438|Contig1|complementarySeq@1242	150.2	5A	94470972	0.366165299137334	0.239321201715278	0.0487666091361134	-0.0265097072912179	0.0376381582136656	0.436322815433689	NV_blup_AR1_2012
1B	Cluster_1444|Contig17|original@548	62.8	1B	89187009	NA	NA	NA	NA	NA	NA	NV_blup_AR1_2012
1B	Cluster_1444|Contig42|original@101	62.8	1B	89187009	NA	NA	NA	NA	NA	NA	NV_blup_AR1_2012
3B	Cluster_1447|Contig4|likelySeq@373	182.1	NA	NA	NA	NA	NA	NA	NA	NA	NV_blup_AR1_2012
3B	Cluster_1447|Contig4|likelySeq@490	182.1	NA	NA	0.661506825932601	0.0562817595478001	-0.0486261320232529	0.0684145391842845	0.0585203356037687	0.179465670071238	NV_blup_AR1_2012
5A	Cluster_1448|Contig2|original@516	262.8	NA	NA	0.365223753252307	0.240260834298575	-0.0338090354406455	0.0677566192044731	0.0507828273225593	0.437440984777014	NV_blup_AR1_2012
4B	Cluster_1450|Contig1|original@371	148.7	4B	306028980	NA	NA	NA	NA	NA	NA	NV_blup_AR1_2012
4B	Cluster_1450|Contig3|original@1875	148.7	4B	306028980	0.319293176619402	0.29051624618191	-0.0432917441940491	0.0806791108594097	0.0619854275267294	0.495810362350643	NV_blup_AR1_2012
4A	Cluster_14509|Contig1|original@2755	228.4	NA	NA	NA	NA	NA	NA	NA	NA	NV_blup_AR1_2012
2A	Cluster_14517|Contig1|complementarySeq@2135	112.4	2A	134372857	NA	NA	NA	NA	NA	NA	NV_blup_AR1_2012
7A	Cluster_14534|Contig1|original@91	113.4	7B	28190603	0.00352414373167287	2.43999533718	-0.164743545909376	0.210344624162535	0.187544085035955	2.45294638726355	NV_blup_AR1_2012
1A	Cluster_1455|Contig4|original@957	162.6	1B	276946770	0.434509706139223	0.179089561042612	-0.0480977181945319	0.0423815037832439	0.0452396109888879	0.362000517775445	NV_blup_AR1_2012
1A	Cluster_1455|Contig7|original@312	162.6	1B	276946770	NA	NA	NA	NA	NA	NA	NV_blup_AR1_2012
6A	Cluster_14583|Contig3|original@184	45.7	6A	13412114	NA	NA	NA	NA	NA	NA	NV_blup_AR1_2012
6A	Cluster_14595|Contig1|original@372	121.1	6A	185324330	0.231649779066519	0.418523468907176	-0.0345895598340732	0.0613061462110454	0.0479478530225593	0.635168109664311	NV_blup_AR1_2012
2A	Cluster_14601|Contig1|complementarySeq@330	93.7	2B	63269571	0.922334415995333	0.00279212032411393	0.0339152828061048	-0.0326629270346866	0.0332891049203957	0.0351115857913709	NV_blup_AR1_2012
6B	Cluster_1461|Contig1|original@121	158.7	6B	187765036	0.0320337014535691	1.33231619319724	-0.0754275051955351	0.115007281947753	0.0952173935716438	1.49439287626022	NV_blup_AR1_2012
5B	Cluster_1463|Contig3|original@81	171.6	5A	107520657	0.680282896787293	0.0498579262623033	0.0341406426865839	-0.00663788096281605	0.0203892618247	0.167310447640452	NV_blup_AR1_2012
2A	Cluster_14632|Contig3|original@704	141.8	2A	207943578	0.476482714066376	0.148686553857111	0.0260083255030525	-0.00940979182759844	0.0177090586653255	0.321952850160512	NV_blup_AR1_2012
1B	Cluster_1466|Contig3|original@3973	62.8	1B	48106832	NA	NA	NA	NA	NA	NA	NV_blup_AR1_2012
3B	Cluster_1468|Contig2|original@806	87.2	3B	135878845	0.650465446956138	0.0602767811610029	0.0109023049948476	0.0164367875460444	0.00276724127559839	0.186775768425752	NV_blup_AR1_2012
3B	Cluster_14690|Contig2|original@231	117	3B	442530362	0.74882453213963	0.0301077170371197	-0.019595241205693	0.0324575183135372	0.0260263797596151	0.125619936173866	NV_blup_AR1_2012
3B	Cluster_14693|Contig1|original@191	10	3A	1794231	NA	NA	NA	NA	NA	NA	NV_blup_AR1_2012
5B	Cluster_14695|Contig2|original@208	186.4	NA	NA	NA	NA	NA	NA	NA	NA	NV_blup_AR1_2012
2A	Cluster_14710|Contig1|original@326	208.8	2A	235293388	0.0792035278247335	0.896998578315832	-0.092831570850507	0.125716863087372	0.109274216968939	1.10125547395731	NV_blup_AR1_2012
2B	Cluster_14710|Contig2|complementarySeq@695	224.8	2B	316376097	0.765365415849879	0.0261578344615149	-0.0569329079091578	0.06066081983392	0.0587968638715389	0.116131165896334	NV_blup_AR1_2012
2A	Cluster_1472|Contig1|original@191	230	2B	327008280	NA	NA	NA	NA	NA	NA	NV_blup_AR1_2012
2B	Cluster_14726|Contig1|complementarySeq@134	137.5	2B	249659852	0.763290495802086	0.0266366947159331	0.00609187084319037	0.0197890090820415	0.00684856911942557	0.117310145251583	NV_blup_AR1_2012
4B	Cluster_14730|Contig1|original@1195	113.9	NA	NA	0.913701354704155	0.00344989369097748	-0.0626577695979988	0.0979417631517387	0.0802997663748687	0.0391957311787381	NV_blup_AR1_2012
4A	Cluster_14730|Contig2|original@689	59.3	NA	NA	NA	NA	NA	NA	NA	NA	NV_blup_AR1_2012
6A	Cluster_14732|Contig3|likelySeq@1637	103.8	NA	NA	0.449006265957454	0.168088423290494	-0.0124908958328077	0.0302532541043212	0.0213720749685645	0.347747598302338	NV_blup_AR1_2012
4B	Cluster_14746|Contig4|original@658	148.7	5A	136395449	0.250437878610945	0.386515326261001	-0.0429109368871153	0.0878519419360018	0.0653814394115585	0.601299983658134	NV_blup_AR1_2012
7A	Cluster_14751|Contig1|original@335	268.1	NA	NA	0.357117142359234	0.248491167752509	0.0203985478468916	-0.00250938618272295	0.0114539670148073	0.447189302276174	NV_blup_AR1_2012
1B	Cluster_14759|Contig3|original@366	38.2	1B	20994169	0.547572682837682	0.106135614490422	-0.0436926838776883	0.0636708174269328	0.0536817506523105	0.261558225966787	NV_blup_AR1_2012
2B	Cluster_1477|Contig1|likelySeq@3276	98.7	2B	33141887	0.854357081768836	0.00989729558629633	0.0196559527918231	0.0115065817807299	0.00407468550554662	0.0683605763491378	NV_blup_AR1_2012
2A	Cluster_14795|Contig2|original@450	125.1	2B	120352983	0.968018157663077	0.0004722277666166	0.00577055245372353	0.000742819520055099	0.00251386646683422	0.0141164963084253	NV_blup_AR1_2012
6A	Cluster_148|Contig4|original@1025	194.7	6A	206038831	0.270757700394662	0.355037352036697	0.0535197587160086	-0.0218142452793935	0.037667001997701	0.567419183118692	NV_blup_AR1_2012
6A	Cluster_148|Contig6|original@979	194.7	6A	206038831	0.355102134524852	0.250576685855636	0.0535197587160086	-0.0218142452793935	0.037667001997701	0.449646717139166	NV_blup_AR1_2012
4A	Cluster_1482|Contig1|complementarySeq@726	10.2	4B	295595441	0.956978751448133	0.000854864788121316	0.00958059011490364	0.0301066374871371	0.0102630236861167	0.0190977050980501	NV_blup_AR1_2012
2B	Cluster_14830|Contig2|likelySeq@1007	232.6	2B	325171238	NA	NA	NA	NA	NA	NA	NV_blup_AR1_2012
2B	Cluster_1486|Contig1|likelySeq@286	141.9	2B	158838449	NA	NA	NA	NA	NA	NA	NV_blup_AR1_2012
1A	Cluster_1488|Contig2|original@738	147.1	1B	265512318	NA	NA	NA	NA	NA	NA	NV_blup_AR1_2012
1A	Cluster_1488|Contig3|original@1248	147.1	1A	236553397	0.531292983343716	0.114997617794589	0.0291936682927046	0.00913462170487646	0.0100295232939141	0.274665919673225	NV_blup_AR1_2012
4B	Cluster_14885|Contig1|complementarySeq@265	119.5	4B	250863252	0.759457986213095	0.0275336487811282	-0.052203713212357	0.0808302204488159	0.0665169668305864	0.119496246633991	NV_blup_AR1_2012
4A	Cluster_149|Contig19|original@292	109.4	4B	8345626	NA	NA	NA	NA	NA	NA	NV_blup_AR1_2012
5A	Cluster_149|Contig7|original@766	262.2	NA	NA	NA	NA	NA	NA	NA	NA	NV_blup_AR1_2012
5A	Cluster_149|Contig8|complementarySeq@315	262.2	5B	251126932	NA	NA	NA	NA	NA	NA	NV_blup_AR1_2012
4B	Cluster_14904|Contig1|original@507	89.6	4B	218167870	NA	NA	NA	NA	NA	NA	NV_blup_AR1_2012
2B	Cluster_14907|Contig1|original@216	111.3	2A	128540193	0.32587606118679	0.28274025954882	0.0459411323134512	-0.000921935450501385	0.0234315338819763	0.486947541579451	NV_blup_AR1_2012
6B	Cluster_1492|Contig10|original@1072	132.7	6A	184523432	NA	NA	NA	NA	NA	NA	NV_blup_AR1_2012
6B	Cluster_1492|Contig2|original@901	132.7	6A	184523432	NA	NA	NA	NA	NA	NA	NV_blup_AR1_2012
6B	Cluster_1492|Contig3|original@5011	132.7	6B	158336408	NA	NA	NA	NA	NA	NA	NV_blup_AR1_2012
6B	Cluster_1492|Contig4|original@1151	132.7	6B	158336408	NA	NA	NA	NA	NA	NA	NV_blup_AR1_2012
5B	Cluster_1493|Contig1|original@1364	177.2	5B	223458963	0.848467530676864	0.0107238594222092	0.0310807659549883	0.0121069261382926	0.00948691990834788	0.0713647726953687	NV_blup_AR1_2012
3B	Cluster_1496|Contig1|complementarySeq@1672	110.8	3B	400655044	NA	NA	NA	NA	NA	NA	NV_blup_AR1_2012
2A	Cluster_14976|Contig1|original@377	207.7	2A	234536369	0.372654763723446	0.232934613255421	-0.0800600632741772	0.11557082390402	0.0978154435890986	0.428693322721447	NV_blup_AR1_2012
2B	Cluster_14976|Contig3|likelySeq@376	221.5	2B	312467834	0.739410395703229	0.0324927627705682	-0.0412239660104242	0.0483993055900056	0.0448116358002149	0.131114447778587	NV_blup_AR1_2012
1B	Cluster_1498|Contig1|original@1211	174.4	1B	276592560	0.75502372258628	0.0285917304071206	0.00510094699485852	0.0315269172260255	0.0132129851155835	0.122039402772846	NV_blup_AR1_2012
1B	Cluster_1498|Contig3|original@780	174.4	1B	276592560	0.900644696724375	0.00457857357825664	0.00510094699485852	0.0315269172260255	0.0132129851155835	0.0454465038986529	NV_blup_AR1_2012
2B	Cluster_14981|Contig1|likelySeq@841	186.8	NA	NA	0.393888343380705	0.21308064830082	0.0564761145283834	-0.00865729965994184	0.0325667070941626	0.404626871387721	NV_blup_AR1_2012
7A	Cluster_14993|Contig2|complementarySeq@1399	207.9	7B	220905540	0.13690911851291	0.645703298383823	0.11045420375335	-0.117497337336723	0.113975770545037	0.863567625730439	NV_blup_AR1_2012
1B	Cluster_1500|Contig2|original@114	95.8	1B	149640685	0.330484575484227	0.277418372675754	-0.0886154726580362	0.0738806461972778	0.081248059427657	0.480848805280937	NV_blup_AR1_2012
3B	Cluster_1504|Contig1|original@1820	13.1	3B	17199683	NA	NA	NA	NA	NA	NA	NV_blup_AR1_2012
3A	Cluster_1504|Contig10|original@550	8.29999999999998	3A	2514202	NA	NA	NA	NA	NA	NA	NV_blup_AR1_2012
7A	Cluster_1504|Contig6|original@1177	209.3	NA	NA	0.195214237328455	0.490457990377004	0.092142793801419	-0.0964590331952737	0.0943009134983464	0.709488511629861	NV_blup_AR1_2012
3B	Cluster_15040|Contig1|original@641	85.6	NA	NA	0.598204193447963	0.0815146227778018	0.0044749698781551	0.00970157366317272	0.00261330189250881	0.223150546863164	NV_blup_AR1_2012
6B	Cluster_1505|Contig1|likelySeq@836	87.1	6B	101406775	0.19032308678308	0.501304943554652	0.0681578430069784	-0.0397097377566997	0.053933790381839	0.720508527244501	NV_blup_AR1_2012
5A	Cluster_15055|Contig1|original@416	288.5	5A	138465051	NA	NA	NA	NA	NA	NA	NV_blup_AR1_2012
4B	Cluster_15055|Contig2|original@427	158.2	NA	NA	0.967639023539521	0.000483496463532025	-0.0275426246042587	0.0704352747608948	0.0489889496825767	0.0142866254629741	NV_blup_AR1_2012
3B	Cluster_15060|Contig2|complementarySeq@1873	101.5	3B	217295502	0.363799382358565	0.241688675849123	-0.044331536311845	0.0482931620315586	0.0463123491717018	0.4391380425966	NV_blup_AR1_2012
2B	Cluster_1508|Contig2|original@2245	141.9	2B	131077154	NA	NA	NA	NA	NA	NA	NV_blup_AR1_2012
2B	Cluster_1511|Contig2|likelySeq@427	187.4	2B	250663540	0.316044873609469	0.294430979627079	0.0427543149372242	0.00136955526854021	0.020692379834342	0.500251249731649	NV_blup_AR1_2012
2B	Cluster_1517|Contig2|original@2662	146.1	2A	95568278	NA	NA	NA	NA	NA	NA	NV_blup_AR1_2012
3B	Cluster_15180|Contig3|original@208	203.3	NA	NA	0.252315798217125	0.383476797695282	0.0590707236569339	-0.035831232848617	0.0474509782527755	0.598055556205688	NV_blup_AR1_2012
3A	Cluster_15180|Contig4|original@177	198.2	NA	NA	0.577754052936653	0.090947643796077	0.0517807765745512	-0.0257475657996356	0.0387641711870934	0.238256999268411	NV_blup_AR1_2012
2B	Cluster_15184|Contig1|original@1739	204.3	NA	NA	NA	NA	NA	NA	NA	NA	NV_blup_AR1_2012
4A	Cluster_15195|Contig1|original@565	123.9	NA	NA	0.764029642659361	0.0264655682613933	-0.0313966597092343	0.0620109907335415	0.0467038252213879	0.116889791432619	NV_blup_AR1_2012
3B	Cluster_1521|Contig13|original@294	79.7	NA	NA	NA	NA	NA	NA	NA	NA	NV_blup_AR1_2012
3B	Cluster_1521|Contig4|original@465	85.6	3B	124220083	0.714538320108368	0.0392856757315667	0.00789397055142742	0.0125088885020414	0.002307458975307	0.145974475388969	NV_blup_AR1_2012
3B	Cluster_1521|Contig6|original@1261	79.7	3B	72516995	NA	NA	NA	NA	NA	NA	NV_blup_AR1_2012
5A	Cluster_15212|Contig3|original@741	51.7	NA	NA	NA	NA	NA	NA	NA	NA	NV_blup_AR1_2012
6A	Cluster_15213|Contig1|likelySeq@156	103.8	NA	NA	0.449006265957454	0.168088423290494	-0.0124908958328077	0.0308262853489225	0.0216585905908651	0.347747598302338	NV_blup_AR1_2012
6B	Cluster_15217|Contig2|original@1268	94.1	6B	74427393	0.840518167297825	0.0118940816695746	0.020860978652648	0.00571158072725086	0.00757469896269855	0.075452895107404	NV_blup_AR1_2012
6A	Cluster_1522|Contig4|original@772	118.6	6A	186108587	0.368069816584138	0.23743071603265	-0.0196878500188919	0.0258333689145886	0.0227606094667403	0.434069795235803	NV_blup_AR1_2012
2A	Cluster_153|Contig3|complementarySeq@790	200.8	2A	222464922	NA	NA	NA	NA	NA	NA	NV_blup_AR1_2012
3A	Cluster_1530|Contig3|original@78	24.5	3B	29503130	NA	NA	NA	NA	NA	NA	NV_blup_AR1_2012
7A	Cluster_15302|Contig2|original@1558	7.7	7A	5774467	0.52752353237207	0.117120035843946	0.0213299478297861	0.0120794375411666	0.00462525514430973	0.277758162094004	NV_blup_AR1_2012
7A	Cluster_15306|Contig1|original@870	91.7	7A	25978222	0.91746544490567	0.00315446192606204	-0.0315903449534974	0.084755667906303	0.0581730064299002	0.0374102838817549	NV_blup_AR1_2012
2A	Cluster_15330|Contig1|complementarySeq@2471	169.2	2A	205162280	0.714008242851923	0.0394383674863639	-0.0345329410842564	0.0890703341481607	0.0618016376162085	0.146296774492114	NV_blup_AR1_2012
1A	Cluster_15331|Contig1|original@469	74.5	1A	94026104	0.337836061321979	0.269129224029992	-0.0495071140609879	0.0917351645030436	0.0706211392820157	0.471293994796805	NV_blup_AR1_2012
4A	Cluster_15338|Contig1|original@198	59.3	4A	21571825	0.0675624901138408	0.971982356823165	-0.170560650655402	0.166967050690376	0.168763850672889	1.17029435225125	NV_blup_AR1_2012
4B	Cluster_1534|Contig2|original@1170	56.5	4B	12522898	0.418439168782897	0.191954123531168	-0.0524371987900764	0.0887415250480697	0.070589361919073	0.378367669288757	NV_blup_AR1_2012
4B	Cluster_1534|Contig3|original@1163	55.9	4B	12522898	NA	NA	NA	NA	NA	NA	NV_blup_AR1_2012
2B	Cluster_1535|Contig2|original@413	196.7	2B	265380935	0.89482691522942	0.0051336691429617	0.0223315955875695	0.0102805607474089	0.00602551742008029	0.0482609613659559	NV_blup_AR1_2012
7A	Cluster_1539|Contig2|original@114	143.1	NA	NA	0.536815384953145	0.111936595343079	-0.109600879363044	0.110789180357284	0.110195029860164	0.270175045923065	NV_blup_AR1_2012
4B	Cluster_1541|Contig1|likelySeq@2362	100.8	NA	NA	0.00290674765102411	2.53804284891258	-0.169890769959625	0.210439429031951	0.190165099495788	2.53659266982049	NV_blup_AR1_2012
4B	Cluster_1541|Contig2|likelySeq@1083	100.8	NA	NA	NA	NA	NA	NA	NA	NA	NV_blup_AR1_2012
4B	Cluster_1541|Contig4|likelySeq@1491	100.8	NA	NA	NA	NA	NA	NA	NA	NA	NV_blup_AR1_2012
7A	Cluster_1544|Contig3|complementarySeq@690	30.4	4A	193850013	0.904633796220148	0.00421658254909397	0.0615470925356834	-0.00976302392630583	0.0356550582309946	0.0435271914765171	NV_blup_AR1_2012
3A	Cluster_15472|Contig2|complementarySeq@1662	57.4	NA	NA	0.117854733287209	0.713291405747483	-0.070241966015866	0.110182106615726	0.090212036315796	0.92865297063447	NV_blup_AR1_2012
3A	Cluster_15477|Contig1|original@813	198.2	NA	NA	0.502054664782594	0.132190703888119	0.0527475856596008	-0.0282570098199734	0.0405022977397871	0.299248993371069	NV_blup_AR1_2012
7B	Cluster_15479|Contig1|original@37	80	7B	51782696	NA	NA	NA	NA	NA	NA	NV_blup_AR1_2012
6B	Cluster_1548|Contig2|complementarySeq@940	207.2	6A	205197494	0.264619530548327	0.364230985879063	-0.0480409112147618	0.0768009858486118	0.0624209485316868	0.577378105362626	NV_blup_AR1_2012
1B	Cluster_15509|Contig1|original@1088	78.3	1B	179271241	0.195492381919567	0.48985065771682	-0.0642259798911536	0.0709156168104889	0.0675707983508212	0.708870161821861	NV_blup_AR1_2012
1B	Cluster_1553|Contig1|original@1334	78.3	NA	NA	0.125940352875203	0.683236465191721	-0.0642259798911536	0.0709156168104889	0.0675707983508212	0.899835094172443	NV_blup_AR1_2012
1B	Cluster_1553|Contig3|original@996	80.8	1A	84704679	NA	NA	NA	NA	NA	NA	NV_blup_AR1_2012
2A	Cluster_15547|Contig1|original@994	112.7	2A	56570534	0.919445439341635	0.00300442065240883	0.0120543313748065	-0.000816257885415618	0.00643529463011107	0.0364740370576549	NV_blup_AR1_2012
1A	Cluster_15568|Contig1|original@418	162.6	NA	NA	0.354046774292137	0.251675420146057	-0.0460706500822526	0.0503241994762339	0.0481974247792433	0.450939358101195	NV_blup_AR1_2012
2A	Cluster_1559|Contig1|likelySeq@1684	162.6	NA	NA	0.623498843782432	0.0707405189622047	-0.044157712593446	0.0724742938130431	0.0583160032032446	0.205164347541293	NV_blup_AR1_2012
6B	Cluster_15590|Contig1|original@563	50.9	6B	13084115	0.221243804396957	0.437624284049421	-0.0285864098145262	0.0575742806828095	0.0430803452486678	0.655128882229631	NV_blup_AR1_2012
5B	Cluster_15595|Contig3|original@378	52.5	5B	16866404	0.666287612645068	0.0546024309590029	-0.00155206826304814	0.00995934436913679	0.00575570631609246	0.176338260887501	NV_blup_AR1_2012
7B	Cluster_1562|Contig1|original@3725	76.7	7B	85899351	0.131721795510864	0.663021824834125	-0.127056753313217	0.133440287725672	0.130248520519444	0.880342358015203	NV_blup_AR1_2012
2B	Cluster_1563|Contig5|original@1102	0.9	2B	153783	NA	NA	NA	NA	NA	NA	NV_blup_AR1_2012
3A	Cluster_1564|Contig1|original@692	122.6	NA	NA	NA	NA	NA	NA	NA	NA	NV_blup_AR1_2012
2A	Cluster_1569|Contig1|original@480	112.9	2A	121446218	0.876220762386396	0.00712664484786875	0.0136951234567135	0.000462084282512824	0.00661651958710035	0.0573864602619162	NV_blup_AR1_2012
7A	Cluster_15735|Contig1|likelySeq@1328	127.4	7A	55221980	0.00382695879511739	2.39806667564306	-0.161076583114179	0.168958470097305	0.165017526605742	2.41714621380097	NV_blup_AR1_2012
4B	Cluster_15738|Contig1|original@246	66.6	NA	NA	0.694714711808933	0.0452271352820615	-0.0570581579878525	0.114817681544399	0.0859379197661257	0.158193504076867	NV_blup_AR1_2012
2A	Cluster_15760|Contig1|original@1164	143.9	NA	NA	0.961842402738174	0.000672363819200971	0.016298656814134	0.0051516650347655	0.00557349588968425	0.0168960810059394	NV_blup_AR1_2012
6A	Cluster_15763|Contig2|original@341	41.5	6A	15565020	NA	NA	NA	NA	NA	NA	NV_blup_AR1_2012
4A	Cluster_1577|Contig1|complementarySeq@452	82.8	4A	128827047	0.127304615406811	0.678375287311502	-0.130208851570048	0.140338362825502	0.135273607197775	0.895155850789598	NV_blup_AR1_2012
5B	Cluster_15779|Contig1|complementarySeq@770	111.1	5B	183090788	0.68783755768251	0.0474011794229589	0.0379221542708178	-0.00824774047067161	0.0230849473707447	0.162514114281749	NV_blup_AR1_2012
7B	Cluster_15789|Contig2|original@639	128	7B	215191280	0.113301190665872	0.731230418455108	-0.0982731090951699	0.113944428289294	0.106108768692232	0.945765526174546	NV_blup_AR1_2012
4A	Cluster_158|Contig16|likelySeq@187	160.6	4A	196357860	NA	NA	NA	NA	NA	NA	NV_blup_AR1_2012
4B	Cluster_15805|Contig1|complementarySeq@244	96.5	NA	NA	0.00414914711327344	2.35697496752384	-0.152127252209514	0.21113981152477	0.181633531867142	2.38204116643634	NV_blup_AR1_2012
3A	Cluster_15806|Contig5|original@132	159.6	3B	604264021	0.569854084031347	0.0947732407302642	-0.0271189051621837	0.0558099265110805	0.0414644158366321	0.244236334875916	NV_blup_AR1_2012
7B	Cluster_15810|Contig4|original@419	101.1	7B	173833144	0.0214455248108748	1.53024979748464	-0.151628471451044	0.1515071582714	0.151567814861222	1.66866332132147	NV_blup_AR1_2012
4B	Cluster_1582|Contig3|original@515	40.2	4B	5389507	0.301049808288959	0.313203266295708	0.0118035526971801	0.0139803874662815	0.00108841738455071	0.521361645019111	NV_blup_AR1_2012
5B	Cluster_15832|Contig4|original@425	241.7	5B	261776723	NA	NA	NA	NA	NA	NA	NV_blup_AR1_2012
7B	Cluster_15833|Contig2|original@282	72.8	2B	35418858	NA	NA	NA	NA	NA	NA	NV_blup_AR1_2012
1B	Cluster_15836|Contig2|original@581	56.4	1B	92814850	0.960841724640982	0.000708120011063662	-0.0644709157139838	0.0652306764664876	0.0648507960902357	0.0173481459175111	NV_blup_AR1_2012
7B	Cluster_15844|Contig1|original@613	165.4	7B	234992015	NA	NA	NA	NA	NA	NA	NV_blup_AR1_2012
2B	Cluster_15858|Contig1|complementarySeq@888	138.2	2B	248820529	0.418282059516158	0.192083519338141	-0.0109167578700334	0.0241836400440613	0.0175501989570473	0.378530762290572	NV_blup_AR1_2012
4B	Cluster_15887|Contig2|complementarySeq@955	82	4A	5046501	0.6219732666462	0.0713633971596295	-0.080935231995885	0.146437414158909	0.113686323077397	0.206228281543177	NV_blup_AR1_2012
4A	Cluster_15887|Contig2|likelySeq@1007	83.3	4A	5046501	0.298808918926798	0.316111957470356	-0.111858664162558	0.133225416317255	0.122542040239907	0.524606443727842	NV_blup_AR1_2012
6B	Cluster_159|Contig4|complementarySeq@432	63	6B	34544303	0.520646782473966	0.121062339552822	0.0444953076058578	-0.00712613863574282	0.0258107231208003	0.28345681114522	NV_blup_AR1_2012
6B	Cluster_159|Contig4|likelySeq@172	63	6B	34544303	NA	NA	NA	NA	NA	NA	NV_blup_AR1_2012
1B	Cluster_1590|Contig4|original@190	41.7	1B	25221363	NA	NA	NA	NA	NA	NA	NV_blup_AR1_2012
1B	Cluster_1590|Contig5|original@245	41.7	1B	25221363	NA	NA	NA	NA	NA	NA	NV_blup_AR1_2012
1A	Cluster_15900|Contig1|complementarySeq@312	127	1B	251648805	0.917024708916437	0.00318836303983982	0.00179360406892086	0.0161921616805985	0.00719927880583883	0.03761896225638	NV_blup_AR1_2012
1A	Cluster_15900|Contig1|likelySeq@312	127	1B	251648805	0.77709210525486	0.0235398530102738	0.00179360406892086	0.0161921616805985	0.00719927880583883	0.109527503163966	NV_blup_AR1_2012
6B	Cluster_15911|Contig1|original@1272	211.4	6A	207730208	NA	NA	NA	NA	NA	NA	NV_blup_AR1_2012
2A	Cluster_15917|Contig3|original@217	15.1	2B	4929450	NA	NA	NA	NA	NA	NA	NV_blup_AR1_2012
7A	Cluster_15926|Contig2|likelySeq@800	210.3	7A	161596970	0.270419685929427	0.355536874750514	0.101254010619051	-0.100388244422252	0.100821127520652	0.567961695942968	NV_blup_AR1_2012
7A	Cluster_15926|Contig2|likelySeq@968	210.7	7A	161596970	NA	NA	NA	NA	NA	NA	NV_blup_AR1_2012
2A	Cluster_1593|Contig1|complementarySeq@628	112.4	2A	176235641	0.877851434871364	0.00693864555810304	0.0120543313748065	-0.000816257885415618	0.00643529463011107	0.0565789766621668	NV_blup_AR1_2012
1B	Cluster_15940|Contig1|likelySeq@523	155.3	1B	261793735	0.303013909225503	0.310676563659962	-0.0925932167163859	0.092080137542423	0.0923366771294045	0.518537435652023	NV_blup_AR1_2012
5B	Cluster_15943|Contig1|complementarySeq@515	79.2	NA	NA	0.641689284964111	0.0635704009965342	-0.0028196043895389	0.0127638681494973	0.00779173626951809	0.192675212570757	NV_blup_AR1_2012
4B	Cluster_1595|Contig4|original@982	89.6	1B	129605510	NA	NA	NA	NA	NA	NA	NV_blup_AR1_2012
4B	Cluster_1595|Contig8|original@9943	89.6	1A	190968451	NA	NA	NA	NA	NA	NA	NV_blup_AR1_2012
4B	Cluster_1595|Contig9|original@924	89.6	4B	158377558	NA	NA	NA	NA	NA	NA	NV_blup_AR1_2012
3B	Cluster_1597|Contig6|original@808	10	NA	NA	0.0539705396447588	1.0791269728813	-0.109141984486953	0.122691451844949	0.115916718165951	1.2678432394562	NV_blup_AR1_2012
3B	Cluster_1597|Contig7|original@2037	10	NA	NA	0.0573355625373694	1.0501487518951	-0.116833446666987	0.122691451844949	0.119762449255968	1.24157592213436	NV_blup_AR1_2012
4B	Cluster_16019|Contig2|original@846	175.5	5A	141786061	0.692309286210079	0.0459808455282284	-0.00903156015507336	0.0314081262571523	0.0202198432061128	0.15969984299098	NV_blup_AR1_2012
1B	Cluster_16026|Contig3|original@323	95.8	1B	149511675	0.378028235969751	0.227762295269814	-0.0886154726580362	0.0738806461972778	0.081248059427657	0.422475760300674	NV_blup_AR1_2012
2A	Cluster_1603|Contig3|original@1866	59	NA	NA	0.979723382228619	0.000189756927535198	0.0130912634604056	0.0259702551461724	0.00643949584288342	0.0088965268886594	NV_blup_AR1_2012
7B	Cluster_16065|Contig1|likelySeq@1070	82.8	7B	54672652	0.0307443399556603	1.35247031242302	-0.167414631441214	0.155160466495914	0.161287548968564	1.51223482630421	NV_blup_AR1_2012
6B	Cluster_1607|Contig14|original@5894	17	6B	5374906	NA	NA	NA	NA	NA	NA	NV_blup_AR1_2012
6A	Cluster_1607|Contig3|original@438	16.1	6A	4074286	NA	NA	NA	NA	NA	NA	NV_blup_AR1_2012
6B	Cluster_1607|Contig5|original@499	17	6B	5374906	NA	NA	NA	NA	NA	NA	NV_blup_AR1_2012
5B	Cluster_16077|Contig3|original@181	87	5B	176105725	0.865618451406908	0.0084119066705588	0.0288701344383213	-0.00374367581069279	0.0163069051245071	0.0626734947758637	NV_blup_AR1_2012
2A	Cluster_1608|Contig1|original@289	208.8	NA	NA	0.144498562999128	0.621637381528075	-0.092831570850507	0.125716863087372	0.109274216968939	0.840136471832362	NV_blup_AR1_2012
5A	Cluster_16125|Contig2|likelySeq@483	213.4	NA	NA	0.883808058505448	0.00627373461688493	-0.0196521435794314	0.0416846169531585	0.0306683802662949	0.0536420428863153	NV_blup_AR1_2012
6A	Cluster_1613|Contig2|complementarySeq@1574	16.8	NA	NA	NA	NA	NA	NA	NA	NA	NV_blup_AR1_2012
5A	Cluster_16143|Contig2|original@263	286.9	NA	NA	NA	NA	NA	NA	NA	NA	NV_blup_AR1_2012
4B	Cluster_16143|Contig3|original@557	154.3	4B	308481252	0.569742157588261	0.0948281884708	-0.0487656851717005	0.0991377111264853	0.0739516981490929	0.2443216441021	NV_blup_AR1_2012
6B	Cluster_16179|Contig1|original@289	50.9	NA	NA	0.143860953423941	0.623604389152098	-0.0285864098145262	0.0575742806828095	0.0430803452486678	0.842057065782873	NV_blup_AR1_2012
4A	Cluster_16206|Contig1|original@343	174.3	4A	185157308	0.646937063126981	0.0615882293759443	0.0502842985027914	-0.00100758318347705	0.0256459408431342	0.189137967347004	NV_blup_AR1_2012
1B	Cluster_1622|Contig1|original@106	95.8	1B	163184139	NA	NA	NA	NA	NA	NA	NV_blup_AR1_2012
1B	Cluster_1622|Contig4|original@98	95.8	1A	192061299	0.276233592072806	0.347051530720851	-0.0901360359504002	0.0757148031096006	0.0829254195300004	0.558723509085547	NV_blup_AR1_2012
4B	Cluster_1623|Contig3|original@212	66.6	4B	14845872	NA	NA	NA	NA	NA	NA	NV_blup_AR1_2012
3A	Cluster_1624|Contig1|likelySeq@628	118.4	3A	137379102	0.408128565904093	0.200600944839557	-0.0663019380646774	0.0892426545379852	0.0777722963013313	0.389203006843135	NV_blup_AR1_2012
3A	Cluster_1625|Contig2|complementarySeq@1739	246.3	3A	181854866	NA	NA	NA	NA	NA	NA	NV_blup_AR1_2012
4A	Cluster_1626|Contig5|original@643	181.9	4A	188561820	NA	NA	NA	NA	NA	NA	NV_blup_AR1_2012
4A	Cluster_1626|Contig6|original@598	181.9	NA	NA	0.76218255062578	0.0268943312073754	0.0157176856302399	0.0147076503635547	0.000505017633342636	0.117940998169051	NV_blup_AR1_2012
2A	Cluster_16284|Contig1|original@511	134.3	NA	NA	NA	NA	NA	NA	NA	NA	NV_blup_AR1_2012
2A	Cluster_1629|Contig10|original@3474	89.9	2A	183242975	NA	NA	NA	NA	NA	NA	NV_blup_AR1_2012
2B	Cluster_1629|Contig12|original@2661	103.6	2A	183242975	0.745914554144493	0.030834230585389	0.0344089571297269	0.00657120942599344	0.0139188738518667	0.127310918893148	NV_blup_AR1_2012
2B	Cluster_1629|Contig7|original@2606	103.6	2A	183242975	NA	NA	NA	NA	NA	NA	NV_blup_AR1_2012
1B	Cluster_163|Contig5|original@261	137	NA	NA	0.441122823996915	0.174002279325065	-0.0584337111717455	0.0948118556810309	0.0766227834263882	0.355440470946428	NV_blup_AR1_2012
5B	Cluster_1632|Contig2|original@777	241.7	5B	260739898	0.23846645585357	0.406559319555433	-0.0145717292197529	0.054335795871314	0.0344537625455335	0.622572702838799	NV_blup_AR1_2012
7B	Cluster_1635|Contig6|original@5442	219.8	NA	NA	NA	NA	NA	NA	NA	NA	NV_blup_AR1_2012
5A	Cluster_16355|Contig2|original@152	317.6	4B	316377503	NA	NA	NA	NA	NA	NA	NV_blup_AR1_2012
4B	Cluster_1637|Contig1|original@3238	89.2	4A	38159085	0.0111774466556513	1.8557719564059	-0.141614469475468	0.197158851240592	0.16938666035803	1.9516573941248	NV_blup_AR1_2012
4B	Cluster_1637|Contig3|original@2924	89.6	4A	38159085	NA	NA	NA	NA	NA	NA	NV_blup_AR1_2012
4B	Cluster_1637|Contig6|original@2892	89.6	4A	38159085	NA	NA	NA	NA	NA	NA	NV_blup_AR1_2012
2A	Cluster_16370|Contig1|original@764	112.4	NA	NA	0.877851434871364	0.00693864555810304	0.0120543313748065	-0.000816257885415618	0.00643529463011107	0.0565789766621668	NV_blup_AR1_2012
2A	Cluster_16377|Contig2|likelySeq@343	96.8	2A	158038262	0.746644594049669	0.0306510687354673	0.0131129471021335	0.00311792208482858	0.00499751250865245	0.126886074989233	NV_blup_AR1_2012
4B	Cluster_1639|Contig2|original@1554	79.5	4A	124980139	NA	NA	NA	NA	NA	NA	NV_blup_AR1_2012
4B	Cluster_1639|Contig3|original@1608	79.5	4B	177106429	0.867948152504571	0.00812011378340459	-0.0871331123842187	0.152880440220338	0.120006776302279	0.0615062169360527	NV_blup_AR1_2012
2B	Cluster_16397|Contig1|original@241	109.5	2B	39340392	0.271590505695738	0.353809919734727	0.0455784582482319	-0.0145108991734795	0.0300446787108557	0.566085416262013	NV_blup_AR1_2012
6B	Cluster_16399|Contig1|original@222	85.2	6B	97250485	0.153801105592299	0.593997276756452	0.0589413340832825	-0.0429193322860322	0.0509303331846573	0.813040542617106	NV_blup_AR1_2012
1B	Cluster_16405|Contig1|original@421	19.9	1B	6881815	NA	NA	NA	NA	NA	NA	NV_blup_AR1_2012
2B	Cluster_16415|Contig2|original@1254	146.1	2B	88176867	0.3599282148613	0.245608424678192	-0.0227463258452163	0.0221325211667421	0.0224394235059792	0.443784107561376	NV_blup_AR1_2012
7B	Cluster_16419|Contig1|original@160	59.5	7A	55043691	NA	NA	NA	NA	NA	NA	NV_blup_AR1_2012
2A	Cluster_16432|Contig1|original@1388	112.4	NA	NA	0.859409510153767	0.00921548176617733	0.0136461549757473	0.000462084282512824	0.00659203534661726	0.0657998447591082	NV_blup_AR1_2012
2A	Cluster_16432|Contig3|original@1665	112.4	NA	NA	0.859409510153767	0.00921548176617733	0.0136461549757473	0.000462084282512824	0.00659203534661726	0.0657998447591082	NV_blup_AR1_2012
7A	Cluster_16445|Contig1|original@454	18.6	4A	203749757	NA	NA	NA	NA	NA	NA	NV_blup_AR1_2012
5A	Cluster_16450|Contig1|original@92	129	NA	NA	0.758258191415164	0.0278177838181936	-0.0305571049143176	0.0681396076096395	0.0493483562619785	0.120182889336206	NV_blup_AR1_2012
2A	Cluster_1646|Contig5|original@3307	112.7	NA	NA	0.628061028114917	0.068897936523963	0.0218752641359184	-0.0226329316347948	0.0222540978853566	0.201998154215329	NV_blup_AR1_2012
1B	Cluster_16489|Contig1|original@327	56.4	1B	109791115	0.784557307960687	0.0219506735643175	-0.0523318060066021	0.0555516383734802	0.0539417221900412	0.105375327893383	NV_blup_AR1_2012
3B	Cluster_1650|Contig3|original@633	238.6	3B	743806742	NA	NA	NA	NA	NA	NA	NV_blup_AR1_2012
3B	Cluster_16515|Contig1|original@355	162.4	3B	8685334	0.204623510218645	0.470453536706879	-0.0496462829640351	0.0535048238686269	0.051575553416331	0.68904446949168	NV_blup_AR1_2012
7A	Cluster_16523|Contig1|complementarySeq@373	119.7	7A	43724948	0.00286113344953011	2.54609937684042	-0.15630296463114	0.188461432009631	0.172382198320386	2.54346188527656	NV_blup_AR1_2012
5B	Cluster_1654|Contig1|original@309	61.5	NA	NA	0.507353746211086	0.128947406727225	0.0208332454572113	-0.0457548493025421	0.0332940473798767	0.2946891285233	NV_blup_AR1_2012
5A	Cluster_16554|Contig2|original@263	162.4	5A	91916068	NA	NA	NA	NA	NA	NA	NV_blup_AR1_2012
3B	Cluster_16590|Contig1|likelySeq@1031	188.8	3B	694797657	0.998530428184867	9.96542999912379e-07	-0.0398203882523066	0.061891372344913	0.0508558802986098	0.000638696350180911	NV_blup_AR1_2012
6A	Cluster_1660|Contig2|original@241	203	6A	206506548	0.747998645023977	0.0303129399162266	0.0356961290892772	-0.00665665586394768	0.0211763924766124	0.126099188845623	NV_blup_AR1_2012
2B	Cluster_16615|Contig4|likelySeq@547	137.2	2B	205009368	0.820443203603585	0.015131577051156	0.00354273552588047	0.0215219188051389	0.0089895916396292	0.085951478249301	NV_blup_AR1_2012
4A	Cluster_16647|Contig2|original@895	62.5	NA	NA	0.00882733729157725	1.97461945430993	-0.180355637742839	0.19078113399451	0.185568385868674	2.05417027875171	NV_blup_AR1_2012
5A	Cluster_1670|Contig4|original@2156	103	5A	55392916	0.558645339780038	0.10038145763417	0.0270959075804908	-0.00736340078949475	0.0172296541849928	0.252863819767839	NV_blup_AR1_2012
3B	Cluster_16700|Contig2|original@279	178.2	3B	604280219	0.63208025869993	0.0672994137304011	-0.0387562442428612	0.0557799663313511	0.0472681052871062	0.199227773462097	NV_blup_AR1_2012
5A	Cluster_16704|Contig1|complementarySeq@821	128.7	5B	183136379	NA	NA	NA	NA	NA	NA	NV_blup_AR1_2012
1A	Cluster_16707|Contig1|likelySeq@830	138.4	1A	233586562	0.833166185479267	0.0130325590127552	0.00675569683985183	0.0152451335206488	0.00424471834039851	0.0792683644537295	NV_blup_AR1_2012
1B	Cluster_16708|Contig1|original@142	125.9	NA	NA	0.189205718583134	0.50382823455967	-0.103874498698828	0.137246066350438	0.120560282524633	0.723065741551734	NV_blup_AR1_2012
6B	Cluster_16749|Contig1|original@663	84.7	6B	92559667	0.176132766993225	0.534691706310578	0.0551121698120483	-0.0395166791058126	0.0473144244589305	0.754159842212332	NV_blup_AR1_2012
7A	Cluster_1675|Contig1|original@727	278.1	7A	178261381	NA	NA	NA	NA	NA	NA	NV_blup_AR1_2012
7A	Cluster_1675|Contig14|original@3421	278.1	7A	178261381	NA	NA	NA	NA	NA	NA	NV_blup_AR1_2012
7A	Cluster_1675|Contig4|original@3472	278.1	7A	178261381	NA	NA	NA	NA	NA	NA	NV_blup_AR1_2012
7A	Cluster_1675|Contig8|original@665	278.1	7A	178261381	NA	NA	NA	NA	NA	NA	NV_blup_AR1_2012
7A	Cluster_1675|Contig9|original@3460	278.1	7A	178261381	NA	NA	NA	NA	NA	NA	NV_blup_AR1_2012
2A	Cluster_16754|Contig1|likelySeq@1095	93.7	2A	125481496	0.584726403974654	0.0876563831498402	0.0432406262221808	-0.0387032446814997	0.0409719354518402	0.233047294666934	NV_blup_AR1_2012
7B	Cluster_16841|Contig1|original@943	94.7	7B	185816725	0.0350588882077429	1.28814523569498	-0.137378231860767	0.159136603139995	0.148257417500381	1.45520186042985	NV_blup_AR1_2012
5B	Cluster_16864|Contig2|original@1044	21.7	5B	4119783	0.55212974091064	0.103741214523813	0.00137223431846835	-0.0272930731386848	0.0143326537285766	0.25795885860973	NV_blup_AR1_2012
1A	Cluster_16874|Contig1|original@424	74.8	1B	194108465	0.691087978014136	0.0463662828832226	-0.0390736180682946	0.0647777850063542	0.0519257015373244	0.160466661838634	NV_blup_AR1_2012
1B	Cluster_1688|Contig3|original@2076	39	1A	9115332	0.79430439875171	0.0199651872661152	-0.0601636311824273	0.0617487923868672	0.0609562117846472	0.100013032379093	NV_blup_AR1_2012
5B	Cluster_16892|Contig1|original@146	66.9	NA	NA	0.270734314625612	0.355071886917566	-0.0100068106034329	0.0159801638991455	0.0129934872512892	0.567456695437168	NV_blup_AR1_2012
3B	Cluster_16893|Contig1|likelySeq@476	154.1	NA	NA	0.796073275661958	0.019615636400468	-0.00251944437120461	0.0265738894727939	0.0145466669219993	0.0990469551882163	NV_blup_AR1_2012
1B	Cluster_169|Contig1|likelySeq@860	175.6	1A	236167105	NA	NA	NA	NA	NA	NA	NV_blup_AR1_2012
5B	Cluster_16940|Contig1|original@267	182.3	5B	224242760	0.647455957101646	0.061394295752079	0.0600891090408682	-0.00409181706572023	0.0320904630532942	0.188789768927452	NV_blup_AR1_2012
3B	Cluster_16945|Contig1|original@591	83.7	3B	108634695	0.959775857958445	0.0007472267835289	-0.00729584241980874	0.0168049320897181	0.0120503872547634	0.0178301784370354	NV_blup_AR1_2012
1A	Cluster_16982|Contig4|original@562	127.7	NA	NA	0.861036125867299	0.0090013114227981	0.000115794349297531	0.0195931664467042	0.00973868604870336	0.0649786267859668	NV_blup_AR1_2012
1A	Cluster_16987|Contig1|likelySeq@372	150.8	1A	235296443	0.510677971324088	0.126942256186875	0.00439629240218513	-0.00216252425190668	0.00327940832704591	0.291852875527522	NV_blup_AR1_2012
4A	Cluster_17|Contig3|original@409	59.3	NA	NA	0.0675624901138408	0.971982356823165	-0.170560650655402	0.166967050690376	0.168763850672889	1.17029435225125	NV_blup_AR1_2012
1A	Cluster_17028|Contig1|likelySeq@1071	80.4	1A	177774693	0.188912367911762	0.504493548925175	-0.0704653031890945	0.104080170573328	0.087272736881211	0.723739608303684	NV_blup_AR1_2012
5B	Cluster_17030|Contig1|likelySeq@1159	232.2	NA	NA	0.67921396641244	0.0502113931063669	0.00762991873767923	0.0317261568219323	0.0120481190421265	0.167993392443885	NV_blup_AR1_2012
5B	Cluster_17030|Contig1|likelySeq@1264	232.4	NA	NA	NA	NA	NA	NA	NA	NA	NV_blup_AR1_2012
2B	Cluster_17051|Contig3|original@1156	197.1	NA	NA	0.600433412434967	0.0805261960290601	0.032422940055049	0.000797656100366489	0.0158126419773412	0.221535148486758	NV_blup_AR1_2012
1B	Cluster_1706|Contig1|original@127	99.6	1B	174089292	0.0645722131789028	0.993469276710386	-0.112492999239256	0.108900193373462	0.110696596306359	1.18995432812238	NV_blup_AR1_2012
6B	Cluster_1711|Contig2|original@255	122.1	6B	145298784	NA	NA	NA	NA	NA	NA	NV_blup_AR1_2012
3A	Cluster_17128|Contig1|likelySeq@841	71.1	3A	24574952	0.703737994426282	0.042463429524276	-0.0265100443775543	0.0592831027422228	0.0428965735598886	0.152589001020017	NV_blup_AR1_2012
2A	Cluster_1717|Contig1|original@3363	94.5	2A	31348722	0.870848037974897	0.00776429399242372	0.0334788291105325	-0.0325139160327178	0.0329963725716252	0.0600576222905737	NV_blup_AR1_2012
4A	Cluster_17175|Contig2|complementarySeq@1131	192.8	4A	199985557	0.78930952827597	0.0209700570926026	0.00914687853758956	0.0227984072473397	0.00682576435487504	0.102752654507825	NV_blup_AR1_2012
2A	Cluster_17194|Contig1|original@130	59	2A	16214327	0.66612713096327	0.0546583137116046	0.00473850907038908	0.040685906367754	0.0179736986486825	0.176442877426042	NV_blup_AR1_2012
4A	Cluster_172|Contig5|original@298	229.1	4A	212188514	0.526402257153754	0.117756610610762	0.0207445146371762	-0.00617813646889077	0.0134613255530335	0.278682257184149	NV_blup_AR1_2012
4A	Cluster_172|Contig7|original@364	229.1	4A	212188514	0.396328315964487	0.210896529296285	0.0254509265107393	-0.0107423828475242	0.0180966546791317	0.401944898072534	NV_blup_AR1_2012
7A	Cluster_1722|Contig1|original@583	127.4	7A	45757529	0.0121318662074431	1.81461716868168	-0.163597907627408	0.168958470097305	0.166278188862356	1.91607238781815	NV_blup_AR1_2012
4A	Cluster_1727|Contig1|complementarySeq@896	87	NA	NA	0.246000793098225	0.393806239029607	-0.0893117493708378	0.113586883445379	0.101449316408108	0.609063492743663	NV_blup_AR1_2012
7B	Cluster_17274|Contig1|original@943	125	NA	NA	NA	NA	NA	NA	NA	NA	NV_blup_AR1_2012
6A	Cluster_17297|Contig2|original@369	39.7	NA	NA	0.162576210670942	0.569595876685442	-0.0393847180816955	0.066226299522018	0.0528055088018567	0.788943003208105	NV_blup_AR1_2012
5B	Cluster_173|Contig1|original@900	207	NA	NA	NA	NA	NA	NA	NA	NA	NV_blup_AR1_2012
5B	Cluster_173|Contig1|original@902	207	NA	NA	0.72773944878889	0.0355903688647007	0.0799691740958183	-0.038234434977112	0.0591018045364652	0.138024082510218	NV_blup_AR1_2012
4B	Cluster_1730|Contig10|original@2872	80.5	4B	108183968	NA	NA	NA	NA	NA	NA	NV_blup_AR1_2012
7A	Cluster_1730|Contig20|complementarySeq@2004	21	4A	202788341	NA	NA	NA	NA	NA	NA	NV_blup_AR1_2012
7A	Cluster_1730|Contig5|original@336	94	7A	25778825	NA	NA	NA	NA	NA	NA	NV_blup_AR1_2012
3A	Cluster_17338|Contig1|original@180	196.1	NA	NA	0.897060290005465	0.00491675779258124	0.0329532266818788	-0.0180850300697501	0.0255191283758144	0.0471783677287195	NV_blup_AR1_2012
7B	Cluster_1734|Contig2|original@218	0	7B	68894	NA	NA	NA	NA	NA	NA	NV_blup_AR1_2012
5A	Cluster_17360|Contig1|original@151	103.4	5A	60405956	NA	NA	NA	NA	NA	NA	NV_blup_AR1_2012
4A	Cluster_17368|Contig1|original@392	89	4A	137492065	0.83411330593868	0.0128828495111316	-0.0589356623091904	0.0822298694715561	0.0705827658903732	0.0787749507992308	NV_blup_AR1_2012
7B	Cluster_1737|Contig2|complementarySeq@290	4.59999999999999	7A	17164757	NA	NA	NA	NA	NA	NA	NV_blup_AR1_2012
6B	Cluster_17370|Contig1|original@471	58.5	NA	NA	0.781864640029859	0.0225169930177121	0.0209726892823027	0.0142751758316488	0.00334875672532695	0.106868427472718	NV_blup_AR1_2012
5A	Cluster_17382|Contig2|likelySeq@789	76.9	NA	NA	0.873989006974408	0.007388115695031	0.0471097530664505	-0.0188337712294824	0.0329717621479664	0.0584940298831927	NV_blup_AR1_2012
7B	Cluster_17394|Contig1|complementarySeq@164	165.4	NA	NA	NA	NA	NA	NA	NA	NA	NV_blup_AR1_2012
1B	Cluster_1742|Contig11|original@4069	9.9	1A	2555887	NA	NA	NA	NA	NA	NA	NV_blup_AR1_2012
1B	Cluster_1742|Contig13|original@320	9.9	NA	NA	NA	NA	NA	NA	NA	NA	NV_blup_AR1_2012
1B	Cluster_1742|Contig5|original@320	9.9	NA	NA	NA	NA	NA	NA	NA	NA	NV_blup_AR1_2012
1B	Cluster_1742|Contig7|original@310	9.9	NA	NA	NA	NA	NA	NA	NA	NA	NV_blup_AR1_2012
1B	Cluster_1742|Contig8|original@314	9.9	NA	NA	NA	NA	NA	NA	NA	NA	NV_blup_AR1_2012
3B	Cluster_1743|Contig2|original@102	85.6	3B	121625442	0.598204193447963	0.0815146227778018	0.0044749698781551	0.00970157366317272	0.00261330189250881	0.223150546863164	NV_blup_AR1_2012
5A	Cluster_17437|Contig1|likelySeq@1331	193.3	5A	101451526	0.756821917307732	0.028160021322465	-0.0321014942179752	0.0730237152695369	0.052562604743756	0.121006299402276	NV_blup_AR1_2012
4A	Cluster_1744|Contig1|original@1038	112.8	NA	NA	0.178426497926963	0.529089818904778	-0.0714554947254633	0.11564799581745	0.0935517452714566	0.74854064856468	NV_blup_AR1_2012
5B	Cluster_17463|Contig1|likelySeq@479	207	5B	238773616	NA	NA	NA	NA	NA	NA	NV_blup_AR1_2012
2A	Cluster_1747|Contig6|complementarySeq@2139	127.9	NA	NA	0.633933833717627	0.0665699641765182	0.0192728183103148	-0.0274714757775471	0.0233721470439309	0.197956068854702	NV_blup_AR1_2012
1A	Cluster_1750|Contig1|complementarySeq@697	101.1	NA	NA	0.900209839086927	0.00461894955147044	-0.0245148366208119	0.0370330501862693	0.0307739434035406	0.0456562446325904	NV_blup_AR1_2012
2A	Cluster_1751|Contig1|original@144	158	2A	80890560	0.797916462831111	0.0192549005555988	-0.0281211057842677	0.0522435810280004	0.0401823434061341	0.0980425743517187	NV_blup_AR1_2012
7B	Cluster_17514|Contig2|original@146	124.3	7A	154832559	0.34569571352862	0.260529225090935	-0.103686234828589	0.106739715920033	0.105212975374311	0.461306005480471	NV_blup_AR1_2012
2B	Cluster_17524|Contig1|original@880	170.3	NA	NA	0.726073549783901	0.0360453941322897	0.0507574392960394	-0.0116896077261607	0.0312235235111001	0.139019383917819	NV_blup_AR1_2012
4B	Cluster_1753|Contig3|original@212	89.2	NA	NA	NA	NA	NA	NA	NA	NA	NV_blup_AR1_2012
3A	Cluster_1755|Contig1|original@191	9.19999999999999	3A	1901261	NA	NA	NA	NA	NA	NA	NV_blup_AR1_2012
3A	Cluster_17552|Contig2|original@481	170.1	3B	674921220	0.501811128705115	0.132341160483214	-0.0338433929661215	0.0537596995039166	0.043801546235019	0.299459711531513	NV_blup_AR1_2012
4A	Cluster_17562|Contig1|complementarySeq@722	61	4A	69578145	0.00681466274770862	2.10534282887601	-0.175693220728608	0.185471838688341	0.180582529708475	2.1665556321893	NV_blup_AR1_2012
6B	Cluster_1757|Contig1|original@381	71.3	NA	NA	0.804826817678294	0.0179341085713598	0.0323615999486958	0.000447391163093642	0.0159571043928011	0.0942975608969238	NV_blup_AR1_2012
4A	Cluster_17587|Contig1|original@424	98.4	4A	142469005	0.815293375067661	0.0160280370656065	-0.0852394885295202	0.0941716304417924	0.0897055594856563	0.0886860866631488	NV_blup_AR1_2012
6B	Cluster_17589|Contig1|original@861	137.8	6B	168027889	0.968277589701602	0.000464593566476681	-0.015886160219663	0.0337882057428922	0.0248371829812776	0.014000119558037	NV_blup_AR1_2012
6B	Cluster_1761|Contig2|original@549	70.3	NA	NA	0.340443451877269	0.266246771253323	0.0550992703232813	-0.0189042268259848	0.037001748574633	0.467955014667949	NV_blup_AR1_2012
7A	Cluster_1763|Contig3|original@294	275.4	7A	178180176	0.546179787081476	0.10687489224093	0.00145337801194026	-0.00383531993239759	0.00264434897216893	0.26266437618715	NV_blup_AR1_2012
1B	Cluster_17650|Contig3|original@192	212	NA	NA	NA	NA	NA	NA	NA	NA	NV_blup_AR1_2012
1B	Cluster_1767|Contig1|original@1260	140.7	1A	225565812	0.163686720408395	0.566614270350157	-0.0887878451835034	0.114825446876533	0.101806646030018	0.785986552642382	NV_blup_AR1_2012
1B	Cluster_1767|Contig3|original@1254	140.7	1B	245148781	0.114946216942229	0.724660131896079	-0.0887878451835034	0.118227556222682	0.103507700703093	0.939505317462561	NV_blup_AR1_2012
2A	Cluster_17681|Contig1|original@499	112.7	NA	NA	NA	NA	NA	NA	NA	NA	NV_blup_AR1_2012
7A	Cluster_17706|Contig1|likelySeq@403	138.3	NA	NA	0.136015069431811	0.648635725324355	-0.124572454071888	0.134217683652288	0.129395068862088	0.866412972449464	NV_blup_AR1_2012
7A	Cluster_17712|Contig1|original@838	112.8	NA	NA	0.00340647710963757	2.4572745874638	-0.160929489452449	0.202721375103001	0.181825432277725	2.46769452502533	NV_blup_AR1_2012
3B	Cluster_17713|Contig2|original@3352	164.1	NA	NA	0.409153185554615	0.199727383438842	-0.0285058605766158	0.0501946138463827	0.0393502372114993	0.38811406317686	NV_blup_AR1_2012
6B	Cluster_17714|Contig1|original@215	127.5	6B	167905749	0.448484726774788	0.168474698406421	-0.0448771478004148	0.0701890825027571	0.057533115151586	0.348252342342018	NV_blup_AR1_2012
6B	Cluster_1772|Contig3|original@147	122.1	6B	154985454	0.912897021851585	0.00351475776440161	-0.0339785123236832	0.0513322955499115	0.0426554039367973	0.03957820972087	NV_blup_AR1_2012
2B	Cluster_1774|Contig1|original@1209	144.9	2B	113203912	0.364679282345845	0.24080572463305	-0.0231149560886949	0.0311108664657939	0.0271129112772444	0.43808890852184	NV_blup_AR1_2012
2B	Cluster_1775|Contig2|complementarySeq@1239	171.6	2A	53234705	0.750946078108319	0.0295840550310529	0.0361950182004488	-0.00821671832279994	0.0222058682616244	0.124391246512154	NV_blup_AR1_2012
2B	Cluster_17766|Contig3|likelySeq@448	19.2	NA	NA	0.637726115350729	0.0650926910502515	0.0580573798165511	-0.017137741453308	0.0375975606349296	0.195365797971997	NV_blup_AR1_2012
4A	Cluster_17776|Contig1|original@1035	181.5	7A	12333977	NA	NA	NA	NA	NA	NA	NV_blup_AR1_2012
2B	Cluster_17804|Contig3|original@202	222.2	NA	NA	0.528002070108184	0.116849091598497	-0.0374927044560432	0.0415320684768895	0.0395123864664664	0.277364374748766	NV_blup_AR1_2012
2B	Cluster_1786|Contig1|original@358	165.7	2A	212225869	NA	NA	NA	NA	NA	NA	NV_blup_AR1_2012
3A	Cluster_1787|Contig2|original@1904	80.5	NA	NA	0.197683372325433	0.48510145006299	-0.0486222067796938	0.0661383799163244	0.0573802933480091	0.704029858814827	NV_blup_AR1_2012
2A	Cluster_17870|Contig2|complementarySeq@2748	112.7	2A	69489234	0.818815813222378	0.0154119327513128	0.0221497430726101	0.000462084282512824	0.0108438293950486	0.0868137787001707	NV_blup_AR1_2012
7A	Cluster_17879|Contig1|likelySeq@409	119.4	7A	45546578	0.0100628727250895	1.90861116323912	-0.154598573713153	0.180287846023051	0.167443209868102	1.99727802021893	NV_blup_AR1_2012
7A	Cluster_179|Contig2|original@2115	95.5	7B	17810958	NA	NA	NA	NA	NA	NA	NV_blup_AR1_2012
7A	Cluster_179|Contig5|original@2331	94.4	7A	22698555	0.93764037088632	0.00179803806181452	-0.0398852646730577	0.0847250662731168	0.0623051654730873	0.0279637020131568	NV_blup_AR1_2012
7A	Cluster_179|Contig6|original@2966	96.2	7B	17810958	NA	NA	NA	NA	NA	NA	NV_blup_AR1_2012
6B	Cluster_17904|Contig1|original@613	15.3	NA	NA	NA	NA	NA	NA	NA	NA	NV_blup_AR1_2012
5A	Cluster_1791|Contig2|original@380	23.9	5A	51350673	0.142774564280366	0.626978399365388	0.0259061287651315	0.0564439243751536	0.0152688978050111	0.845349156541733	NV_blup_AR1_2012
2B	Cluster_17944|Contig2|original@231	134.1	2A	140305293	0.273845065645243	0.350510389976339	-0.0243549859858241	0.0425738224224348	0.0334644042041295	0.562495080122632	NV_blup_AR1_2012
3B	Cluster_17965|Contig1|original@345	91.5	3B	154690644	0.755788739104654	0.0284076260239509	0.00775646519692119	0.018360795081636	0.0053021649423574	0.121599583153515	NV_blup_AR1_2012
2B	Cluster_17967|Contig2|original@617	195.4	2B	270876285	NA	NA	NA	NA	NA	NA	NV_blup_AR1_2012
7A	Cluster_17972|Contig2|original@504	61.7	NA	NA	0.972427851141365	0.000350934898064001	0.00363270433398664	0.0219188885327685	0.00914309209939095	0.0121426110958824	NV_blup_AR1_2012
6A	Cluster_17993|Contig1|complementarySeq@360	186.8	6B	199815224	NA	NA	NA	NA	NA	NA	NV_blup_AR1_2012
6B	Cluster_18|Contig2|original@154	82.4	6B	86176826	0.066738152526278	0.977803640730558	0.0743518880518374	-0.055029622972964	0.0646907555124007	1.17562581983808	NV_blup_AR1_2012
6B	Cluster_18|Contig3|original@1168	82.2	6A	156063476	NA	NA	NA	NA	NA	NA	NV_blup_AR1_2012
5B	Cluster_180|Contig12|likelySeq@259	189.7	4B	258074991	0.195812753034158	0.489152365980272	0.0815588755962326	-0.0314279893078542	0.0564934324520434	0.70815902656762	NV_blup_AR1_2012
5B	Cluster_180|Contig9|complementarySeq@81	189.3	5B	229357159	0.266406297543895	0.361527770439491	0.0781070206161965	-0.0283382437122574	0.053222632164227	0.574455513149496	NV_blup_AR1_2012
4A	Cluster_1801|Contig1|likelySeq@1493	62.9	4A	52721402	0.0154617253661456	1.69314633497646	-0.180700469047238	0.187059045696932	0.183879757372085	1.81074204501104	NV_blup_AR1_2012
2B	Cluster_1802|Contig2|original@183	205.4	2B	297013944	0.808179350035795	0.0173112460290659	0.00903969501588468	0.0266917971609664	0.00882605107254086	0.0924922505032181	NV_blup_AR1_2012
4B	Cluster_18034|Contig2|original@136	76	4B	160635208	0.158073953593297	0.581924584648083	-0.0587857923315528	0.114438814553178	0.0866123034423652	0.801139684416919	NV_blup_AR1_2012
5B	Cluster_18037|Contig1|complementarySeq@467	187.2	5B	226642334	0.44309938282838	0.172504334447001	0.0655000224590359	-0.00624404201684915	0.0358720322379425	0.353498854875667	NV_blup_AR1_2012
5A	Cluster_18037|Contig1|likelySeq@334	223.9	5A	112139232	0.433220069873394	0.180095377098121	-0.0327800662026129	0.0598840052486928	0.0463320357256528	0.363291431932763	NV_blup_AR1_2012
7B	Cluster_1807|Contig15|original@882	165.4	NA	NA	NA	NA	NA	NA	NA	NA	NV_blup_AR1_2012
7B	Cluster_1807|Contig7|likelySeq@314	101.3	NA	NA	0.0264654412357657	1.42621483271407	-0.148320464331613	0.150454253230238	0.149387358780925	1.57732086099027	NV_blup_AR1_2012
6A	Cluster_18163|Contig1|original@537	14.6	NA	NA	0.713744824183206	0.0395143715627679	-0.00986217775512314	0.0513697711696873	0.0306159744624052	0.146457028079648	NV_blup_AR1_2012
3A	Cluster_18209|Contig1|original@1207	71.1	3B	103383497	NA	NA	NA	NA	NA	NA	NV_blup_AR1_2012
6A	Cluster_1823|Contig1|likelySeq@825	104.1	6A	166849620	NA	NA	NA	NA	NA	NA	NV_blup_AR1_2012
6A	Cluster_1823|Contig2|complementarySeq@728	104.1	6A	166849620	NA	NA	NA	NA	NA	NA	NV_blup_AR1_2012
6A	Cluster_1825|Contig1|original@429	84.6	6B	140974409	NA	NA	NA	NA	NA	NA	NV_blup_AR1_2012
6A	Cluster_1825|Contig2|original@2068	84.6	6A	157347163	0.570986336353884	0.0942185681284551	-0.00870298921223118	0.0364308137708667	0.022566901491549	0.243374284253471	NV_blup_AR1_2012
2A	Cluster_1828|Contig1|original@1359	164.9	2A	198766822	0.84018091475264	0.0119451212441362	-0.0416205633112713	0.0663833552993946	0.054001959305333	0.0756271879631708	NV_blup_AR1_2012
2B	Cluster_18317|Contig2|complementarySeq@887	266.2	2A	249144225	NA	NA	NA	NA	NA	NA	NV_blup_AR1_2012
3B	Cluster_1834|Contig2|original@263	112.2	3B	421285071	NA	NA	NA	NA	NA	NA	NV_blup_AR1_2012
4B	Cluster_18355|Contig1|original@239	81.3	4B	110243656	0.607511787536364	0.0774382158241315	-0.080935231995885	0.146437414158909	0.113686323077397	0.216445291042682	NV_blup_AR1_2012
1A	Cluster_18376|Contig1|original@1551	107.9	NA	NA	0.749121570458045	0.0300340943839987	-0.0179531875854984	0.0243242985860362	0.0211387430857673	0.125447697527804	NV_blup_AR1_2012
4A	Cluster_1839|Contig1|original@808	89	4B	110202673	0.811216883966223	0.0167569581551235	-0.0589356623091904	0.0758534368343062	0.0673945495717483	0.0908630188871504	NV_blup_AR1_2012
4B	Cluster_1839|Contig2|original@1112	76	4B	110202673	0.297307289807947	0.318076733564478	-0.0588614751291968	0.119354601044828	0.0891080380870124	0.526794442007467	NV_blup_AR1_2012
2A	Cluster_1843|Contig2|original@1580	93.7	2A	157839357	0.58071867193307	0.0895385572358124	0.0432406262221808	-0.0387032446814997	0.0409719354518402	0.236034209807677	NV_blup_AR1_2012
6B	Cluster_18433|Contig1|original@569	55.2	NA	NA	0.254907786709078	0.379327947939213	-0.00664926943290843	0.0412027952060348	0.0239260323194716	0.593616897864851	NV_blup_AR1_2012
5A	Cluster_18464|Contig1|original@679	307.4	5A	143572332	0.339284302105701	0.267524548593305	0.0163897895436717	-0.0104809459410879	0.0134353677423798	0.469436233684044	NV_blup_AR1_2012
6B	Cluster_1853|Contig2|original@354	95.4	6A	72601162	0.140550808530835	0.633974947547539	0.0852287839358676	-0.064254558656023	0.0747416712959453	0.852166651732312	NV_blup_AR1_2012
1B	Cluster_1858|Contig3|original@354	174.4	1B	277682484	0.629541172498597	0.0683065697888417	0.00354980840618676	0.0279912368118802	0.0122207142028467	0.200975861419155	NV_blup_AR1_2012
2B	Cluster_18588|Contig1|original@301	139.4	2B	140354902	0.876194930529048	0.00712964369147579	0.000179597134028121	0.0153264097563638	0.00757340631116784	0.057399263882826	NV_blup_AR1_2012
2B	Cluster_186|Contig1|likelySeq@185	81.1	NA	NA	NA	NA	NA	NA	NA	NA	NV_blup_AR1_2012
2A	Cluster_186|Contig2|complementarySeq@409	57.4	2A	17344093	NA	NA	NA	NA	NA	NA	NV_blup_AR1_2012
2B	Cluster_186|Contig3|likelySeq@195	94.2	2B	33595656	NA	NA	NA	NA	NA	NA	NV_blup_AR1_2012
2A	Cluster_186|Contig4|likelySeq@171	76.2	2A	208626595	NA	NA	NA	NA	NA	NA	NV_blup_AR1_2012
5B	Cluster_1865|Contig2|complementarySeq@1975	172.5	NA	NA	0.836211357759733	0.0125544262007621	0.0224248296007365	0.0184426585884732	0.00199108550613164	0.0776839379828293	NV_blup_AR1_2012
2A	Cluster_1867|Contig2|complementarySeq@1773	142.3	2A	218242442	0.433773632751679	0.179663086159617	0.0346910374421706	-0.0192661443284915	0.0269785908853311	0.362736850428038	NV_blup_AR1_2012
2A	Cluster_1867|Contig2|likelySeq@1773	138.3	2A	218242442	0.396216806891549	0.210995924767096	0.0346910374421706	-0.0192661443284915	0.0269785908853311	0.402067106320322	NV_blup_AR1_2012
6B	Cluster_1870|Contig1|original@751	93.6	6B	70837480	0.636273819556183	0.0656560358152481	0.0287412762740417	-0.00505816891771169	0.0168997225958767	0.196355946096164	NV_blup_AR1_2012
2B	Cluster_18716|Contig1|original@257	126.9	2B	69701453	0.211227049071109	0.457046188921105	-0.0550018959189797	0.0448854058314279	0.0499436508752038	0.675250468192522	NV_blup_AR1_2012
5A	Cluster_1873|Contig2|original@2344	237.7	5A	118625591	0.38964892054191	0.216921914307071	-0.0346691446884703	0.0678313733650976	0.051250259026784	0.409326522564389	NV_blup_AR1_2012
3B	Cluster_1876|Contig1|complementarySeq@1152	79.7	3A	12513810	NA	NA	NA	NA	NA	NA	NV_blup_AR1_2012
7A	Cluster_18762|Contig1|original@415	172.3	NA	NA	0.545300279258487	0.107343490347912	-0.00674050457972619	0.0477160074177854	0.0272282559987558	0.263364279902783	NV_blup_AR1_2012
3A	Cluster_18763|Contig1|original@114	145.9	NA	NA	NA	NA	NA	NA	NA	NA	NV_blup_AR1_2012
3B	Cluster_18763|Contig2|original@1369	162.9	3B	628958846	0.223106461840999	0.434127568079055	-0.0457132454091868	0.0523681752329356	0.0490407103210612	0.651487851046291	NV_blup_AR1_2012
5B	Cluster_18799|Contig1|original@1031	232.2	NA	NA	0.894283616578504	0.00518715604259961	0.00762991873767923	0.0307806170230557	0.0115753491426882	0.0485247255204632	NV_blup_AR1_2012
5B	Cluster_18799|Contig1|original@1104	232.4	NA	NA	NA	NA	NA	NA	NA	NA	NV_blup_AR1_2012
7B	Cluster_18823|Contig1|original@98	126	NA	NA	0.129580761603855	0.670391481763965	-0.123354708251817	0.127966040636311	0.125660374444064	0.887459471841074	NV_blup_AR1_2012
1A	Cluster_1884|Contig1|complementarySeq@666	84.4	1B	144749195	0.742959152044289	0.0315818853055623	-0.0460727841556065	0.0805544489493061	0.0633136165524563	0.129035063129637	NV_blup_AR1_2012
5B	Cluster_18853|Contig1|complementarySeq@442	85.7	NA	NA	0.916989647288498	0.00319106782076732	0.0163783842015986	0.0187019105822975	0.00116176319034946	0.0376355674388755	NV_blup_AR1_2012
5A	Cluster_18853|Contig1|likelySeq@354	122.7	NA	NA	NA	NA	NA	NA	NA	NA	NV_blup_AR1_2012
3A	Cluster_189|Contig13|original@478	30.1	3B	24977041	NA	NA	NA	NA	NA	NA	NV_blup_AR1_2012
3A	Cluster_189|Contig31|complementarySeq@2148	30.1	NA	NA	NA	NA	NA	NA	NA	NA	NV_blup_AR1_2012
6B	Cluster_18905|Contig1|complementarySeq@464	4.4	6B	2283566	0.0472368224656024	1.14327888747952	-0.0665311946426434	0.169211646248915	0.117871420445779	1.32571932426912	NV_blup_AR1_2012
6A	Cluster_18905|Contig1|likelySeq@386	4.89999999999998	6B	2283566	NA	NA	NA	NA	NA	NA	NV_blup_AR1_2012
1B	Cluster_18918|Contig1|original@235	155.1	1B	270349663	0.286186072241147	0.33303216161507	-0.0840321646618269	0.092080137542423	0.088056151102125	0.54335150578239	NV_blup_AR1_2012
3B	Cluster_18928|Contig1|original@703	79.7	NA	NA	0.572658324847409	0.0934034066030232	-0.0288765694911709	0.0360773762112342	0.0324769728512025	0.242104421474367	NV_blup_AR1_2012
3A	Cluster_1897|Contig6|original@326	47.6	NA	NA	NA	NA	NA	NA	NA	NA	NV_blup_AR1_2012
3B	Cluster_1902|Contig4|original@493	233.4	3B	743003652	0.470288706525591	0.152902425888353	0.0291155083168111	-0.0045986253302878	0.0168570668235494	0.327635450240753	NV_blup_AR1_2012
3A	Cluster_1902|Contig5|original@811	223.8	3A	178518124	0.614959834264185	0.0742707578314353	0.060261230249607	-0.0339362394979973	0.0470987348738022	0.21115324898406	NV_blup_AR1_2012
1A	Cluster_19033|Contig1|original@240	79.3	1A	191721320	0.440708280402455	0.174317749177727	-0.0658260731784764	0.100424306610947	0.0831251898947116	0.355848789518875	NV_blup_AR1_2012
5B	Cluster_19050|Contig1|original@868	169.3	NA	NA	NA	NA	NA	NA	NA	NA	NV_blup_AR1_2012
2B	Cluster_19069|Contig1|likelySeq@631	286.9	2B	341222732	0.351146698771902	0.25471774760821	-0.00666414739100559	0.0248683580739249	0.0157662527324652	0.454511410152111	NV_blup_AR1_2012
6B	Cluster_19071|Contig1|original@70	187.6	6A	202687608	0.0475440864816438	1.14014850724505	-0.0866285672943977	0.0914139840464461	0.0890212756704219	1.32290349277705	NV_blup_AR1_2012
7B	Cluster_19072|Contig4|original@434	77.5	7B	148691118	0.100854112488464	0.784587948618439	-0.138805746233281	0.149981220690008	0.144393483461645	0.996306388034932	NV_blup_AR1_2012
1B	Cluster_1910|Contig2|original@481	10.6	NA	NA	0.0648825294188305	0.991191018463043	-0.0830039763068462	0.102970147281125	0.0929870617939858	1.1878722276744	NV_blup_AR1_2012
7B	Cluster_1911|Contig3|original@186	127.2	7B	215058889	NA	NA	NA	NA	NA	NA	NV_blup_AR1_2012
7A	Cluster_19178|Contig1|original@154	155.5	7A	62195610	0.862198828929439	0.00884981244892488	-0.0210630366396477	0.0392046506230196	0.0301338436313336	0.0643925713566702	NV_blup_AR1_2012
2B	Cluster_1923|Contig2|original@1173	144.9	2B	167324981	0.215231417037927	0.449153935478586	-0.0367744046191396	0.0398899787517117	0.0383321916854256	0.667094335002187	NV_blup_AR1_2012
2B	Cluster_1923|Contig3|original@1142	144.9	2A	41556958	0.215231417037927	0.449153935478586	-0.0367744046191396	0.0398899787517117	0.0383321916854256	0.667094335002187	NV_blup_AR1_2012
4A	Cluster_19258|Contig2|original@294	228.1	7A	500195	NA	NA	NA	NA	NA	NA	NV_blup_AR1_2012
5A	Cluster_1931|Contig1|original@315	74	5B	154780341	0.529023924208721	0.116271989854937	0.0588807643178315	-0.0289826445120022	0.0439317044149169	0.276524687290165	NV_blup_AR1_2012
5B	Cluster_19387|Contig1|original@359	159	5B	208333348	NA	NA	NA	NA	NA	NA	NV_blup_AR1_2012
5A	Cluster_1939|Contig1|original@869	38.1	NA	NA	0.99518695099078	1.06895572394081e-05	0.0135608421528455	0.00808100262974764	0.00273991976154896	0.00209532713662891	NV_blup_AR1_2012
3A	Cluster_1946|Contig1|original@935	25	3A	4273696	0.516350100256148	0.123572409876105	-0.0314865717464098	0.0818313444036031	0.0566589580750064	0.287055734319084	NV_blup_AR1_2012
1A	Cluster_19461|Contig3|original@106	84.9	NA	NA	NA	NA	NA	NA	NA	NA	NV_blup_AR1_2012
1A	Cluster_19461|Contig3|original@679	85.6	NA	NA	0.624696066217625	0.0702540719838442	-0.0433244486424748	0.0704584325595582	0.0568914406010165	0.204331228847251	NV_blup_AR1_2012
2B	Cluster_1947|Contig16|original@261	256.1	2B	333462204	NA	NA	NA	NA	NA	NA	NV_blup_AR1_2012
7B	Cluster_195|Contig2|likelySeq@455	137.7	1A	105730583	0.0636961850743132	0.999963835939854	-0.0961175390456615	0.122846128190714	0.109481833618188	1.19588657788111	NV_blup_AR1_2012
7A	Cluster_195|Contig7|likelySeq@184	199.7	NA	NA	NA	NA	NA	NA	NA	NA	NV_blup_AR1_2012
2B	Cluster_1951|Contig1|original@906	267.6	2A	249643449	NA	NA	NA	NA	NA	NA	NV_blup_AR1_2012
2A	Cluster_1951|Contig5|original@1411	252.3	NA	NA	NA	NA	NA	NA	NA	NA	NV_blup_AR1_2012
1B	Cluster_1952|Contig1|original@2583	104.6	NA	NA	0.105724954477358	0.762896816233357	-0.125414905975946	0.11270871461546	0.119061810295703	0.975822493177862	NV_blup_AR1_2012
4A	Cluster_1953|Contig2|complementarySeq@263	91	4A	146382535	0.957892358382103	0.000818909083107615	-0.0591887631875561	0.0778438866971952	0.0685163249423757	0.0186832913256331	NV_blup_AR1_2012
2A	Cluster_19588|Contig3|original@166	22.2	2A	4470322	NA	NA	NA	NA	NA	NA	NV_blup_AR1_2012
2A	Cluster_1960|Contig2|original@1058	128.3	NA	NA	0.992776827055795	2.40758547371137e-05	0.0207963787758671	-0.0147384024413027	0.0177673906085849	0.00314836849487272	NV_blup_AR1_2012
2A	Cluster_19631|Contig1|original@101	93.3	2B	56003297	0.810335108366854	0.016916881978955	0.0371615114993988	-0.0286220917551207	0.0328918016272598	0.0913353445561884	NV_blup_AR1_2012
5B	Cluster_1966|Contig1|original@634	179	5A	113632139	0.986161439324032	8.83769357451844e-05	0.0505718583124356	0.00216197028691688	0.0242049440127594	0.00605198316383427	NV_blup_AR1_2012
5B	Cluster_1966|Contig3|original@1244	179	5B	222323798	0.308405607119941	0.303847298465661	0.0505718583124356	0.00216197028691688	0.0242049440127594	0.510877734644709	NV_blup_AR1_2012
5A	Cluster_1968|Contig2|complementarySeq@1166	317.6	NA	NA	0.527888875769074	0.116913141794642	0.0284750590991078	-0.0172327475919076	0.0228539033455077	0.277457489813799	NV_blup_AR1_2012
4A	Cluster_19697|Contig1|original@229	217.6	4A	206618598	NA	NA	NA	NA	NA	NA	NV_blup_AR1_2012
2B	Cluster_1971|Contig3|likelySeq@927	144.9	2B	125467749	0.394579920721384	0.212459624193885	-0.0231149560886949	0.0311108664657939	0.0271129112772444	0.403865018784229	NV_blup_AR1_2012
1A	Cluster_1977|Contig2|original@438	82	1A	77812100	0.369995748122279	0.235532689527482	-0.0608197373673671	0.0950477088443497	0.0779337231058584	0.431803266683388	NV_blup_AR1_2012
2A	Cluster_19844|Contig1|original@755	112.7	2A	76436400	0.608746196697168	0.0769074974306205	0.0236388121901981	-0.0141782433708752	0.0189085277805366	0.215563739138447	NV_blup_AR1_2012
4A	Cluster_1986|Contig1|original@236	112.8	NA	NA	0.272232155221586	0.352867410267999	-0.0688668072953263	0.11564799581745	0.0922574015563881	0.565060578579689	NV_blup_AR1_2012
4A	Cluster_1986|Contig3|original@241	112.8	4B	5314970	0.473655016973637	0.150600151214607	-0.0714554947254633	0.11564799581745	0.0935517452714566	0.324537858269216	NV_blup_AR1_2012
5B	Cluster_1988|Contig3|original@1104	177.5	NA	NA	NA	NA	NA	NA	NA	NA	NV_blup_AR1_2012
5B	Cluster_1988|Contig5|original@1392	177.5	5B	221072301	NA	NA	NA	NA	NA	NA	NV_blup_AR1_2012
4A	Cluster_1989|Contig6|complementarySeq@228	166.1	4A	191204853	NA	NA	NA	NA	NA	NA	NV_blup_AR1_2012
1B	Cluster_199|Contig1|original@435	76	1B	161446739	0.500648304449779	0.133061263614104	-0.051466014782785	0.0605417748929438	0.0560038948378644	0.300467250325234	NV_blup_AR1_2012
7B	Cluster_1992|Contig3|original@369	114	7B	208532538	NA	NA	NA	NA	NA	NA	NV_blup_AR1_2012
7A	Cluster_1994|Contig1|original@300	17.2	4A	207737037	NA	NA	NA	NA	NA	NA	NV_blup_AR1_2012
7A	Cluster_1994|Contig3|original@905	17.2	7A	6551071	0.503282317202759	0.131434143189659	0.0505365219267856	-0.0148923669509921	0.0327144444388888	0.298188328248151	NV_blup_AR1_2012
6B	Cluster_200|Contig11|likelySeq@127	147.4	NA	NA	NA	NA	NA	NA	NA	NA	NV_blup_AR1_2012
6A	Cluster_200|Contig13|complementarySeq@524	128.4	6A	193982792	0.227084576617123	0.426774521309781	-0.0421111138690332	0.073162166048118	0.0576366399585756	0.643812361674326	NV_blup_AR1_2012
6A	Cluster_200|Contig13|likelySeq@524	128.4	6A	193982792	NA	NA	NA	NA	NA	NA	NV_blup_AR1_2012
1A	Cluster_200|Contig9|likelySeq@1476	105.3	NA	NA	NA	NA	NA	NA	NA	NA	NV_blup_AR1_2012
6A	Cluster_20014|Contig3|original@974	196.1	6B	200437850	0.292139603145517	0.324936173378832	0.0705729112573493	-0.031702460755285	0.0511376860063171	0.534409565033594	NV_blup_AR1_2012
6A	Cluster_2002|Contig1|original@1105	14.6	NA	NA	NA	NA	NA	NA	NA	NA	NV_blup_AR1_2012
6A	Cluster_2002|Contig3|original@1025	14.6	NA	NA	NA	NA	NA	NA	NA	NA	NV_blup_AR1_2012
2B	Cluster_20036|Contig1|original@327	287.2	2B	343783275	NA	NA	NA	NA	NA	NA	NV_blup_AR1_2012
2A	Cluster_2006|Contig5|original@1353	116	2A	100475801	0.574194328033535	0.0926586451021249	0.0191248587293807	-0.0182254150884307	0.0186751369089057	0.240941101835862	NV_blup_AR1_2012
3B	Cluster_2010|Contig1|likelySeq@791	170.3	3B	637136133	0.618677724275623	0.0727205305601272	-0.0327632433085365	0.0439995936457296	0.0383814184771331	0.20853552063482	NV_blup_AR1_2012
3B	Cluster_20108|Contig1|original@84	188.6	3B	693494183	0.831692324197034	0.0132673259561215	-0.0397821397577013	0.065859727354852	0.0528209335562766	0.0800373066616833	NV_blup_AR1_2012
3A	Cluster_20128|Contig1|original@227	145.5	3B	629527511	0.288280214470759	0.330160317768092	-0.0492273600137207	0.0932981905676588	0.0712627752906898	0.540185163512025	NV_blup_AR1_2012
4A	Cluster_2014|Contig1|original@79	34.6	4A	771069	NA	NA	NA	NA	NA	NA	NV_blup_AR1_2012
4B	Cluster_20170|Contig1|original@204	71.8	NA	NA	NA	NA	NA	NA	NA	NA	NV_blup_AR1_2012
5A	Cluster_20172|Contig2|original@437	169.8	NA	NA	NA	NA	NA	NA	NA	NA	NV_blup_AR1_2012
7A	Cluster_20179|Contig1|original@1458	10.5	7A	6874116	0.304088197560146	0.309303428716612	0.0361799155279994	-0.00440363168922761	0.0202917736086135	0.517000435607172	NV_blup_AR1_2012
4A	Cluster_202|Contig1|complementarySeq@1605	63.6	4A	64640753	0.00960386322211907	1.93212208656208	-0.19668040351413	0.187746938312705	0.192213670913417	2.01755403377764	NV_blup_AR1_2012
4A	Cluster_202|Contig1|likelySeq@1605	63.6	4A	64640753	0.0152999266908874	1.69840348734105	-0.19668040351413	0.187746938312705	0.192213670913417	1.81531065008563	NV_blup_AR1_2012
4A	Cluster_202|Contig3|original@955	63.6	NA	NA	0.00879257727738153	1.9766093972832	-0.19668040351413	0.187746938312705	0.192213670913417	2.0558838060087	NV_blup_AR1_2012
5A	Cluster_2020|Contig1|likelySeq@2151	80.8	5A	38835405	0.889686100254043	0.00565107743917169	0.0384159761419617	-0.0127872338831554	0.0256016050125586	0.0507631944492962	NV_blup_AR1_2012
4B	Cluster_2025|Contig21|original@409	193.2	NA	NA	0.272446476479914	0.352553212482287	-0.0239381184170141	0.053609333311366	0.03877372586419	0.564718804405956	NV_blup_AR1_2012
4A	Cluster_2025|Contig29|original@1709	180.8	4A	187860290	NA	NA	NA	NA	NA	NA	NV_blup_AR1_2012
4B	Cluster_2025|Contig3|original@217	193.2	NA	NA	0.24060348473389	0.402893089292935	-0.0254805284429538	0.053609333311366	0.0395449308771599	0.618698086930755	NV_blup_AR1_2012
5B	Cluster_20290|Contig2|original@473	126.5	5B	194501578	NA	NA	NA	NA	NA	NA	NV_blup_AR1_2012
4A	Cluster_20340|Contig1|likelySeq@393	54.3	4A	23661877	0.108360051163003	0.751610107838164	-0.116987396862458	0.170424210208854	0.143705803535656	0.965130798583454	NV_blup_AR1_2012
1A	Cluster_2036|Contig1|complementarySeq@994	81.6	1A	190218055	0.194628799588143	0.491739593026396	-0.0633059741950525	0.102309311371877	0.0828076427834649	0.710792895944405	NV_blup_AR1_2012
5B	Cluster_2038|Contig3|original@336	100.6	5B	187962498	NA	NA	NA	NA	NA	NA	NV_blup_AR1_2012
4B	Cluster_2039|Contig1|original@295	189.7	4B	315394226	0.11298622386185	0.732500297263586	-0.0362405955353324	0.0583926671699057	0.0473166313526191	0.946974505768845	NV_blup_AR1_2012
4B	Cluster_2039|Contig1|original@303	190	4B	315394226	NA	NA	NA	NA	NA	NA	NV_blup_AR1_2012
7A	Cluster_2041|Contig1|complementarySeq@719	131.8	7A	60122806	0.0167055730586269	1.65451301014221	-0.154047986742598	0.1587057898825	0.156376888312549	1.77713862197552	NV_blup_AR1_2012
2B	Cluster_2047|Contig5|complementarySeq@168	103.1	2B	39035626	NA	NA	NA	NA	NA	NA	NV_blup_AR1_2012
4A	Cluster_20504|Contig1|original@329	18.9	4A	2541456	0.949327424943925	0.00118642211795929	-0.0237533635387511	0.055666378328387	0.0397098709335691	0.0225839726925918	NV_blup_AR1_2012
3A	Cluster_2051|Contig1|original@138	145.9	NA	NA	0.521686518766128	0.120460389975761	-0.043203496145807	0.0860235293997413	0.0646135127727741	0.28259038601316	NV_blup_AR1_2012
6B	Cluster_2052|Contig2|complementarySeq@516	46.3	NA	NA	0.147971394654049	0.611091438040432	-0.058549324873737	0.0781204904320696	0.0683349076529033	0.829822232879521	NV_blup_AR1_2012
5B	Cluster_2064|Contig1|complementarySeq@798	101.8	NA	NA	NA	NA	NA	NA	NA	NA	NV_blup_AR1_2012
6B	Cluster_2065|Contig2|original@774	63.3	6B	33891406	0.351211640285708	0.25464924783947	0.0425922547488583	-0.00555169607220042	0.0240719754105294	0.454431098608545	NV_blup_AR1_2012
3B	Cluster_2066|Contig2|original@187	184.9	3B	671281634	0.688066844486529	0.0473277429907412	-0.061129639813178	0.0784844218369285	0.0698070308250532	0.162369368768146	NV_blup_AR1_2012
4B	Cluster_20663|Contig1|original@458	1.4	4B	934183	0.626978887270596	0.0693322774277724	0.0480347630179593	-0.0129042476440531	0.0304695053310062	0.202747083246247	NV_blup_AR1_2012
5A	Cluster_2070|Contig2|complementarySeq@1601	147.5	5B	177599244	NA	NA	NA	NA	NA	NA	NV_blup_AR1_2012
5A	Cluster_2070|Contig2|likelySeq@1601	147.5	5A	81127774	NA	NA	NA	NA	NA	NA	NV_blup_AR1_2012
6B	Cluster_2072|Contig2|original@1023	100.8	NA	NA	0.454898205465638	0.163772526735795	-0.0186821236166829	0.0428820066032312	0.030782065109957	0.342085776421107	NV_blup_AR1_2012
2B	Cluster_2084|Contig3|original@260	176.7	NA	NA	0.400648702475886	0.207076183925075	0.0572042698844574	-0.0131076108547493	0.0351559403696033	0.397236259408595	NV_blup_AR1_2012
7A	Cluster_20863|Contig1|original@296	268.1	NA	NA	0.365279014622386	0.24020559295701	0.0192681882976804	-0.00553814647534134	0.0124031673865109	0.437375277406176	NV_blup_AR1_2012
5A	Cluster_2091|Contig3|original@1235	220.9	5A	114127528	0.930370936514157	0.00224279713190082	-0.0188937918266231	0.0444194686333846	0.0316566302300038	0.0313438648194544	NV_blup_AR1_2012
7A	Cluster_2096|Contig2|original@1098	280.2	7A	178729042	NA	NA	NA	NA	NA	NA	NV_blup_AR1_2012
5B	Cluster_20979|Contig1|original@80	66.9	5B	73784636	0.327017927284899	0.281412427794131	-0.039108219475922	-0.0458820232540905	0.00338690188908425	0.485428438448292	NV_blup_AR1_2012
2A	Cluster_2101|Contig1|original@220	112	2B	225494057	0.919445439341635	0.00300442065240883	0.0144902506233678	-0.000816257885415618	0.00765325425439172	0.0364740370576549	NV_blup_AR1_2012
2A	Cluster_2101|Contig2|original@5263	112.7	2A	81275657	NA	NA	NA	NA	NA	NA	NV_blup_AR1_2012
5A	Cluster_2103|Contig2|complementarySeq@224	52.3	5B	18013220	0.74679645879318	0.030613042597428	0.012821258641946	-9.6692081531188e-05	0.00645897536173859	0.1267977500832	NV_blup_AR1_2012
6A	Cluster_21042|Contig1|original@410	207.6	NA	NA	0.765874464958525	0.0260410756929513	0.0402597660539106	-0.019041326006556	0.0296505460302333	0.115842410058901	NV_blup_AR1_2012
1B	Cluster_21057|Contig1|likelySeq@421	62.4	NA	NA	0.425163400003879	0.186482785879481	-0.0910564898860429	0.0874662007271478	0.0892613453065953	0.371444128580768	NV_blup_AR1_2012
6A	Cluster_2108|Contig3|original@609	26.7	6A	7120843	NA	NA	NA	NA	NA	NA	NV_blup_AR1_2012
3B	Cluster_2109|Contig2|complementarySeq@450	89.6	3A	58688561	0.511464641360653	0.12647102696632	0.0128872955673282	0.014713855092872	0.000913279762771912	0.291184384616029	NV_blup_AR1_2012
1B	Cluster_2112|Contig1|complementarySeq@2948	177.8	NA	NA	NA	NA	NA	NA	NA	NA	NV_blup_AR1_2012
6A	Cluster_2113|Contig4|complementarySeq@1171	205.5	6A	206741790	NA	NA	NA	NA	NA	NA	NV_blup_AR1_2012
6A	Cluster_2113|Contig4|likelySeq@1296	205.5	6A	206741790	NA	NA	NA	NA	NA	NA	NV_blup_AR1_2012
7B	Cluster_2114|Contig3|original@2227	46.8	7B	14290162	0.000965688565200666	3.10038589333049	-0.160761543648814	0.200451850515875	0.180606697082344	3.01516291108168	NV_blup_AR1_2012
2B	Cluster_21166|Contig3|original@317	276.1	2B	341109262	NA	NA	NA	NA	NA	NA	NV_blup_AR1_2012
6A	Cluster_21197|Contig1|original@165	88.8	NA	NA	NA	NA	NA	NA	NA	NA	NV_blup_AR1_2012
2A	Cluster_2120|Contig1|original@910	197.2	2A	225528958	0.429964346194815	0.182654852813219	-0.05780929236574	0.0986691826399776	0.0782392375028588	0.36656755579909	NV_blup_AR1_2012
5A	Cluster_2126|Contig2|original@222	85.3	NA	NA	0.645944041265509	0.0619603963056767	0.0127264560474781	0.015381486159122	0.00132751505582191	0.189805103711186	NV_blup_AR1_2012
2B	Cluster_2131|Contig2|original@307	52.5	2B	11626980	0.240684610706424	0.402754686814112	0.0658849810054005	-0.0466533347487587	0.0562691578770796	0.618551677481288	NV_blup_AR1_2012
6A	Cluster_2141|Contig6|original@796	12.9	6B	3549886	0.673208554012408	0.0522244807015882	-0.0262788014867681	0.056326356282191	0.0413025788844795	0.171850374370627	NV_blup_AR1_2012
1A	Cluster_2150|Contig2|original@1760	10.7	1A	1470541	NA	NA	NA	NA	NA	NA	NV_blup_AR1_2012
7A	Cluster_21526|Contig1|original@70	223.7	7A	163955114	0.434497915133368	0.17909873661239	0.0567961970676122	-0.0589422589090235	0.0578692279883179	0.362012303100807	NV_blup_AR1_2012
6B	Cluster_21569|Contig1|original@73	58.5	6B	26594323	0.88321015112493	0.00633893177167244	0.023387004535245	0.0191047637812955	0.00214112037697475	0.0539359480476127	NV_blup_AR1_2012
5A	Cluster_2158|Contig2|original@803	64.7	5B	53778919	0.382416496242993	0.223614109735878	0.0563205512620125	-0.0414119352014375	0.048866243231725	0.417463381895988	NV_blup_AR1_2012
2B	Cluster_2165|Contig1|complementarySeq@266	141.9	2B	223121405	0.734537349712298	0.0337670206986866	0.0153982590928282	0.0044039011556525	0.00549717896858783	0.133986116331794	NV_blup_AR1_2012
6A	Cluster_2166|Contig2|original@226	118.1	6A	191497417	0.159542104201946	0.577861141414317	-0.0400953043901925	0.0504850208052855	0.045290162597739	0.797124684334007	NV_blup_AR1_2012
1B	Cluster_21684|Contig2|original@191	89.7	1B	132518326	0.729768555301085	0.0350405059176081	-0.055456871714526	0.0631319281176825	0.0592943999161043	0.136814853705591	NV_blup_AR1_2012
7B	Cluster_21715|Contig2|original@266	30.4	7A	24043323	NA	NA	NA	NA	NA	NA	NV_blup_AR1_2012
7A	Cluster_21715|Contig3|original@469	94	7A	24043323	0.628143698981852	0.0688648239452848	-0.0476168686589043	0.0913171433441089	0.0694670060015066	0.201940992352136	NV_blup_AR1_2012
2B	Cluster_2177|Contig10|likelySeq@272	52.5	2B	12636059	0.300846857892822	0.313465554524433	0.0604290004881078	-0.0346974261672761	0.047563213327692	0.521654520010567	NV_blup_AR1_2012
2A	Cluster_2177|Contig12|original@771	28.2	2A	10328404	NA	NA	NA	NA	NA	NA	NV_blup_AR1_2012
2A	Cluster_2177|Contig5|original@234	27.1	NA	NA	NA	NA	NA	NA	NA	NA	NV_blup_AR1_2012
3B	Cluster_2178|Contig2|original@884	150	3B	294656405	0.35258773967609	0.25320177555695	0.0129786792057103	0.0311731931955723	0.009097256994931	0.45273279323804	NV_blup_AR1_2012
3B	Cluster_2179|Contig1|original@757	118.5	3B	452175972	0.8633853929677	0.00869656926409546	-0.00720946523308936	0.0364970664161826	0.021853265824636	0.063795303151592	NV_blup_AR1_2012
6A	Cluster_21800|Contig2|original@405	4.89999999999998	6A	1891672	NA	NA	NA	NA	NA	NA	NV_blup_AR1_2012
1A	Cluster_2182|Contig4|complementarySeq@162	74.8	1A	26624997	0.888917065473784	0.00573065474457211	-0.0272650292462626	0.0510260106819624	0.0391455199641125	0.051138756113311	NV_blup_AR1_2012
3A	Cluster_2185|Contig10|original@1665	72.2	3A	19326297	NA	NA	NA	NA	NA	NA	NV_blup_AR1_2012
6B	Cluster_21906|Contig1|original@120	162.9	6A	198374716	NA	NA	NA	NA	NA	NA	NV_blup_AR1_2012
2B	Cluster_2191|Contig4|original@812	132.9	2B	81908384	NA	NA	NA	NA	NA	NA	NV_blup_AR1_2012
6B	Cluster_21918|Contig2|original@201	111	NA	NA	0.735884052710883	0.0334121435723984	-0.0215779684638531	0.0329199207185135	0.0272489445911833	0.133190608535711	NV_blup_AR1_2012
5B	Cluster_2203|Contig2|original@198	69.2	5B	81646871	0.399860913449248	0.207768357595785	-9.86917289608287e-05	-0.00864650697445643	0.0042739076227478	0.398091046236424	NV_blup_AR1_2012
5A	Cluster_2204|Contig1|original@530	228.8	NA	NA	0.479669468708116	0.146551932944167	-0.01325170102358	0.040462547218727	0.0268571241211535	0.319057923797125	NV_blup_AR1_2012
3A	Cluster_2208|Contig2|original@1018	247.3	3A	182567829	0.770810873679253	0.0249235313318302	0.0450066454562007	-0.0265397798553115	0.0357732126557561	0.113052167465484	NV_blup_AR1_2012
4B	Cluster_22088|Contig1|complementarySeq@899	79.5	4B	212863525	0.808889586173288	0.0171807878729525	-0.0871331123842187	0.152880440220338	0.120006776302279	0.0921107557526987	NV_blup_AR1_2012
3B	Cluster_2211|Contig10|original@3269	115.6	3B	433932956	0.884418581647735	0.00620751689332441	-0.0198708279123198	0.0352501786243648	0.0275605032683423	0.0533421414638565	NV_blup_AR1_2012
7A	Cluster_222|Contig1|complementarySeq@165	192.8	NA	NA	0.752070580083583	0.0293085419534753	0.0298483617265996	-0.00951016158613211	0.0196792616563658	0.123741399963607	NV_blup_AR1_2012
5A	Cluster_22211|Contig1|original@196	241.1	NA	NA	NA	NA	NA	NA	NA	NA	NV_blup_AR1_2012
5B	Cluster_22211|Contig2|original@379	207	NA	NA	0.83903684435743	0.0121191113275593	0.0799691740958183	-0.038234434977112	0.0591018045364652	0.076218967717443	NV_blup_AR1_2012
3B	Cluster_2224|Contig4|complementarySeq@51	85.6	NA	NA	NA	NA	NA	NA	NA	NA	NV_blup_AR1_2012
3B	Cluster_2224|Contig4|likelySeq@51	85.6	NA	NA	NA	NA	NA	NA	NA	NA	NV_blup_AR1_2012
5B	Cluster_2227|Contig2|original@183	76.5	5B	158578365	0.350972553424195	0.254901519452446	-0.0220387033514759	0.00797147617299067	0.0150050897622333	0.454726844680853	NV_blup_AR1_2012
4B	Cluster_2230|Contig3|likelySeq@332	79.5	4B	222849912	0.35207177235679	0.253743604607478	-0.077774896801481	0.130256541219494	0.104015719010487	0.453368793450441	NV_blup_AR1_2012
4B	Cluster_2233|Contig1|complementarySeq@1652	89.2	4B	231405184	0.0111774466556513	1.8557719564059	-0.141614469475468	0.197158851240592	0.16938666035803	1.9516573941248	NV_blup_AR1_2012
5B	Cluster_2235|Contig3|likelySeq@1041	178.6	5B	221654876	NA	NA	NA	NA	NA	NA	NV_blup_AR1_2012
2A	Cluster_2238|Contig1|original@1281	235.6	2A	244969469	0.603865371474617	0.0790194323564557	-0.0295997755912755	0.0475366020262086	0.038568188808742	0.219059874198084	NV_blup_AR1_2012
2A	Cluster_2240|Contig2|original@249	111.2	2A	102393949	0.360373970574033	0.245154133881418	0.0207038528105283	-0.0273393066095128	0.0240215797100205	0.443246585185507	NV_blup_AR1_2012
2A	Cluster_2241|Contig2|original@369	93.7	2B	48320805	0.920004115728595	0.00296275290603516	0.0360407706458731	-0.0286640094412959	0.0323523900435845	0.0362102297911625	NV_blup_AR1_2012
1B	Cluster_2243|Contig1|original@866	199	1B	283475526	0.0342790415654848	1.29914305648969	-0.0675433210181372	0.0656941275891509	0.066618724303644	1.46497132935795	NV_blup_AR1_2012
1B	Cluster_2243|Contig2|original@908	199	1B	283475526	0.0181179880837845	1.61405625085192	-0.0865755146634847	0.073922414471548	0.0802489645675163	1.74189003031386	NV_blup_AR1_2012
4B	Cluster_22433|Contig1|original@585	41.1	NA	NA	NA	NA	NA	NA	NA	NA	NV_blup_AR1_2012
7A	Cluster_2254|Contig5|original@3365	148.4	NA	NA	0.74612436684378	0.0307815283855148	-0.0815346212001753	0.0733248272984058	0.0774297242492905	0.127188776639548	NV_blup_AR1_2012
7B	Cluster_22540|Contig1|original@663	101.7	NA	NA	0.0222245010311005	1.51256000532542	-0.148458141373761	0.148923746352324	0.148690943863043	1.65316798072321	NV_blup_AR1_2012
7A	Cluster_2255|Contig2|original@182	90.4	7A	26252661	NA	NA	NA	NA	NA	NA	NV_blup_AR1_2012
7A	Cluster_2255|Contig3|original@1155	90.4	7A	26252661	NA	NA	NA	NA	NA	NA	NV_blup_AR1_2012
5A	Cluster_2257|Contig1|original@381	35.1	NA	NA	0.709802223449012	0.0406618612479974	0.0137838472614228	0.00810578989699703	0.00283902868221289	0.148862644562779	NV_blup_AR1_2012
7B	Cluster_226|Contig1|complementarySeq@261	85.4	7B	75068856	0.0245184714557732	1.46394256619391	-0.174025951760697	0.160429012659389	0.167227482210043	1.61050660833859	NV_blup_AR1_2012
1A	Cluster_2260|Contig3|original@3736	86.8	1B	216055759	0.552905317495413	0.103337379764088	-0.0505218175015482	0.0744651779344186	0.0624934977179834	0.257349233270144	NV_blup_AR1_2012
1A	Cluster_2260|Contig6|original@3704	86.8	1A	192560366	0.582681341295556	0.0886135713310026	-0.0490359010776823	0.0736326517443916	0.0613342764110369	0.234568888726603	NV_blup_AR1_2012
6B	Cluster_2273|Contig2|original@209	207.4	NA	NA	0.277988247036133	0.344534300196402	-0.0442195800989324	0.0722447833643537	0.0582321817316431	0.555973565072039	NV_blup_AR1_2012
3B	Cluster_2274|Contig3|original@233	66.7	NA	NA	0.375642501899792	0.230045962067728	-0.0398196442600447	0.04126670506749	0.0405431746637673	0.42522527557451	NV_blup_AR1_2012
4A	Cluster_2281|Contig2|original@1727	181.5	4A	185289166	0.80314897977208	0.0182502169238188	0.0137167676877559	0.0226695453532451	0.00447638883274462	0.0952038879819569	NV_blup_AR1_2012
7B	Cluster_2288|Contig1|original@700	67.8	7B	88690116	NA	NA	NA	NA	NA	NA	NV_blup_AR1_2012
7A	Cluster_2288|Contig2|original@857	126	7A	37274879	0.0132009593623892	1.77225792944103	-0.163583750376915	0.163315280168283	0.163449515272599	1.87939450586598	NV_blup_AR1_2012
3B	Cluster_2290|Contig2|original@1074	142.6	3B	549847930	NA	NA	NA	NA	NA	NA	NV_blup_AR1_2012
3B	Cluster_2290|Contig3|original@454	142.6	3B	549847930	NA	NA	NA	NA	NA	NA	NV_blup_AR1_2012
3B	Cluster_22938|Contig1|original@476	188.8	NA	NA	0.687870643352661	0.0473905786017178	-0.0464230921015426	0.0753667541408642	0.0608949231212034	0.162493224787933	NV_blup_AR1_2012
3A	Cluster_22938|Contig3|original@192	182.3	NA	NA	0.0682697057504022	0.967047815071096	-0.0459212593697311	0.0565725076498703	0.0512468835098007	1.16577196899909	NV_blup_AR1_2012
3B	Cluster_2296|Contig2|original@143	202	3A	171386784	0.0817732026063322	0.882031871678964	0.0766348136787917	-0.0512807002973672	0.0639577569880794	1.08738899298996	NV_blup_AR1_2012
3A	Cluster_2296|Contig3|original@1045	195.6	3B	709783359	NA	NA	NA	NA	NA	NA	NV_blup_AR1_2012
3B	Cluster_2296|Contig4|original@1147	201.2	3B	709783359	NA	NA	NA	NA	NA	NA	NV_blup_AR1_2012
5B	Cluster_23|Contig2|likelySeq@926	64.2	5B	84111169	0.404788611388233	0.203470835433718	0.0702071380576219	-0.0364221683174566	0.0533146531875393	0.392771714747367	NV_blup_AR1_2012
6B	Cluster_230|Contig2|likelySeq@960	72.1	6A	34137825	NA	NA	NA	NA	NA	NA	NV_blup_AR1_2012
6B	Cluster_230|Contig3|complementarySeq@229	72.1	NA	NA	NA	NA	NA	NA	NA	NA	NV_blup_AR1_2012
1A	Cluster_23030|Contig1|original@58	114.7	1A	222824470	NA	NA	NA	NA	NA	NA	NV_blup_AR1_2012
4A	Cluster_2306|Contig1|complementarySeq@152	136.2	4A	172581814	0.791621919435799	0.0205015703390514	0.0273127322463996	0.00126901346457041	0.0130218593909146	0.101482189000484	NV_blup_AR1_2012
4A	Cluster_2306|Contig1|likelySeq@152	136.2	4A	172581814	0.882879982678917	0.00637508160761084	0.0273127322463996	0.00508355731058563	0.011114587467907	0.0540983297212636	NV_blup_AR1_2012
4B	Cluster_23075|Contig1|original@453	82	NA	NA	0.689689348670913	0.0468099689500949	-0.0830323183595044	0.145791621677223	0.114411970018364	0.161346481056393	NV_blup_AR1_2012
3A	Cluster_23086|Contig1|original@158	205.9	3A	175430135	0.140328084855449	0.63468248739569	0.0793493606788175	-0.06168413643611	0.0705167485574637	0.852855401836078	NV_blup_AR1_2012
2B	Cluster_231|Contig1|original@1077	231	2A	241264437	NA	NA	NA	NA	NA	NA	NV_blup_AR1_2012
2B	Cluster_231|Contig4|likelySeq@575	231	2B	325113849	NA	NA	NA	NA	NA	NA	NV_blup_AR1_2012
4A	Cluster_23108|Contig2|original@533	90.4	NA	NA	NA	NA	NA	NA	NA	NA	NV_blup_AR1_2012
6B	Cluster_2311|Contig1|original@807	208.7	NA	NA	0.072857054997309	0.936300779025903	-0.0702011108073676	0.0951777908405506	0.0826894508239591	1.13752838764073	NV_blup_AR1_2012
4B	Cluster_2312|Contig4|complementarySeq@1794	79	4B	214452402	0.964277042164893	0.000589245846380163	-0.0854999743961398	0.147935455260854	0.116717714828497	0.0157981729459108	NV_blup_AR1_2012
4B	Cluster_2312|Contig4|likelySeq@1794	79	4B	214452402	0.877896270235697	0.00693351284580036	-0.0854999743961398	0.147935455260854	0.116717714828497	0.0565567960820393	NV_blup_AR1_2012
3B	Cluster_2314|Contig1|original@718	242	3B	747391135	0.659919938613233	0.0568458741421797	0.00451451114627507	0.0253640884688798	0.0104247886613024	0.180508749802919	NV_blup_AR1_2012
3B	Cluster_2314|Contig2|original@747	242	3B	747391135	0.677520754601113	0.0507742848448716	0.00451451114627507	0.0253640884688798	0.0104247886613024	0.169077396437795	NV_blup_AR1_2012
6B	Cluster_2316|Contig2|original@460	206.2	6A	205238410	NA	NA	NA	NA	NA	NA	NV_blup_AR1_2012
6B	Cluster_2316|Contig4|original@594	207.2	6A	205238410	NA	NA	NA	NA	NA	NA	NV_blup_AR1_2012
5B	Cluster_232|Contig1|complementarySeq@758	62.2	5B	135754650	0.524027156708892	0.119112998605287	0.0207888120641449	-0.0136840028518882	0.0172364074580165	0.280646205949074	NV_blup_AR1_2012
6B	Cluster_2321|Contig2|original@549	46.5	NA	NA	NA	NA	NA	NA	NA	NA	NV_blup_AR1_2012
6B	Cluster_2321|Contig2|original@570	46.3	NA	NA	0.172739087599417	0.543134882764022	-0.0483697676992447	0.067037985986795	0.0577038768430199	0.762609378657373	NV_blup_AR1_2012
2A	Cluster_2323|Contig5|original@2010	162.6	2A	205385349	NA	NA	NA	NA	NA	NA	NV_blup_AR1_2012
7B	Cluster_2325|Contig2|likelySeq@1967	75.2	7B	56498545	0.53414920080874	0.113407307026596	-0.114988267145502	0.119266409556417	0.117127338350959	0.272337417058727	NV_blup_AR1_2012
4B	Cluster_2327|Contig2|original@347	89.6	4B	138483929	NA	NA	NA	NA	NA	NA	NV_blup_AR1_2012
1B	Cluster_2338|Contig1|original@506	99	NA	NA	0.0807770803301296	0.887773182374564	-0.126402569876255	0.108053541509275	0.117228055692765	1.09271184836124	NV_blup_AR1_2012
6B	Cluster_2348|Contig3|original@2048	196.3	6B	199614119	0.0182593236471147	1.61018669402742	-0.0800552453828065	0.114365070069132	0.0972101577259693	1.73851531342637	NV_blup_AR1_2012
5A	Cluster_2353|Contig2|original@1944	72	NA	NA	0.0951323362246114	0.811566602081981	0.0733131052483553	-0.0621948172021892	0.0677539612252722	1.02167183787956	NV_blup_AR1_2012
6A	Cluster_2357|Contig2|original@839	61.3	6A	32760565	0.567524890043584	0.095921049423146	-0.0315045377679792	0.0545895584147803	0.0430470480913797	0.246015086784109	NV_blup_AR1_2012
7A	Cluster_2358|Contig3|original@2342	99.1	7A	28527591	0.0985930631736611	0.795046222655697	-0.0870231064755029	0.141883270783644	0.114453188629573	1.00615364014378	NV_blup_AR1_2012
1B	Cluster_236|Contig1|likelySeq@824	155.6	1B	270344701	NA	NA	NA	NA	NA	NA	NV_blup_AR1_2012
1B	Cluster_236|Contig2|likelySeq@833	155.3	1B	270344701	NA	NA	NA	NA	NA	NA	NV_blup_AR1_2012
1A	Cluster_236|Contig4|complementarySeq@85	138	1B	270344701	0.722542017602407	0.0370207416371077	0.0134250789537612	0.00453136266280764	0.00444685814547679	0.141136892540585	NV_blup_AR1_2012
1A	Cluster_236|Contig4|likelySeq@85	138	1B	270344701	0.597052939731504	0.0820280975271293	0.0134250789537612	0.00453136266280764	0.00444685814547679	0.223987158964553	NV_blup_AR1_2012
5B	Cluster_2364|Contig1|complementarySeq@259	78.2	5B	155863804	NA	NA	NA	NA	NA	NA	NV_blup_AR1_2012
2A	Cluster_2365|Contig6|original@201	112.7	NA	NA	0.877644319779945	0.00696238113580197	0.0125006815457974	-0.00159737068464967	0.00704902611522354	0.056681453630853	NV_blup_AR1_2012
3B	Cluster_2369|Contig2|original@181	115.3	3B	429740552	0.548070078160012	0.105872467060757	-0.0326050014538793	0.0382707761533284	0.0354378888036039	0.261163907551438	NV_blup_AR1_2012
3B	Cluster_2369|Contig4|original@185	115.3	3B	429740552	0.596150766679157	0.08243191889799	-0.0277875534530369	0.043720209324273	0.035753881388655	0.224643893185061	NV_blup_AR1_2012
5B	Cluster_237|Contig2|original@338	72.6	5B	106621793	0.413930324715757	0.195696415115057	-0.0218666536191813	0.0079219912458361	0.0148943224325087	0.383072755830957	NV_blup_AR1_2012
5B	Cluster_237|Contig4|original@336	72.6	5B	106621793	0.780000969497015	0.0229135057993625	-0.00279392171935243	0.022078021362103	0.0124359715407277	0.107904857505748	NV_blup_AR1_2012
7B	Cluster_2375|Contig1|original@721	193.4	NA	NA	NA	NA	NA	NA	NA	NA	NV_blup_AR1_2012
4A	Cluster_2377|Contig1|complementarySeq@910	87	NA	NA	0.401538962163191	0.206296338744593	-0.0893117493708378	0.113586883445379	0.101449316408108	0.396272307841072	NV_blup_AR1_2012
2A	Cluster_2393|Contig4|original@231	126	NA	NA	NA	NA	NA	NA	NA	NA	NV_blup_AR1_2012
2B	Cluster_2400|Contig1|complementarySeq@1796	144.9	2B	167183170	0.366616035938069	0.238872560318555	-0.0301747960395678	0.0290222529385257	0.0295985244890468	0.435788542736863	NV_blup_AR1_2012
2A	Cluster_2400|Contig1|likelySeq@1745	115.2	2A	44004424	0.909473155478611	0.00379771302241044	0.0084722372036289	7.89665489594187e-05	0.00419663532733474	0.0412101152916083	NV_blup_AR1_2012
1B	Cluster_2404|Contig1|original@470	57	1B	60872860	0.883815389337567	0.00627293738233228	-0.0519287085588534	0.0570190493471384	0.0544738789529959	0.0536384406033278	NV_blup_AR1_2012
5A	Cluster_2406|Contig1|original@1505	228.6	5A	117611489	0.497436523045023	0.135065000768554	-0.0162954005973882	0.0426729711410105	0.0294841858691993	0.303262330898418	NV_blup_AR1_2012
5B	Cluster_2406|Contig2|complementarySeq@1622	189.3	5B	230868543	NA	NA	NA	NA	NA	NA	NV_blup_AR1_2012
5B	Cluster_2406|Contig2|likelySeq@307	187.7	5B	230868543	NA	NA	NA	NA	NA	NA	NV_blup_AR1_2012
2A	Cluster_2409|Contig1|complementarySeq@3711	69.9	2A	219759263	0.876197668323628	0.0071293258278304	0.0310843616702169	0.000592913708538988	0.015245723980839	0.0573979068706139	NV_blup_AR1_2012
4B	Cluster_2412|Contig2|likelySeq@541	89.6	4B	174356991	0.0502405636730271	1.11355168737891	-0.141614469475468	0.197158851240592	0.16938666035803	1.29894549668503	NV_blup_AR1_2012
1A	Cluster_24121|Contig1|original@126	113.9	1A	221700671	0.732642724641157	0.0342698228013866	0.0298139442007187	-0.00516610580436216	0.0174900250025404	0.135107758706066	NV_blup_AR1_2012
2B	Cluster_24141|Contig1|original@775	101.9	2B	32002745	NA	NA	NA	NA	NA	NA	NV_blup_AR1_2012
3B	Cluster_24169|Contig1|original@199	182.1	NA	NA	0.323191515784776	0.285886265240141	-0.0569226882228991	0.075172822263729	0.0660477552433141	0.490540048566443	NV_blup_AR1_2012
6A	Cluster_2425|Contig3|original@4813	21.2	6B	5984673	NA	NA	NA	NA	NA	NA	NV_blup_AR1_2012
6A	Cluster_2425|Contig7|original@4849	21.2	6B	5984673	NA	NA	NA	NA	NA	NA	NV_blup_AR1_2012
4B	Cluster_243|Contig10|complementarySeq@151	89.2	4B	107146653	NA	NA	NA	NA	NA	NA	NV_blup_AR1_2012
4B	Cluster_243|Contig10|likelySeq@151	89.2	4B	107146653	NA	NA	NA	NA	NA	NA	NV_blup_AR1_2012
2A	Cluster_243|Contig14|likelySeq@301	135.5	NA	NA	0.953787180027306	0.000986553512200324	0.0100770086986154	-0.00680546064761085	0.00844123467311311	0.0205485192693323	NV_blup_AR1_2012
1B	Cluster_24314|Contig1|original@675	57.6	NA	NA	0.546217161961622	0.106855009973729	-0.0507805625463979	0.0514337588514444	0.0511071606989212	0.262634658593688	NV_blup_AR1_2012
4B	Cluster_2433|Contig2|complementarySeq@418	124.1	4B	276920176	NA	NA	NA	NA	NA	NA	NV_blup_AR1_2012
2B	Cluster_2435|Contig5|original@1939	260.5	NA	NA	NA	NA	NA	NA	NA	NA	NV_blup_AR1_2012
3A	Cluster_2447|Contig1|original@1881	154.2	3B	645741632	NA	NA	NA	NA	NA	NA	NV_blup_AR1_2012
3A	Cluster_2447|Contig2|original@3378	155	3A	162059073	0.375961670896312	0.229739273933377	-0.0434892961097817	0.0732902308055824	0.058389763457682	0.424856428920028	NV_blup_AR1_2012
3A	Cluster_2447|Contig3|original@124	155	3A	162059073	NA	NA	NA	NA	NA	NA	NV_blup_AR1_2012
4B	Cluster_24475|Contig1|original@165	65.3	4B	17138312	NA	NA	NA	NA	NA	NA	NV_blup_AR1_2012
1A	Cluster_24558|Contig1|original@65	114.7	1B	248822245	NA	NA	NA	NA	NA	NA	NV_blup_AR1_2012
1B	Cluster_24558|Contig2|original@294	138.2	1B	248822245	NA	NA	NA	NA	NA	NA	NV_blup_AR1_2012
4B	Cluster_2467|Contig4|original@303	60.4	4B	14548017	NA	NA	NA	NA	NA	NA	NV_blup_AR1_2012
2A	Cluster_247|Contig1|complementarySeq@509	109.1	NA	NA	NA	NA	NA	NA	NA	NA	NV_blup_AR1_2012
5B	Cluster_24739|Contig1|original@187	81.5	5B	159541803	0.336864551549785	0.27021082676831	0.0362976926974675	-0.0219076203605117	0.0291026565289896	0.472544687672213	NV_blup_AR1_2012
3B	Cluster_2474|Contig1|original@227	162.9	3B	630270148	NA	NA	NA	NA	NA	NA	NV_blup_AR1_2012
2A	Cluster_2476|Contig2|original@1866	129.3	NA	NA	NA	NA	NA	NA	NA	NA	NV_blup_AR1_2012
6B	Cluster_2478|Contig1|original@1133	37.9	6B	7160319	0.528527139538565	0.11655230490029	-0.0395203484023598	0.0445661033868441	0.042043225894602	0.27693270703353	NV_blup_AR1_2012
4B	Cluster_24864|Contig3|original@209	89.6	4A	6413896	0.0136688651120347	1.75480624628206	-0.141614469475468	0.197158851240592	0.16938666035803	1.86426754220185	NV_blup_AR1_2012
7A	Cluster_2488|Contig2|original@1251	266.5	NA	NA	NA	NA	NA	NA	NA	NA	NV_blup_AR1_2012
7A	Cluster_2488|Contig2|original@540	267.5	NA	NA	0.60319193509786	0.0793136737224046	0.00466036845004472	0.00154467163598224	0.00155784840703124	0.219544473779382	NV_blup_AR1_2012
3B	Cluster_2491|Contig1|original@700	43	3B	35311014	0.241660566181159	0.401094092518673	-0.0726374639956767	0.0614139176393955	0.0670256908175361	0.616794211351289	NV_blup_AR1_2012
3B	Cluster_2495|Contig1|complementarySeq@851	87.2	3B	136225976	0.611918929845373	0.0755539434251995	0.00349061020143074	0.0164367875460444	0.00647308867230683	0.213306111601151	NV_blup_AR1_2012
5B	Cluster_2496|Contig1|complementarySeq@1940	34.2	5B	6241525	NA	NA	NA	NA	NA	NA	NV_blup_AR1_2012
5A	Cluster_2496|Contig1|likelySeq@1789	38.6	NA	NA	0.861839694722877	0.00889646589209027	0.0155563399072176	0.0058655526651975	0.00484539362101003	0.0645735069962037	NV_blup_AR1_2012
1A	Cluster_2497|Contig2|original@94	74.8	1A	94267988	0.691087978014136	0.0463662828832226	-0.0390736180682946	0.0647777850063542	0.0519257015373244	0.160466661838634	NV_blup_AR1_2012
2B	Cluster_2499|Contig1|original@752	109.9	2B	56003297	NA	NA	NA	NA	NA	NA	NV_blup_AR1_2012
2A	Cluster_2499|Contig2|original@584	93.3	2A	191618742	0.723119231329711	0.0368603246455084	0.039789242652972	-0.0340774217537624	0.0369333322033672	0.14079008826655	NV_blup_AR1_2012
3A	Cluster_25|Contig2|original@1944	195.6	NA	NA	0.677607442463218	0.0507453770626832	0.0372995985502154	-0.024742148073858	0.0310208733120367	0.169021832602147	NV_blup_AR1_2012
3A	Cluster_25|Contig4|original@1926	195.6	3B	709476600	0.677607442463218	0.0507453770626832	0.0372995985502154	-0.024742148073858	0.0310208733120367	0.169021832602147	NV_blup_AR1_2012
5B	Cluster_2504|Contig3|original@1309	161.6	NA	NA	0.387899330142122	0.218524587254716	0.02649890327484	-0.00415335520678099	0.0153261292408105	0.411280970376307	NV_blup_AR1_2012
5A	Cluster_2506|Contig2|original@1017	116.3	5A	70252480	NA	NA	NA	NA	NA	NA	NV_blup_AR1_2012
3B	Cluster_2510|Contig2|original@268	100.8	NA	NA	0.947449125800995	0.0012761360354006	-0.0187680084511456	0.0337273175055601	0.0262476629783528	0.0234441005969117	NV_blup_AR1_2012
4B	Cluster_25136|Contig1|less_than_5_individuals|original@242	181.4	NA	NA	0.550392970438	0.104649397802701	0.0132657099144838	0.00983812042225725	0.00171379474611325	0.259327121501256	NV_blup_AR1_2012
6B	Cluster_2514|Contig1|likelySeq@1005	84.7	6B	79003876	0.176132766993225	0.534691706310578	0.0551121698120483	-0.0395166791058126	0.0473144244589305	0.754159842212332	NV_blup_AR1_2012
1A	Cluster_2517|Contig1|complementarySeq@538	84.9	NA	NA	0.346356311727978	0.259818373746338	-0.0582623194911612	0.0835341739442226	0.0708982467176919	0.46047689371025	NV_blup_AR1_2012
7A	Cluster_2518|Contig2|original@241	138.1	NA	NA	0.284501968219192	0.335360995735076	-0.124572454071888	0.13285723699833	0.128714845535109	0.545914724756511	NV_blup_AR1_2012
1B	Cluster_2519|Contig2|original@781	101	1B	206680784	0.419202432980402	0.191326518771668	-0.0990581216519568	0.0985978822819748	0.0988280019669658	0.3775762054449	NV_blup_AR1_2012
1A	Cluster_2520|Contig1|complementarySeq@1354	74.8	1B	142315604	0.558784470097235	0.100310523710237	-0.054682897620798	0.0839801575207246	0.0693315275707613	0.252755672430436	NV_blup_AR1_2012
2A	Cluster_25212|Contig1|original@655	268.1	2A	250035924	NA	NA	NA	NA	NA	NA	NV_blup_AR1_2012
5A	Cluster_2523|Contig2|original@836	134.9	5B	186680414	0.83457379718904	0.0128103865773609	-0.0194474117829087	0.0368594568969436	0.0281534343399261	0.0785352547966695	NV_blup_AR1_2012
5A	Cluster_2524|Contig1|likelySeq@2186	69.8	NA	NA	0.0468268482671899	1.1474889655375	0.0829826995949746	-0.0690218310203294	0.076002265307652	1.32950507190467	NV_blup_AR1_2012
4A	Cluster_2528|Contig1|complementarySeq@201	61.5	4A	70765186	0.0192836782403095	1.58302487494617	-0.174034104365081	0.173881882554396	0.173957993459739	1.71481012359143	NV_blup_AR1_2012
5B	Cluster_253|Contig1|original@719	187.7	5B	229141065	0.447886291460707	0.168918784605304	0.0590333505918798	-0.004386682811663	0.0317100167017714	0.348832229884135	NV_blup_AR1_2012
7A	Cluster_25392|Contig1|original@106	179.1	7A	137461323	NA	NA	NA	NA	NA	NA	NV_blup_AR1_2012
2B	Cluster_2541|Contig2|complementarySeq@213	124	NA	NA	0.358582678629798	0.246984410327461	-0.0178496523400606	0.0438121225726415	0.0308308874563511	0.445410692903184	NV_blup_AR1_2012
2B	Cluster_2541|Contig2|likelySeq@213	124	2B	61695930	0.223993162285575	0.432475161928103	-0.0178496523400606	0.0438121225726415	0.0308308874563511	0.64976523892909	NV_blup_AR1_2012
2A	Cluster_2546|Contig1|original@111	50	2A	12558002	0.672810018598371	0.0523597206771067	-0.0244944544950871	0.0567110781630233	0.0406027663290552	0.172107550222044	NV_blup_AR1_2012
4B	Cluster_2548|Contig2|complementarySeq@1006	89.2	4B	212557658	0.0136688651120347	1.75480624628206	-0.141614469475468	0.197158851240592	0.16938666035803	1.86426754220185	NV_blup_AR1_2012
3A	Cluster_255|Contig2|original@886	120.9	3A	142927281	0.511311606292742	0.126562599620667	-0.0567111561127752	0.0845054851909655	0.0706083206518703	0.291314349085149	NV_blup_AR1_2012
3B	Cluster_2560|Contig3|original@130	102.7	3A	60256361	0.325746386414093	0.282891440610706	-0.0563563509677239	0.0567184047279541	0.056537377847839	0.487120393325658	NV_blup_AR1_2012
4B	Cluster_2564|Contig11|original@3985	182.7	5A	143804000	NA	NA	NA	NA	NA	NA	NV_blup_AR1_2012
4B	Cluster_2564|Contig12|original@1449	182.7	4B	313286092	NA	NA	NA	NA	NA	NA	NV_blup_AR1_2012
4B	Cluster_2564|Contig16|original@221	182.7	4B	313286092	0.879104919223633	0.00679587995994909	-0.00410834059309639	0.0427345395086643	0.0234214400508803	0.0559592897491289	NV_blup_AR1_2012
4B	Cluster_2564|Contig2|original@192	182.7	4B	313286092	NA	NA	NA	NA	NA	NA	NV_blup_AR1_2012
7B	Cluster_2566|Contig17|original@4276	9.39999999999998	7B	3073412	NA	NA	NA	NA	NA	NA	NV_blup_AR1_2012
3B	Cluster_2568|Contig1|likelySeq@270	91.2	3B	160965065	NA	NA	NA	NA	NA	NA	NV_blup_AR1_2012
3B	Cluster_25694|Contig1|original@226	95.9	3B	175128159	0.902992491987871	0.00436369144147413	-0.0186087534111534	0.0358182046593632	0.0272134790352583	0.0443158606519352	NV_blup_AR1_2012
4B	Cluster_2572|Contig1|original@1690	137.6	4B	296606344	0.94947613518475	0.00117945945153372	-0.033168715365936	0.0810454431925686	0.0571070792792523	0.0225159466592713	NV_blup_AR1_2012
7A	Cluster_2581|Contig2|original@856	143	7A	139081641	0.352055412388134	0.253760802207195	-0.109600879363044	0.11184874736936	0.110724813366202	0.453388974588924	NV_blup_AR1_2012
2B	Cluster_2582|Contig1|original@1352	144.9	2B	168833284	0.215231417037927	0.449153935478586	-0.0367744046191396	0.0398899787517117	0.0383321916854256	0.667094335002187	NV_blup_AR1_2012
3A	Cluster_25854|Contig1|original@223	71.5	3A	24036479	NA	NA	NA	NA	NA	NA	NV_blup_AR1_2012
2A	Cluster_2586|Contig1|original@1903	112.7	2A	48901631	0.449355478376414	0.167830169698691	0.0194140800752277	-0.0251038699157731	0.0222589749955004	0.34740995918277	NV_blup_AR1_2012
1A	Cluster_2587|Contig1|original@394	48.3	1B	23557026	0.288594818057208	0.329731157438102	0.00907247571598695	0.0140542053000039	0.00249086479200848	0.53971147126527	NV_blup_AR1_2012
1B	Cluster_25923|Contig3|original@792	58	1B	105211976	0.959024683504273	0.000775420451530245	-0.0823276275146847	0.0674254944986071	0.0748765610066459	0.0181702147566114	NV_blup_AR1_2012
2B	Cluster_25978|Contig2|original@1015	110.7	2A	154639674	0.184898456305508	0.513718704471623	0.0511338755494335	-0.00742293456036561	0.0292784050548996	0.733066714696957	NV_blup_AR1_2012
4B	Cluster_2598|Contig3|complementarySeq@162	89.6	4A	32201836	0.0422357005593216	1.19744897788297	-0.141614469475468	0.197158851240592	0.16938666035803	1.37432029782266	NV_blup_AR1_2012
4B	Cluster_2598|Contig3|likelySeq@1130	89.6	4B	24000885	NA	NA	NA	NA	NA	NA	NV_blup_AR1_2012
4B	Cluster_2598|Contig3|likelySeq@162	89.2	4B	24000885	0.0527406310703842	1.09019481763799	-0.130015095179307	0.186175184524235	0.158095139851771	1.27785467794141	NV_blup_AR1_2012
5A	Cluster_25990|Contig2|original@500	213.4	NA	NA	0.858566208603098	0.00932753817600133	-0.0196521435794314	0.0416846169531585	0.0306683802662949	0.0662262084561648	NV_blup_AR1_2012
1B	Cluster_2605|Contig1|original@1266	78.3	NA	NA	0.217025651226458	0.445673697434525	-0.0667070317200264	0.0728951794399087	0.0698011055799675	0.663488931922325	NV_blup_AR1_2012
1B	Cluster_2605|Contig2|original@1505	78.3	NA	NA	0.148884679614174	0.608364040183683	-0.0667070317200264	0.0744157215046549	0.0705613766123407	0.827149989295117	NV_blup_AR1_2012
4A	Cluster_2606|Contig1|original@380	131.2	4A	172817920	0.873990392717711	0.00738795184459093	-0.0121362526743625	0.0413275160388227	0.0267318843565926	0.0584933412930758	NV_blup_AR1_2012
6B	Cluster_261|Contig1|likelySeq@509	83.6	NA	NA	0.152665478361726	0.597269524344584	0.0660753074041006	-0.052364411055783	0.0592198592299418	0.816259157128153	NV_blup_AR1_2012
6A	Cluster_26185|Contig1|complementarySeq@248	128.8	6A	193668325	NA	NA	NA	NA	NA	NA	NV_blup_AR1_2012
2B	Cluster_262|Contig2|original@188	144.9	2B	78076834	0.242521698402423	0.399635589350932	-0.0252092723220884	0.0244203992827943	0.0248148358024413	0.615249399021032	NV_blup_AR1_2012
1B	Cluster_2620|Contig3|original@112	186.6	1B	280485367	NA	NA	NA	NA	NA	NA	NV_blup_AR1_2012
1B	Cluster_26218|Contig1|likelySeq@222	78.9	1A	80439968	0.291299272466997	0.32606618485592	-0.0631211174055917	0.0700340775932852	0.0665775974994385	0.535660600040933	NV_blup_AR1_2012
2B	Cluster_2623|Contig1|original@791	144.9	NA	NA	NA	NA	NA	NA	NA	NA	NV_blup_AR1_2012
4B	Cluster_26300|Contig1|complementarySeq@588	54	NA	NA	NA	NA	NA	NA	NA	NA	NV_blup_AR1_2012
3B	Cluster_26321|Contig1|original@766	202.5	3B	712792910	0.221113675975282	0.4378698765751	0.0705429539457334	-0.0444319440319056	0.0574874489888195	0.655384395291397	NV_blup_AR1_2012
1B	Cluster_26341|Contig3|original@84	219.4	NA	NA	0.350258089335235	0.255656773075348	-0.0611051066795427	0.0555620563469313	0.058333581513237	0.455611825740729	NV_blup_AR1_2012
7A	Cluster_26355|Contig1|original@2456	112.3	7A	35532983	NA	NA	NA	NA	NA	NA	NV_blup_AR1_2012
7A	Cluster_2641|Contig5|original@763	7.7	7A	3377079	0.673607056094965	0.0520894576941045	0.0213299478297861	0.0120794375411666	0.00462525514430973	0.171593372210519	NV_blup_AR1_2012
5B	Cluster_2649|Contig2|complementarySeq@595	268.3	NA	NA	0.733948180402965	0.0339229327474424	0.024992013989412	0.0154108354527468	0.00479058926833259	0.13433460188161	NV_blup_AR1_2012
5A	Cluster_265|Contig1|likelySeq@300	263.6	NA	NA	0.144985890465344	0.620140517049039	-0.0396687853223628	0.0887422743564216	0.0642055298393922	0.838674259773277	NV_blup_AR1_2012
1B	Cluster_2656|Contig2|original@938	62.8	1B	86768247	0.251321302497766	0.385082471333849	-0.0910564898860429	0.0874662007271478	0.0892613453065953	0.599770698175712	NV_blup_AR1_2012
5A	Cluster_2663|Contig3|likelySeq@650	231.7	5A	116896317	0.83810362914465	0.0122620044916948	-0.0196810962775575	0.0458519073329564	0.032766501805257	0.0767022787645141	NV_blup_AR1_2012
4A	Cluster_2664|Contig2|original@614	168.3	4B	296277349	0.978963818110949	0.000204243159747595	0.0506688392615311	-0.00911850475683291	0.029893672009182	0.00923335915205993	NV_blup_AR1_2012
6A	Cluster_2669|Contig4|original@54	131.5	6A	193688877	NA	NA	NA	NA	NA	NA	NV_blup_AR1_2012
2A	Cluster_267|Contig3|original@605	116.7	NA	NA	0.642389939930203	0.0633035489966828	0.0171204681319872	-0.0204526116342896	0.0187865398831384	0.192201268892219	NV_blup_AR1_2012
7B	Cluster_2675|Contig12|likelySeq@266	0.399999999999977	7B	351178	NA	NA	NA	NA	NA	NA	NV_blup_AR1_2012
5B	Cluster_2675|Contig7|original@695	278.5	NA	NA	NA	NA	NA	NA	NA	NA	NV_blup_AR1_2012
5B	Cluster_2679|Contig2|original@1899	278.5	7B	146900	NA	NA	NA	NA	NA	NA	NV_blup_AR1_2012
2A	Cluster_268|Contig4|original@2519	227.1	2A	240539429	0.0849622698857008	0.8641422703364	-0.0624127070164907	0.127528859986408	0.0949707835014492	1.07077389332398	NV_blup_AR1_2012
7A	Cluster_2684|Contig1|original@989	133.2	7A	111052340	0.0313490546942378	1.34291136284987	-0.166026009742552	0.161752016564279	0.163889013153415	1.50377555043983	NV_blup_AR1_2012
7A	Cluster_26875|Contig1|original@360	61.7	NA	NA	NA	NA	NA	NA	NA	NA	NV_blup_AR1_2012
5B	Cluster_270|Contig3|original@1009	266.8	NA	NA	NA	NA	NA	NA	NA	NA	NV_blup_AR1_2012
1B	Cluster_2710|Contig1|original@913	62.8	1B	29930510	0.722575652104841	0.0370113833166782	-0.0769479769905212	0.0741601404008409	0.0755540586956811	0.141116676499888	NV_blup_AR1_2012
5A	Cluster_2711|Contig2|original@1506	308.7	4B	313804753	NA	NA	NA	NA	NA	NA	NV_blup_AR1_2012
5A	Cluster_2711|Contig3|original@1602	308.4	5A	142979394	0.296313485261907	0.319384035326238	0.0278258606878608	-0.0220556219683479	0.0249407413281043	0.528248583276734	NV_blup_AR1_2012
5A	Cluster_2711|Contig4|original@1977	308.7	5A	142979394	NA	NA	NA	NA	NA	NA	NV_blup_AR1_2012
4B	Cluster_2712|Contig1|original@3388	66.6	4B	14858033	0.451746187064608	0.166070500424864	-0.0531818113984076	0.114840389011527	0.0840111002049674	0.345105504386929	NV_blup_AR1_2012
2A	Cluster_2713|Contig1|complementarySeq@835	164.9	2A	208272752	0.84018091475264	0.0119451212441362	-0.0416205633112713	0.068279447392153	0.0549500053517122	0.0756271879631708	NV_blup_AR1_2012
7A	Cluster_2718|Contig1|original@181	217.2	7A	158376012	0.206086762647162	0.467439285605706	0.0771121481649949	-0.101740778063395	0.0894264631141948	0.685949902902594	NV_blup_AR1_2012
1A	Cluster_2726|Contig3|original@186	194.1	NA	NA	0.875246372580041	0.00724021013325387	0.0271089412047159	-0.00958586142336832	0.0183474013140421	0.0578696804735112	NV_blup_AR1_2012
4B	Cluster_2734|Contig1|original@61	89.6	4A	144628325	0.0111774466556513	1.8557719564059	-0.141614469475468	0.197158851240592	0.16938666035803	1.9516573941248	NV_blup_AR1_2012
6B	Cluster_274|Contig1|likelySeq@661	207.2	NA	NA	0.159334458863329	0.578433277637379	-0.0574765358263243	0.088990041973938	0.0732332889001311	0.797690290263988	NV_blup_AR1_2012
6A	Cluster_274|Contig4|original@155	203.7	NA	NA	0.895139888129274	0.00510298545979661	0.028919018831587	-0.00657818885467552	0.0177486038431313	0.0481090899407183	NV_blup_AR1_2012
2A	Cluster_27405|Contig1|likelySeq@225	112.7	2A	22864868	NA	NA	NA	NA	NA	NA	NV_blup_AR1_2012
5A	Cluster_2741|Contig3|likelySeq@2068	105.4	NA	NA	0.982667040624982	0.000138652303412606	-0.00519683264941108	0.0425921356588324	0.0238944841541217	0.00759361025991941	NV_blup_AR1_2012
3B	Cluster_2745|Contig1|complementarySeq@1119	107.9	3B	330832265	0.43512816384549	0.178608816118322	0.00273905352059836	0.00778232030177566	0.00252163339058865	0.361382805912441	NV_blup_AR1_2012
1B	Cluster_275|Contig4|original@1087	230.5	NA	NA	NA	NA	NA	NA	NA	NA	NV_blup_AR1_2012
1B	Cluster_275|Contig4|original@1195	230.5	NA	NA	0.922514179543305	0.0027791696549656	-0.0163552818364571	0.0482964109511837	0.0323258463938204	0.0350269497758544	NV_blup_AR1_2012
1B	Cluster_275|Contig5|original@160	230.5	1A	247027564	0.875170061865787	0.00724914298932107	-0.0153337487425938	0.0541851195522039	0.0347594341473988	0.0579075472593562	NV_blup_AR1_2012
2A	Cluster_276|Contig1|likelySeq@187	93.7	2A	113442307	0.922334415995333	0.00279212032411393	0.0311751852605021	-0.0234305317872817	0.0273028585238919	0.0351115857913709	NV_blup_AR1_2012
1A	Cluster_2765|Contig1|original@1321	101.2	NA	NA	0.523885249021565	0.119194385085877	-0.0341276746689632	0.0515391556387209	0.042833415153842	0.280763829761114	NV_blup_AR1_2012
1A	Cluster_2765|Contig2|original@585	101.1	NA	NA	0.577826809585888	0.0909128904061092	-0.0341276746689632	0.0515391556387209	0.042833415153842	0.238202311946475	NV_blup_AR1_2012
7A	Cluster_2768|Contig2|complementarySeq@2640	86.9	7B	17495107	0.963561682911635	0.00061309810956881	-0.020766016507347	0.0666591577079731	0.0437125871076601	0.0161204785272714	NV_blup_AR1_2012
4B	Cluster_2769|Contig2|original@283	60.4	4B	12878098	0.437118532840281	0.177068664034366	-0.0510754701335591	0.136609302198416	0.0938423861659874	0.359400780013111	NV_blup_AR1_2012
4B	Cluster_2769|Contig2|original@530	59.7	4B	12878098	NA	NA	NA	NA	NA	NA	NV_blup_AR1_2012
3A	Cluster_27710|Contig1|original@196	134.7	NA	NA	NA	NA	NA	NA	NA	NA	NV_blup_AR1_2012
3A	Cluster_27710|Contig1|original@197	138.1	NA	NA	0.670395123957319	0.0531836060663313	-0.0271572126356607	0.063722425787485	0.0454398192115729	0.173669153157808	NV_blup_AR1_2012
2B	Cluster_2776|Contig3|likelySeq@976	242.9	2A	244579297	NA	NA	NA	NA	NA	NA	NV_blup_AR1_2012
2B	Cluster_278|Contig3|original@217	171.6	2B	248010794	0.563095689904466	0.0981290676402754	0.0441959313561954	-0.00826129486155677	0.0262286131088761	0.249417796860502	NV_blup_AR1_2012
4B	Cluster_2788|Contig1|complementarySeq@189	143.5	5A	132313351	0.378064836715267	0.227727417625398	-0.0285142060590345	0.0928895678535334	0.060701886956284	0.422433713884966	NV_blup_AR1_2012
4A	Cluster_279|Contig2|original@1787	7.7	NA	NA	0.69824043306474	0.0441353428188391	0.00447106797190858	0.0206041436068117	0.00806653781745157	0.155995006068283	NV_blup_AR1_2012
5B	Cluster_2790|Contig2|original@1339	261.9	5B	270102368	0.778268769170967	0.0232853923700129	0.0572600428789519	-0.00451535654916771	0.0308876997140598	0.108870396827151	NV_blup_AR1_2012
3A	Cluster_2795|Contig2|complementarySeq@775	68.7	3A	15179629	0.901793003189197	0.00447281976923555	-0.0150605692779954	0.0434574800279824	0.0292590246529889	0.0448931386104095	NV_blup_AR1_2012
2B	Cluster_280|Contig20|likelySeq@167	94.2	2B	25799677	NA	NA	NA	NA	NA	NA	NV_blup_AR1_2012
2B	Cluster_280|Contig34|original@4762	103.3	2A	187499988	0.794534442856657	0.0199195414983744	0.0408644739772063	-0.0011445672378191	0.0210045206075127	0.0998872714983105	NV_blup_AR1_2012
6B	Cluster_2801|Contig4|original@392	78.2	6A	146882398	0.358500752331139	0.247068418736483	0.0611263230731073	-0.0362069805943539	0.0486666518337306	0.445509928607284	NV_blup_AR1_2012
3B	Cluster_2804|Contig1|likelySeq@1829	131.6	3B	504389138	0.918697158981257	0.00306069013444535	0.0184542136535235	0.0175934121368623	0.000430400758330583	0.0368276266536707	NV_blup_AR1_2012
4A	Cluster_2805|Contig5|original@1465	67.7	NA	NA	0.0825514035847653	0.877598388038383	-0.165515584019989	0.174659534943605	0.170087559481797	1.08327553822267	NV_blup_AR1_2012
2A	Cluster_281|Contig4|likelySeq@60	133.4	NA	NA	NA	NA	NA	NA	NA	NA	NV_blup_AR1_2012
3B	Cluster_2813|Contig2|complementarySeq@3005	171.6	3B	641429135	0.769180205875168	0.0252897524309841	-0.0287486806046688	0.0274852914026044	0.0281169860036366	0.113971900447337	NV_blup_AR1_2012
5A	Cluster_2814|Contig1|original@183	72	NA	NA	0.0908137541766732	0.833116035979822	0.0733131052483553	-0.0621948172021892	0.0677539612252722	1.04184837052448	NV_blup_AR1_2012
7A	Cluster_2815|Contig1|original@1460	97.9	7B	22334362	0.449993041201553	0.167359474361897	-0.0630873458576705	0.123569635344894	0.0933284906012821	0.346794202204954	NV_blup_AR1_2012
4A	Cluster_2818|Contig1|original@1168	42	4A	93936765	0.312326759282081	0.298976702009879	-0.088956832238425	0.11416594245424	0.101561387346332	0.505390805040732	NV_blup_AR1_2012
4A	Cluster_2819|Contig4|likelySeq@242	86	4A	138345579	0.207982840058215	0.463570538633664	-0.0910969217591392	0.107713987659895	0.0994054547095171	0.681972495688476	NV_blup_AR1_2012
2A	Cluster_282|Contig1|original@1419	190	2A	227536984	0.940192871723029	0.00165358768645001	-0.0596760783982843	0.0987573960213853	0.0792167372098348	0.0267830458334604	NV_blup_AR1_2012
2B	Cluster_282|Contig6|original@465	207.3	2B	293837583	NA	NA	NA	NA	NA	NA	NV_blup_AR1_2012
3B	Cluster_2823|Contig1|original@141	104	3B	235390041	0.197689213770467	0.48508887007919	-0.0621274477767377	0.063393039557329	0.0627602436670333	0.704017025819148	NV_blup_AR1_2012
1A	Cluster_2827|Contig3|complementarySeq@1859	74.8	1A	61761327	0.421398697047715	0.189530027795394	-0.0586830169536572	0.100008182000869	0.0793455994772629	0.375306811551512	NV_blup_AR1_2012
6B	Cluster_2829|Contig1|complementarySeq@1096	125.2	6B	147551333	0.232421794344901	0.417147386630215	-0.0607539283686577	0.085641360342729	0.0731976443556933	0.63372315029231	NV_blup_AR1_2012
1B	Cluster_2844|Contig2|original@592	113.8	1B	238644206	0.350865808929333	0.255014225716195	-0.0806729843384292	0.101475360258876	0.0910741722986526	0.454858950726736	NV_blup_AR1_2012
7B	Cluster_28522|Contig1|original@78	137.2	NA	NA	NA	NA	NA	NA	NA	NA	NV_blup_AR1_2012
7A	Cluster_2855|Contig3|original@233	113.8	7A	52655801	0.00119447924400522	2.99177331947149	-0.156143969488955	0.202888510763519	0.179516240126237	2.92282139241248	NV_blup_AR1_2012
2A	Cluster_2864|Contig1|likelySeq@200	134.3	NA	NA	0.582216268072278	0.0888321909250047	0.00719612169316293	-0.00409215470057524	0.00564413819686909	0.234915663831398	NV_blup_AR1_2012
3A	Cluster_2879|Contig2|original@579	97.2	3A	147919679	0.0709968405010234	0.948514245208308	-0.0156804349477444	0.0340161395992095	0.024848287273477	1.14876097780913	NV_blup_AR1_2012
7A	Cluster_2886|Contig1|complementarySeq@263	62.6	7A	13883654	0.697631901382332	0.0443226883879021	0.0157645093978566	0.0112576856691584	0.00225341186434913	0.156373668159298	NV_blup_AR1_2012
4B	Cluster_2888|Contig2|complementarySeq@313	73.7	NA	NA	NA	NA	NA	NA	NA	NA	NV_blup_AR1_2012
4B	Cluster_2888|Contig2|likelySeq@313	75.1	4B	101847944	0.113338725107543	0.731079344900526	-0.0467310889040862	0.103681957714338	0.0752065233092121	0.945621676835456	NV_blup_AR1_2012
7B	Cluster_2892|Contig4|original@1017	105.3	NA	NA	NA	NA	NA	NA	NA	NA	NV_blup_AR1_2012
6A	Cluster_2905|Contig3|original@901	169.8	6A	198650942	0.769201492561505	0.0252849531207712	0.0202253067187613	0.0216887220807764	0.000731707681007526	0.113959881726074	NV_blup_AR1_2012
6B	Cluster_2905|Contig6|original@885	173.6	6B	197243737	0.236159906462594	0.410561080622591	-0.0601146633729093	0.0894887936585173	0.0748017285157133	0.626793831870888	NV_blup_AR1_2012
5A	Cluster_2906|Contig3|original@986	220	NA	NA	0.403814306714396	0.204314512310495	-0.0262318557891419	0.0511238742514204	0.0386778650202812	0.393818298524997	NV_blup_AR1_2012
6B	Cluster_29144|Contig1|less_than_5_individuals|original@178	55.9	1B	277886856	NA	NA	NA	NA	NA	NA	NV_blup_AR1_2012
4A	Cluster_2915|Contig3|likelySeq@1883	219.3	4A	209013450	NA	NA	NA	NA	NA	NA	NV_blup_AR1_2012
4B	Cluster_2918|Contig1|complementarySeq@872	89.6	NA	NA	0.0422357005593216	1.19744897788297	-0.141614469475468	0.197158851240592	0.16938666035803	1.37432029782266	NV_blup_AR1_2012
2B	Cluster_2921|Contig3|original@202	205.8	2B	294202840	0.826319208783395	0.0141417675530025	0.0128179858344401	0.0200118346198256	0.00359692439269276	0.0828521514288772	NV_blup_AR1_2012
2B	Cluster_2922|Contig1|original@1623	84.4	NA	NA	NA	NA	NA	NA	NA	NA	NV_blup_AR1_2012
7A	Cluster_2923|Contig1|original@95	285.4	7A	179570592	NA	NA	NA	NA	NA	NA	NV_blup_AR1_2012
3B	Cluster_29236|Contig1|original@201	10.8	NA	NA	0.0554356345201392	1.06628321221222	-0.113046232166247	0.116994457288865	0.115020344727556	1.25621097714196	NV_blup_AR1_2012
4A	Cluster_2926|Contig5|original@298	62.5	4A	48348191	0.0236838983786009	1.48106790453355	-0.170463837283238	0.175305881378051	0.172884859330644	1.62554681102981	NV_blup_AR1_2012
2B	Cluster_293|Contig16|complementarySeq@166	52.1	2B	142754538	0.35421774744678	0.251497117898751	0.0608406674834802	-0.0325133365527746	0.0466770020181274	0.450729683052457	NV_blup_AR1_2012
2A	Cluster_2932|Contig1|complementarySeq@624	93.7	2A	19741213	0.519228064736983	0.121887114426826	0.0432406262221808	-0.0387032446814997	0.0409719354518402	0.284641841571697	NV_blup_AR1_2012
2B	Cluster_2933|Contig6|original@696	217.2	2A	233308839	NA	NA	NA	NA	NA	NA	NV_blup_AR1_2012
1A	Cluster_2935|Contig2|complementarySeq@295	84.4	1B	187997322	0.978123539564681	0.000220889934927782	-0.0460727841556065	0.0687963299274038	0.0574345570415052	0.00960628921764797	NV_blup_AR1_2012
1B	Cluster_2942|Contig10|original@2122	95.8	1B	142407744	NA	NA	NA	NA	NA	NA	NV_blup_AR1_2012
1B	Cluster_2942|Contig5|original@3330	95.8	1A	196746646	NA	NA	NA	NA	NA	NA	NV_blup_AR1_2012
1B	Cluster_2942|Contig6|original@4940	95.8	1B	142407744	NA	NA	NA	NA	NA	NA	NV_blup_AR1_2012
1B	Cluster_2942|Contig8|original@2662	95.8	1B	142407744	NA	NA	NA	NA	NA	NA	NV_blup_AR1_2012
1B	Cluster_2942|Contig9|original@4123	95.8	1B	142407744	NA	NA	NA	NA	NA	NA	NV_blup_AR1_2012
1A	Cluster_2944|Contig2|original@735	54.6	1A	15051464	NA	NA	NA	NA	NA	NA	NV_blup_AR1_2012
7B	Cluster_2945|Contig2|original@1987	0.399999999999977	7B	64957	NA	NA	NA	NA	NA	NA	NV_blup_AR1_2012
7B	Cluster_2945|Contig5|original@1059	0.399999999999977	7B	64957	NA	NA	NA	NA	NA	NA	NV_blup_AR1_2012
7B	Cluster_2945|Contig9|original@1082	0.399999999999977	7B	64957	NA	NA	NA	NA	NA	NA	NV_blup_AR1_2012
5A	Cluster_2949|Contig2|original@103	42.3	5B	12127722	0.737432673963327	0.0330066348067719	0.00276378271832158	0.0356259964332097	0.016431106857444	0.132277623703588	NV_blup_AR1_2012
4B	Cluster_2951|Contig1|complementarySeq@837	138.5	4B	281270628	0.709046191434346	0.0408840378575156	-0.0230722938500544	0.0691813932211163	0.0461268435355853	0.149325471401421	NV_blup_AR1_2012
1B	Cluster_2953|Contig2|original@681	156	1B	268277263	0.462200048068377	0.15854383621217	-0.0810473271095401	0.0833885369282153	0.0822179320188777	0.335170013690684	NV_blup_AR1_2012
3A	Cluster_2957|Contig1|original@2229	163.1	NA	NA	NA	NA	NA	NA	NA	NA	NV_blup_AR1_2012
3A	Cluster_2957|Contig3|original@562	163.1	NA	NA	NA	NA	NA	NA	NA	NA	NV_blup_AR1_2012
3A	Cluster_2957|Contig4|original@2208	163.1	NA	NA	NA	NA	NA	NA	NA	NA	NV_blup_AR1_2012
7B	Cluster_29605|Contig1|likelySeq@503	126.3	7A	153968596	0.077456752769093	0.90747155262759	-0.123354708251817	0.127966040636311	0.125660374444064	1.11094071396012	NV_blup_AR1_2012
7B	Cluster_29605|Contig1|likelySeq@516	126	7A	153968596	NA	NA	NA	NA	NA	NA	NV_blup_AR1_2012
2A	Cluster_2961|Contig5|likelySeq@995	112.7	2A	43496306	0.697624273702335	0.0443250395777138	0.0191248587293807	-0.0254595897884676	0.0222922242589241	0.156378416619676	NV_blup_AR1_2012
2B	Cluster_2964|Contig3|original@3560	144.9	NA	NA	0.3221297729036	0.287139999888854	-0.0252092723220884	0.0244203992827943	0.0248148358024413	0.491969133577741	NV_blup_AR1_2012
3B	Cluster_297|Contig38|original@216	66.7	3B	63780358	NA	NA	NA	NA	NA	NA	NV_blup_AR1_2012
3B	Cluster_297|Contig56|original@819	66.7	3B	63780358	NA	NA	NA	NA	NA	NA	NV_blup_AR1_2012
7B	Cluster_297|Contig59|complementarySeq@263	124.3	NA	NA	NA	NA	NA	NA	NA	NA	NV_blup_AR1_2012
1B	Cluster_2971|Contig2|original@302	56.4	1B	55823831	0.84059953114206	0.0118817851383554	-0.0644709157139838	0.0652306764664876	0.0648507960902357	0.075410856565263	NV_blup_AR1_2012
1B	Cluster_2971|Contig6|original@396	57	1B	55823831	NA	NA	NA	NA	NA	NA	NV_blup_AR1_2012
6B	Cluster_2972|Contig2|original@154	66.8	NA	NA	0.424032639431303	0.187393808604171	0.045635462160563	-0.0104093217524883	0.0280223919565257	0.372600712795625	NV_blup_AR1_2012
5B	Cluster_2975|Contig1|original@279	276.1	NA	NA	0.649496313331948	0.0606352995909188	0.0188719201443411	-0.00452247022544687	0.011697195184894	0.187423309724342	NV_blup_AR1_2012
3B	Cluster_2977|Contig2|original@689	261.4	NA	NA	NA	NA	NA	NA	NA	NA	NV_blup_AR1_2012
3B	Cluster_2977|Contig3|original@3169	261.4	3B	765594577	NA	NA	NA	NA	NA	NA	NV_blup_AR1_2012
3A	Cluster_2977|Contig4|original@280	243.6	NA	NA	NA	NA	NA	NA	NA	NA	NV_blup_AR1_2012
3A	Cluster_2977|Contig5|original@1968	243.6	NA	NA	NA	NA	NA	NA	NA	NA	NV_blup_AR1_2012
3B	Cluster_2977|Contig6|original@3020	261.4	NA	NA	NA	NA	NA	NA	NA	NA	NV_blup_AR1_2012
3B	Cluster_298|Contig1|original@1914	65.5	NA	NA	0.657179394017756	0.0578280067112435	-0.0307536516152103	0.0418189774209612	0.0362863145180858	0.182316062407823	NV_blup_AR1_2012
5A	Cluster_2984|Contig1|original@209	204.6	5A	104555868	0.610952783382361	0.0759645221474416	-0.0165362578343458	0.0302831344667837	0.0234096961505648	0.213992352292404	NV_blup_AR1_2012
7A	Cluster_2985|Contig2|original@104	63.5	4A	185168993	NA	NA	NA	NA	NA	NA	NV_blup_AR1_2012
3B	Cluster_2988|Contig1|original@1085	196.5	3B	707799344	NA	NA	NA	NA	NA	NA	NV_blup_AR1_2012
4B	Cluster_29896|Contig1|original@204	66.6	4B	12383529	NA	NA	NA	NA	NA	NA	NV_blup_AR1_2012
1B	Cluster_2991|Contig1|likelySeq@528	58	1B	51458884	NA	NA	NA	NA	NA	NA	NV_blup_AR1_2012
5A	Cluster_2995|Contig1|likelySeq@1993	130.5	5A	74588558	0.6856412378134	0.0481079722170159	-0.00752907419741703	0.0586942350145675	0.0331116546059923	0.163903069707646	NV_blup_AR1_2012
4B	Cluster_2996|Contig1|original@1698	89.6	4B	229535689	NA	NA	NA	NA	NA	NA	NV_blup_AR1_2012
4B	Cluster_2996|Contig4|original@1886	89.6	4A	133466758	NA	NA	NA	NA	NA	NA	NV_blup_AR1_2012
4B	Cluster_2996|Contig5|original@954	89.6	4B	229535689	NA	NA	NA	NA	NA	NA	NV_blup_AR1_2012
5B	Cluster_3002|Contig1|likelySeq@246	170.5	5B	214112682	0.406105156811907	0.202335478228731	0.0511848741990459	-0.0142848915689144	0.0327348828839802	0.39136149570884	NV_blup_AR1_2012
4B	Cluster_3007|Contig1|likelySeq@880	191.8	5A	144781817	0.147633058236791	0.612106623269438	-0.0463969138690605	0.0671229659622105	0.0567599399156355	0.83081638368996	NV_blup_AR1_2012
7A	Cluster_3011|Contig1|original@173	224.3	7B	232509504	0.234705830536018	0.413108085810768	0.0753501792557129	-0.0664537491974452	0.0709019642265791	0.629476121572405	NV_blup_AR1_2012
3B	Cluster_3014|Contig1|original@187	247.3	3B	755335951	0.458898819651074	0.160891544666127	-0.0568722880755285	0.0896965176241206	0.0732844028498245	0.338283059367194	NV_blup_AR1_2012
3B	Cluster_3014|Contig1|original@44	250.7	3B	755335951	NA	NA	NA	NA	NA	NA	NV_blup_AR1_2012
6B	Cluster_3017|Contig4|original@309	37.9	6B	7201577	NA	NA	NA	NA	NA	NA	NV_blup_AR1_2012
3B	Cluster_30181|Contig1|original@199	202.5	3B	712792910	0.140934568066561	0.632758760867221	0.0705429539457334	-0.0444319440319056	0.0574874489888195	0.850982471196772	NV_blup_AR1_2012
7A	Cluster_302|Contig1|original@1001	54.7	4A	183791010	0.850577895963831	0.0104237380698041	0.018884917601114	0.0248737246672546	0.00299440353307028	0.0702859075209707	NV_blup_AR1_2012
2A	Cluster_3028|Contig2|original@452	163.7	2A	214913839	0.789696371228592	0.0208912887607374	-0.0426990276034961	0.0675408589771995	0.0551199432903478	0.102539857629611	NV_blup_AR1_2012
2A	Cluster_3029|Contig1|likelySeq@1340	155.9	NA	NA	0.716544881785969	0.0387107090365006	-0.0256078100130703	0.0540356844659936	0.0398217472395319	0.144756601775332	NV_blup_AR1_2012
4B	Cluster_303|Contig2|likelySeq@283	66.6	4B	15443019	0.74864722419019	0.0301517111549958	-0.0531818113984076	0.114840389011527	0.0840111002049674	0.125722781338155	NV_blup_AR1_2012
5A	Cluster_3030|Contig2|original@117	72	5A	44713056	0.0908137541766732	0.833116035979822	0.0733131052483553	-0.0621948172021892	0.0677539612252722	1.04184837052448	NV_blup_AR1_2012
3B	Cluster_3033|Contig3|original@1160	67.1	3A	11286691	NA	NA	NA	NA	NA	NA	NV_blup_AR1_2012
3B	Cluster_3033|Contig4|original@132	66.7	3B	61691095	0.317301898217034	0.292909863512095	-0.0397736009908706	0.0521057617127173	0.045939681351794	0.498527329781978	NV_blup_AR1_2012
3B	Cluster_3033|Contig4|original@2610	67.1	3B	61691095	NA	NA	NA	NA	NA	NA	NV_blup_AR1_2012
2A	Cluster_3035|Contig10|original@195	205.1	NA	NA	0.0349485310964642	1.28968607227755	-0.0984550649794571	0.137528414723447	0.117991739851452	1.45657107314022	NV_blup_AR1_2012
2B	Cluster_3035|Contig9|original@1044	219.9	2B	314387668	NA	NA	NA	NA	NA	NA	NV_blup_AR1_2012
1B	Cluster_304|Contig3|complementarySeq@1365	139.1	1B	245594529	NA	NA	NA	NA	NA	NA	NV_blup_AR1_2012
1B	Cluster_304|Contig4|original@1275	138.7	1A	224948165	NA	NA	NA	NA	NA	NA	NV_blup_AR1_2012
7B	Cluster_3044|Contig1|original@1315	5.79999999999998	7B	1555310	0.123670835900589	0.691453303881413	-0.0917190619355632	0.0868438988657223	0.0892814804006428	0.907732703772288	NV_blup_AR1_2012
6B	Cluster_3048|Contig2|original@393	206.2	6A	206448049	NA	NA	NA	NA	NA	NA	NV_blup_AR1_2012
1A	Cluster_3052|Contig1|original@309	72.3	NA	NA	0.88818233819682	0.00580721184167481	-0.0289281633155985	0.0529628250411891	0.0409454941783938	0.0514978671676632	NV_blup_AR1_2012
1B	Cluster_30534|Contig1|original@776	62.8	NA	NA	NA	NA	NA	NA	NA	NA	NV_blup_AR1_2012
4A	Cluster_3064|Contig3|original@1183	172.7	NA	NA	0.663886193184639	0.0554421936884915	0.046028356577151	0.00653514056230599	0.0197466080074225	0.177906363264625	NV_blup_AR1_2012
4B	Cluster_3070|Contig5|likelySeq@1882	82	NA	NA	0.942520883169355	0.00152714327728168	-0.082586027577791	0.149980424662498	0.116283226120145	0.0257090184752302	NV_blup_AR1_2012
6B	Cluster_3072|Contig1|original@2334	184.6	NA	NA	0.0662927071221815	0.980981046715734	-0.100645551129389	0.116258423509531	0.10845198731946	1.17853424581548	NV_blup_AR1_2012
6A	Cluster_3072|Contig3|original@145	179.4	6A	202144459	0.263682711824679	0.365657334143309	0.0531697069234768	-0.0250808103530671	0.0391252586382719	0.578918343491633	NV_blup_AR1_2012
6A	Cluster_30731|Contig1|original@412	16.8	6A	5932615	0.357672787821721	0.247918900982056	-0.0258540128088129	0.0691662697483885	0.0475101412786007	0.446514100243603	NV_blup_AR1_2012
6B	Cluster_308|Contig2|original@1667	86.3	6B	78974163	NA	NA	NA	NA	NA	NA	NV_blup_AR1_2012
2B	Cluster_30827|Contig1|original@229	232.6	2A	240000045	NA	NA	NA	NA	NA	NA	NV_blup_AR1_2012
7A	Cluster_3086|Contig1|original@905	172.3	7A	136792813	0.437005494847849	0.177155847258898	-0.00674050457972619	0.0430259536629139	0.0248832291213201	0.359513102235307	NV_blup_AR1_2012
7B	Cluster_3090|Contig10|original@839	80.7	NA	NA	NA	NA	NA	NA	NA	NA	NV_blup_AR1_2012
4B	Cluster_3091|Contig3|complementarySeq@388	89.6	4B	101419350	0.0159758292602036	1.67680704818449	-0.141185780311916	0.194461555653669	0.167823667982792	1.79653658958375	NV_blup_AR1_2012
4B	Cluster_3091|Contig4|likelySeq@1283	89.6	4A	6775252	NA	NA	NA	NA	NA	NA	NV_blup_AR1_2012
4B	Cluster_3092|Contig9|original@1379	94.2	4A	71858805	NA	NA	NA	NA	NA	NA	NV_blup_AR1_2012
7B	Cluster_3094|Contig2|original@257	67.6	7B	91356205	NA	NA	NA	NA	NA	NA	NV_blup_AR1_2012
1B	Cluster_3095|Contig2|original@1299	80.8	1B	149493445	0.687485745029379	0.0475139871155674	-0.0270180504004756	0.0482790951121317	0.0376485727563037	0.162736302471174	NV_blup_AR1_2012
2A	Cluster_3098|Contig1|complementarySeq@527	136.4	NA	NA	0.718779485958524	0.0380760326254236	0.0041310416625649	-0.0136304935368937	0.00888076759972929	0.14340432619599	NV_blup_AR1_2012
1A	Cluster_31|Contig1|original@914	51.6	NA	NA	0.754928968454625	0.0286145787608295	0.00539303962327486	0.0411437523733939	0.0178753563750595	0.12209390937668	NV_blup_AR1_2012
7B	Cluster_310|Contig10|original@209	187.5	7A	172836416	NA	NA	NA	NA	NA	NA	NV_blup_AR1_2012
7B	Cluster_310|Contig4|original@996	187.5	7B	240028974	NA	NA	NA	NA	NA	NA	NV_blup_AR1_2012
7B	Cluster_310|Contig6|original@512	187.5	7B	240028974	NA	NA	NA	NA	NA	NA	NV_blup_AR1_2012
7A	Cluster_3108|Contig3|original@1922	6.4	7A	1146409	0.733918092656255	0.0339309056180837	0.0191944501321216	0.0171040684379207	0.00104519084710048	0.13435240587726	NV_blup_AR1_2012
1B	Cluster_3109|Contig2|complementarySeq@779	57	1B	106821254	0.998963959038361	4.95299651646457e-07	-0.0644709157139838	0.062414437616706	0.0634426766653449	0.000450180115474151	NV_blup_AR1_2012
2B	Cluster_311|Contig1|original@220	215.3	NA	NA	NA	NA	NA	NA	NA	NA	NV_blup_AR1_2012
2B	Cluster_311|Contig3|original@207	214.6	NA	NA	NA	NA	NA	NA	NA	NA	NV_blup_AR1_2012
2B	Cluster_311|Contig4|original@254	214.6	NA	NA	NA	NA	NA	NA	NA	NA	NV_blup_AR1_2012
6A	Cluster_3120|Contig3|likelySeq@192	104.1	6A	166843655	0.449722770066634	0.167558881713554	-0.0136435844825529	0.029730574664242	0.0216870795733975	0.34705512296365	NV_blup_AR1_2012
7B	Cluster_3121|Contig1|complementarySeq@552	82.3	7B	106363968	0.0314693024644902	1.34103327789232	-0.168155145565453	0.157749079104774	0.162952112335114	1.5021128833715	NV_blup_AR1_2012
5B	Cluster_3129|Contig2|original@1007	21.7	NA	NA	NA	NA	NA	NA	NA	NA	NV_blup_AR1_2012
5A	Cluster_3139|Contig2|original@1762	72.6	NA	NA	0.253591208902551	0.381428842496421	0.0642085093272409	-0.0466118404839776	0.0554101749056093	0.595865805960999	NV_blup_AR1_2012
6B	Cluster_3149|Contig1|complementarySeq@265	96.7	6A	86315058	NA	NA	NA	NA	NA	NA	NV_blup_AR1_2012
5A	Cluster_3157|Contig2|original@489	151.4	5A	87286259	0.913711777833751	0.00344905714646437	0.0186690392793885	0.00879402826623972	0.00493750550657438	0.0391907769540069	NV_blup_AR1_2012
5B	Cluster_316|Contig5|complementarySeq@3765	62.2	5B	146987529	NA	NA	NA	NA	NA	NA	NV_blup_AR1_2012
2B	Cluster_3166|Contig2|complementarySeq@603	144.9	2B	245483835	0.3221297729036	0.287139999888854	-0.0252092723220884	0.0244203992827943	0.0248148358024413	0.491969133577741	NV_blup_AR1_2012
3B	Cluster_3167|Contig3|original@445	1.20000000000005	3B	333038504	0.117750909327429	0.713691916649003	-0.0725602720840433	0.101711616925171	0.087135944504607	0.929035730361617	NV_blup_AR1_2012
7A	Cluster_3168|Contig4|original@1054	149.3	NA	NA	0.94579402678095	0.00135791096317052	-0.0737591445461455	0.0618582827773698	0.0678087136617576	0.0242034331248476	NV_blup_AR1_2012
7B	Cluster_3178|Contig2|original@1286	79.6	7A	68794573	0.117294886287171	0.715455665028641	-0.136797915005063	0.145346523228279	0.141072219116671	0.930720921436682	NV_blup_AR1_2012
5A	Cluster_3179|Contig1|complementarySeq@834	93	5B	165538090	NA	NA	NA	NA	NA	NA	NV_blup_AR1_2012
5B	Cluster_3179|Contig1|likelySeq@1025	72.6	5B	165538090	0.612829626605039	0.0751682067717014	-0.00577556886952287	0.0236181574172184	0.0146968631433706	0.212660247357065	NV_blup_AR1_2012
5A	Cluster_318|Contig5|original@1678	216.3	NA	NA	0.982977082884342	0.000133735657857263	-0.00691374380384036	0.0335933712601278	0.0202535575319841	0.00745660718606376	NV_blup_AR1_2012
4A	Cluster_3180|Contig7|original@511	67.3	4A	121389581	0.0334248134443928	1.3114911439832	-0.170905795678283	0.187068477437019	0.178987136557651	1.47593100800904	NV_blup_AR1_2012
2B	Cluster_32|Contig1|original@376	98.7	2B	31016595	0.763446173357968	0.0266006024645007	0.0156182774400908	0.00985131758499099	0.00288347992754989	0.117221577386442	NV_blup_AR1_2012
2A	Cluster_3203|Contig2|original@603	110.8	2A	138107697	0.642786311467932	0.0631528882891185	0.022426141650447	-0.0263112088735194	0.0243686752619832	0.191933380379822	NV_blup_AR1_2012
7B	Cluster_3204|Contig2|original@582	5.79999999999998	7B	898856	NA	NA	NA	NA	NA	NA	NV_blup_AR1_2012
6A	Cluster_32080|Contig1|original@75	3.39999999999998	6A	1536333	NA	NA	NA	NA	NA	NA	NV_blup_AR1_2012
2A	Cluster_3209|Contig2|original@780	172.2	NA	NA	NA	NA	NA	NA	NA	NA	NV_blup_AR1_2012
6B	Cluster_3214|Contig1|complementarySeq@94	78.3	6A	131201777	0.442886557845089	0.172665131864518	0.0537916362729348	-0.0295935561301865	0.0416925962015606	0.353707500889987	NV_blup_AR1_2012
2A	Cluster_3221|Contig1|complementarySeq@467	146.6	2A	212490589	0.619861209573435	0.0722313310476416	-0.00829240286861626	0.0378771406827168	0.0230847717756665	0.207705540604897	NV_blup_AR1_2012
1A	Cluster_3223|Contig1|original@348	127.7	NA	NA	NA	NA	NA	NA	NA	NA	NV_blup_AR1_2012
1A	Cluster_3235|Contig3|original@3725	64.8	1A	149104721	0.92963415094002	0.00229063605705882	-0.0108076919738987	0.0347434901984736	0.0227755910861861	0.0316879304653906	NV_blup_AR1_2012
7A	Cluster_3241|Contig2|original@152	187.2	7A	146866724	0.16501597617974	0.56307535630082	0.0490939068549391	-0.0633545549277111	0.0562242308913251	0.782474007114457	NV_blup_AR1_2012
6B	Cluster_3246|Contig1|likelySeq@809	91.6	6B	80328260	0.108920693187977	0.74924730366724	0.0883371851167322	-0.0666599663637024	0.0774985757402173	0.962889603406667	NV_blup_AR1_2012
4B	Cluster_325|Contig2|complementarySeq@1882	113.9	NA	NA	NA	NA	NA	NA	NA	NA	NV_blup_AR1_2012
4B	Cluster_325|Contig2|likelySeq@1896	113.3	4A	44313201	0.468529508667138	0.154116133366999	-0.0948120991081558	0.117771601878559	0.106291850493357	0.329263051419255	NV_blup_AR1_2012
4A	Cluster_3250|Contig2|likelySeq@1257	59.3	NA	NA	0.0675624901138408	0.971982356823165	-0.170560650655402	0.166967050690376	0.168763850672889	1.17029435225125	NV_blup_AR1_2012
3B	Cluster_3252|Contig3|original@54	182.1	NA	NA	0.369350008761863	0.23616754426566	-0.0569226882228991	0.075172822263729	0.0660477552433141	0.432561886340493	NV_blup_AR1_2012
3B	Cluster_3252|Contig4|original@1203	182.1	3B	662363524	NA	NA	NA	NA	NA	NA	NV_blup_AR1_2012
5B	Cluster_3253|Contig3|original@144	182.3	5B	223984745	0.662179661174507	0.0560435870956267	0.0529402564770752	0.00472856532231458	0.0241058455773803	0.179024162719154	NV_blup_AR1_2012
5A	Cluster_3258|Contig1|original@792	115.9	5A	74365023	NA	NA	NA	NA	NA	NA	NV_blup_AR1_2012
4B	Cluster_326|Contig1|complementarySeq@1649	57.3	4B	11138752	0.979565979379635	0.000192715084714623	-0.0458062702451434	0.0803091336799467	0.063057701962545	0.00896630646306658	NV_blup_AR1_2012
4B	Cluster_326|Contig3|complementarySeq@273	57.3	4B	11138752	NA	NA	NA	NA	NA	NA	NV_blup_AR1_2012
4B	Cluster_326|Contig3|complementarySeq@502	57.3	4B	11138752	0.726079922591783	0.0360436472811348	-0.0494116470629517	0.0862323326707334	0.0678219898668425	0.139015572095791	NV_blup_AR1_2012
5B	Cluster_32636|Contig1|less_than_5_individuals|original@85	82.9	5B	154819636	0.809774647283826	0.0170189477767651	-0.00266292938518241	0.00769498511051443	0.00517895724784842	0.0916358244027435	NV_blup_AR1_2012
4B	Cluster_3268|Contig1|original@407	181.3	4B	311987671	0.700849658368917	0.043337213938718	0.0121239906335658	0.0140734389397622	0.000974724153098219	0.154375134020989	NV_blup_AR1_2012
3B	Cluster_3269|Contig2|original@663	178.2	3B	650820675	0.579869248743904	0.0899408223946095	-0.0432406516691091	0.0557799663313511	0.0495103090002301	0.236669921869041	NV_blup_AR1_2012
4B	Cluster_3271|Contig1|likelySeq@945	89.6	NA	NA	0.0502405636730271	1.11355168737891	-0.141614469475468	0.197158851240592	0.16938666035803	1.29894549668503	NV_blup_AR1_2012
4B	Cluster_3271|Contig2|likelySeq@489	89.6	4B	120032646	0.0422357005593216	1.19744897788297	-0.141614469475468	0.197158851240592	0.16938666035803	1.37432029782266	NV_blup_AR1_2012
4A	Cluster_3273|Contig1|original@263	112.3	NA	NA	0.233166794501948	0.415824643692893	-0.0723879139212182	0.106623833105751	0.0895058735134845	0.632333297786847	NV_blup_AR1_2012
2A	Cluster_3277|Contig4|original@1090	190	NA	NA	0.695561890461792	0.0449633915991808	-0.0572979324640999	0.0971523351428727	0.0772251338034863	0.157664220826237	NV_blup_AR1_2012
4B	Cluster_3278|Contig1|complementarySeq@955	64	NA	NA	NA	NA	NA	NA	NA	NA	NV_blup_AR1_2012
4B	Cluster_3278|Contig2|original@188	64	NA	NA	0.466677450425286	0.155401813452566	-0.0639009551797279	0.128889294326891	0.0963951247533094	0.330983183456956	NV_blup_AR1_2012
7B	Cluster_328|Contig2|likelySeq@417	87.2	7B	171544158	NA	NA	NA	NA	NA	NA	NV_blup_AR1_2012
2B	Cluster_3284|Contig1|likelySeq@298	102.3	2B	34426844	0.683057458364341	0.0489472478776337	0.0337629560203274	0.000418574460132044	0.0166721907800977	0.165542762202813	NV_blup_AR1_2012
2A	Cluster_3284|Contig2|original@339	83.7	2A	138525268	0.654303041453177	0.0588696427532264	0.00855491762175925	0.020595024754472	0.00602005356635639	0.184221060928503	NV_blup_AR1_2012
7A	Cluster_3286|Contig1|complementarySeq@2152	105.9	7A	31354887	NA	NA	NA	NA	NA	NA	NV_blup_AR1_2012
7A	Cluster_3286|Contig1|likelySeq@2152	105.9	7A	31354887	0.453888873588845	0.164505665170419	-0.104010619520673	0.15879274833371	0.131401683927192	0.343050463210431	NV_blup_AR1_2012
1B	Cluster_3289|Contig15|original@544	129.9	3A	44626868	NA	NA	NA	NA	NA	NA	NV_blup_AR1_2012
6B	Cluster_329|Contig3|original@81	70.6	6B	136524418	0.363441578620158	0.242048561622082	0.0527939196331774	-0.0174179261086425	0.03510592287091	0.439565389817317	NV_blup_AR1_2012
7A	Cluster_3293|Contig1|original@1440	119.4	7B	111143504	0.00313376197647829	2.49974855154606	-0.154598573713153	0.180287846023051	0.167443209868102	2.50393399326237	NV_blup_AR1_2012
6B	Cluster_33|Contig1|original@2037	89.6	6B	117316433	0.104993677083221	0.766083332112105	0.0924401828238056	-0.0645339793073075	0.0784870810655565	0.978836854173393	NV_blup_AR1_2012
6A	Cluster_3303|Contig1|original@56	113.9	4B	160635208	0.722694281777763	0.0369783869265133	0.00334274634420551	0.00569162251857022	0.00117443808718235	0.141045381565637	NV_blup_AR1_2012
6A	Cluster_3303|Contig1|original@79	113.7	4B	160635208	NA	NA	NA	NA	NA	NA	NV_blup_AR1_2012
2B	Cluster_331|Contig1|original@298	91.9	2B	29395729	NA	NA	NA	NA	NA	NA	NV_blup_AR1_2012
2B	Cluster_331|Contig2|original@317	91.9	2B	29395729	NA	NA	NA	NA	NA	NA	NV_blup_AR1_2012
2B	Cluster_331|Contig3|original@286	91.9	2B	29395729	NA	NA	NA	NA	NA	NA	NV_blup_AR1_2012
2B	Cluster_331|Contig4|original@1226	91.9	2B	29395729	NA	NA	NA	NA	NA	NA	NV_blup_AR1_2012
4A	Cluster_3311|Contig2|original@119	228.4	NA	NA	NA	NA	NA	NA	NA	NA	NV_blup_AR1_2012
5A	Cluster_3318|Contig3|original@365	91.7	NA	NA	NA	NA	NA	NA	NA	NA	NV_blup_AR1_2012
3A	Cluster_3321|Contig1|complementarySeq@2761	72.2	3A	19643880	0.960408185391113	0.000723899497139148	-0.0243957180762522	0.0600352046375702	0.0422154613569112	0.0175441471832694	NV_blup_AR1_2012
2A	Cluster_3322|Contig2|original@392	92.7	2A	147150127	0.892907629720615	0.00532388186459814	0.0349735956068364	-0.0272006330303871	0.0310871143186118	0.0491934660582949	NV_blup_AR1_2012
2A	Cluster_3325|Contig1|likelySeq@1307	93.7	2A	164767203	NA	NA	NA	NA	NA	NA	NV_blup_AR1_2012
3A	Cluster_3325|Contig2|original@267	47.6	3A	7324042	0.190600585783777	0.500680939007926	-0.0449323357579349	0.0809801899015525	0.0629562628297437	0.719875768953354	NV_blup_AR1_2012
5A	Cluster_3328|Contig3|original@677	0	NA	NA	0.300822431584996	0.31349713777937	-0.0329837751155855	0.0607829468200591	0.0468833609678223	0.521689782607125	NV_blup_AR1_2012
6A	Cluster_3332|Contig1|original@418	138.8	6B	183964117	0.506948751469055	0.129193239034027	-0.0403242548493671	0.0876382712398172	0.0639812630445922	0.295035942203466	NV_blup_AR1_2012
6A	Cluster_3332|Contig2|original@271	138.8	6A	196017185	NA	NA	NA	NA	NA	NA	NV_blup_AR1_2012
2A	Cluster_334|Contig2|likelySeq@204	97.4	2A	112230308	NA	NA	NA	NA	NA	NA	NV_blup_AR1_2012
4B	Cluster_3346|Contig2|original@171	31.5	NA	NA	0.435692247851275	0.17817124093169	0.0264409671664861	0.00265991431096285	0.0118905264277616	0.360820167274174	NV_blup_AR1_2012
6B	Cluster_3347|Contig1|original@382	162.9	6B	191581158	0.257653325671748	0.374989254325057	-0.0548089139486867	0.0830185978354165	0.0689137558920516	0.588964247491409	NV_blup_AR1_2012
6A	Cluster_3351|Contig1|original@585	80.1	6A	77038718	NA	NA	NA	NA	NA	NA	NV_blup_AR1_2012
6A	Cluster_3351|Contig5|original@3149	80.1	6A	77038718	NA	NA	NA	NA	NA	NA	NV_blup_AR1_2012
6B	Cluster_3352|Contig6|original@266	2.9	NA	NA	0.041249704285215	1.20891610931996	-0.0635276017852959	0.17731703764052	0.120422319712908	1.38457916051429	NV_blup_AR1_2012
5A	Cluster_3359|Contig1|original@576	247.8	5A	124679019	NA	NA	NA	NA	NA	NA	NV_blup_AR1_2012
5B	Cluster_3365|Contig1|complementarySeq@284	184.3	5B	225008163	0.545440883693386	0.107268483092919	0.0571368220078867	0.000485736923726011	0.0283255425420804	0.263252312494529	NV_blup_AR1_2012
3B	Cluster_3386|Contig2|original@1277	115.5	3B	430137706	0.588838368085754	0.0857521071244606	-0.0316026551454937	0.0378457699038598	0.0347242125246768	0.230003899579119	NV_blup_AR1_2012
5A	Cluster_3397|Contig1|complementarySeq@200	0	NA	NA	0.623993381852915	0.070539329810962	-0.0399524718913003	0.0334379320598366	0.0366952019755684	0.204820016471424	NV_blup_AR1_2012
5A	Cluster_3397|Contig1|likelySeq@200	0	NA	NA	0.999194737497528	2.99218903342932e-07	-0.0225117555987106	0.0294111627196604	0.0259614591591855	0.000349861945573474	NV_blup_AR1_2012
5A	Cluster_340|Contig1|likelySeq@1257	216.3	5B	222566555	NA	NA	NA	NA	NA	NA	NV_blup_AR1_2012
5A	Cluster_340|Contig2|complementarySeq@1088	216.1	5A	109590066	NA	NA	NA	NA	NA	NA	NV_blup_AR1_2012
5A	Cluster_340|Contig4|likelySeq@1263	216.3	5A	109590066	NA	NA	NA	NA	NA	NA	NV_blup_AR1_2012
5A	Cluster_340|Contig5|complementarySeq@1339	216.3	5A	109590066	NA	NA	NA	NA	NA	NA	NV_blup_AR1_2012
2A	Cluster_3401|Contig1|original@170	123.9	2B	187159080	NA	NA	NA	NA	NA	NA	NV_blup_AR1_2012
2A	Cluster_3401|Contig4|original@3016	123.9	NA	NA	NA	NA	NA	NA	NA	NA	NV_blup_AR1_2012
4A	Cluster_3406|Contig1|likelySeq@332	90.2	NA	NA	0.916493546282032	0.00322946309215175	-0.0591887631875561	0.0778438866971952	0.0685163249423757	0.0378705888839465	NV_blup_AR1_2012
2B	Cluster_3418|Contig2|original@569	133.4	2B	208566864	0.3630105545675	0.2424827415717	-0.0191044502266442	0.0399376608349884	0.0295210555308163	0.440080747625632	NV_blup_AR1_2012
2B	Cluster_342|Contig2|original@723	171.6	2B	248128212	NA	NA	NA	NA	NA	NA	NV_blup_AR1_2012
3A	Cluster_3425|Contig2|complementarySeq@1496	80.5	3A	103850378	0.225244984925526	0.430155542438492	-0.0492721301183151	0.0634115209628701	0.0563418255405926	0.647344869798031	NV_blup_AR1_2012
3B	Cluster_3425|Contig2|likelySeq@1501	101.6	3B	31742282	0.29925781012812	0.315527062766219	-0.0439588155349575	0.0482931620315586	0.046125988783258	0.523954506414337	NV_blup_AR1_2012
3B	Cluster_3428|Contig1|original@85	182.1	3B	666443684	NA	NA	NA	NA	NA	NA	NV_blup_AR1_2012
5A	Cluster_343|Contig2|complementarySeq@195	262.8	NA	NA	NA	NA	NA	NA	NA	NA	NV_blup_AR1_2012
5A	Cluster_343|Contig2|likelySeq@195	262.8	NA	NA	NA	NA	NA	NA	NA	NA	NV_blup_AR1_2012
5A	Cluster_343|Contig2|likelySeq@420	262.8	NA	NA	0.346537300165194	0.25962393585276	-0.0338090354406455	0.0688829949411658	0.0513460151909056	0.460250012469004	NV_blup_AR1_2012
5A	Cluster_343|Contig5|original@268	262.8	NA	NA	NA	NA	NA	NA	NA	NA	NV_blup_AR1_2012
5A	Cluster_343|Contig5|original@476	262.8	NA	NA	0.383590389002513	0.222515781860717	-0.0359098050760196	0.0670855360819739	0.0514976705789967	0.416132282772136	NV_blup_AR1_2012
5B	Cluster_343|Contig6|original@186	219.3	5B	252492340	NA	NA	NA	NA	NA	NA	NV_blup_AR1_2012
4B	Cluster_3430|Contig1|original@644	89.6	NA	NA	0.0136688651120347	1.75480624628206	-0.141614469475468	0.197158851240592	0.16938666035803	1.86426754220185	NV_blup_AR1_2012
4B	Cluster_3430|Contig3|original@796	89.6	4B	104701069	0.0111774466556513	1.8557719564059	-0.141614469475468	0.197158851240592	0.16938666035803	1.9516573941248	NV_blup_AR1_2012
4B	Cluster_3430|Contig6|original@4409	89.2	4B	104701069	0.0111774466556513	1.8557719564059	-0.141614469475468	0.197158851240592	0.16938666035803	1.9516573941248	NV_blup_AR1_2012
1B	Cluster_3434|Contig3|original@138	11	1B	3720074	0.0695601704673519	0.958181782728493	-0.0864253603737482	0.0992840944663334	0.0928547274200408	1.157639362366	NV_blup_AR1_2012
7B	Cluster_3436|Contig5|complementarySeq@97	95.3	NA	NA	0.0211739760566871	1.53657170567123	-0.145474946749922	0.145496978410016	0.145485962579969	1.67419758235181	NV_blup_AR1_2012
2A	Cluster_3438|Contig1|original@1563	112.7	NA	NA	NA	NA	NA	NA	NA	NA	NV_blup_AR1_2012
2A	Cluster_3438|Contig1|original@546	112.7	NA	NA	0.745977017648665	0.0308185353691809	0.0177769223663871	-0.0182254150884307	0.0180011687274089	0.127274552235261	NV_blup_AR1_2012
2A	Cluster_3438|Contig3|original@1023	116	NA	NA	0.654712218962911	0.0587207845205926	0.0194684813679052	-0.0182254150884307	0.0188469482281679	0.183949553718835	NV_blup_AR1_2012
2A	Cluster_3438|Contig4|original@1272	112.7	NA	NA	0.745977017648665	0.0308185353691809	0.0189456633278582	-0.0182254150884307	0.0185855392081445	0.127274552235261	NV_blup_AR1_2012
2B	Cluster_3438|Contig5|original@894	144.9	NA	NA	0.215231417037927	0.449153935478586	-0.0367744046191396	0.0398899787517117	0.0383321916854256	0.667094335002187	NV_blup_AR1_2012
2B	Cluster_3438|Contig6|original@638	144.9	NA	NA	0.215231417037927	0.449153935478586	-0.0367744046191396	0.0398899787517117	0.0383321916854256	0.667094335002187	NV_blup_AR1_2012
7A	Cluster_3440|Contig1|original@732	6.2	7A	495362	0.646520180404559	0.0617443045907414	0.0191944501321216	0.0171040684379207	0.00104519084710048	0.189417914555346	NV_blup_AR1_2012
6B	Cluster_3445|Contig1|complementarySeq@701	73.5	6B	129450360	0.553056177527677	0.103258951948661	0.0381721151074313	-0.00365329024212722	0.0209127026747793	0.257230752327989	NV_blup_AR1_2012
5A	Cluster_3449|Contig1|complementarySeq@286	207.8	5A	105266302	NA	NA	NA	NA	NA	NA	NV_blup_AR1_2012
6A	Cluster_3450|Contig2|original@355	111	6A	187108892	0.692686477443554	0.0458621818987091	0.0131055794948614	-0.00554110669897053	0.00932334309691596	0.159463290534042	NV_blup_AR1_2012
7B	Cluster_3456|Contig2|original@1392	161.1	NA	NA	NA	NA	NA	NA	NA	NA	NV_blup_AR1_2012
7A	Cluster_3456|Contig3|original@1430	228.7	NA	NA	0.696914943727057	0.0445440000697878	0.0336139624234042	-0.0435780592076016	0.0385960108155029	0.156820222940831	NV_blup_AR1_2012
7A	Cluster_3459|Contig1|complementarySeq@457	240.7	7A	170953435	0.997436925826725	3.03136168914485e-06	0.0381487192545821	-0.0123461798714994	0.0252474495630408	0.00111455792842572	NV_blup_AR1_2012
2B	Cluster_3460|Contig2|original@336	125.7	2B	72779810	NA	NA	NA	NA	NA	NA	NV_blup_AR1_2012
2A	Cluster_347|Contig2|likelySeq@2294	112.7	NA	NA	NA	NA	NA	NA	NA	NA	NV_blup_AR1_2012
2A	Cluster_347|Contig2|likelySeq@765	112.7	NA	NA	0.796742923204696	0.0194841649630253	0.0218574205488358	-0.0263856077057539	0.0241215141272948	0.0986817853086372	NV_blup_AR1_2012
3B	Cluster_3475|Contig2|original@1810	92.6	3B	155161295	NA	NA	NA	NA	NA	NA	NV_blup_AR1_2012
5B	Cluster_3481|Contig3|original@1333	56.5	5A	44855447	NA	NA	NA	NA	NA	NA	NV_blup_AR1_2012
3A	Cluster_3491|Contig1|original@468	97.2	3A	146804071	0.0947530009329544	0.813416788783098	-0.00620791160386451	0.031573775293159	0.0188908434485118	1.02340702655267	NV_blup_AR1_2012
3A	Cluster_3491|Contig3|original@423	97.2	3A	146804071	0.152368150483496	0.598130780152964	-0.00620791160386451	0.031573775293159	0.0188908434485118	0.817105804091085	NV_blup_AR1_2012
4B	Cluster_3493|Contig1|original@109	80.5	4B	197704789	NA	NA	NA	NA	NA	NA	NV_blup_AR1_2012
4A	Cluster_3499|Contig2|original@1401	94.9	4A	150869579	NA	NA	NA	NA	NA	NA	NV_blup_AR1_2012
4A	Cluster_3499|Contig3|original@2437	94.9	4B	110926105	NA	NA	NA	NA	NA	NA	NV_blup_AR1_2012
1B	Cluster_3509|Contig1|complementarySeq@291	26.7	1B	10398408	0.837296795432248	0.0123862493298985	-0.0344843792606502	0.0512555665181068	0.0428699728893785	0.0771205709543185	NV_blup_AR1_2012
6A	Cluster_351|Contig1|complementarySeq@746	161.1	NA	NA	0.460858135354299	0.159494948267992	-0.0170132871072141	0.0528150745940003	0.0349141808506072	0.336432741670236	NV_blup_AR1_2012
6A	Cluster_351|Contig1|likelySeq@746	161.1	NA	NA	0.350647273114242	0.255245111908534	-0.0162369229646767	0.0555861768646233	0.03591154991465	0.455129534138768	NV_blup_AR1_2012
6A	Cluster_351|Contig3|complementarySeq@469	161.1	6B	194239418	NA	NA	NA	NA	NA	NA	NV_blup_AR1_2012
5B	Cluster_3519|Contig4|original@1240	189.3	5B	228866341	NA	NA	NA	NA	NA	NA	NV_blup_AR1_2012
3B	Cluster_3521|Contig1|original@663	162.9	3B	627069158	0.257216420463472	0.375675881258408	-0.0457132454091868	0.0523681752329356	0.0490407103210612	0.589701309896171	NV_blup_AR1_2012
4B	Cluster_3524|Contig14|original@1142	148.7	NA	NA	NA	NA	NA	NA	NA	NA	NV_blup_AR1_2012
4B	Cluster_3524|Contig19|original@718	148.7	NA	NA	NA	NA	NA	NA	NA	NA	NV_blup_AR1_2012
2B	Cluster_3526|Contig2|original@3975	288.4	2B	344156332	0.775622442126494	0.0238597742018819	0.0167190798127362	0.0100818379942619	0.00331862090923714	0.110349633385631	NV_blup_AR1_2012
3B	Cluster_3527|Contig1|original@773	20	3B	18091995	NA	NA	NA	NA	NA	NA	NV_blup_AR1_2012
3A	Cluster_3527|Contig3|original@116	7.39999999999998	NA	NA	NA	NA	NA	NA	NA	NA	NV_blup_AR1_2012
3B	Cluster_3527|Contig5|original@625	20	3B	18091995	NA	NA	NA	NA	NA	NA	NV_blup_AR1_2012
6A	Cluster_3540|Contig2|original@443	79.8	6B	78717252	0.816868742456426	0.0157509201507428	0.00660226963465254	0.0164054103188456	0.00490157034209653	0.0878477219332883	NV_blup_AR1_2012
5B	Cluster_3542|Contig1|original@428	66.9	5B	102855011	0.106514714022349	0.759482267047317	-0.0271923699872492	-0.00268201397833038	0.0122551780044594	0.972590394316156	NV_blup_AR1_2012
5B	Cluster_3543|Contig1|original@689	201.4	5B	236448878	NA	NA	NA	NA	NA	NA	NV_blup_AR1_2012
3A	Cluster_3545|Contig1|likelySeq@1458	128.3	NA	NA	0.441487785319109	0.173724917505209	-0.0430097100918292	0.0744582285952053	0.0587339693435172	0.355081307583338	NV_blup_AR1_2012
2B	Cluster_3546|Contig1|original@223	260.9	2B	330812174	NA	NA	NA	NA	NA	NA	NV_blup_AR1_2012
2B	Cluster_3546|Contig3|original@211	260.9	2B	330812174	NA	NA	NA	NA	NA	NA	NV_blup_AR1_2012
3A	Cluster_3547|Contig2|original@435	25.4	3A	6318087	0.130485193635339	0.667262022821578	-0.0383148120629841	0.10198522002917	0.0701500160460769	0.884438765622903	NV_blup_AR1_2012
3B	Cluster_3549|Contig1|complementarySeq@191	115.6	NA	NA	0.990566876978176	4.10624616571678e-05	-0.0198708279123198	0.0347372150472044	0.0273040214797621	0.00411619824545439	NV_blup_AR1_2012
2B	Cluster_3552|Contig1|likelySeq@257	242.9	2A	244570235	0.066262855874264	0.981194786066338	-0.0781584233293978	0.10788163084758	0.0930200270884891	1.17872985031784	NV_blup_AR1_2012
6B	Cluster_3553|Contig1|complementarySeq@897	110.6	NA	NA	0.821161607529216	0.0150086757882641	-0.0282751476751807	0.0320408924264996	0.0301580200508402	0.0855713637680559	NV_blup_AR1_2012
1A	Cluster_3568|Contig2|original@237	74.8	NA	NA	0.791240631926642	0.0205784288211223	-0.0268243482183415	0.0510054059033817	0.0389148770608616	0.101691418872409	NV_blup_AR1_2012
5B	Cluster_3569|Contig1|complementarySeq@2568	64.5	5B	109404599	0.398588180879684	0.208890782304557	0.0402085076958607	0.00567527914759288	0.0172666142741339	0.399475583344603	NV_blup_AR1_2012
3A	Cluster_357|Contig4|original@3680	90.1	3B	461756422	NA	NA	NA	NA	NA	NA	NV_blup_AR1_2012
1B	Cluster_35727|Contig1|original@285	59.2	1B	158133709	0.872854037427249	0.00752294017151341	-0.0681112561976521	0.0670554946096467	0.0675833754036494	0.0590583748967862	NV_blup_AR1_2012
6B	Cluster_35968|Contig1|less_than_5_individuals|original@264	84.7	NA	NA	0.176132766993225	0.534691706310578	0.0551121698120483	-0.0395166791058126	0.0473144244589305	0.754159842212332	NV_blup_AR1_2012
4A	Cluster_35985|Contig1|original@352	102.2	NA	NA	0.899221004777351	0.00471143172369098	-0.0744109710779838	0.104728566560093	0.0895697688190386	0.0461335570326281	NV_blup_AR1_2012
6A	Cluster_3605|Contig6|original@1213	15.8	NA	NA	0.221101414476182	0.437893026657113	-0.0338002238503147	0.0661198381560371	0.0499600310031759	0.655408479052965	NV_blup_AR1_2012
2B	Cluster_3607|Contig1|original@187	139.4	2A	197268779	0.862782991062543	0.00877419646607197	0.00370061478859102	0.0135957061139247	0.00494754566266682	0.0640984251834155	NV_blup_AR1_2012
4A	Cluster_3609|Contig1|original@459	168.5	NA	NA	0.778816004526314	0.0231675575021303	0.0452853342633728	-0.00262392458303705	0.0239546294232049	0.108565132388208	NV_blup_AR1_2012
7B	Cluster_3623|Contig2|original@924	57.9	7B	142360162	4.78194186807016e-06	5.78997247150134	-0.218738852905669	0.257827778303882	0.238283315604776	5.32039570771205	NV_blup_AR1_2012
1A	Cluster_3624|Contig8|original@1271	105.3	1A	210419607	NA	NA	NA	NA	NA	NA	NV_blup_AR1_2012
1B	Cluster_3624|Contig9|original@523	121.3	1A	210419607	NA	NA	NA	NA	NA	NA	NV_blup_AR1_2012
7B	Cluster_3627|Contig1|complementarySeq@440	82.8	7A	110384125	0.0329927905184359	1.3178610790088	-0.16092365089	0.155160466495914	0.158042058692957	1.48158095042902	NV_blup_AR1_2012
3A	Cluster_363|Contig7|original@163	80.5	NA	NA	0.297240600908844	0.318164285001761	-0.0499933694190781	0.0645321787481457	0.0572627740836119	0.52689186938534	NV_blup_AR1_2012
5A	Cluster_3630|Contig1|original@1092	223.4	5A	112233199	NA	NA	NA	NA	NA	NA	NV_blup_AR1_2012
1B	Cluster_36314|Contig1|less_than_5_individuals|original@140	120	1B	238192252	NA	NA	NA	NA	NA	NA	NV_blup_AR1_2012
3A	Cluster_3633|Contig2|original@1317	17.7	3A	3331999	0.392640570014092	0.214205082439237	-0.0212778468156293	0.0630376385062504	0.0421577426609399	0.406004828467671	NV_blup_AR1_2012
7B	Cluster_364|Contig2|original@398	31.3	7B	8041381	0.00740369651558339	2.0634195237912	-0.149373769440548	0.135314547514908	0.142344158477728	2.13055139168963	NV_blup_AR1_2012
1B	Cluster_3642|Contig3|original@2076	62.8	1B	33198879	0.414927460543115	0.194863639324006	-0.0756273069330484	0.0746915008628404	0.0751594038979444	0.382027821937243	NV_blup_AR1_2012
5B	Cluster_3648|Contig3|original@203	262.6	5B	272799372	0.802227089640964	0.0184251512830035	0.0588610564996353	-0.00960857556188568	0.0342348160307605	0.0957026768308784	NV_blup_AR1_2012
3B	Cluster_3668|Contig1|likelySeq@785	83.7	3B	108355832	0.959775857958445	0.0007472267835289	-0.00437953401500656	0.0168049320897181	0.0105922330523623	0.0178301784370354	NV_blup_AR1_2012
1A	Cluster_3674|Contig1|likelySeq@604	69.8	1A	110014240	NA	NA	NA	NA	NA	NA	NV_blup_AR1_2012
7A	Cluster_3678|Contig1|original@538	29.8	7A	8778996	0.698256237835749	0.0441304831587353	0.0549422277709958	-0.00882381662688696	0.0318830221989414	0.155985175862483	NV_blup_AR1_2012
1B	Cluster_368|Contig2|original@1619	228.1	1B	289755028	0.893313991567013	0.00528331509551559	-0.00422316284821192	0.0416942703748435	0.0229587166115277	0.048995863802799	NV_blup_AR1_2012
3A	Cluster_3683|Contig2|likelySeq@404	171	3A	168859038	NA	NA	NA	NA	NA	NA	NV_blup_AR1_2012
1A	Cluster_369|Contig9|original@4392	58.9	1B	102891658	NA	NA	NA	NA	NA	NA	NV_blup_AR1_2012
1B	Cluster_3693|Contig1|likelySeq@2213	146	1B	255259106	0.399994655802572	0.207650709142271	-0.0616437842295681	0.0835797325648348	0.0726117583972014	0.397945811099432	NV_blup_AR1_2012
1A	Cluster_3694|Contig4|original@492	72.3	1A	95206521	0.448631045668039	0.168366257883326	-0.0503328023203729	0.0968223465195791	0.073577574419976	0.348110676148082	NV_blup_AR1_2012
6A	Cluster_3696|Contig2|complementarySeq@904	111.8	6A	188749516	0.834684042827528	0.0127930699478804	0.00719469005796041	0.00341664818631316	0.00188902093582362	0.0784778890963309	NV_blup_AR1_2012
5A	Cluster_3698|Contig1|original@308	317.6	NA	NA	NA	NA	NA	NA	NA	NA	NV_blup_AR1_2012
4B	Cluster_3698|Contig2|original@893	191.2	NA	NA	0.101336399914312	0.782390036571722	-0.0505904789610341	0.0829362304265711	0.0667633546938026	0.994234528554534	NV_blup_AR1_2012
4B	Cluster_3699|Contig1|complementarySeq@601	94.2	4A	97979856	0.0142653624380987	1.73342031762828	-0.138089382535308	0.205385242329336	0.171737312432322	1.84571718980665	NV_blup_AR1_2012
3A	Cluster_3701|Contig4|original@1305	71.5	3B	102855919	0.740285054117573	0.032266926480334	-0.0265100443775543	0.0592831027422228	0.0428965735598886	0.130601018657496	NV_blup_AR1_2012
2A	Cluster_3704|Contig1|likelySeq@442	236.8	2A	247269783	0.747836710191037	0.0303532688484809	-0.0202805951385278	0.0475096806281643	0.0338951378833461	0.126193219788806	NV_blup_AR1_2012
7B	Cluster_3708|Contig1|original@818	74	7A	54101307	0.458348836688975	0.161285262548641	-0.0864370322983894	0.0945342933677796	0.0904856628330845	0.338803866572432	NV_blup_AR1_2012
7B	Cluster_3708|Contig2|likelySeq@1862	72.8	7A	54101307	NA	NA	NA	NA	NA	NA	NV_blup_AR1_2012
7B	Cluster_371|Contig3|original@1133	5.19999999999999	7A	17380232	NA	NA	NA	NA	NA	NA	NV_blup_AR1_2012
3B	Cluster_3719|Contig1|complementarySeq@1031	104	3B	240992676	0.218139991118301	0.443529323266185	-0.0638224479528522	0.0640097294968291	0.0639160887248407	0.661264708883039	NV_blup_AR1_2012
1B	Cluster_3720|Contig1|complementarySeq@1378	62.8	1B	203665711	NA	NA	NA	NA	NA	NA	NV_blup_AR1_2012
6B	Cluster_3728|Contig1|original@629	140.3	NA	NA	NA	NA	NA	NA	NA	NA	NV_blup_AR1_2012
3A	Cluster_3734|Contig3|original@201	80.5	3A	61273940	0.225335749078691	0.429987954308742	-0.0492721301183151	0.0634115209628701	0.0563418255405926	0.647169902834588	NV_blup_AR1_2012
6A	Cluster_3739|Contig4|original@370	205.5	6A	205463963	0.893186154398254	0.00529605994935647	0.0398921773945435	-0.0032442504612518	0.0215682139278976	0.0490580177043187	NV_blup_AR1_2012
2A	Cluster_3740|Contig1|original@2354	257.9	NA	NA	NA	NA	NA	NA	NA	NA	NV_blup_AR1_2012
2B	Cluster_3740|Contig5|original@1365	278.5	2B	340507854	0.238527752728195	0.406453608932778	-0.0269837224841022	0.0706180578241224	0.0488008901541123	0.622461083477074	NV_blup_AR1_2012
5B	Cluster_3741|Contig3|original@647	147.2	NA	NA	0.898095093426944	0.00481786830572667	0.0661103397686752	-0.0295911985864697	0.0478507691775724	0.0466776762902757	NV_blup_AR1_2012
6A	Cluster_3742|Contig1|original@312	118.3	6A	185429448	0.201909659282902	0.476111340878326	-0.0373479811600071	0.0428064759344648	0.040077228547236	0.694842904073107	NV_blup_AR1_2012
7B	Cluster_3743|Contig4|original@2648	85.4	7B	99059384	0.0103894087683869	1.89253889292792	-0.18473495020394	0.171230980803511	0.177982965503726	1.9834091661996	NV_blup_AR1_2012
7B	Cluster_3743|Contig5|original@2638	85.4	7B	99059384	0.00616673907331579	2.15591530528834	-0.189239329714462	0.171230980803511	0.180235155258987	2.20994442702634	NV_blup_AR1_2012
7B	Cluster_3743|Contig6|original@883	85.4	7B	99059384	0.00992315894565363	1.91565027935646	-0.189239329714462	0.171230980803511	0.180235155258987	2.00335005221326	NV_blup_AR1_2012
4B	Cluster_3746|Contig2|original@866	100.9	4B	235744179	0.00121798577776472	2.98181964449617	-0.169688258000571	0.212529675129873	0.191108966565222	2.91435778286436	NV_blup_AR1_2012
2A	Cluster_3748|Contig2|complementarySeq@141	134.3	2A	103409122	0.892138902797369	0.00540105528405177	0.00277348948551029	-0.00581040407669309	0.00429194678110169	0.0495675222808229	NV_blup_AR1_2012
2A	Cluster_3748|Contig2|likelySeq@141	134.3	2B	239379074	0.849086304124113	0.0106354046319536	0.0117007035427168	-0.00177431146757148	0.00673750750514415	0.0710481642908739	NV_blup_AR1_2012
2B	Cluster_37488|Contig1|less_than_5_individuals|original@9	15.5	2B	2307889	NA	NA	NA	NA	NA	NA	NV_blup_AR1_2012
4B	Cluster_3749|Contig3|original@923	169.3	4B	310767414	0.977061948972536	0.000242854174330893	0.0047471295671658	0.0289213055489362	0.0120870879908852	0.0100778996957518	NV_blup_AR1_2012
2A	Cluster_3755|Contig7|likelySeq@3553	200.1	2B	300646153	NA	NA	NA	NA	NA	NA	NV_blup_AR1_2012
2A	Cluster_37587|Contig1|less_than_5_individuals|original@293	264.2	2A	250035924	0.156395155677333	0.586623564273619	0.0216444052085732	0.0157852885236199	0.00292955834247664	0.805776703291427	NV_blup_AR1_2012
7A	Cluster_3766|Contig2|original@95	199.4	7A	152994933	0.467766182486619	0.154645041056093	0.063481442221326	-0.0356558046969521	0.0495686234591391	0.329971179043188	NV_blup_AR1_2012
6B	Cluster_3768|Contig2|original@278	84.7	6B	100552978	NA	NA	NA	NA	NA	NA	NV_blup_AR1_2012
6B	Cluster_3768|Contig3|original@256	84.7	6B	100552978	NA	NA	NA	NA	NA	NA	NV_blup_AR1_2012
5A	Cluster_377|Contig1|original@612	79.6	5A	27439485	0.790933952155006	0.0206403597637665	0.0345491510031122	-0.0107557633037869	0.0226524571534496	0.101859781245994	NV_blup_AR1_2012
2A	Cluster_3772|Contig3|original@330	254.5	2B	338911670	NA	NA	NA	NA	NA	NA	NV_blup_AR1_2012
4B	Cluster_3774|Contig1|complementarySeq@854	89.6	4B	213462327	0.268884675599553	0.357815129032553	-0.130015095179307	0.172932588842516	0.151473842010911	0.570433948584433	NV_blup_AR1_2012
1B	Cluster_3775|Contig6|original@204	150.8	1B	261351215	0.138661033853824	0.640018343545432	-0.0721447956792052	0.0978079152061531	0.0849763554426791	0.858045566034428	NV_blup_AR1_2012
6B	Cluster_3778|Contig3|original@1194	94.6	6B	51536223	0.612617513030489	0.0752579394235952	0.00464819364604823	0.0248784292764516	0.0101151178152017	0.212810592080887	NV_blup_AR1_2012
5B	Cluster_37797|Contig1|less_than_5_individuals|original@123	235.4	5B	258864271	NA	NA	NA	NA	NA	NA	NV_blup_AR1_2012
4B	Cluster_379|Contig1|likelySeq@248	43.5	4B	7296042	0.946855880818252	0.00130515374777182	-0.0192672972415805	0.0744397618426666	0.0468535295421236	0.0237161191260766	NV_blup_AR1_2012
6A	Cluster_3790|Contig2|original@2805	128.2	NA	NA	0.375575228302099	0.230110651445398	-0.041875722205516	0.0804197295329667	0.0611477258692414	0.425303060086666	NV_blup_AR1_2012
5B	Cluster_3791|Contig1|complementarySeq@926	179.3	5B	222743839	0.308696013244008	0.303483835557634	0.0475314766153228	0.00367067014700106	0.0219304032341609	0.510468979320329	NV_blup_AR1_2012
3B	Cluster_3792|Contig2|original@596	131.6	3B	505109582	0.961183280705271	0.00069581117437815	0.0184542136535235	0.0181062782230707	0.000173967715226373	0.017193792134256	NV_blup_AR1_2012
7A	Cluster_3794|Contig2|likelySeq@1664	138.3	NA	NA	0.194547973961809	0.491916882969742	-0.129597714030763	0.134217683652288	0.131907698841525	0.710973287614226	NV_blup_AR1_2012
6B	Cluster_3796|Contig1|original@196	132.7	6A	184537874	0.112204526520298	0.735668716954257	-0.0537457393850559	0.0852920975323206	0.0695189184586883	0.949989622552813	NV_blup_AR1_2012
6A	Cluster_3796|Contig4|original@570	115.5	6A	184537874	0.760831326901543	0.0272103702409609	-0.0124147519771158	0.0151907516006799	0.0138027517888978	0.118711613814623	NV_blup_AR1_2012
6B	Cluster_3797|Contig3|likelySeq@1192	111.9	1A	239312883	0.793487686143181	0.0201276913916015	-0.0379317707316085	0.0444792198259205	0.0412054952787645	0.100459808520428	NV_blup_AR1_2012
1A	Cluster_3807|Contig1|original@921	162.8	NA	NA	0.453127856092642	0.16506012503881	-0.0395440051140726	0.0423815037832439	0.0409627544486582	0.343779238691574	NV_blup_AR1_2012
4A	Cluster_3808|Contig2|original@591	62.1	4A	49399486	0.0188865935929934	1.59337473447124	-0.170463837283238	0.175305881378051	0.172884859330644	1.72384636485052	NV_blup_AR1_2012
2B	Cluster_3828|Contig1|complementarySeq@273	35.3	2B	4920242	0.266941552203901	0.360722340634606	0.0707039680703401	-0.0656934680365724	0.0681987180534563	0.573583818538167	NV_blup_AR1_2012
5B	Cluster_3833|Contig2|likelySeq@198	192.6	2B	160061792	0.875559565014076	0.00720360722794388	0.0812175225190758	-0.0309246936641081	0.0560711080915919	0.057714303176227	NV_blup_AR1_2012
4B	Cluster_3841|Contig2|original@1079	51.8	4B	10155442	0.959662442541659	0.000751450032092505	-0.0429649932020663	0.092333959880402	0.0676494765412342	0.0178815014618159	NV_blup_AR1_2012
3B	Cluster_3852|Contig2|original@432	85.6	3A	19969328	0.66501172166921	0.0550476565204931	0.00943843675078388	0.00361196290226815	0.00291323692425786	0.177170699642171	NV_blup_AR1_2012
6A	Cluster_3860|Contig10|original@3228	32.2	6A	14128326	NA	NA	NA	NA	NA	NA	NV_blup_AR1_2012
6A	Cluster_3860|Contig11|original@2923	32.2	6B	14524402	NA	NA	NA	NA	NA	NA	NV_blup_AR1_2012
6A	Cluster_3860|Contig6|original@2664	32.2	6A	14128326	NA	NA	NA	NA	NA	NA	NV_blup_AR1_2012
6A	Cluster_3860|Contig7|original@3236	32.2	6A	14128326	NA	NA	NA	NA	NA	NA	NV_blup_AR1_2012
3A	Cluster_3863|Contig3|original@1036	56.9	2A	116833812	NA	NA	NA	NA	NA	NA	NV_blup_AR1_2012
2A	Cluster_3875|Contig1|complementarySeq@922	128.3	2A	91965580	0.963886035668614	0.000602224438226281	0.0194560788201733	-0.0123742538906923	0.0159151663554328	0.0159743115391682	NV_blup_AR1_2012
1B	Cluster_3881|Contig1|original@351	78.9	1B	192150279	0.280529499007713	0.340923660719969	-0.0602590604660223	0.0699874188124744	0.0651232396392483	0.552021463881383	NV_blup_AR1_2012
6A	Cluster_3882|Contig1|original@1296	128	NA	NA	0.160197635069448	0.576060428581651	-0.0460549974900008	0.0775621386812937	0.0618085680856473	0.795343899511893	NV_blup_AR1_2012
4B	Cluster_3883|Contig1|complementarySeq@929	76	4B	218448599	0.835003683152924	0.012742932092131	-0.083604585354969	0.149162242616507	0.116383413985738	0.0783116088643461	NV_blup_AR1_2012
7B	Cluster_3890|Contig1|original@115	78.5	7B	91603853	0.0423906657006247	1.19567210852852	-0.149826972566388	0.147367601034596	0.148597286800492	1.37272976324216	NV_blup_AR1_2012
1B	Cluster_3892|Contig4|original@1387	155.3	NA	NA	NA	NA	NA	NA	NA	NA	NV_blup_AR1_2012
7A	Cluster_3894|Contig2|complementarySeq@1444	127.4	7B	75209074	0.0320164633652034	1.33258007613973	-0.163597907627408	0.168958470097305	0.166278188862356	1.49462664324139	NV_blup_AR1_2012
1B	Cluster_3896|Contig1|complementarySeq@602	162.2	1B	266745580	NA	NA	NA	NA	NA	NA	NV_blup_AR1_2012
1B	Cluster_3896|Contig3|complementarySeq@642	162.2	NA	NA	NA	NA	NA	NA	NA	NA	NV_blup_AR1_2012
1A	Cluster_3896|Contig3|likelySeq@359	144.1	NA	NA	NA	NA	NA	NA	NA	NA	NV_blup_AR1_2012
2B	Cluster_3897|Contig2|complementarySeq@881	51.2	NA	NA	0.389520441350369	0.217039256459755	0.0567927142425221	-0.0320633228697642	0.0444280185561432	0.409469746379801	NV_blup_AR1_2012
2B	Cluster_3897|Contig2|likelySeq@163	52.1	2A	9001562	NA	NA	NA	NA	NA	NA	NV_blup_AR1_2012
7B	Cluster_39|Contig5|original@337	101.5	NA	NA	0.0218868427127254	1.52014854775371	-0.148458141373761	0.148923746352324	0.148690943863043	1.65981688307972	NV_blup_AR1_2012
3A	Cluster_3904|Contig1|likelySeq@381	180.6	3B	692356743	0.475537649931708	0.149324060963124	-0.0155487085218336	0.0523954672805457	0.0339720879011896	0.32281509279538	NV_blup_AR1_2012
1B	Cluster_3905|Contig8|original@178	60.9	1B	95684287	NA	NA	NA	NA	NA	NA	NV_blup_AR1_2012
6B	Cluster_3918|Contig3|original@996	212.5	6A	204829640	NA	NA	NA	NA	NA	NA	NV_blup_AR1_2012
7A	Cluster_3921|Contig1|complementarySeq@1983	138.1	NA	NA	0.121477332288481	0.699554221099118	-0.124486399331337	0.135641073796398	0.130063736563867	0.915504754003637	NV_blup_AR1_2012
7A	Cluster_3921|Contig1|likelySeq@1983	138.1	NA	NA	0.15056547456702	0.603393261549036	-0.124486399331337	0.135641073796398	0.130063736563867	0.822274602664012	NV_blup_AR1_2012
5B	Cluster_3922|Contig1|original@198	209.2	5B	247751688	NA	NA	NA	NA	NA	NA	NV_blup_AR1_2012
2A	Cluster_3923|Contig3|original@994	17.3	2A	2735584	0.483386580205394	0.144091104822969	0.0539450748238877	-0.0201676389312437	0.0370563568775657	0.315705410659121	NV_blup_AR1_2012
2A	Cluster_3936|Contig1|original@1314	202.6	2B	311088300	0.251593507454081	0.384642210348806	-0.0785546063496994	0.115071296650743	0.0968129515002213	0.599300570354144	NV_blup_AR1_2012
4B	Cluster_3938|Contig1|likelySeq@309	76.9	NA	NA	0.709582209852781	0.0407264460361916	-0.0842567182747278	0.147694202221645	0.115975460248186	0.148997281366326	NV_blup_AR1_2012
6B	Cluster_3941|Contig3|original@363	95.4	6B	51515755	0.0685243327723291	0.965284426501677	0.0836049557016468	-0.064254558656023	0.0739297571788349	1.16415518453281	NV_blup_AR1_2012
6B	Cluster_3941|Contig6|original@1809	95.4	6B	51515755	NA	NA	NA	NA	NA	NA	NV_blup_AR1_2012
2A	Cluster_3946|Contig1|original@723	112.4	NA	NA	0.919445439341635	0.00300442065240883	0.0120543313748065	-0.000816257885415618	0.00643529463011107	0.0364740370576549	NV_blup_AR1_2012
1A	Cluster_3963|Contig1|likelySeq@206	172.4	1A	237744537	0.354201070099578	0.251514504999512	0.00177091264163834	0.00842232745106309	0.00332570740471238	0.450750131069039	NV_blup_AR1_2012
6B	Cluster_39680|Contig1|original@90	212.9	NA	NA	0.459461443039979	0.160489546326515	-0.0156099469515118	0.0399465184073169	0.0277782326794144	0.337750927754607	NV_blup_AR1_2012
5A	Cluster_3969|Contig2|original@887	316.3	5A	145465869	0.859461300686736	0.00920862269054264	0.0306760007826364	0.00217688030848812	0.0142495602370742	0.0657736736908135	NV_blup_AR1_2012
4B	Cluster_3969|Contig3|original@76	193.5	4B	316439161	NA	NA	NA	NA	NA	NA	NV_blup_AR1_2012
3B	Cluster_3972|Contig1|original@264	270.1	3B	770687236	0.29112264327865	0.326304228045482	-0.059449865811054	0.102280557865126	0.0808652118380902	0.535924014181506	NV_blup_AR1_2012
3B	Cluster_3972|Contig2|original@779	270.1	3B	770687236	0.549352063193791	0.105196274033793	-0.0546006453240752	0.0983936404022617	0.0764971428631685	0.260149240071475	NV_blup_AR1_2012
3B	Cluster_3972|Contig5|original@1110	270.1	3B	770687236	0.242454095548528	0.399749861855552	-0.0546006453240752	0.0983936404022617	0.0764971428631685	0.615370475359127	NV_blup_AR1_2012
3B	Cluster_3972|Contig5|original@1326	270.1	3B	770687236	NA	NA	NA	NA	NA	NA	NV_blup_AR1_2012
6A	Cluster_3977|Contig1|complementarySeq@223	202.5	6A	204865549	0.906752255401749	0.00403048728184691	0.0413263235792564	-0.0124459765409672	0.0268861500601118	0.0425113555078636	NV_blup_AR1_2012
6A	Cluster_3977|Contig1|likelySeq@153	203.7	NA	NA	NA	NA	NA	NA	NA	NA	NV_blup_AR1_2012
2A	Cluster_3980|Contig12|original@122	162.1	2A	81239806	0.654154182029696	0.0589238536603966	-0.0428376257474132	0.0716458258902536	0.0572417258188334	0.184319877802782	NV_blup_AR1_2012
1A	Cluster_3982|Contig1|complementarySeq@265	74.8	NA	NA	0.41687801416093	0.193243098529769	-0.0474826649986215	0.0944706386479411	0.0709766518232813	0.37999100864048	NV_blup_AR1_2012
6A	Cluster_3986|Contig1|likelySeq@1765	90.7	6A	166629719	0.610125136021654	0.0763173560898767	0.0157535270440379	0.00430365908470932	0.00572493397966431	0.214581082513547	NV_blup_AR1_2012
6A	Cluster_3988|Contig1|original@1592	111.4	6B	158789007	NA	NA	NA	NA	NA	NA	NV_blup_AR1_2012
6A	Cluster_3988|Contig2|likelySeq@330	111.4	6A	192229303	0.68653272412967	0.0478203525227213	0.00719469005796041	0.00341664818631316	0.00188902093582362	0.163338756941102	NV_blup_AR1_2012
2B	Cluster_3989|Contig1|original@1040	146.1	NA	NA	0.561204115568305	0.0990822528475612	-0.0153025733666174	0.0221325211667421	0.0187175472666798	0.2508791527505	NV_blup_AR1_2012
1B	Cluster_39999|Contig2|original@124	131.4	1A	220185272	0.215899121109078	0.447854811110505	-0.107539460979826	0.128871265141417	0.118205363060621	0.665749125605809	NV_blup_AR1_2012
1B	Cluster_400|Contig3|original@257	174.7	1A	236395135	0.941405578914099	0.00158708946143945	0.00354848080038408	0.0308960722446898	0.0136737957221528	0.0262232323259684	NV_blup_AR1_2012
1B	Cluster_400|Contig3|original@322	174.7	1A	236395135	NA	NA	NA	NA	NA	NA	NV_blup_AR1_2012
7A	Cluster_4000|Contig1|likelySeq@264	117.7	7B	30089594	6.82226598936853e-05	4.45127346388721	-0.192437213175374	0.224906634504574	0.208671923839974	4.16607135214307	NV_blup_AR1_2012
5B	Cluster_4006|Contig1|complementarySeq@347	100.6	5B	182527857	NA	NA	NA	NA	NA	NA	NV_blup_AR1_2012
4A	Cluster_4021|Contig5|original@323	229.1	NA	NA	0.543674687074643	0.108213282438402	0.017471611040401	0.0150463162431112	0.00121264739864491	0.264660886824879	NV_blup_AR1_2012
4A	Cluster_4021|Contig7|original@361	229.1	NA	NA	0.76555970385398	0.0261132377850962	0.017471611040401	0.0150463162431112	0.00121264739864491	0.116020934236473	NV_blup_AR1_2012
4B	Cluster_4023|Contig3|original@5235	94.2	4B	103418698	0.0536827655296607	1.0816927356627	-0.147674127872222	0.199962892930148	0.173818510401185	1.27016511908098	NV_blup_AR1_2012
4B	Cluster_4023|Contig4|original@5249	90.8	NA	NA	0.0166784054088424	1.65532502742971	-0.147674127872222	0.199962892930148	0.173818510401185	1.7778454737969	NV_blup_AR1_2012
7B	Cluster_4030|Contig13|original@3244	73.3	7B	137559945	NA	NA	NA	NA	NA	NA	NV_blup_AR1_2012
7B	Cluster_4030|Contig14|original@3645	73.8	7B	130534985	NA	NA	NA	NA	NA	NA	NV_blup_AR1_2012
7B	Cluster_4030|Contig5|original@3649	73.8	7B	130534985	NA	NA	NA	NA	NA	NA	NV_blup_AR1_2012
1A	Cluster_4041|Contig1|original@330	203.2	NA	NA	0.57054326528127	0.09443536590054	0.0722290272953765	-0.0704272674769211	0.0713281473861488	0.243711416696317	NV_blup_AR1_2012
1A	Cluster_4041|Contig1|original@655	203.4	NA	NA	NA	NA	NA	NA	NA	NA	NV_blup_AR1_2012
2A	Cluster_4043|Contig1|original@495	41.3	NA	NA	0.565308017066152	0.0970220208630675	-0.0208292500670824	0.0543014650739725	0.0375653575705274	0.247714855433386	NV_blup_AR1_2012
7A	Cluster_4051|Contig1|original@99	41.7	4A	186113329	NA	NA	NA	NA	NA	NA	NV_blup_AR1_2012
3B	Cluster_4052|Contig3|original@2072	100.8	3B	200615371	0.817306480569592	0.0156743711150436	-0.0187680084511456	0.0337273175055601	0.0262476629783528	0.0876150574687502	NV_blup_AR1_2012
6B	Cluster_4062|Contig2|complementarySeq@1463	62	NA	NA	0.882161925589492	0.00645406354942967	0.0303338807316509	0.00362270125904453	0.0133555897363032	0.0544516904515349	NV_blup_AR1_2012
3B	Cluster_4064|Contig3|original@625	106.8	3A	102874025	NA	NA	NA	NA	NA	NA	NV_blup_AR1_2012
3B	Cluster_4066|Contig2|original@561	152.5	3B	641108766	0.529501170175357	0.116003142321223	0.00413214879838654	0.0281758732522506	0.012021862226932	0.276133075782862	NV_blup_AR1_2012
7B	Cluster_4067|Contig1|original@1163	90.2	NA	NA	0.00867021490779621	1.9836783827448	-0.175372182587308	0.169283436954183	0.172327809770745	2.06197013757416	NV_blup_AR1_2012
7B	Cluster_4070|Contig1|complementarySeq@397	89	7B	199263824	0.0597985860730936	1.03005023084043	-0.163904660835713	0.154977357704657	0.159441009270185	1.22330908470578	NV_blup_AR1_2012
5B	Cluster_4072|Contig1|complementarySeq@1742	163.6	NA	NA	NA	NA	NA	NA	NA	NA	NV_blup_AR1_2012
5B	Cluster_4072|Contig2|likelySeq@1780	163.6	NA	NA	NA	NA	NA	NA	NA	NA	NV_blup_AR1_2012
4A	Cluster_4076|Contig3|complementarySeq@685	156.3	5B	262806081	0.49293511473438	0.137910197569993	0.0418637617410892	-0.0125027251083065	0.0271832434246979	0.307210243334052	NV_blup_AR1_2012
3B	Cluster_4080|Contig3|original@2983	12.1	3B	16170381	0.0759141882962354	0.916931778065997	-0.113221057129203	0.124057762977107	0.118639410053155	1.11967704725472	NV_blup_AR1_2012
7A	Cluster_4088|Contig2|original@226	264.8	2B	5041475	NA	NA	NA	NA	NA	NA	NV_blup_AR1_2012
1B	Cluster_4092|Contig4|original@290	212	1A	243637848	NA	NA	NA	NA	NA	NA	NV_blup_AR1_2012
1B	Cluster_4092|Contig4|original@335	210.9	1A	243637848	0.0294031506124864	1.37438260045636	-0.071568501979205	0.0759875119408226	0.0737780069600138	1.53160613148216	NV_blup_AR1_2012
3A	Cluster_4094|Contig1|likelySeq@1903	80.5	NA	NA	0.196751481012487	0.487113905469219	-0.0476751464082623	0.0650508040664678	0.056362975237365	0.706081989880563	NV_blup_AR1_2012
5A	Cluster_41|Contig16|original@302	71.1	5A	2969882	NA	NA	NA	NA	NA	NA	NV_blup_AR1_2012
5A	Cluster_41|Contig21|original@382	71.1	5A	2969882	NA	NA	NA	NA	NA	NA	NV_blup_AR1_2012
2A	Cluster_410|Contig2|original@1161	145	2A	210330178	0.621669446304769	0.0714878486629991	-0.00181601350801114	0.0267786898099807	0.0142973516589959	0.206440476732397	NV_blup_AR1_2012
2A	Cluster_410|Contig4|original@429	145	2A	210330178	0.621669446304769	0.0714878486629991	-0.00181601350801114	0.0267786898099807	0.0142973516589959	0.206440476732397	NV_blup_AR1_2012
6B	Cluster_41037|Contig1|less_than_5_individuals|original@179	136	6B	140307443	0.467402971207143	0.154897194477743	-0.0322713223126272	0.0575244745332438	0.0448978984229355	0.330308531193331	NV_blup_AR1_2012
5B	Cluster_4104|Contig1|original@50	130.3	5B	198994817	NA	NA	NA	NA	NA	NA	NV_blup_AR1_2012
1B	Cluster_4105|Contig10|original@1899	142.1	1B	249885774	NA	NA	NA	NA	NA	NA	NV_blup_AR1_2012
1B	Cluster_4105|Contig3|original@2721	142.1	1B	249885774	NA	NA	NA	NA	NA	NA	NV_blup_AR1_2012
7A	Cluster_4108|Contig2|original@1001	92.2	7A	24024052	0.919067482439856	0.00303277648693733	-0.0340135205873572	0.0826566815876687	0.058335101087513	0.0366525994133581	NV_blup_AR1_2012
6A	Cluster_41152|Contig1|less_than_5_individuals|original@225	104.1	NA	NA	0.399406133992843	0.208168836179362	-0.0108571189136277	0.0284912136918791	0.0196741663027534	0.39858526961357	NV_blup_AR1_2012
1B	Cluster_4129|Contig1|original@2257	139.5	1A	225198048	NA	NA	NA	NA	NA	NA	NV_blup_AR1_2012
1B	Cluster_4129|Contig2|original@2259	139.5	1A	225198048	NA	NA	NA	NA	NA	NA	NV_blup_AR1_2012
1B	Cluster_4129|Contig3|original@495	139.5	1A	225198048	NA	NA	NA	NA	NA	NA	NV_blup_AR1_2012
6B	Cluster_4131|Contig1|original@13	84.7	6B	100498586	NA	NA	NA	NA	NA	NA	NV_blup_AR1_2012
6B	Cluster_4131|Contig3|original@393	84.7	NA	NA	NA	NA	NA	NA	NA	NA	NV_blup_AR1_2012
5B	Cluster_4144|Contig4|original@2775	155.2	5A	96642599	NA	NA	NA	NA	NA	NA	NV_blup_AR1_2012
5B	Cluster_4144|Contig5|original@1273	155.5	5A	96642599	0.836941256634712	0.0124412060940832	0.0830999104854025	-0.0449929135027516	0.064046411994077	0.0773050232668231	NV_blup_AR1_2012
4A	Cluster_4147|Contig2|complementarySeq@944	0	NA	NA	0.685697475872761	0.0480897985450399	0.0312416608473315	0.00996189710815989	0.0106398818695858	0.163867449217066	NV_blup_AR1_2012
5B	Cluster_4148|Contig1|complementarySeq@269	21.7	5B	3347689	0.955720425732577	0.000905655608426285	0.0128934841179484	-0.00300065208768966	0.00794706810281901	0.0196691321160186	NV_blup_AR1_2012
3B	Cluster_4154|Contig1|original@742	10.8	3A	2889975	0.113401347228217	0.730827416823514	-0.107346577009896	0.113612903662154	0.110479740336025	0.945381785916613	NV_blup_AR1_2012
3B	Cluster_4155|Contig1|original@955	26.9	3B	23561709	0.290358352755521	0.327336376722509	-0.0663650889373168	0.0738903844359468	0.0701277366866318	0.537065676076485	NV_blup_AR1_2012
1B	Cluster_4160|Contig1|original@1066	62.8	1B	76451060	0.640034634034484	0.0642033022053432	-0.0758521803077669	0.0748776863451343	0.0753649333264506	0.193796524511284	NV_blup_AR1_2012
3B	Cluster_4165|Contig1|original@492	133.8	3B	522406221	0.46342701474686	0.157678014525083	0.00244574371188874	0.0346769391571202	0.0161155977226158	0.334018653296312	NV_blup_AR1_2012
7B	Cluster_417|Contig1|original@6060	207.8	NA	NA	0.563791623443692	0.0977799222979628	-0.0478661856272207	0.0492970116871414	0.048581598657181	0.248881380963897	NV_blup_AR1_2012
7A	Cluster_4177|Contig1|original@304	126.4	NA	NA	NA	NA	NA	NA	NA	NA	NV_blup_AR1_2012
3B	Cluster_4178|Contig1|original@415	101.6	NA	NA	0.476132967946359	0.148922241236975	-0.0395249284721369	0.0455062857076828	0.0425156070899099	0.322271746478688	NV_blup_AR1_2012
3B	Cluster_4187|Contig2|original@195	86.7	3B	150661326	0.507093187737301	0.129105527453847	0.00666616049735673	0.00727460532213748	0.000304222412390374	0.294912223701726	NV_blup_AR1_2012
5A	Cluster_419|Contig4|original@1623	237.7	NA	NA	NA	NA	NA	NA	NA	NA	NV_blup_AR1_2012
5A	Cluster_419|Contig5|original@2135	237.7	NA	NA	0.254007571589625	0.380763003202027	-0.0346691446884703	0.0678313733650976	0.051250259026784	0.595153337511624	NV_blup_AR1_2012
3B	Cluster_4191|Contig2|original@1991	102.7	3B	230496739	0.267248558590047	0.360261271244804	-0.0563563509677239	0.0567184047279541	0.056537377847839	0.573084628488041	NV_blup_AR1_2012
6A	Cluster_4192|Contig1|original@815	4.89999999999998	6A	2705094	NA	NA	NA	NA	NA	NA	NV_blup_AR1_2012
7A	Cluster_4195|Contig1|likelySeq@1145	88.8	7A	23304929	0.965221406116148	0.000558483985936354	-0.00978025987943614	0.0506150831714009	0.0301976715254185	0.0153730551272858	NV_blup_AR1_2012
1B	Cluster_4197|Contig1|complementarySeq@2458	150.8	1B	257991926	NA	NA	NA	NA	NA	NA	NV_blup_AR1_2012
1B	Cluster_4197|Contig1|likelySeq@2458	150.8	1B	257991926	NA	NA	NA	NA	NA	NA	NV_blup_AR1_2012
6B	Cluster_4206|Contig11|complementarySeq@256	160.1	6B	189321762	0.0518957804601123	1.09795557056808	-0.0716214616552008	0.111436739626295	0.0915291006407477	1.28486795231314	NV_blup_AR1_2012
3A	Cluster_4207|Contig1|original@106	171.6	3B	673576736	NA	NA	NA	NA	NA	NA	NV_blup_AR1_2012
2A	Cluster_4211|Contig2|original@380	112.4	2A	94677296	0.392344083828335	0.214473012899564	0.0211388045554387	-0.0273393066095128	0.0242390555824758	0.406332891748723	NV_blup_AR1_2012
2A	Cluster_4211|Contig3|original@2473	112.4	2A	80778201	0.474913910182679	0.149745939263348	0.0211388045554387	-0.019582527079227	0.0203606658173328	0.32338510978815	NV_blup_AR1_2012
3B	Cluster_4225|Contig1|complementarySeq@2430	187.8	3B	680664448	0.648207986403053	0.0611138841806461	-0.0355249199393663	0.0520469529656273	0.0437859364524968	0.188285622440789	NV_blup_AR1_2012
5A	Cluster_4233|Contig2|original@466	269.9	5B	259552383	0.62873686804329	0.0686275265518449	-0.0171401408809083	0.058061490840419	0.0376008158606636	0.201531072625311	NV_blup_AR1_2012
4B	Cluster_4242|Contig2|complementarySeq@101	80.5	NA	NA	0.822773402323053	0.0147348521178275	-0.0877180453289898	0.147161641454125	0.117439843391558	0.0847197561253869	NV_blup_AR1_2012
4B	Cluster_4249|Contig2|complementarySeq@1997	89.6	4B	105871581	0.0159758292602036	1.67680704818449	-0.141185780311916	0.194461555653669	0.167823667982792	1.79653658958375	NV_blup_AR1_2012
4B	Cluster_4249|Contig3|likelySeq@2117	89.6	4B	105871581	NA	NA	NA	NA	NA	NA	NV_blup_AR1_2012
2B	Cluster_4250|Contig3|original@506	275.8	2B	339631038	0.0760392928293897	0.916156936682045	-0.0472270319979098	0.0943063798331396	0.0707667059155247	1.11896193075612	NV_blup_AR1_2012
1A	Cluster_4253|Contig1|original@5991	79.3	1A	184209181	NA	NA	NA	NA	NA	NA	NV_blup_AR1_2012
1A	Cluster_4253|Contig13|original@2170	79.3	1A	184209181	0.512651934442021	0.125762183635145	-0.0658260731784764	0.100424306610947	0.0831251898947116	0.290177399519142	NV_blup_AR1_2012
1A	Cluster_4253|Contig14|original@2128	79.3	1A	184209181	0.334761286935485	0.272566737188998	-0.0658260731784764	0.100424306610947	0.0831251898947116	0.475264771235561	NV_blup_AR1_2012
1B	Cluster_4253|Contig3|original@555	95.8	1B	160787963	NA	NA	NA	NA	NA	NA	NV_blup_AR1_2012
1A	Cluster_4253|Contig5|original@2097	79.3	1A	184209181	0.320221562210242	0.289406933296749	-0.0658260731784764	0.100424306610947	0.0831251898947116	0.494549428089288	NV_blup_AR1_2012
6B	Cluster_4255|Contig1|original@240	68.1	6B	28662793	0.766105021821657	0.0259882871712417	0.0296165655289595	0.00114783060623006	0.0142343674613647	0.115711690848829	NV_blup_AR1_2012
1B	Cluster_426|Contig3|complementarySeq@1791	95.8	1A	180888775	0.323952468273517	0.284991031612859	-0.0874792084784578	0.0747076339039571	0.0810934211912075	0.489518706709596	NV_blup_AR1_2012
2A	Cluster_4261|Contig2|original@1339	257.6	2A	247114121	NA	NA	NA	NA	NA	NA	NV_blup_AR1_2012
6A	Cluster_4266|Contig1|original@1789	115.5	NA	NA	0.653457399589785	0.0591780024626666	-0.0124147519771158	0.0151907516006799	0.0138027517888978	0.184782719829628	NV_blup_AR1_2012
5A	Cluster_4274|Contig1|original@701	177	5A	98794455	0.0737622654251685	0.930476866704269	-0.0711935498793819	0.122739741715789	0.0969666457975856	1.13216575347095	NV_blup_AR1_2012
6A	Cluster_4290|Contig1|original@674	45.7	NA	NA	0.0346954523657087	1.29323874317681	-0.0793712360914306	0.0844549806218571	0.0819131083566439	1.45972744572521	NV_blup_AR1_2012
6A	Cluster_4290|Contig3|original@674	45.7	NA	NA	0.0743904853448673	0.926479562847076	-0.0651338680132869	0.0823028893855767	0.0737183786994318	1.12848260782059	NV_blup_AR1_2012
5B	Cluster_4294|Contig4|original@871	145	NA	NA	0.913505196110109	0.00346565621967678	0.0479475870884148	-0.00860293474738441	0.0282752609178996	0.0392889779934032	NV_blup_AR1_2012
1A	Cluster_4296|Contig2|original@200	72.3	NA	NA	NA	NA	NA	NA	NA	NA	NV_blup_AR1_2012
5A	Cluster_4298|Contig1|complementarySeq@769	72	NA	NA	0.10073621235751	0.785126983378845	0.0733131052483553	-0.0621948172021892	0.0677539612252722	0.996814382475301	NV_blup_AR1_2012
3A	Cluster_4300|Contig1|original@193	145.5	3B	625469259	0.471968309624133	0.151750413653848	-0.0440487420194084	0.0934344671846087	0.0687416046020085	0.326087161148573	NV_blup_AR1_2012
4A	Cluster_4304|Contig1|original@596	59.3	4A	28716751	0.0196167272003888	1.57451089202544	-0.182816734844171	0.181830408462846	0.182323571653508	1.70737344738281	NV_blup_AR1_2012
3B	Cluster_4307|Contig2|original@592	219.4	NA	NA	0.948278266422167	0.0012361287210993	0.0279446715504495	0.000128340603147475	0.013908165473651	0.0230642029165435	NV_blup_AR1_2012
5A	Cluster_4309|Contig2|original@891	160.6	NA	NA	NA	NA	NA	NA	NA	NA	NV_blup_AR1_2012
3B	Cluster_4325|Contig2|likelySeq@1403	182.1	3B	670580336	0.559415799414227	0.0999890695983699	-0.0486261320232529	0.0684145391842845	0.0585203356037687	0.252265272141252	NV_blup_AR1_2012
1B	Cluster_4328|Contig2|original@1721	62.8	1A	142654325	0.197798037772681	0.484854588636821	-0.0924741279823083	0.0896189390813873	0.0910465335318478	0.703778021074146	NV_blup_AR1_2012
5B	Cluster_4331|Contig2|original@560	232.4	5B	258510715	NA	NA	NA	NA	NA	NA	NV_blup_AR1_2012
4B	Cluster_4332|Contig2|original@796	109.6	NA	NA	NA	NA	NA	NA	NA	NA	NV_blup_AR1_2012
6B	Cluster_4339|Contig1|original@295	134.3	6B	157289868	0.52437309255329	0.118914761821748	-0.00821393437808074	0.0487245675596069	0.0284692509688438	0.280359601603314	NV_blup_AR1_2012
3B	Cluster_4351|Contig2|original@232	85.6	3B	134646949	0.714538320108368	0.0392856757315667	0.00789397055142742	0.00687625972308886	0.000508855414169281	0.145974475388969	NV_blup_AR1_2012
1B	Cluster_4353|Contig1|original@649	126.4	NA	NA	NA	NA	NA	NA	NA	NA	NV_blup_AR1_2012
2A	Cluster_4357|Contig2|original@2987	85.3	NA	NA	0.606101809430299	0.0780472377381488	0.00648314545086757	0.0217686444398592	0.00764274949449582	0.217454419463969	NV_blup_AR1_2012
2A	Cluster_4357|Contig3|original@298	85.3	2A	139705024	0.673358139318441	0.052173773158227	0.00648314545086757	0.0217686444398592	0.00764274949449582	0.171753885910645	NV_blup_AR1_2012
4A	Cluster_436|Contig3|original@2463	30.1	NA	NA	0.340752236709426	0.265907366741796	-0.0894207173941139	0.117425232490685	0.1034229749424	0.467561284759985	NV_blup_AR1_2012
3A	Cluster_4360|Contig2|complementarySeq@168	239.6	3B	762724257	NA	NA	NA	NA	NA	NA	NV_blup_AR1_2012
7B	Cluster_4364|Contig1|complementarySeq@2078	85.6	NA	NA	NA	NA	NA	NA	NA	NA	NV_blup_AR1_2012
1A	Cluster_4370|Contig1|complementarySeq@1155	79.3	1B	130154425	NA	NA	NA	NA	NA	NA	NV_blup_AR1_2012
1A	Cluster_4373|Contig2|original@565	41.9	1B	16204640	0.420481898442897	0.19027825242538	0.0515759114977163	-0.00416766362700536	0.0278717875623609	0.376252695646274	NV_blup_AR1_2012
7B	Cluster_4375|Contig9|original@267	31.3	NA	NA	NA	NA	NA	NA	NA	NA	NV_blup_AR1_2012
3A	Cluster_438|Contig2|complementarySeq@989	95.5	3A	126606226	NA	NA	NA	NA	NA	NA	NV_blup_AR1_2012
6A	Cluster_439|Contig1|complementarySeq@1232	87.7	6B	166788383	0.508658617850092	0.128157631570285	-0.00738913181311014	0.0412586993577062	0.0243239155854082	0.293573593153776	NV_blup_AR1_2012
6A	Cluster_439|Contig1|likelySeq@1232	87.7	6A	148438016	0.372705140812531	0.232885639632166	-0.0150957006940867	0.0370765127375754	0.026086106715831	0.428634616875575	NV_blup_AR1_2012
2B	Cluster_4393|Contig1|original@629	226.1	2A	233734769	NA	NA	NA	NA	NA	NA	NV_blup_AR1_2012
2A	Cluster_4393|Contig2|original@693	211.2	2A	233734769	NA	NA	NA	NA	NA	NA	NV_blup_AR1_2012
2B	Cluster_4393|Contig3|original@1282	226.1	2B	309010596	0.584274105688773	0.0878674998943046	-0.055040577417418	0.0669719112825367	0.0610062443499773	0.23338336066162	NV_blup_AR1_2012
2A	Cluster_4393|Contig4|original@749	211.2	2B	309010596	NA	NA	NA	NA	NA	NA	NV_blup_AR1_2012
2A	Cluster_4393|Contig5|original@733	211.2	2A	233734769	NA	NA	NA	NA	NA	NA	NV_blup_AR1_2012
5B	Cluster_4395|Contig3|original@1677	180.5	5B	222963720	NA	NA	NA	NA	NA	NA	NV_blup_AR1_2012
5B	Cluster_4395|Contig5|original@1678	180.5	5B	222963720	NA	NA	NA	NA	NA	NA	NV_blup_AR1_2012
4B	Cluster_4395|Contig8|complementarySeq@1063	65.3	4B	17614883	NA	NA	NA	NA	NA	NA	NV_blup_AR1_2012
7A	Cluster_4397|Contig2|original@193	207.9	NA	NA	0.15420362167913	0.592843967119774	0.106305651797616	-0.107321450031716	0.106813550914666	0.811905426176172	NV_blup_AR1_2012
1A	Cluster_4399|Contig1|complementarySeq@681	50.2	1B	22157762	NA	NA	NA	NA	NA	NA	NV_blup_AR1_2012
1A	Cluster_4399|Contig4|complementarySeq@536	50.2	1B	22157762	NA	NA	NA	NA	NA	NA	NV_blup_AR1_2012
2A	Cluster_4400|Contig2|original@1002	128.3	2A	193166081	0.917152591726709	0.00317850752060062	0.0215012032239806	-0.0318568121461917	0.0266790076850861	0.0375584023542355	NV_blup_AR1_2012
4B	Cluster_4409|Contig2|original@654	59.7	4B	13875257	NA	NA	NA	NA	NA	NA	NV_blup_AR1_2012
3B	Cluster_4418|Contig1|complementarySeq@1520	95.9	3B	176529125	0.905360886668923	0.00415223158451497	-0.0186087534111534	0.0367195139099049	0.0276641336605292	0.0431782717921463	NV_blup_AR1_2012
5A	Cluster_4424|Contig1|complementarySeq@555	159.5	5A	81877369	NA	NA	NA	NA	NA	NA	NV_blup_AR1_2012
5A	Cluster_4424|Contig2|likelySeq@607	159.5	5B	192689438	0.789822123644326	0.0208657174305751	-0.00380213701578939	0.0391592810547358	0.0214807090352626	0.102470705441103	NV_blup_AR1_2012
5A	Cluster_4439|Contig3|original@411	176.8	5A	98442989	0.110339222938916	0.743327667124386	-0.0800068699002953	0.117291683839268	0.0986492768697816	0.95727007887501	NV_blup_AR1_2012
5A	Cluster_4440|Contig1|original@155	279.5	5A	133148638	0.386482004871508	0.219830440169582	-0.01172935621994	0.0312392695982182	0.0214843129090791	0.412870722617442	NV_blup_AR1_2012
3B	Cluster_4455|Contig1|likelySeq@2902	190.7	3B	704063170	0.438387284925535	0.176092459481375	0.000111294734253377	0.0222434918236385	0.0110660985446926	0.358142050706986	NV_blup_AR1_2012
3A	Cluster_4459|Contig1|original@357	171.2	NA	NA	0.277193451866558	0.345672046159893	-0.0505074464214297	0.0751285487325584	0.062817997576994	0.557217033265895	NV_blup_AR1_2012
5B	Cluster_4470|Contig2|original@161	208.4	5B	241395575	NA	NA	NA	NA	NA	NA	NV_blup_AR1_2012
3A	Cluster_4474|Contig1|original@120	23.5	3A	5000457	0.175716899359651	0.535716305629809	-0.0599702983406113	0.0970735293508592	0.0785219138457352	0.755186468751097	NV_blup_AR1_2012
3B	Cluster_4474|Contig2|original@156	39.9	3B	34370609	0.370250252124032	0.235282897475186	-0.0662186670969001	0.0694746440514362	0.0678466555741681	0.431504637071335	NV_blup_AR1_2012
2B	Cluster_4477|Contig1|original@147	203.2	2B	285312917	0.579413546558411	0.0901571160394652	0.0328651385202143	0.00450009835407655	0.0141825200830689	0.237011355306243	NV_blup_AR1_2012
2A	Cluster_4479|Contig2|likelySeq@1212	126.2	2A	88357686	0.664413846935937	0.0552570244054448	0.00315221364141172	0.00905190186968703	0.00294984411413766	0.177561325068922	NV_blup_AR1_2012
5B	Cluster_448|Contig1|original@406	160.5	5A	103474975	NA	NA	NA	NA	NA	NA	NV_blup_AR1_2012
5A	Cluster_448|Contig3|original@1524	196.1	NA	NA	0.395082879894556	0.212008954160042	-0.0339042975915267	0.0685163837869472	0.051210340689237	0.403311789170529	NV_blup_AR1_2012
5B	Cluster_448|Contig4|original@319	160.5	NA	NA	NA	NA	NA	NA	NA	NA	NV_blup_AR1_2012
2A	Cluster_4493|Contig1|complementarySeq@1339	70.1	2A	126456667	0.538893505963697	0.110799428431214	0.0329830780069564	0.00921141142948592	0.0118858332887352	0.268497049918774	NV_blup_AR1_2012
3A	Cluster_450|Contig3|original@710	25.9	3A	6101795	NA	NA	NA	NA	NA	NA	NV_blup_AR1_2012
2A	Cluster_4503|Contig1|original@1074	93.7	2A	193887890	0.922334415995333	0.00279212032411393	0.0311751852605021	-0.0234305317872817	0.0273028585238919	0.0351115857913709	NV_blup_AR1_2012
4B	Cluster_4508|Contig1|original@479	89.6	4B	126770270	0.0502405636730271	1.11355168737891	-0.141614469475468	0.197158851240592	0.16938666035803	1.29894549668503	NV_blup_AR1_2012
4B	Cluster_4508|Contig2|original@58	89.6	4B	126770270	NA	NA	NA	NA	NA	NA	NV_blup_AR1_2012
3B	Cluster_4513|Contig1|original@1299	107.9	3B	358376759	0.45219803442739	0.165739547688935	0.00374326532614569	0.0115457274735103	0.0039012310736823	0.344671329737659	NV_blup_AR1_2012
4B	Cluster_4514|Contig2|likelySeq@211	79.5	NA	NA	0.784572004883542	0.0219476037843602	-0.0762075249978078	0.13447227364459	0.105339899321199	0.105367192435783	NV_blup_AR1_2012
4A	Cluster_4517|Contig1|original@675	67.3	4A	30901761	0.0239503998798157	1.47553282820774	-0.171013939421185	0.187068477437019	0.179041208429102	1.62068723113678	NV_blup_AR1_2012
1A	Cluster_4518|Contig1|original@852	51.9	1A	9890708	NA	NA	NA	NA	NA	NA	NV_blup_AR1_2012
1A	Cluster_452|Contig1|complementarySeq@847	74.8	1A	94023782	0.452846509736371	0.165265475789137	-0.0451295290558189	0.0935150591211299	0.0693222940884744	0.34404897518428	NV_blup_AR1_2012
3B	Cluster_4523|Contig1|original@2688	162.9	3A	159628793	0.223106461840999	0.434127568079055	-0.0457132454091868	0.0523681752329356	0.0490407103210612	0.651487851046291	NV_blup_AR1_2012
2A	Cluster_4525|Contig3|original@451	93.7	2A	150986211	0.781169185092894	0.0226645216035383	0.0400912304063213	-0.0326629270346866	0.036377078720504	0.107254896730917	NV_blup_AR1_2012
6B	Cluster_4530|Contig2|original@267	127.5	6B	171169449	0.47269842552674	0.151251693676269	-0.0429486552694444	0.0701890825027571	0.0565688688861008	0.325415844251323	NV_blup_AR1_2012
2B	Cluster_4532|Contig3|original@1117	153.8	2B	155674432	0.103748403664276	0.771565460439972	0.0199126294594549	0.018136311663038	0.000888158898208459	0.984018576882182	NV_blup_AR1_2012
6B	Cluster_4536|Contig6|original@147	207.2	6B	201224549	NA	NA	NA	NA	NA	NA	NV_blup_AR1_2012
2B	Cluster_4538|Contig2|original@1167	87.6	NA	NA	0.537882223557765	0.111351813165	0.0391351151472539	-0.0295195523753065	0.0343273337612802	0.269312808457217	NV_blup_AR1_2012
5A	Cluster_4544|Contig1|likelySeq@837	177	5A	98448135	0.050064276678393	1.11524435792394	-0.0797013114608228	0.122739741715789	0.101220526588306	1.30047205407869	NV_blup_AR1_2012
1A	Cluster_455|Contig4|original@1346	204.1	NA	NA	0.598892485089353	0.0812086171312305	0.0665597837485357	-0.0683474187082806	0.0674536012284082	0.222651136414376	NV_blup_AR1_2012
2B	Cluster_4552|Contig2|original@1341	156	NA	NA	NA	NA	NA	NA	NA	NA	NV_blup_AR1_2012
2B	Cluster_4552|Contig2|original@735	155.1	NA	NA	0.808900173926946	0.0171788470342037	0.0470884595202664	-0.00426122746162775	0.0256748434909471	0.0921050712031945	NV_blup_AR1_2012
3A	Cluster_4554|Contig1|original@1909	138.1	NA	NA	0.63736312931544	0.0652332154515938	-0.0489249716021899	0.0895083118932809	0.0692166417477354	0.195613063545057	NV_blup_AR1_2012
4B	Cluster_4556|Contig2|complementarySeq@876	94.2	4B	23661061	0.172230269054472	0.544417099095898	-0.122239889281927	0.183310503575745	0.152775196428836	0.763890519966564	NV_blup_AR1_2012
2A	Cluster_4561|Contig2|original@2214	111.5	2A	196075723	NA	NA	NA	NA	NA	NA	NV_blup_AR1_2012
6B	Cluster_4566|Contig1|likelySeq@893	107.7	NA	NA	0.821346973043688	0.0149770497588749	-0.0185032921198545	0.0312087027847089	0.0248559974522817	0.085473339049812	NV_blup_AR1_2012
3B	Cluster_4568|Contig1|original@456	147.2	3A	143773667	NA	NA	NA	NA	NA	NA	NV_blup_AR1_2012
3B	Cluster_4568|Contig2|original@1631	147.2	3B	571071754	0.184165770269556	0.515427554089522	-0.0512966112452934	0.0726972904655324	0.0619969508554129	0.734791086215542	NV_blup_AR1_2012
6B	Cluster_4576|Contig1|original@1264	89.6	6A	64276203	0.103380974811622	0.773196670476605	0.0924401828238056	-0.0700473872700681	0.0812437850469368	0.985559377050197	NV_blup_AR1_2012
4B	Cluster_4588|Contig2|complementarySeq@193	89.6	4A	11305391	0.0136688651120347	1.75480624628206	-0.141614469475468	0.197158851240592	0.16938666035803	1.86426754220185	NV_blup_AR1_2012
4B	Cluster_4588|Contig2|complementarySeq@216	89.6	4A	11305391	NA	NA	NA	NA	NA	NA	NV_blup_AR1_2012
7A	Cluster_4589|Contig1|original@1183	283.7	NA	NA	NA	NA	NA	NA	NA	NA	NV_blup_AR1_2012
3B	Cluster_4599|Contig2|original@676	178.2	3B	652794392	0.494536954553899	0.136892753343266	-0.0392937261825133	0.0573917114473645	0.0483427188149389	0.305801249953185	NV_blup_AR1_2012
3B	Cluster_4599|Contig3|original@711	178.2	3B	652794392	0.494536954553899	0.136892753343266	-0.0392937261825133	0.0573917114473645	0.0483427188149389	0.305801249953185	NV_blup_AR1_2012
3B	Cluster_460|Contig12|complementarySeq@1340	242.9	NA	NA	NA	NA	NA	NA	NA	NA	NV_blup_AR1_2012
3B	Cluster_460|Contig12|likelySeq@1159	242.9	3B	748052241	0.730712988511047	0.0347862082620254	-0.00770312525755249	0.0360719894450878	0.0218875573513201	0.136253172949648	NV_blup_AR1_2012
4B	Cluster_4602|Contig2|likelySeq@1346	91.8	4B	105851471	0.00504268949703287	2.25793011344969	-0.156056148979959	0.204584079304466	0.180320114142213	2.29733777264532	NV_blup_AR1_2012
2A	Cluster_4604|Contig1|original@401	129.3	NA	NA	0.644695727086431	0.0624301672201173	0.0120055675422214	-0.00286706065311984	0.00743631409767062	0.190645208195803	NV_blup_AR1_2012
1A	Cluster_4607|Contig2|original@113	103.9	NA	NA	0.284787523303106	0.334964899458168	-0.0341475423687526	0.0853934371458182	0.0597704897572854	0.545479041296792	NV_blup_AR1_2012
5B	Cluster_4625|Contig2|original@581	208.4	5B	239607771	0.892285297197431	0.00538631498997678	0.0850811111535251	-0.0462811230323146	0.0656811170929198	0.0494962631258848	NV_blup_AR1_2012
7A	Cluster_4628|Contig1|original@430	140.1	NA	NA	0.188292769269539	0.505902721047625	-0.125400107781083	0.129029925312266	0.127215016546675	0.725166357235774	NV_blup_AR1_2012
3B	Cluster_4633|Contig1|original@273	4	NA	NA	0.125737436909065	0.683964459781319	-0.0782266353096072	0.099051940004786	0.0886392876571966	0.900535396758179	NV_blup_AR1_2012
3B	Cluster_4640|Contig1|original@1178	183.5	3B	672510768	0.385204331154206	0.221013454682957	-0.0498511313509085	0.0795766359228711	0.0647138836368898	0.414308838406805	NV_blup_AR1_2012
6B	Cluster_4650|Contig2|original@1002	85.2	6B	97287809	0.153801105592299	0.593997276756452	0.0589413340832825	-0.0429193322860322	0.0509303331846573	0.813040542617106	NV_blup_AR1_2012
6B	Cluster_4657|Contig2|original@155	68.5	6B	137718682	NA	NA	NA	NA	NA	NA	NV_blup_AR1_2012
6B	Cluster_4657|Contig3|original@155	68.5	6B	137718682	0.657201497528542	0.0578200452416767	0.0393469144321665	-0.00464209469205042	0.0219945045621085	0.182301455633139	NV_blup_AR1_2012
1B	Cluster_4659|Contig3|original@315	95.8	1B	135804399	0.378028235969751	0.227762295269814	-0.0886154726580362	0.0738806461972778	0.081248059427657	0.422475760300674	NV_blup_AR1_2012
3B	Cluster_4665|Contig1|original@133	164.1	NA	NA	0.713925523239525	0.0394622256103285	-0.0285058605766158	0.0501946138463827	0.0393502372114993	0.146347091491548	NV_blup_AR1_2012
7A	Cluster_4667|Contig1|complementarySeq@213	65.9	7A	16149404	0.413114612692445	0.196379869893183	-0.00633114758453952	0.0341503692175552	0.0202407584010474	0.383929442884818	NV_blup_AR1_2012
7B	Cluster_4669|Contig4|original@1751	185.4	NA	NA	NA	NA	NA	NA	NA	NA	NV_blup_AR1_2012
7B	Cluster_4669|Contig6|original@1748	185.4	NA	NA	NA	NA	NA	NA	NA	NA	NV_blup_AR1_2012
3B	Cluster_4674|Contig1|likelySeq@513	209.1	3B	723188894	0.955630028643691	0.000909360976825777	0.0307132809156394	-0.0141524136488957	0.0224328472822676	0.0197102119261835	NV_blup_AR1_2012
4A	Cluster_4682|Contig1|complementarySeq@1702	56.6	4A	33473428	0.0309397195352819	1.34936079660398	-0.15732891219471	0.176253890340392	0.166791401267551	1.50948362744439	NV_blup_AR1_2012
4A	Cluster_4682|Contig1|likelySeq@1702	56.4	NA	NA	NA	NA	NA	NA	NA	NA	NV_blup_AR1_2012
3A	Cluster_4684|Contig1|likelySeq@611	181.2	NA	NA	0.227372857955068	0.426247645028056	-0.0275948918481424	0.0485152328035129	0.0380550623258276	0.643261379331103	NV_blup_AR1_2012
2B	Cluster_4699|Contig2|original@315	275.3	2B	338416454	0.212836238856024	0.453853587192849	-0.0371669084821868	0.0878216754525413	0.062494291967364	0.671954424331544	NV_blup_AR1_2012
6B	Cluster_4711|Contig2|original@1039	2.2	6A	1673614	0.515565206314129	0.124034881709659	-0.00576285429917486	0.120967298397976	0.0633650763485756	0.287716399339681	NV_blup_AR1_2012
6B	Cluster_4711|Contig5|original@1000	2.2	6A	1673614	0.0608545080591438	1.02169945110741	-0.0492859252104965	0.113647609956493	0.0814667675834946	1.21570724401253	NV_blup_AR1_2012
2A	Cluster_4717|Contig2|complementarySeq@1056	112.6	2A	131296953	0.919445439341635	0.00300442065240883	0.0120543313748065	-0.000816257885415618	0.00643529463011107	0.0364740370576549	NV_blup_AR1_2012
1A	Cluster_4737|Contig2|likelySeq@938	74.8	NA	NA	0.563463408886285	0.0979444822103203	-0.0401914500792123	0.0650719909549578	0.052631720517085	0.249134281631629	NV_blup_AR1_2012
4B	Cluster_477|Contig1|likelySeq@407	154.3	NA	NA	NA	NA	NA	NA	NA	NA	NV_blup_AR1_2012
2B	Cluster_477|Contig5|original@1509	80.6	NA	NA	NA	NA	NA	NA	NA	NA	NV_blup_AR1_2012
2A	Cluster_4773|Contig1|original@354	69.6	NA	NA	0.601761891584629	0.0799407980429379	0.0363791554952759	-0.00936340431434186	0.0228712799048089	0.22057531875371	NV_blup_AR1_2012
3B	Cluster_4775|Contig1|complementarySeq@333	150.5	3B	580413357	0.476614363299219	0.148597910569874	-0.00223881133868765	0.029066107301487	0.0156524593200873	0.321832873849405	NV_blup_AR1_2012
1A	Cluster_4776|Contig1|original@180	102.1	1A	217073538	0.608589350754105	0.0769748037853838	-0.0359922608880718	0.0507985185851565	0.0433953897366141	0.215675651302847	NV_blup_AR1_2012
7A	Cluster_4778|Contig1|original@935	147.5	NA	NA	0.870559160098394	0.00779937272751017	-0.0719000648697386	0.0713775114392125	0.0716387881544756	0.0602017104383648	NV_blup_AR1_2012
1B	Cluster_4781|Contig1|complementarySeq@475	61.9	1B	72346349	0.563867336013553	0.0977419877302994	-0.0740902932868123	0.0726301003512361	0.0733601968190242	0.24882306270894	NV_blup_AR1_2012
2B	Cluster_4787|Contig9|original@2473	137.5	NA	NA	0.514177091950122	0.124855786780294	0.00609187084319037	0.0197890090820415	0.00684856911942557	0.288887276314851	NV_blup_AR1_2012
6B	Cluster_4789|Contig1|original@259	212.5	6A	205865487	NA	NA	NA	NA	NA	NA	NV_blup_AR1_2012
6A	Cluster_4789|Contig4|original@1655	207.9	6A	205865487	NA	NA	NA	NA	NA	NA	NV_blup_AR1_2012
5A	Cluster_4791|Contig4|original@115	210.8	5B	213979620	0.633410634642234	0.0667753686258637	-0.0126888870558595	0.0241821019707271	0.0184354945132933	0.198314649319542	NV_blup_AR1_2012
5A	Cluster_4791|Contig8|original@3509	210.8	5B	213979620	0.669329882725751	0.0535494450440346	-0.0126888870558595	0.0241821019707271	0.0184354945132933	0.174359785166544	NV_blup_AR1_2012
2A	Cluster_4798|Contig1|likelySeq@759	125.1	2A	83149448	0.580674085323946	0.0895596431058125	0.00984992571070521	0.00449986901736891	0.00267502834666815	0.236067555492326	NV_blup_AR1_2012
2A	Cluster_480|Contig1|original@201	112.4	2A	173341322	0.919445439341635	0.00300442065240883	0.0120543313748065	-0.000816257885415618	0.00643529463011107	0.0364740370576549	NV_blup_AR1_2012
2B	Cluster_480|Contig2|complementarySeq@643	144.9	2B	132275370	0.3221297729036	0.287139999888854	-0.0154775875463628	0.0244203992827943	0.0199489934145785	0.491969133577741	NV_blup_AR1_2012
2B	Cluster_480|Contig2|likelySeq@643	144.9	2A	173341322	0.242521698402423	0.399635589350932	-0.0252092723220884	0.0244203992827943	0.0248148358024413	0.615249399021032	NV_blup_AR1_2012
3B	Cluster_4804|Contig1|original@155	182.1	3B	666198847	0.323191515784776	0.285886265240141	-0.0569226882228991	0.075172822263729	0.0660477552433141	0.490540048566443	NV_blup_AR1_2012
1B	Cluster_4805|Contig2|original@2028	57	1A	105441147	0.759661746482504	0.0274855526952968	-0.0571198785185513	0.0575109864394912	0.0573154324790212	0.119379742372659	NV_blup_AR1_2012
4B	Cluster_4806|Contig2|complementarySeq@154	94.2	4B	106395667	0.0337968341307597	1.30607380181888	-0.149489168249951	0.204372050934548	0.176930609592249	1.47112397972046	NV_blup_AR1_2012
3A	Cluster_481|Contig1|complementarySeq@1625	70.5	3A	18885402	0.640249822743039	0.0641207771630494	-0.0434228005286767	0.0696824115266204	0.0565526060276486	0.193650533096519	NV_blup_AR1_2012
3B	Cluster_4821|Contig3|original@468	259.4	NA	NA	0.544185878127356	0.107939247354406	-0.0546029521523757	0.0855638075986933	0.0700833798755345	0.264252732550639	NV_blup_AR1_2012
3A	Cluster_4830|Contig1|original@956	239.6	3B	760256163	0.466290905513115	0.155671177243223	0.0837823234078504	-0.057047781532744	0.0704150524702972	0.33134305489504	NV_blup_AR1_2012
5A	Cluster_4833|Contig13|original@842	32.3	NA	NA	NA	NA	NA	NA	NA	NA	NV_blup_AR1_2012
3B	Cluster_4835|Contig5|original@548	10.8	3A	1794231	NA	NA	NA	NA	NA	NA	NV_blup_AR1_2012
7A	Cluster_4838|Contig2|original@883	61	7A	16022074	0.877862940074436	0.00693732826739416	0.0134041853076799	0.00883011603685197	0.00228703463541395	0.056573284795336	NV_blup_AR1_2012
1B	Cluster_485|Contig3|original@3235	230.5	1B	289531601	0.310953063842133	0.300673966546327	-0.00654666428568115	0.0747601462431337	0.0406534052644074	0.507305159695685	NV_blup_AR1_2012
2A	Cluster_4853|Contig3|complementarySeq@221	208.3	2A	234631582	0.114198462097377	0.727633856292137	-0.0908474295431994	0.127586771005095	0.109217100274147	0.942339744663902	NV_blup_AR1_2012
4A	Cluster_4853|Contig4|complementarySeq@236	190.7	2A	234631582	NA	NA	NA	NA	NA	NA	NV_blup_AR1_2012
1B	Cluster_486|Contig14|original@2969	62.8	1A	106368492	NA	NA	NA	NA	NA	NA	NV_blup_AR1_2012
7A	Cluster_4861|Contig1|original@916	280.2	7A	179314927	NA	NA	NA	NA	NA	NA	NV_blup_AR1_2012
7A	Cluster_4861|Contig3|original@940	280.2	7A	179314927	NA	NA	NA	NA	NA	NA	NV_blup_AR1_2012
7B	Cluster_4861|Contig5|original@1516	219.8	7B	249157961	NA	NA	NA	NA	NA	NA	NV_blup_AR1_2012
2A	Cluster_487|Contig3|original@1173	112.7	2B	185332325	0.474522163035435	0.150011363579512	0.0184938660336785	-0.0254595897884676	0.021976727911073	0.323743498601897	NV_blup_AR1_2012
2A	Cluster_4870|Contig1|original@934	112.7	2A	156169242	NA	NA	NA	NA	NA	NA	NV_blup_AR1_2012
2B	Cluster_4887|Contig2|complementarySeq@675	168.9	NA	NA	0.738506781555731	0.0327269936177094	0.0594616866031545	-0.00960477036968673	0.0345332284864206	0.131645512296906	NV_blup_AR1_2012
1A	Cluster_4893|Contig1|likelySeq@160	76.1	NA	NA	NA	NA	NA	NA	NA	NA	NV_blup_AR1_2012
7A	Cluster_4898|Contig1|original@2665	244.2	7B	238722812	NA	NA	NA	NA	NA	NA	NV_blup_AR1_2012
7A	Cluster_4898|Contig11|original@628	244.2	7B	238722812	NA	NA	NA	NA	NA	NA	NV_blup_AR1_2012
7A	Cluster_4898|Contig5|original@108	244.2	7B	238722812	NA	NA	NA	NA	NA	NA	NV_blup_AR1_2012
7A	Cluster_4898|Contig6|original@409	244.2	7A	169540166	NA	NA	NA	NA	NA	NA	NV_blup_AR1_2012
7A	Cluster_4898|Contig8|original@2752	244.2	7B	238722812	NA	NA	NA	NA	NA	NA	NV_blup_AR1_2012
5B	Cluster_4904|Contig2|complementarySeq@1303	61.5	5B	65720629	0.581919602389819	0.088971829230228	0.0304430338843465	-0.0489164666846005	0.0396797502844735	0.235137013031126	NV_blup_AR1_2012
2B	Cluster_4905|Contig3|original@3022	138	2B	202477200	0.424156923589291	0.187293498821474	-0.0144666407575123	0.0278587327485547	0.0211626867530335	0.372473439537991	NV_blup_AR1_2012
4B	Cluster_4914|Contig2|original@73	81.3	4B	122871455	0.349898405633493	0.25603778140193	-0.080935231995885	0.146437414158909	0.113686323077397	0.45605803644294	NV_blup_AR1_2012
7A	Cluster_4917|Contig4|complementarySeq@618	12.2	NA	NA	NA	NA	NA	NA	NA	NA	NV_blup_AR1_2012
4B	Cluster_492|Contig1|original@1169	84.6	4B	184438189	0.710173131940024	0.0405531133367405	-0.110787023653046	0.157086153654887	0.133936588653966	0.148635762435579	NV_blup_AR1_2012
[truncated: 14,441 more rows]
