# Supplementary material for: Epistatic determinism of durum wheat resistance to the wheat spindle streak mosaic virus
Source: Theor Appl Genet. 2017 Apr 27;130(7):1491–505. doi: 10.1007/s00122-017-2904-6 (PMC5487696; doi:10.1007/s00122-017-2904-6)
Supplement: Supplementary file 4 — Online Resource 4: Data and R scripts for reproducible QTL detection. Data and R script (.csv and.rmd format) are provided in this tar archive. A scheme aims to explain the content of each file and its role in the QTL detection pipeline. The upstream bioinformatic steps (from raw reads to consensus genetic map) are not included (GZ 72829 kb) [file 122_2017_2904_MOESM4_ESM.gz › TMP/DATA/GROUPED/genotypage.csv]

SNP;Cluster_10322|Contig1|complementarySeq@393;Cluster_3335|Contig1|complementarySeq@1206;Cluster_3335|Contig1|likelySeq@1206;Cluster_1386|Contig2|original@880;Cluster_11732|Contig1|original@129;Cluster_1973|Contig2|original@1572;Cluster_9253|Contig1|original@617;Cluster_9156|Contig1|original@166;Cluster_4969|Contig2|original@370;Cluster_16263|Contig2|original@713;Cluster_10014|Contig7|original@2…	...	22611N|likelySeq@385;Cluster_9602|Contig2|complementarySeq@1685;Cluster_9602|Contig2|likelySeq@1685;Cluster_12508|Contig1|complementarySeq@216;Cluster_4986|Contig1|likelySeq@2249;Cluster_4986|Contig2|likelySeq@2279;Cluster_7824|Contig4|original@937;Cluster_11776|Contig2|original@546;Cluster_1291|Contig1|original@130;Cluster_1355|Contig1|original@277;Cluster_26803|Contig1|original@83;Cluster_3015|…	...	143709+|complementarySeq@218;Cluster_4479|Contig2|likelySeq@1212;Cluster_5336|Contig2|complementarySeq@631;Cluster_5336|Contig2|likelySeq@641;Cluster_14795|Contig2|original@450;Cluster_3875|Contig1|complementarySeq@922;Cluster_4798|Contig1|likelySeq@759;Cluster_6280|Contig1|original@211;Cluster_6311|Contig2|original@190;Cluster_6223|Contig1|original@169;Cluster_1286|Contig3|original@1756;Cluster_…	...	76547+|original@2090;Cluster_8424|Contig2|original@850;Cluster_8014|Contig2|likelySeq@685;Cluster_5021|Contig2|original@1079;Cluster_10980|Contig1|likelySeq@221;Cluster_10420|Contig2|complementarySeq@310;Cluster_10534|Contig1|likelySeq@423;Cluster_10606|Contig1|complementarySeq@1789;Cluster_11877|Contig1|likelySeq@1828;Cluster_3382|Contig3|original@473;Cluster_5688|Contig2|original@147;Cluster_57…	...	97784+|original@1363;Cluster_1176|Contig3|original@643;Cluster_9052|Contig2|original@375;Cluster_14900|Contig1|original@268;Cluster_18359|Contig1|complementarySeq@291;Cluster_4027|Contig2|original@978;Cluster_4027|Contig4|original@1469;Cluster_8596|Contig1|likelySeq@536;Cluster_5834|Contig2|original@444;Cluster_17514|Contig2|original@146;Cluster_1816|Contig2|complementarySeq@278;Cluster_18823|Con…	...	216544+|original@1537;cluster_singlet|EPO_035_263310210734038253149+	190340+|original@1928;cluster_singlet|EPO_064_Contig1883|likelySeq@462;cluster_singlet|EPO_086_Contig2635|original@448;cluster_singlet|EPO_074_Contig1612|original@2184;cluster_singlet|EPO_010_216964157138506211216+	49837+|original@1451;cluster_singlet|EPO_075_24627988123601986494+	...	93927+|likelySeq@306;cluster_singlet|EPO_056_24825061177|original@285;cluster_singlet|EPO_061_Contig2175|original@861;cluster_singlet|EPO_074_2207675621473732844+	32844+	145158+|original@379;cluster_singlet|EPO_049_614786392781|original@495;cluster_singlet|EPO_062_Contig2059|complementarySeq@851;cluster_singlet|EPO_076_16661512463640555557+	...	36999+|complementarySeq@282;Cluster_10|Contig6|likelySeq@678;Cluster_10|Contig11|likelySeq@185;Cluster_100|Contig2|original@373;Cluster_10003|Contig1|original@1450;Cluster_10003|Contig2|original@2147;Cluster_10003|Contig3|original@488;Cluster_10005|Contig1|complementarySeq@388;Cluster_10012|Contig5|original@250;Cluster_10012|Contig14|original@963;Cluster_10012|Contig16|original@1066;Cluster_10023…
TT06DC.38.03;B;-;-;-;B;B;-;-;-;B;B;B;B;B;B;B;B;B;B;B;B;B;B;B;B;B;B;B;B;B;B;B;B;B;B;B;B;B;B;B;B;B;B;B;B;B;B;B;B;B;B;B;B;B;B;B;B;B;B;B;B;B;B;B;B;B;B;B;B;B;B;B;B;B;B;B;B;B;B;B;B;B;B;B;B;B;B;B;B;B;B;B;B;B;B;B;B;B;B;B;B;B;B;B;A;B;B;B;B;B;B;B;B;B;B;B;B;B;B;B;B;B;B;B;B;-;A;A;A;A;A;A;A;A;A;A;A;A;A;A;A;A;A;A;A;A;A;A;A;A;A;A;A;A;A;A;A;A;A;A;A;A;A;A;A;A;A;A;A;A;A;A;A;A;A;A;A;A;A;A;A;A;A;A;A;A;A;A;A;A;A;A;A;…
TT06DC.38.07;B;B;B;B;B;B;-;B;B;B;B;B;B;B;B;B;B;B;B;B;B;B;B;B;B;B;B;B;B;B;B;B;B;B;B;B;B;B;B;B;B;B;B;B;B;B;B;B;B;B;B;B;B;B;B;B;B;B;B;B;B;B;B;B;B;B;B;B;B;B;B;B;B;B;B;B;B;B;B;B;B;B;B;B;B;B;B;B;B;B;B;B;B;B;B;B;B;B;B;B;B;B;B;B;B;B;B;B;B;B;B;B;B;B;B;B;B;B;B;B;B;B;B;B;B;B;B;A;A;A;A;A;A;A;A;A;A;A;A;A;A;A;A;A;A;A;A;A;A;A;A;A;A;A;A;A;A;A;A;A;A;A;A;A;A;A;A;A;A;A;A;A;A;A;A;A;A;A;A;A;A;A;A;A;A;A;-;-;-;-;B;B;B;…
TT06DC.38.08;B;B;B;B;B;B;B;-;-;-;B;B;B;B;B;B;B;B;B;B;B;B;B;B;B;B;B;B;B;B;B;B;B;B;B;B;B;B;B;B;B;B;B;B;B;B;B;B;B;B;B;B;B;B;B;B;B;B;B;B;B;B;B;B;B;B;B;B;B;B;A;B;B;B;B;B;B;B;B;B;B;B;B;B;B;B;B;B;B;B;B;B;B;B;B;B;B;B;B;B;B;B;B;B;B;B;B;B;B;B;B;B;B;B;B;B;B;B;B;B;B;B;B;B;-;-;-;A;A;A;A;A;A;A;A;A;A;A;A;A;A;A;A;B;B;B;B;B;B;B;B;B;B;B;B;A;A;A;A;A;A;A;A;A;A;A;A;A;A;A;A;A;A;A;A;A;A;A;A;A;A;A;A;A;A;A;A;A;A;A;A;A;A;…
TT06DC.38.09;B;B;B;B;B;B;B;B;B;B;B;B;B;B;A;A;A;A;A;A;A;A;A;A;A;A;A;A;A;A;A;A;A;A;A;A;A;A;A;A;A;A;A;A;A;A;A;A;A;A;A;A;A;A;A;A;A;A;A;A;A;A;A;A;A;A;A;A;A;A;A;A;A;A;A;A;A;A;A;A;A;A;A;A;A;A;A;A;A;A;A;A;A;A;A;A;A;A;A;A;A;A;A;A;A;A;A;A;A;A;A;A;A;A;A;A;A;A;A;A;A;A;A;A;A;A;A;A;A;A;A;A;A;A;A;A;A;A;A;A;A;A;A;A;A;A;A;A;A;A;A;A;A;A;A;A;A;A;A;A;A;A;A;A;A;A;A;B;B;B;B;B;A;A;A;A;-;B;-;B;B;B;B;B;B;B;B;B;-;A;A;A;B;…
TT06DC.38.11;A;A;A;B;B;B;B;B;A;A;A;A;A;A;A;A;A;A;A;A;A;A;A;A;A;A;A;A;A;A;A;A;A;A;A;A;A;A;A;A;A;A;A;A;A;A;A;A;A;A;A;A;A;A;A;A;A;A;A;A;A;A;A;A;A;A;A;A;A;A;A;A;A;A;A;A;A;A;A;A;A;A;A;A;A;A;A;A;A;A;A;A;A;A;A;A;A;A;A;A;A;A;A;A;A;A;A;A;A;A;A;A;A;A;A;A;A;A;A;A;A;A;A;A;A;A;A;A;A;A;A;A;A;A;A;A;A;A;A;A;A;A;A;A;A;A;A;A;A;A;A;A;A;A;A;A;A;A;A;A;A;A;A;A;A;A;A;A;A;A;A;A;A;A;A;A;A;A;A;A;A;A;A;A;B;B;B;B;B;B;B;B;B;…
TT06DC.38.12;B;B;B;B;B;-;B;B;B;B;A;A;A;A;A;A;A;A;A;A;A;A;A;A;A;A;A;A;A;A;A;A;A;A;A;A;A;A;A;A;A;A;A;A;A;A;A;A;A;A;A;A;A;A;A;A;A;A;A;A;A;A;A;A;A;A;A;A;A;A;A;A;A;A;A;A;A;A;A;A;A;A;A;A;A;A;A;A;A;A;A;A;A;A;A;A;A;A;A;A;A;A;A;A;A;A;A;A;A;A;A;B;B;B;B;B;B;B;B;B;B;B;B;B;B;B;B;B;B;B;B;B;B;B;B;B;B;B;B;B;B;B;B;B;B;B;B;B;B;B;B;B;B;B;B;B;B;B;B;B;B;B;B;B;B;B;B;B;B;B;B;B;B;B;B;B;B;B;B;B;B;B;B;B;B;B;B;B;B;B;A;A;A;…
TT06DC.38.13;A;A;A;A;A;A;A;A;A;A;A;A;A;-;-;B;A;A;A;A;A;A;A;A;A;A;A;A;A;A;A;A;A;A;A;A;A;A;A;A;A;A;A;A;A;A;A;A;A;A;A;A;A;A;A;A;A;A;A;A;A;A;A;A;A;A;A;A;A;A;A;A;A;A;A;A;A;A;A;A;A;A;A;A;A;A;A;A;A;A;A;A;A;A;A;A;A;A;A;A;A;A;A;A;A;A;A;A;A;A;A;A;A;B;B;B;B;B;B;B;B;B;B;B;B;B;B;B;B;B;B;B;B;B;B;B;B;B;B;B;B;B;B;B;B;B;B;B;B;B;B;B;B;B;B;B;B;B;B;B;B;B;B;B;B;B;B;B;B;B;B;B;B;B;B;B;B;B;B;B;B;B;B;B;B;B;B;B;B;B;B;B;B;…
TT06DC.38.15;A;A;-;A;A;A;A;A;A;A;A;A;A;-;A;B;B;B;B;B;B;B;B;B;B;B;B;B;B;B;B;B;B;B;B;B;B;B;B;B;B;B;B;B;B;B;B;B;B;B;A;A;A;A;A;A;A;A;A;A;A;A;A;A;A;A;A;A;A;A;A;A;A;A;A;A;A;A;A;A;A;A;A;A;A;A;A;A;A;A;A;A;A;A;A;A;A;A;A;A;A;A;A;A;A;A;A;A;A;A;A;A;A;A;A;A;A;A;A;A;A;A;A;A;A;A;A;A;A;A;A;A;A;A;A;A;A;A;A;A;A;A;A;A;A;A;A;A;A;A;A;A;A;A;A;A;B;B;B;B;B;B;B;B;B;B;B;B;B;B;B;B;B;B;B;B;B;B;B;B;B;B;B;B;B;B;B;B;B;B;A;A;A;…
TT06DC.38.19;B;B;B;B;B;B;B;A;A;A;A;A;A;A;A;A;A;A;A;A;A;A;A;A;A;A;A;A;A;A;A;A;A;A;A;A;A;A;A;A;A;A;A;A;A;A;A;A;A;A;A;A;A;A;A;A;A;A;A;A;A;A;A;A;A;A;A;A;A;A;A;A;A;A;A;A;A;A;A;A;A;A;A;A;A;A;A;A;A;A;A;A;A;A;A;A;A;A;A;A;A;A;A;A;A;A;A;A;A;A;A;A;A;A;A;A;A;A;B;B;B;B;B;B;A;A;B;A;A;A;A;A;A;A;A;A;A;A;A;A;A;A;A;A;A;A;A;A;A;A;A;A;A;A;A;A;A;A;A;A;A;A;A;A;A;A;A;A;A;A;A;A;A;A;A;A;A;A;A;A;-;B;B;B;B;B;B;B;B;B;B;B;B;…
TT06DC.38.23;B;B;B;B;B;B;B;B;B;B;B;B;B;B;B;B;B;B;B;B;B;B;B;B;B;B;B;B;B;B;B;B;B;B;B;B;B;A;A;A;A;A;A;A;A;A;A;A;A;A;A;A;A;A;A;A;A;A;A;A;A;A;A;A;A;A;A;A;A;A;A;A;A;A;A;A;A;A;A;A;A;A;A;A;A;A;A;A;A;A;A;A;A;A;A;A;A;A;A;A;A;A;A;A;A;A;A;A;A;A;A;A;A;A;A;A;A;A;A;A;A;A;A;A;A;A;A;A;A;A;A;A;A;A;A;A;A;A;A;A;A;A;A;A;A;A;A;A;A;A;A;A;A;A;B;B;B;B;B;B;B;B;B;B;B;B;B;B;B;B;B;B;B;B;B;B;B;B;B;B;B;B;B;B;B;B;B;B;B;B;B;B;B;…
TT06DC.38.24;B;B;B;B;B;B;B;A;A;A;A;A;A;A;A;A;A;A;A;A;A;A;A;A;A;A;A;A;A;A;A;A;A;A;A;A;A;A;A;A;A;A;A;A;A;A;A;A;A;A;A;A;A;A;A;A;A;A;A;A;A;A;A;A;A;A;A;A;A;A;A;A;A;A;A;A;A;A;A;A;A;A;A;A;A;A;A;A;A;A;A;A;A;A;A;A;A;A;A;A;A;A;A;A;A;A;A;A;A;A;A;A;A;A;A;A;A;A;A;A;A;A;A;A;A;A;A;A;A;A;A;A;A;A;A;A;A;A;A;A;A;A;A;A;A;A;A;-;B;B;B;B;B;B;B;B;B;B;B;A;A;A;A;A;A;A;A;A;A;A;A;A;A;A;A;A;A;A;A;A;A;A;A;A;A;A;A;A;A;A;A;A;B;…
TT06DC.38.25;-;B;B;B;B;B;B;A;A;A;A;A;A;A;A;A;A;A;A;A;A;A;A;A;A;A;A;A;A;A;A;A;B;B;-;A;A;A;A;A;A;A;A;A;A;A;A;A;A;A;A;A;A;A;A;A;A;A;A;A;A;A;A;A;A;A;A;A;A;A;A;A;A;A;A;A;A;A;A;A;A;A;A;A;A;A;A;A;A;A;A;A;A;A;A;A;A;A;A;A;A;A;A;A;A;A;A;A;A;A;A;A;A;A;A;A;A;A;A;A;A;A;A;A;A;A;A;A;A;A;A;A;B;B;B;B;B;B;B;B;B;B;B;B;B;B;B;B;B;B;B;B;B;B;B;A;A;A;A;A;A;A;A;A;A;A;A;A;A;A;A;A;A;A;A;A;A;A;A;A;A;A;A;A;A;A;A;A;A;A;A;A;A;…
TT06DC.38.27;A;A;A;A;A;A;A;A;A;A;A;A;B;B;A;A;A;A;A;A;A;A;A;A;A;A;A;A;A;A;A;A;A;A;A;A;A;A;A;A;A;A;A;A;A;A;A;A;A;A;A;A;A;A;A;A;A;A;A;A;A;A;A;A;A;A;A;A;A;A;A;A;A;A;A;A;A;A;A;A;A;A;A;A;A;A;A;A;A;A;A;A;A;A;A;A;A;A;A;A;A;A;A;A;A;A;A;A;A;A;A;A;A;A;A;A;A;A;A;A;A;A;A;A;A;A;A;A;A;A;A;A;A;A;A;A;A;A;A;A;A;A;A;A;A;A;A;A;A;A;A;A;A;A;A;A;A;A;A;A;A;A;A;A;A;A;A;A;A;A;A;A;A;A;A;A;A;A;A;A;A;A;A;A;A;A;A;A;A;A;A;A;A;…
TT06DC.38.29;A;A;A;A;A;A;A;-;B;B;B;B;B;B;B;B;B;B;B;B;B;B;B;B;B;B;B;B;B;B;B;B;B;B;B;B;B;B;B;B;B;B;B;B;B;B;B;B;B;B;B;B;B;B;B;B;B;B;B;B;B;B;B;B;B;B;B;B;B;B;B;B;B;B;B;B;B;B;B;B;B;B;B;B;B;B;B;B;B;B;B;B;B;B;B;B;B;B;B;B;B;B;B;B;B;B;B;B;B;B;B;B;B;B;B;B;B;B;B;B;B;B;B;B;B;B;B;B;B;B;B;B;B;B;B;B;B;B;B;B;B;B;B;B;B;B;B;B;B;B;B;B;B;B;B;B;A;A;A;A;A;A;A;A;A;A;A;A;A;A;A;A;A;A;A;A;A;A;A;A;A;A;A;A;A;A;A;A;A;A;A;A;A;…
TT06DC.38.32;B;B;B;B;B;B;B;-;-;-;-;-;-;B;B;B;B;B;B;B;B;B;B;B;B;B;B;B;B;B;B;B;B;B;B;B;B;B;B;B;B;B;B;B;B;B;B;B;B;B;B;B;B;B;B;B;B;B;B;B;B;B;B;B;B;B;B;B;B;B;B;B;B;B;B;B;B;B;B;B;B;B;B;B;B;B;B;B;B;B;B;B;B;B;B;B;B;B;B;B;B;B;B;B;B;A;A;A;A;A;A;A;A;A;A;A;A;A;A;A;A;A;A;A;A;A;A;A;A;A;A;A;A;A;A;A;A;A;A;A;A;A;A;A;A;A;A;A;A;A;A;A;A;A;A;A;A;A;A;A;A;A;A;A;A;A;A;A;A;A;A;A;A;A;A;A;A;A;A;A;A;A;A;A;A;A;A;A;A;A;B;B;B;…
TT06DC.38.34;A;A;A;A;A;A;A;A;A;A;A;A;A;A;A;A;A;A;A;A;A;A;A;A;A;A;A;A;A;A;A;A;A;A;A;A;A;A;A;A;A;A;A;A;A;A;A;A;A;A;A;A;A;A;A;A;A;A;A;A;A;A;A;A;A;A;A;A;A;A;A;A;A;A;A;A;A;A;A;A;A;A;A;A;A;A;A;A;A;A;A;A;A;A;A;A;A;A;A;A;A;A;A;A;A;B;B;B;B;B;B;B;B;B;B;B;B;B;B;B;B;B;B;B;B;B;B;B;B;B;B;B;B;B;B;A;A;A;A;A;A;A;A;A;A;A;A;A;A;A;A;A;A;A;A;A;A;A;A;A;A;A;A;A;A;A;A;A;A;A;A;A;A;A;A;A;A;A;A;A;A;A;A;A;A;A;B;B;B;B;B;B;B;…
TT06DC.38.35;-;-;-;-;-;-;B;-;-;A;-;-;B;B;B;B;B;B;B;B;B;B;B;B;A;B;B;B;B;B;B;B;B;B;B;B;B;B;B;B;B;B;B;B;B;B;B;B;B;B;B;B;B;B;B;B;B;B;B;B;B;B;B;B;B;B;B;B;B;B;B;B;B;B;B;B;B;B;B;B;B;B;B;B;B;B;B;B;B;B;B;B;B;B;B;B;B;B;B;B;B;B;B;B;B;-;-;-;-;-;-;-;-;-;-;-;-;-;-;-;-;-;-;-;-;-;-;-;-;-;-;-;-;-;-;-;-;-;-;-;-;-;-;-;-;-;-;B;B;B;B;B;B;B;B;B;B;B;B;B;B;B;B;B;B;B;B;B;B;B;B;B;B;B;B;B;B;B;B;B;B;B;B;B;B;B;B;B;B;B;B;B;B;…
TT06DC.38.36;B;B;B;B;B;B;B;B;B;B;B;B;B;B;B;B;B;B;B;B;B;B;B;B;B;B;B;B;B;B;B;B;A;A;A;A;A;A;A;A;A;A;A;A;A;A;A;A;A;A;A;A;A;A;A;A;A;A;A;A;A;A;A;A;A;A;A;A;A;A;A;A;A;A;A;A;A;A;A;A;A;A;A;A;A;A;A;A;A;A;A;A;A;A;A;A;A;A;A;A;A;A;A;A;A;A;A;A;A;A;A;A;A;A;A;A;A;A;A;A;A;A;A;A;A;A;A;A;A;A;A;A;A;A;A;A;A;A;A;A;A;A;A;A;A;A;A;A;A;A;A;A;A;A;A;A;A;A;A;A;A;A;A;A;A;A;A;B;B;B;B;B;B;B;B;B;B;B;B;B;B;B;B;B;B;B;B;B;B;B;B;B;B;…
TT06DC.38.37;A;A;A;A;A;A;A;A;A;A;A;A;A;A;A;A;A;A;A;A;A;A;A;A;A;A;A;A;A;A;A;A;A;A;A;A;A;A;A;A;A;A;A;A;A;A;A;A;A;A;A;A;A;A;A;A;A;A;A;A;A;A;A;A;A;A;A;A;A;A;A;A;A;A;A;A;A;A;A;A;A;A;A;A;A;A;A;A;A;A;A;A;A;A;A;A;A;A;A;A;A;A;A;A;A;A;A;A;A;A;A;A;A;A;A;A;A;A;A;A;A;A;A;A;A;A;A;A;A;A;A;A;A;A;A;A;A;A;A;A;A;A;A;A;A;A;A;A;A;A;A;A;A;A;A;A;A;A;A;A;A;A;A;A;A;A;A;A;A;A;A;A;A;A;A;A;A;A;A;A;A;A;A;A;A;A;A;A;A;A;A;A;A;…
TT06DC.38.38;A;A;A;A;A;A;A;A;A;A;A;A;A;A;A;A;A;A;A;A;A;A;A;A;A;A;A;A;A;A;A;A;A;A;A;A;A;A;A;A;A;A;A;A;A;A;A;A;A;A;A;A;A;A;A;A;A;A;A;A;A;A;A;A;A;A;A;A;A;A;A;A;A;A;A;A;A;A;A;A;A;A;A;A;A;A;A;A;A;A;A;A;A;A;A;A;A;A;A;A;A;A;A;A;A;A;A;A;A;A;A;A;A;A;A;A;A;A;A;A;A;A;A;A;A;A;A;A;A;A;A;A;A;A;A;A;A;A;A;A;A;A;A;B;B;B;B;B;B;-;A;A;A;A;A;A;A;A;A;A;A;A;A;A;A;A;A;A;A;A;A;A;A;A;A;A;A;A;A;A;A;A;A;A;A;A;A;A;A;A;A;A;A;…
TT06DC.38.39;A;A;A;A;A;A;A;A;A;A;A;A;A;A;A;A;A;A;A;A;A;A;A;A;A;A;A;A;A;A;A;A;A;A;B;B;B;B;B;B;B;B;B;B;B;B;B;B;B;B;B;B;B;B;B;B;B;B;B;B;B;B;B;B;B;B;B;B;B;B;B;B;B;B;B;B;B;B;B;B;B;B;B;B;B;B;B;B;B;B;B;B;B;B;B;B;B;B;B;B;B;B;B;B;B;B;B;B;B;B;B;A;A;A;A;A;A;A;A;A;A;A;A;A;A;A;A;A;A;A;A;A;A;A;A;A;A;A;A;A;A;A;A;A;A;A;A;A;A;A;A;A;A;A;A;A;A;A;A;A;A;A;A;A;A;A;A;A;A;A;A;A;A;A;A;A;A;A;A;A;A;A;A;A;A;A;A;A;A;A;A;A;A;…
TT06DC.38.41;A;A;A;A;A;A;A;A;A;A;A;A;A;A;A;A;A;A;A;A;A;A;A;A;A;A;A;A;A;A;A;A;A;A;B;B;B;B;B;B;B;B;B;B;B;B;B;B;B;B;B;B;B;B;B;B;B;B;B;B;B;B;B;B;B;B;B;B;B;B;B;B;B;B;B;B;B;B;B;B;B;B;B;B;B;B;B;B;B;B;B;B;B;B;B;B;B;B;B;B;B;B;B;B;B;B;B;B;B;B;B;B;B;B;B;B;B;B;B;B;B;B;B;B;B;B;B;B;B;B;B;B;B;B;B;B;B;B;B;B;B;B;B;B;B;B;B;B;B;B;B;B;B;B;B;B;B;B;B;B;B;B;B;B;B;B;B;B;B;B;B;B;B;B;B;B;B;B;B;B;B;B;B;B;A;A;A;A;A;A;A;A;A;…
TT06DC.38.42;A;A;A;A;A;A;A;B;B;B;B;B;B;B;A;A;A;A;A;A;A;A;A;A;A;A;A;A;A;A;A;A;A;A;A;A;A;A;A;A;A;A;A;A;A;A;A;A;A;A;A;A;A;A;A;A;A;A;A;A;A;A;A;A;A;A;A;A;A;A;A;A;A;A;A;A;A;A;A;A;A;A;A;A;A;A;A;A;A;A;A;A;A;A;A;A;A;A;A;A;A;A;A;A;A;A;A;A;A;A;A;A;A;A;A;A;A;A;A;A;A;A;A;A;A;A;A;A;A;A;A;A;A;A;A;A;A;A;A;A;A;A;A;A;A;A;A;A;A;A;A;A;A;A;A;A;A;A;A;A;A;A;A;A;A;A;A;A;A;A;A;A;B;B;B;B;B;B;B;B;B;B;B;B;B;B;B;B;B;B;B;B;B;…
TT06DC.38.44;A;A;A;A;A;A;A;A;A;A;A;A;A;A;A;A;A;A;A;A;A;A;A;A;A;A;A;A;A;A;A;A;A;A;A;A;A;A;A;A;A;A;A;A;A;A;A;A;A;A;B;B;B;B;B;B;B;B;B;B;B;B;B;B;B;B;B;B;B;B;B;B;B;B;B;B;B;B;B;B;B;B;B;B;B;B;B;B;B;B;B;B;B;B;B;B;B;B;B;B;B;B;B;B;B;B;B;B;B;B;B;B;B;B;B;B;B;B;B;B;B;B;B;B;B;B;B;B;B;B;B;B;B;B;B;B;B;B;B;B;B;B;B;B;B;B;B;B;B;B;B;B;B;B;B;B;B;B;B;B;B;B;B;B;B;B;B;B;B;B;B;B;A;A;A;A;A;A;A;A;A;A;A;A;A;A;A;A;A;A;A;A;A;…
TT06DC.38.47;A;A;-;A;A;A;A;B;B;B;B;B;B;B;-;A;A;A;A;A;A;A;A;A;A;A;A;A;A;A;A;A;A;A;A;A;A;A;A;A;A;A;A;A;A;A;A;A;A;A;A;A;A;A;A;A;A;A;A;A;A;A;A;A;A;A;A;A;A;A;A;A;A;A;A;A;A;A;A;A;A;A;A;A;A;A;A;A;A;A;A;A;A;A;A;A;A;A;A;A;A;A;A;A;A;A;A;A;A;A;A;A;A;A;A;A;A;A;A;A;A;A;A;A;A;A;A;A;A;A;A;A;A;A;A;A;A;A;A;A;A;A;A;A;A;A;A;A;A;A;A;A;A;A;A;A;A;A;B;B;B;B;B;B;B;B;B;B;B;B;B;B;B;B;B;B;B;B;B;B;B;B;B;B;B;B;B;B;B;B;B;B;B;…
TT06DC.38.49;A;A;A;-;A;-;A;A;A;A;A;A;A;A;A;A;A;A;A;A;A;A;A;A;A;A;A;A;A;A;A;A;A;A;A;A;A;A;A;A;A;A;A;A;A;A;A;A;A;A;A;A;A;A;A;A;A;A;A;A;A;A;A;A;A;A;A;A;A;A;A;A;A;A;A;A;A;A;A;A;A;A;A;A;A;A;A;A;A;A;A;A;A;A;A;A;A;A;A;A;A;A;A;A;A;A;A;A;A;A;A;A;A;A;A;A;A;A;A;A;A;A;A;A;A;A;A;A;A;A;A;A;A;A;A;A;A;A;A;A;A;A;A;-;B;B;B;B;B;B;B;B;B;B;B;B;B;B;B;B;B;B;B;B;B;B;B;B;B;B;B;B;B;B;B;B;B;B;B;B;B;B;B;B;B;B;B;B;B;B;B;B;B;…
TT06DC.38.50;A;A;A;A;A;A;A;A;A;A;A;A;A;A;A;A;A;A;A;A;A;A;A;A;A;A;A;A;A;A;A;A;A;A;A;A;A;A;A;A;A;A;A;A;A;A;A;A;A;A;A;A;A;A;A;A;A;A;A;A;A;A;A;A;A;A;A;A;A;A;A;A;A;A;A;A;A;A;A;A;A;A;A;A;A;A;A;A;A;A;A;A;A;A;A;A;A;A;A;A;A;A;A;A;A;A;A;A;A;A;A;A;A;A;A;A;A;A;A;A;A;A;A;A;A;A;A;A;A;A;A;A;A;A;A;A;A;A;A;A;A;A;A;-;-;-;-;-;-;-;-;-;-;-;-;-;-;-;-;-;-;-;-;-;-;-;-;B;B;B;B;B;B;B;B;B;B;B;B;B;B;B;B;B;B;B;B;B;B;B;B;B;B;…
TT06DC.38.51;A;A;A;A;A;A;A;A;A;A;A;A;A;A;A;A;A;A;A;A;A;A;A;A;A;A;A;A;A;A;A;A;A;A;A;A;A;A;A;A;A;A;A;A;A;A;A;A;A;A;B;B;B;B;B;B;B;B;B;B;B;B;B;B;B;B;B;B;B;B;B;B;B;B;B;B;B;B;B;B;B;B;B;B;B;B;B;B;B;B;B;B;B;B;B;B;B;B;B;B;B;B;B;B;B;B;B;B;B;B;B;B;B;B;B;B;B;B;B;B;B;B;B;B;B;B;B;B;B;B;B;B;B;B;B;B;B;B;B;B;B;B;B;B;B;B;B;B;B;B;B;B;B;B;B;B;B;B;B;B;B;B;B;B;B;B;B;B;B;B;B;B;B;B;B;B;B;B;B;B;B;B;B;B;B;B;B;B;B;B;B;B;B;…
TT06DC.38.52;A;A;A;A;A;A;A;A;A;A;A;A;A;A;A;A;A;A;A;A;A;A;A;A;A;A;A;A;A;A;A;A;A;A;A;A;A;A;A;A;A;A;A;A;A;A;A;A;A;A;A;A;A;A;A;A;A;A;A;A;A;A;A;A;A;A;A;A;A;A;A;A;A;A;A;A;A;A;A;A;A;A;A;A;A;A;A;A;A;A;A;A;A;A;A;A;A;A;A;A;A;A;A;A;A;A;A;A;A;A;A;A;A;A;A;A;A;A;A;A;A;A;A;A;A;A;A;A;A;A;A;A;A;A;A;A;A;A;A;A;A;A;A;B;B;B;B;A;B;B;B;B;B;B;B;B;B;B;B;B;B;B;B;B;B;B;B;B;B;B;B;B;B;B;B;B;B;B;B;B;B;B;B;B;B;B;B;B;B;B;B;B;B;…
TT06DC.38.53;B;B;B;B;B;B;B;B;B;B;B;B;B;B;B;B;B;B;B;B;B;B;B;B;B;B;B;B;B;B;B;B;B;B;B;B;B;B;B;B;B;B;B;B;B;B;B;B;B;B;B;B;B;B;B;B;B;B;B;B;B;B;B;B;B;B;B;B;B;B;B;B;B;B;B;B;B;B;B;B;B;B;B;B;B;B;B;B;B;B;B;B;B;B;B;B;B;B;B;B;B;B;B;B;B;B;B;B;B;B;B;B;B;B;B;B;B;B;B;B;B;B;B;B;B;B;B;B;B;B;B;B;B;B;B;B;B;B;B;B;B;B;B;B;B;B;B;B;B;B;B;B;B;B;B;B;B;B;B;B;B;B;B;B;B;B;B;B;B;B;B;B;A;A;A;A;A;A;A;A;A;A;A;A;A;A;A;A;A;A;B;B;B;…
TT06DC.38.54;B;B;B;B;B;B;B;B;B;B;B;B;B;B;B;B;B;B;B;B;B;B;B;B;B;B;B;B;B;B;B;B;B;B;B;B;B;B;B;B;B;B;B;B;B;B;B;B;B;B;B;B;B;B;B;B;B;B;B;B;B;B;B;B;B;B;B;B;B;B;B;B;B;B;B;B;B;B;B;B;B;B;B;B;B;B;B;B;B;B;B;B;B;B;B;B;B;B;B;B;B;B;B;B;B;B;B;B;B;B;B;B;B;B;B;B;B;B;B;B;B;B;B;B;B;B;B;B;B;B;B;B;B;B;B;B;B;B;B;B;B;B;B;B;B;B;B;B;B;B;B;B;B;B;B;B;B;B;B;B;B;B;B;B;B;B;B;B;B;B;B;B;B;B;B;B;B;B;B;B;B;B;B;B;B;B;B;B;B;B;B;B;B;…
TT06DC.39.03;B;B;-;B;B;B;B;B;B;B;B;B;B;B;B;B;B;B;B;B;B;B;B;B;B;B;B;B;B;B;B;B;B;B;B;B;B;B;B;B;B;B;B;B;B;B;B;B;B;B;B;B;B;B;B;B;B;B;B;B;B;B;B;B;B;B;B;B;B;B;B;B;B;B;B;B;B;B;B;B;B;B;B;B;B;B;B;B;B;B;B;B;B;B;B;B;B;B;B;B;B;B;B;B;B;B;B;B;B;B;B;B;B;B;B;B;B;B;B;B;B;B;B;B;B;B;B;B;A;A;A;A;A;A;A;A;A;A;A;A;A;A;A;A;A;A;A;A;A;A;A;A;A;A;A;A;A;A;A;A;A;A;A;A;A;A;A;A;A;A;A;A;A;A;A;A;A;A;A;A;A;A;A;A;A;A;A;A;A;A;A;A;B;…
TT06DC.39.04;-;A;A;A;A;A;A;B;B;B;B;B;A;A;A;A;A;A;A;A;A;A;A;A;A;A;A;A;A;A;A;A;A;A;B;B;B;B;B;B;B;B;B;B;B;B;B;B;B;B;B;B;B;B;B;B;B;B;B;B;B;B;B;B;B;B;B;B;B;B;B;B;B;B;B;B;B;B;B;B;B;B;B;B;B;B;B;B;B;B;B;B;B;B;B;B;B;B;B;B;B;B;B;B;B;B;B;B;B;B;B;B;B;B;B;B;B;B;B;B;B;B;B;B;B;B;B;B;B;B;B;B;B;B;A;A;A;A;A;A;A;A;A;A;A;A;A;A;A;A;A;A;A;A;A;A;-;-;A;B;B;B;B;B;B;B;B;B;B;B;B;B;B;B;B;B;B;B;B;B;B;-;-;-;-;-;A;A;A;A;A;A;A;…
TT06DC.39.06;A;A;A;A;A;A;A;-;B;B;B;B;B;B;A;A;A;A;A;A;A;A;A;A;A;A;A;A;A;A;A;A;A;A;B;B;B;B;B;B;B;B;B;B;B;B;B;B;B;B;B;B;B;B;B;B;B;B;B;B;B;B;B;B;B;B;B;B;B;B;B;B;B;B;B;B;B;B;B;B;B;B;B;B;B;B;B;B;B;B;B;B;B;B;B;B;B;B;B;B;B;B;B;B;B;B;B;B;B;B;B;B;B;B;B;B;B;B;B;B;B;B;B;B;B;B;A;A;A;A;A;A;A;A;A;A;A;A;A;A;A;A;A;A;A;A;A;B;B;B;B;B;B;B;B;B;B;B;B;B;B;B;B;B;B;B;B;B;B;B;B;B;B;B;B;B;B;B;B;B;B;B;B;B;B;B;B;B;B;B;B;B;B;…
TT06DC.39.07;A;A;A;A;A;A;A;A;A;A;A;A;A;A;A;A;A;A;A;A;A;A;A;A;A;A;A;A;A;A;A;A;A;A;A;A;A;A;A;A;A;A;A;A;A;A;A;A;A;A;A;A;A;A;A;A;A;A;A;A;A;A;A;A;A;A;A;A;A;A;A;A;A;A;A;A;A;A;A;A;A;A;A;A;A;A;A;A;A;A;A;A;A;A;A;A;A;A;A;A;A;A;A;A;A;A;A;A;A;A;A;A;A;A;A;A;A;A;A;A;A;A;A;A;A;A;A;B;B;B;B;B;B;B;B;B;B;B;B;B;B;B;B;B;B;B;B;B;B;B;B;B;B;B;B;B;B;B;B;B;B;B;B;B;B;B;B;B;B;B;B;B;B;B;B;B;B;B;B;B;B;B;B;B;B;B;B;B;-;-;A;A;A;…
TT06DC.39.08;A;A;A;A;A;A;A;A;A;A;A;A;A;A;A;A;A;A;A;A;A;A;A;A;A;A;A;A;A;A;A;A;A;A;A;A;A;A;A;A;A;A;A;A;A;A;A;A;A;A;A;A;A;A;A;A;A;A;A;A;A;A;A;A;A;A;A;A;A;A;A;A;A;A;A;A;A;A;A;A;A;A;A;A;A;A;A;A;A;A;A;A;A;A;A;A;A;A;A;A;A;A;A;A;A;A;A;A;A;A;A;A;A;A;A;A;A;A;A;A;A;A;A;A;A;A;A;A;A;A;A;A;A;A;A;A;A;A;A;A;A;A;A;A;A;A;A;A;A;A;A;A;A;A;A;A;A;A;A;A;A;A;A;A;A;A;A;A;A;A;A;A;A;A;A;A;A;A;A;A;A;A;A;A;A;A;A;A;A;A;B;B;B;…
TT06DC.39.09;B;B;B;B;B;B;B;B;B;B;B;B;B;B;-;A;A;A;A;A;A;A;A;A;A;A;A;A;A;A;A;A;A;A;A;A;A;A;A;A;A;A;A;A;A;A;A;A;A;A;A;A;A;A;A;A;A;A;A;A;A;A;A;A;A;A;A;A;A;A;A;A;A;A;A;A;A;A;A;A;A;A;A;A;A;A;A;A;A;A;A;A;A;A;A;A;A;A;A;A;A;A;A;A;A;A;A;A;A;A;A;A;A;A;A;A;A;A;A;A;A;A;A;A;A;A;A;A;A;A;A;A;A;A;A;A;A;A;A;A;A;A;A;A;A;A;A;A;A;A;A;A;A;A;A;A;A;A;A;A;A;A;A;A;A;A;A;A;A;A;A;A;A;A;A;A;A;A;A;A;A;A;A;A;A;A;A;A;A;A;A;A;A;…
TT06DC.39.10;B;B;B;B;A;A;A;A;B;A;-;B;B;B;B;B;B;B;B;B;B;B;B;B;B;B;B;B;B;B;B;B;B;B;B;B;B;B;B;B;B;B;B;B;B;B;B;B;B;B;B;B;B;B;B;B;B;B;B;B;B;B;B;B;B;B;B;B;B;B;B;B;B;B;B;B;B;B;B;B;B;B;B;B;B;B;B;B;B;B;B;B;B;B;B;B;B;B;B;B;B;B;B;B;B;B;B;B;B;B;B;B;B;B;B;B;B;B;B;B;B;B;B;B;A;A;A;B;B;B;B;B;B;B;-;-;-;-;-;-;-;-;-;-;-;B;B;B;B;B;B;B;B;B;B;B;A;A;A;A;A;A;A;A;A;A;A;A;A;A;A;A;A;A;A;A;A;A;A;A;A;A;A;A;A;A;A;A;A;A;A;A;A;…
TT06DC.39.11;A;A;A;A;A;A;A;B;B;B;B;B;B;B;B;B;B;B;B;B;B;B;B;B;B;B;B;B;B;B;B;B;B;B;B;B;B;B;B;B;B;B;B;B;B;B;B;B;B;B;B;B;B;B;B;B;B;B;B;B;B;B;B;B;B;B;B;B;B;B;B;B;B;B;B;B;B;B;B;B;B;B;B;B;B;B;B;B;B;B;B;B;B;B;B;B;B;B;B;B;B;B;B;B;B;B;B;B;B;B;B;B;B;B;A;A;A;A;A;A;A;A;A;A;A;A;A;A;A;A;A;A;A;A;A;A;A;A;A;A;A;A;A;A;A;A;A;A;A;A;A;A;A;A;A;A;B;B;B;A;A;A;A;A;A;A;A;A;A;A;A;A;A;A;A;A;A;A;A;A;A;A;A;A;A;A;A;A;A;A;A;A;A;…
TT06DC.39.13;A;A;A;A;A;A;A;A;A;A;A;A;A;A;A;A;A;A;A;A;A;A;A;A;A;A;A;A;A;A;A;A;A;A;A;A;A;A;A;A;A;A;A;A;A;A;A;A;A;A;A;A;A;A;A;A;A;A;A;A;A;A;A;A;A;A;A;A;A;A;A;A;A;A;A;A;A;A;A;A;A;A;A;A;A;A;A;A;A;A;A;A;A;A;A;A;A;A;A;A;A;A;A;A;A;A;A;A;A;A;A;A;A;A;A;A;A;A;A;A;A;A;A;A;A;A;A;A;A;A;A;A;A;A;A;A;A;A;A;A;A;A;A;A;A;A;A;A;A;A;A;A;A;A;A;A;A;A;A;A;A;A;A;A;A;A;A;A;A;A;A;A;A;A;A;A;A;A;A;A;A;A;A;A;A;A;A;A;A;A;A;A;A;…
TT06DC.39.16;A;A;-;A;A;A;A;B;B;B;B;B;B;B;B;B;B;B;B;B;B;B;B;B;B;B;B;B;B;B;B;B;B;B;B;B;B;B;B;B;B;B;B;B;B;B;B;B;B;B;B;B;B;B;B;B;B;B;B;B;B;B;B;B;B;B;B;B;B;B;B;B;B;B;B;B;B;B;B;B;B;B;B;B;B;B;B;B;B;B;B;B;B;B;B;B;B;B;B;B;B;B;B;B;B;B;B;B;B;B;B;B;B;B;B;B;B;B;B;B;B;B;B;B;B;B;B;B;B;B;B;B;B;B;B;B;B;B;B;B;B;B;B;B;B;B;B;B;B;B;B;B;B;B;B;B;B;B;B;B;B;B;B;B;B;B;B;B;B;B;B;B;B;B;B;B;B;B;B;B;B;B;B;B;B;B;B;B;B;B;B;B;B;…
TT06DC.39.17;A;A;A;A;A;A;A;A;A;A;A;A;A;A;A;A;A;A;A;A;A;A;A;A;A;A;A;A;A;A;A;A;A;A;A;A;A;A;A;A;A;A;A;A;A;A;A;A;A;A;A;A;A;A;A;A;A;A;A;A;A;A;A;A;A;A;A;A;A;A;A;A;A;A;A;A;A;A;A;A;A;A;A;A;A;A;A;A;A;A;A;A;A;A;A;A;A;A;A;A;A;A;A;A;A;A;A;A;A;A;A;A;A;A;A;A;A;A;A;A;A;A;A;A;A;A;A;A;A;A;A;A;A;A;A;A;A;A;A;A;A;A;A;A;A;A;A;A;A;A;A;A;A;A;A;A;A;A;A;A;A;A;A;A;A;A;A;A;A;A;A;A;A;A;A;A;A;A;A;A;A;A;A;A;B;B;B;B;B;B;B;B;B;…
TT06DC.39.18;A;A;A;A;A;A;-;A;A;A;A;A;A;A;A;A;A;A;A;A;A;A;A;A;A;A;A;A;A;A;A;A;A;A;A;A;A;A;A;A;A;A;A;A;A;A;A;A;A;A;A;A;A;A;A;A;A;A;A;A;A;A;A;A;A;A;A;A;A;A;A;A;A;A;A;A;A;A;A;A;A;A;A;A;A;A;A;A;A;A;A;A;A;A;A;A;A;A;A;A;A;A;A;A;A;A;A;A;A;A;A;A;A;A;A;A;A;A;A;A;A;A;A;A;A;A;A;A;A;A;A;A;A;A;A;A;A;A;A;A;A;A;A;A;A;A;A;A;A;A;A;A;A;A;A;A;A;A;A;A;A;A;A;A;A;A;A;A;A;A;A;A;A;A;A;A;A;A;A;A;A;A;A;A;B;B;B;B;B;B;B;B;B;…
TT06DC.39.20;A;A;A;A;A;A;A;A;A;A;A;A;A;A;A;A;A;A;A;A;A;A;A;A;B;B;B;B;B;B;B;B;B;B;B;B;B;B;B;B;B;B;B;B;B;B;B;B;B;B;B;B;B;B;B;B;B;B;B;B;B;B;B;B;B;B;B;B;B;B;B;B;B;B;B;B;B;B;B;B;B;B;B;B;B;B;B;B;B;B;B;B;B;B;B;B;B;B;B;B;B;B;B;B;B;B;B;B;B;B;B;B;B;B;B;B;B;B;B;B;B;B;B;B;B;B;B;B;B;B;B;B;B;B;B;B;B;B;B;B;B;B;B;B;B;B;B;B;B;B;B;B;B;B;B;B;B;B;B;B;B;B;B;B;B;B;B;B;B;B;B;B;B;B;B;B;B;B;B;B;B;B;B;B;B;B;A;A;A;A;A;A;A;…
TT06DC.39.21;A;A;A;A;A;A;A;A;B;B;B;B;B;B;B;A;A;A;A;A;A;A;A;A;A;A;A;A;A;A;A;A;A;A;A;A;A;A;A;A;A;A;A;A;A;A;A;A;A;A;A;A;A;A;A;A;A;A;A;A;A;A;A;A;A;A;A;A;A;A;A;A;A;A;A;A;A;A;A;A;A;A;A;A;A;A;A;A;A;A;A;A;A;A;A;A;A;A;A;A;A;A;A;A;A;A;A;A;A;A;A;A;A;A;A;A;A;A;A;A;A;A;A;A;A;A;A;A;A;A;A;A;A;A;A;A;A;A;A;A;A;A;A;A;A;A;A;A;A;A;A;A;A;A;A;A;A;A;A;A;A;A;A;A;A;A;A;A;A;A;A;A;A;A;A;A;A;A;A;A;A;A;A;A;A;A;B;B;B;B;B;B;B;…
TT06DC.39.23;A;A;A;A;A;A;A;A;-;-;-;-;B;-;B;A;A;A;A;A;A;A;A;A;A;A;A;A;A;A;A;A;A;A;A;A;A;A;A;A;A;A;A;A;A;A;A;A;A;A;A;A;A;A;A;A;A;A;A;A;A;A;A;A;A;A;A;A;A;A;A;A;A;A;A;A;A;A;A;A;A;A;A;A;A;A;A;A;A;A;A;A;A;A;A;A;A;A;A;A;A;A;A;A;A;A;A;A;A;A;A;A;A;A;A;A;A;A;A;A;A;A;A;A;A;A;A;A;A;A;A;A;A;A;A;A;A;A;A;A;A;A;A;A;A;A;A;A;A;A;A;A;A;A;A;A;A;A;A;A;A;A;A;A;A;A;A;A;A;A;A;A;A;A;A;A;A;A;A;A;A;A;A;A;A;A;B;B;B;B;B;B;B;…
TT06DC.39.24;A;A;A;A;A;A;A;A;A;A;A;A;A;A;A;A;A;A;A;A;A;A;A;A;A;A;A;A;A;A;A;A;A;A;A;A;A;A;A;A;A;A;A;A;A;A;A;A;A;A;A;A;A;A;A;A;A;A;A;A;A;A;A;A;A;A;A;A;A;A;A;A;A;A;A;A;A;A;A;A;A;A;A;A;A;A;A;A;A;A;A;A;A;A;A;A;A;A;A;A;A;A;A;A;A;A;A;A;A;A;A;A;A;A;A;A;A;A;A;A;A;A;A;A;A;A;A;A;A;A;A;A;A;A;A;A;A;A;A;A;A;A;A;A;A;A;A;A;A;A;A;A;A;A;A;A;A;A;A;A;A;A;A;A;A;A;A;A;A;A;A;A;A;A;A;A;A;A;A;A;A;A;A;A;A;A;B;B;B;B;B;B;B;…
TT06DC.39.25;A;-;-;-;A;A;A;-;B;B;B;B;B;B;B;B;B;B;B;B;B;B;B;B;B;B;B;B;B;B;B;B;B;B;B;B;B;B;B;B;B;B;B;B;B;B;B;B;B;B;B;B;B;B;B;B;B;B;B;B;B;B;B;B;B;B;B;B;B;B;B;B;B;B;B;B;B;B;B;B;B;B;B;B;B;B;B;B;B;B;B;B;B;B;B;B;B;B;B;B;B;B;B;B;B;B;B;B;B;B;B;B;B;B;B;B;B;B;B;B;B;B;B;B;B;B;B;B;B;B;B;B;B;B;B;B;B;B;B;B;B;B;B;B;B;B;B;B;B;B;B;B;B;B;B;B;B;B;B;B;B;B;B;B;B;B;B;B;B;B;B;B;B;B;B;B;B;B;B;B;B;B;B;B;B;B;B;B;B;B;B;B;B;…
TT06DC.39.26;-;A;-;A;A;A;-;-;-;A;A;A;A;A;A;A;A;A;A;A;A;A;A;A;A;A;A;A;A;A;A;A;A;A;A;A;A;A;A;A;A;A;A;A;A;A;A;A;A;A;A;A;A;A;A;A;A;A;A;A;A;A;A;A;A;A;A;A;A;A;A;A;A;A;A;A;A;A;A;A;A;A;A;A;A;A;A;A;A;A;A;A;A;A;A;A;A;A;A;A;A;A;A;A;A;A;A;A;A;A;A;A;A;A;A;A;A;A;A;A;A;A;A;A;A;A;A;-;B;B;B;B;-;-;-;-;-;-;-;-;-;-;-;-;-;A;A;A;A;A;A;-;B;-;B;B;B;B;B;B;B;B;B;B;B;B;B;B;B;B;B;B;B;B;B;B;B;B;B;B;B;B;B;B;B;B;B;B;B;B;B;B;B;…
TT06DC.39.27;A;A;A;B;B;B;B;B;B;B;B;B;B;B;B;B;B;B;B;B;B;B;B;B;B;B;B;B;B;B;B;B;B;B;B;B;B;B;B;B;B;B;B;B;B;B;B;B;B;B;B;B;B;B;B;B;B;B;B;B;B;B;B;B;B;B;B;B;B;B;B;B;B;B;B;B;B;B;B;B;B;B;B;B;B;B;B;B;B;B;B;B;B;B;B;B;B;B;B;B;B;B;B;B;B;B;B;B;B;B;B;B;B;B;B;B;B;B;B;B;B;B;B;B;B;B;B;B;B;B;B;B;B;B;B;B;B;B;B;B;B;B;B;B;B;B;B;B;B;B;B;B;B;B;B;B;B;B;B;B;B;B;B;B;B;B;B;B;B;B;B;B;B;B;B;B;B;B;B;B;B;B;B;B;B;B;B;B;B;B;B;B;B;…
TT06DC.39.28;A;A;A;A;A;A;A;A;A;A;A;A;A;-;-;B;B;B;B;B;B;B;B;B;B;B;B;B;B;B;B;B;-;-;-;A;A;A;A;A;A;A;A;A;A;A;A;A;A;A;A;A;A;A;A;A;A;A;A;A;A;A;A;A;A;A;A;A;A;A;A;A;A;A;A;A;A;A;A;A;A;A;A;A;A;A;A;A;A;A;A;A;A;A;A;A;A;A;A;A;A;A;A;A;A;A;A;A;A;A;A;A;A;A;A;A;A;A;A;A;A;A;A;A;A;A;A;A;B;B;B;B;B;B;B;B;B;B;B;B;B;B;B;B;B;B;B;B;B;B;B;B;B;B;B;B;B;B;B;B;B;B;B;B;B;B;B;B;B;B;B;B;B;B;B;B;B;B;B;B;B;B;B;B;B;B;B;B;B;B;B;B;B;…
TT06DC.39.29;A;A;-;-;A;A;A;A;A;A;A;A;A;A;A;A;A;A;A;A;A;A;A;A;A;A;A;A;A;A;A;A;A;A;A;A;A;A;A;A;A;A;A;A;A;A;A;A;A;A;A;A;A;A;A;A;A;A;A;A;A;A;A;A;A;A;A;A;A;A;A;A;A;A;A;A;A;A;A;A;A;A;A;A;A;A;A;A;A;A;A;A;A;A;A;A;A;A;A;A;A;A;A;A;A;A;A;A;A;A;A;A;A;A;A;A;A;A;A;A;A;A;A;A;A;A;A;A;A;A;A;A;A;A;A;A;A;A;A;A;A;A;A;A;A;A;A;A;A;A;A;A;A;A;A;A;A;A;A;A;A;A;A;A;A;A;A;A;A;A;A;A;A;A;A;A;A;A;A;A;-;B;B;B;B;B;B;B;B;B;A;A;A;…
TT06DC.39.30;-;-;-;-;-;B;-;-;-;-;-;-;B;B;B;B;B;B;B;B;B;B;-;-;-;-;-;-;-;-;-;-;A;A;A;A;A;A;A;A;A;A;A;A;A;A;A;A;A;A;A;A;A;A;A;A;A;A;A;A;A;A;A;A;A;A;A;A;A;A;A;A;A;A;A;A;A;A;A;A;A;A;A;A;A;A;A;A;A;A;A;A;A;A;A;A;A;A;A;A;A;A;A;A;A;B;B;B;B;B;B;B;B;B;B;B;B;B;B;B;B;B;B;B;B;B;B;B;B;B;B;B;B;B;B;B;B;B;B;B;B;B;B;B;B;-;-;-;-;-;-;-;-;-;A;A;A;A;A;A;A;A;A;A;A;A;A;A;A;A;A;A;A;A;A;A;A;A;A;A;A;A;A;A;A;A;A;A;A;A;B;B;B;…
TT06DC.39.31;B;B;B;-;B;B;B;B;B;B;B;B;B;B;B;B;B;B;B;B;B;B;B;B;B;B;B;B;B;B;B;B;A;A;A;A;A;A;A;A;A;A;A;A;A;A;A;A;A;A;A;A;A;A;A;A;A;A;A;A;A;A;A;A;A;A;A;A;A;A;A;A;A;A;A;A;A;A;A;A;A;A;A;A;A;A;A;A;A;A;A;A;A;A;A;A;A;A;A;A;A;A;A;A;-;B;B;B;B;B;B;B;B;B;B;B;B;B;B;B;B;B;B;B;B;B;B;B;B;B;B;B;B;B;B;B;B;B;B;B;B;B;B;B;B;-;A;A;A;A;A;A;A;A;A;A;A;A;A;A;A;A;A;A;A;A;A;A;A;A;A;A;A;A;A;A;A;A;A;A;A;A;A;A;A;A;A;A;A;A;B;B;B;…
TT06DC.39.32;A;-;-;A;A;A;A;A;A;A;A;A;A;-;-;-;B;B;B;B;B;B;B;B;B;B;B;B;B;B;B;B;B;B;B;B;B;B;B;B;B;B;B;B;B;B;B;B;B;B;B;B;B;B;B;B;B;B;B;B;B;B;B;B;B;B;B;B;B;B;B;B;B;B;B;B;B;B;B;B;B;B;B;B;B;B;B;B;B;B;B;B;B;B;B;B;B;B;B;B;B;B;B;B;B;B;B;B;B;B;B;B;B;B;B;B;B;B;B;B;B;B;B;B;B;B;B;B;B;B;B;B;B;B;B;B;B;B;B;B;B;B;B;B;B;-;A;A;A;A;A;A;A;A;A;A;A;A;A;A;A;A;A;A;A;A;A;A;A;A;A;A;A;A;A;A;A;A;A;A;A;A;A;A;A;A;A;A;A;A;A;A;A;…
TT06DC.39.34;A;A;A;-;A;A;A;B;B;B;B;B;B;B;B;B;B;B;B;B;B;B;B;B;B;B;B;B;B;B;B;B;B;B;B;B;B;B;B;B;B;B;B;B;B;B;B;B;B;B;B;B;B;B;B;B;B;B;B;B;B;B;B;B;B;B;B;B;B;B;B;B;B;B;B;B;B;B;B;B;B;B;B;B;B;B;B;B;B;B;B;B;B;B;B;B;B;B;B;B;B;B;B;B;B;B;B;B;B;B;B;B;B;B;A;A;A;A;A;A;A;A;A;A;A;A;A;A;B;B;B;B;B;B;B;B;B;B;B;B;B;B;B;B;B;B;B;B;B;B;B;B;B;B;B;B;B;B;B;B;B;B;B;B;B;B;B;B;B;B;B;B;B;B;B;B;B;B;B;B;B;B;B;B;A;A;B;B;B;B;B;B;B;…
TT06DC.39.35;A;A;A;A;A;A;A;A;A;A;A;A;A;A;A;A;A;A;A;A;A;A;A;A;A;A;A;A;A;A;A;A;A;A;A;A;A;A;A;A;A;A;A;A;A;A;A;A;A;A;A;A;A;A;A;A;A;A;A;A;A;A;A;A;A;A;A;A;A;A;A;A;A;A;A;A;A;A;A;A;A;A;A;A;A;A;A;A;A;A;A;A;A;A;A;A;A;A;A;A;A;A;A;A;A;A;A;A;A;A;A;A;A;A;A;A;A;A;A;A;A;A;A;A;A;A;A;A;A;A;A;A;A;A;A;A;A;A;A;A;A;A;A;A;A;A;A;A;A;A;A;A;A;A;A;A;A;A;A;A;A;A;A;A;A;A;A;A;A;A;A;A;A;A;A;A;A;A;A;A;A;A;A;A;B;B;B;B;B;B;B;B;B;…
TT06DC.39.36;A;A;A;A;A;A;A;A;A;A;A;A;A;A;A;A;A;A;A;A;A;A;A;A;A;A;A;A;A;A;A;A;A;A;A;A;A;A;A;A;A;A;A;A;A;A;A;A;A;A;A;A;A;A;A;A;A;A;A;A;A;A;A;A;A;A;A;A;A;A;A;A;A;A;A;A;A;A;A;A;A;A;A;A;A;A;A;A;A;A;A;A;A;A;A;A;A;A;A;A;A;A;A;A;A;A;A;A;A;A;A;A;A;A;A;A;A;A;A;A;A;A;A;A;A;A;A;A;A;A;A;A;A;A;A;A;A;A;A;A;A;A;A;A;A;A;A;A;A;A;A;A;A;A;A;A;A;A;A;A;A;A;A;A;A;A;A;A;A;A;A;A;A;A;A;A;A;A;A;A;A;A;A;A;B;B;B;B;B;B;B;B;B;…
TT06DC.39.37;B;B;B;B;B;-;-;B;B;B;B;B;A;A;A;A;A;A;A;A;A;A;A;A;A;A;A;A;A;A;A;A;A;A;A;A;A;A;A;A;A;A;A;A;A;A;A;A;A;A;A;A;A;A;A;A;A;A;A;A;A;A;A;A;A;A;A;A;A;A;A;A;A;A;A;A;A;A;A;A;A;A;A;A;A;A;A;A;A;A;A;A;A;A;A;A;A;A;A;A;A;A;A;A;A;A;A;A;A;A;A;A;A;A;A;A;A;A;A;A;A;A;A;A;A;A;-;B;B;B;B;B;B;B;B;B;B;B;B;B;B;B;B;B;B;B;B;B;B;B;B;B;B;B;B;B;B;B;B;B;B;B;B;B;B;B;B;B;B;B;B;B;B;B;B;B;B;B;B;B;B;B;B;B;A;A;B;B;B;B;B;B;B;…
TT06DC.40.01;B;B;-;B;B;B;B;B;B;B;B;B;B;B;B;B;B;B;B;B;B;B;B;B;B;B;B;B;B;B;B;B;B;B;B;B;B;B;B;B;B;B;B;B;B;B;B;B;B;B;B;B;B;B;B;B;B;B;B;B;B;B;B;B;B;B;B;B;B;B;B;B;B;B;B;B;B;B;B;B;B;B;B;B;B;B;B;B;B;B;B;B;B;B;B;B;B;B;B;B;B;B;B;B;B;B;B;B;B;B;B;B;B;B;B;B;B;B;B;B;B;B;B;B;B;B;B;B;B;B;B;B;B;B;B;B;B;B;B;B;B;B;B;A;A;A;A;A;A;A;A;A;A;A;A;A;A;A;A;A;A;A;A;A;A;A;A;B;B;B;B;B;B;B;B;B;B;B;B;B;-;A;A;A;A;A;A;A;A;A;A;A;A;…
TT06DC.40.04;A;A;A;A;A;A;A;A;A;A;A;A;A;A;A;A;A;A;A;A;A;A;A;A;A;A;A;A;A;A;A;A;A;A;A;A;A;A;A;A;A;A;A;A;A;A;A;A;A;A;A;A;A;A;A;A;A;A;A;A;A;A;A;A;A;A;A;A;A;A;A;A;A;A;A;A;A;A;A;A;A;A;A;A;A;A;A;A;A;A;A;A;A;A;A;A;A;A;A;A;A;A;A;A;A;A;A;A;A;A;A;A;A;A;A;A;A;A;A;A;A;A;A;A;A;A;A;A;A;A;A;A;A;A;A;A;A;A;A;A;A;A;A;A;A;A;A;A;A;A;A;A;A;A;A;A;A;A;A;A;A;A;A;A;A;A;A;A;A;A;A;A;A;A;A;A;A;A;A;A;A;A;A;A;A;A;A;A;A;A;A;A;A;…
TT06DC.40.05;-;-;-;A;-;-;-;A;A;A;A;A;A;A;A;A;A;A;A;A;A;A;A;A;A;A;A;A;A;A;A;A;A;A;A;A;A;A;A;A;A;A;A;A;A;A;A;A;A;A;A;A;A;A;A;A;A;A;A;A;A;A;A;A;A;A;A;A;A;A;A;A;A;A;A;A;A;A;A;A;A;A;A;A;A;A;A;A;A;A;A;A;A;A;A;A;A;A;A;A;A;A;A;A;A;A;A;A;A;A;A;A;A;A;A;A;A;A;A;A;A;A;A;A;A;A;A;A;A;A;A;A;A;A;A;A;B;B;B;B;B;B;B;B;B;B;B;A;A;A;A;A;A;A;A;A;A;A;A;A;A;A;A;A;A;A;A;A;A;A;A;A;A;A;A;A;A;A;A;A;A;A;A;A;A;A;A;A;A;A;A;A;A;…
TT06DC.40.06;A;A;A;A;A;A;-;A;A;A;A;A;A;-;B;B;B;B;B;B;B;B;B;B;B;B;B;B;B;B;B;B;B;B;B;B;B;B;B;B;B;B;B;B;B;B;B;B;-;A;B;B;B;B;B;B;B;B;B;B;B;B;B;B;B;B;B;B;B;B;B;B;B;B;B;B;B;B;B;B;B;B;B;B;B;B;B;B;B;B;B;B;B;B;B;B;B;B;B;B;B;B;B;B;B;B;B;B;B;B;B;B;B;B;B;B;B;B;B;B;B;B;B;B;B;B;B;B;B;B;B;B;B;B;B;B;B;B;B;B;B;B;B;B;B;B;B;B;B;B;B;B;B;B;B;B;B;B;B;B;B;B;B;B;B;B;B;B;B;B;B;B;B;B;B;B;B;B;B;B;B;B;B;B;B;B;B;B;B;B;B;B;B;…
TT06DC.40.07;B;B;B;B;-;B;-;B;-;A;A;A;A;A;A;A;A;A;A;A;A;A;A;A;A;A;A;A;A;A;A;A;A;A;A;A;A;A;A;A;A;A;A;A;A;A;A;A;A;A;A;A;A;A;A;A;A;A;A;A;A;A;A;A;A;A;A;A;A;A;A;A;A;A;A;A;A;A;A;A;A;A;A;A;A;A;A;A;A;A;A;A;A;A;A;A;A;A;A;A;A;A;A;A;A;B;B;B;B;B;B;B;B;B;B;B;B;B;B;B;B;B;B;B;B;B;-;-;A;A;A;A;A;A;A;A;A;A;A;A;A;A;A;A;A;A;A;A;A;A;A;A;A;A;A;A;B;B;B;B;B;B;B;B;B;B;B;B;B;B;B;B;B;B;B;B;B;B;B;B;B;B;B;B;B;B;B;B;B;B;B;B;B;…
TT06DC.40.08;-;-;-;-;B;-;-;-;-;-;-;-;B;B;B;B;B;B;B;B;B;B;B;B;B;B;B;B;B;B;B;B;B;B;B;B;B;B;B;B;B;B;B;B;B;B;B;B;B;B;B;B;B;B;B;B;B;B;B;B;B;B;B;B;B;B;B;B;B;B;B;B;B;B;B;B;B;B;B;B;B;B;B;B;B;B;B;B;B;B;B;B;B;B;B;B;B;B;B;B;B;B;B;B;B;B;B;B;B;B;B;B;B;B;B;B;B;B;B;B;B;B;B;B;B;B;B;A;-;-;-;-;-;-;B;B;B;B;B;B;B;B;B;B;B;B;B;B;B;B;B;B;B;B;B;B;B;B;B;B;B;B;B;B;B;B;B;B;B;B;B;B;B;B;B;B;B;B;B;B;B;B;B;-;-;-;A;A;A;A;A;A;A;…
TT06DC.40.10;B;B;B;B;-;B;B;A;B;B;B;B;B;B;B;B;B;B;B;B;B;B;B;B;B;B;B;B;B;B;B;B;B;B;B;B;B;B;B;B;B;B;B;B;B;B;B;B;B;B;B;B;B;B;B;B;B;B;B;B;B;B;B;B;B;B;B;B;B;B;B;B;B;B;B;B;B;B;B;B;B;B;B;B;B;B;B;B;B;B;B;B;B;B;B;B;B;B;B;B;B;B;B;B;B;B;B;B;B;B;B;B;B;-;A;A;A;A;A;A;A;A;A;A;A;A;A;B;B;B;B;B;B;B;B;B;B;B;B;B;B;B;B;B;B;B;B;B;B;B;B;B;B;B;B;B;B;B;B;B;B;B;B;B;B;B;B;B;B;B;B;B;B;B;B;B;B;B;B;B;B;B;B;B;B;B;B;B;B;B;B;B;B;…
TT06DC.40.11;B;-;-;B;B;B;B;B;B;B;B;B;B;B;A;A;A;A;A;A;A;A;A;A;A;A;A;A;A;A;A;A;A;A;A;A;A;A;A;A;A;A;A;A;A;A;A;A;A;A;A;A;A;A;A;A;A;A;A;A;A;A;A;A;A;A;A;A;A;A;A;A;A;A;A;A;A;A;A;A;A;A;A;A;A;A;A;A;A;A;A;A;A;A;A;A;A;A;A;A;A;A;A;A;A;A;A;A;A;A;A;A;A;A;A;A;A;A;A;A;A;A;A;A;A;A;A;A;A;A;A;A;A;A;A;A;A;A;A;A;A;A;A;A;A;A;A;A;A;A;A;A;A;A;A;A;A;A;A;A;A;A;A;A;A;A;A;A;A;A;A;A;-;-;-;B;B;B;B;B;B;A;A;A;A;A;A;A;A;A;A;A;A;…
TT06DC.40.12;-;B;B;B;B;B;B;-;-;B;B;B;B;B;A;A;A;A;A;A;A;A;A;A;A;A;A;A;A;A;A;A;A;A;A;A;A;A;A;A;A;A;A;A;A;A;A;A;A;A;A;A;A;A;A;A;A;A;A;A;A;A;A;A;A;A;A;A;A;A;A;A;A;A;A;A;A;A;A;A;A;A;A;A;A;A;A;A;A;A;A;A;A;A;A;A;A;A;A;A;A;A;A;A;A;A;A;A;A;A;A;A;A;A;A;A;A;A;A;A;A;A;A;A;A;A;A;A;A;A;A;A;A;A;A;A;A;A;A;A;A;A;A;A;A;A;A;A;A;A;A;A;A;A;A;A;A;A;A;A;A;A;A;A;A;A;A;A;A;A;A;A;A;A;A;A;B;B;B;B;B;A;A;A;A;A;A;A;A;A;A;A;A;…
TT06DC.40.14;-;B;B;B;B;B;B;-;-;-;B;B;B;B;-;A;A;A;A;A;A;A;A;A;A;A;A;A;A;A;A;A;A;A;A;A;A;A;A;A;A;A;A;A;A;A;A;A;A;A;A;A;A;A;A;A;A;A;A;A;A;A;A;A;A;A;A;A;A;A;A;A;A;A;A;A;A;A;A;A;A;A;A;A;A;A;A;A;A;A;A;A;A;A;A;A;A;A;A;A;A;A;A;A;A;A;A;A;A;A;A;A;A;A;A;A;A;A;A;A;A;A;A;A;A;A;A;A;A;A;A;A;A;A;A;A;A;A;A;A;A;A;A;A;A;A;A;A;A;A;A;A;A;A;A;B;B;B;B;B;B;B;B;B;B;B;B;B;B;B;B;B;B;B;B;B;B;B;B;B;B;A;A;A;A;A;A;A;A;A;A;A;A;…
TT06DC.40.15;A;A;-;A;A;-;A;A;B;B;B;B;B;B;-;A;A;A;A;A;A;A;A;A;A;A;A;A;A;A;A;A;A;A;A;A;A;A;A;A;A;A;A;A;A;A;A;A;A;A;A;A;A;A;A;A;A;A;A;A;A;A;A;A;A;A;A;A;A;A;A;A;A;A;A;A;A;A;A;A;A;A;A;A;A;A;A;A;A;A;A;A;A;A;A;A;A;A;A;A;A;A;A;A;A;A;A;A;A;A;A;A;A;A;A;A;A;A;A;A;A;A;A;A;A;A;A;A;A;A;A;A;A;A;A;A;A;A;A;A;A;A;A;A;A;A;A;A;A;A;A;A;A;A;A;A;A;A;A;A;A;A;A;A;A;A;A;A;A;A;A;A;A;A;A;A;A;A;A;A;A;A;A;A;A;A;A;A;A;A;-;-;-;…
TT06DC.40.16;A;A;A;A;A;A;A;-;A;A;A;A;A;A;A;A;A;A;A;A;A;A;A;A;A;A;A;A;A;A;A;A;A;A;A;A;A;A;A;A;A;A;A;A;A;A;A;A;A;A;A;A;A;A;A;A;A;A;A;A;A;A;A;A;A;A;A;A;A;A;A;A;A;A;A;A;A;A;A;A;A;A;A;A;A;A;A;A;A;A;A;A;A;A;A;A;A;A;A;A;A;A;A;A;A;A;A;A;A;A;A;A;A;A;A;A;A;A;A;A;A;A;A;A;A;A;A;A;A;A;A;A;A;A;A;A;A;A;A;A;A;A;A;A;A;A;A;A;A;A;A;A;A;A;A;A;A;A;A;A;A;A;A;A;A;A;A;A;A;A;A;A;B;B;B;B;B;B;B;B;B;B;B;B;B;B;B;B;B;B;B;B;B;…
TT06DC.40.17;-;A;-;-;-;A;-;-;A;A;A;A;A;A;A;A;A;A;A;A;A;A;A;A;A;A;A;A;A;A;A;A;A;A;A;A;A;A;A;A;A;A;A;A;A;A;A;A;A;A;A;A;A;A;A;A;A;A;A;A;A;A;A;A;A;A;A;A;A;A;A;A;A;A;A;A;A;A;A;A;A;A;A;A;A;A;A;A;A;A;A;A;A;A;A;A;A;A;A;A;A;A;A;A;A;A;A;A;A;A;A;A;A;A;A;A;A;A;A;A;A;A;A;A;A;A;A;A;A;A;A;A;A;A;A;A;A;A;A;A;A;A;A;A;A;A;A;A;A;A;A;A;A;A;A;A;A;A;A;A;A;A;A;A;A;A;A;A;A;A;A;A;B;B;B;B;B;B;B;B;B;B;B;B;B;B;B;B;B;B;B;B;B;…
TT06DC.40.18;A;A;A;A;A;A;A;A;A;A;A;A;A;-;B;B;B;B;B;B;B;B;B;B;B;B;B;B;B;B;B;B;B;B;B;B;B;B;B;B;B;B;B;B;B;B;B;B;B;B;B;B;B;B;B;B;B;B;B;B;B;B;B;B;B;B;B;B;B;B;B;B;B;B;B;B;B;B;B;B;B;B;B;B;B;B;B;B;B;B;B;B;B;B;B;B;B;B;B;B;B;B;B;B;B;B;B;B;B;B;B;B;B;B;B;B;B;B;B;B;B;B;B;B;B;B;B;B;B;B;B;B;B;B;B;B;B;B;B;B;B;B;B;B;B;B;B;B;B;B;B;B;B;B;B;B;B;B;B;B;B;B;B;B;B;B;B;B;B;B;B;B;B;B;B;B;B;B;B;B;B;B;B;B;B;B;A;A;A;A;A;A;A;…
TT06DC.40.22;-;B;B;B;-;-;B;B;B;B;B;B;B;B;B;B;B;B;B;B;B;B;B;B;B;B;B;B;B;B;B;B;B;B;B;B;B;B;B;B;B;B;B;B;B;B;B;B;-;-;-;-;-;-;-;-;-;-;-;-;-;-;-;-;-;A;A;A;-;-;A;A;A;A;A;A;A;A;A;A;A;A;A;A;A;A;A;A;A;A;A;A;A;A;A;A;A;A;A;A;A;A;A;A;A;A;A;A;A;A;A;A;A;A;A;A;A;A;A;A;A;A;A;A;A;A;A;A;-;-;-;-;B;B;B;B;B;B;B;B;B;B;B;B;B;B;B;B;B;B;B;B;B;B;B;B;B;B;B;B;B;B;B;B;B;B;B;B;B;B;B;B;B;B;B;B;B;B;B;B;B;B;B;B;B;B;B;B;B;B;B;B;B;…
TT06DC.40.23;A;A;A;A;A;A;A;-;-;A;A;A;A;A;A;A;A;A;A;A;A;A;A;A;B;B;B;B;B;B;B;B;B;B;B;B;B;B;B;B;B;B;B;B;B;B;B;B;B;B;-;-;-;-;A;A;A;A;A;A;A;A;A;A;A;A;A;A;A;A;B;B;B;B;B;B;B;B;B;B;B;B;B;B;B;B;B;B;B;B;B;B;B;B;B;B;B;B;B;B;B;B;B;B;B;B;B;B;B;B;B;B;B;B;B;B;B;B;B;B;B;B;B;B;B;B;B;B;B;B;B;B;B;B;B;B;B;B;B;B;B;B;B;B;B;B;B;B;B;B;B;B;B;B;B;B;B;B;B;B;B;B;B;B;B;B;B;B;B;B;B;B;B;B;B;B;B;B;B;B;B;B;B;B;B;B;B;B;B;B;B;B;B;…
TT06DC.40.24;A;A;A;A;A;A;A;-;-;B;B;B;B;B;B;B;B;B;B;B;B;B;B;B;B;B;B;B;B;B;B;-;A;A;A;A;A;A;A;A;A;A;A;A;A;A;A;A;A;A;-;A;A;-;B;B;B;B;B;B;B;B;B;B;B;B;B;B;B;B;B;B;B;B;B;B;B;B;B;B;B;B;B;B;B;B;B;B;B;B;B;B;B;B;B;B;B;B;B;B;B;B;B;B;B;B;B;B;B;B;B;B;B;B;B;B;B;B;B;B;B;B;B;B;B;B;B;A;A;A;A;A;A;A;A;A;A;A;A;A;A;A;A;A;A;A;A;A;A;A;A;A;A;A;A;A;A;A;A;A;A;A;A;A;A;A;A;A;A;A;A;A;A;A;A;A;A;A;A;A;A;A;A;A;A;A;A;A;A;A;A;A;A;…
TT06DC.40.27;A;A;A;-;A;A;A;A;A;A;A;A;A;A;-;B;B;B;B;B;B;B;B;B;B;B;B;B;B;B;B;B;B;B;B;B;B;B;B;B;B;B;B;B;B;B;B;B;B;B;B;B;B;B;B;B;B;B;B;B;B;B;B;B;B;B;B;B;B;B;B;B;B;B;B;B;B;B;B;B;B;B;B;B;B;B;B;B;B;B;B;B;B;B;B;B;B;B;B;B;B;B;B;B;B;B;B;B;B;B;B;B;B;B;B;B;B;B;A;A;A;A;A;A;A;A;A;A;A;A;A;A;A;A;A;A;A;A;A;A;A;A;A;A;A;A;A;A;A;A;A;A;A;A;A;A;B;B;B;B;B;B;B;B;B;B;B;B;B;B;B;B;B;B;B;B;B;B;B;B;B;B;B;B;B;B;B;B;B;B;B;B;B;…
TT06DC.40.29;A;A;A;A;A;A;A;A;A;A;B;B;B;B;B;B;B;B;B;B;B;B;B;B;B;B;B;B;B;B;B;B;B;B;B;B;B;B;B;B;B;B;B;B;B;B;B;B;B;B;B;B;B;B;B;B;B;B;B;B;B;B;B;B;B;B;B;B;B;B;B;B;B;B;B;B;B;B;B;B;B;B;B;B;B;B;B;B;B;B;B;B;B;B;B;B;B;B;B;B;B;B;B;B;B;B;B;B;B;B;B;B;B;B;B;B;B;B;B;B;B;B;B;B;B;B;B;B;B;B;B;B;B;B;B;B;B;B;B;B;B;B;B;B;B;B;B;B;B;B;B;B;B;B;B;B;B;B;B;B;B;B;B;B;B;B;B;B;B;B;B;B;A;A;A;A;A;A;A;A;A;A;A;A;A;A;A;A;A;A;A;A;A;…
TT06DC.40.31;B;B;B;B;B;B;B;-;B;B;B;B;B;B;B;B;B;B;B;B;B;B;B;B;B;B;B;B;B;B;B;B;B;B;B;B;B;B;B;B;B;B;B;B;B;B;B;B;B;B;B;B;B;B;B;B;B;B;B;B;B;B;B;B;B;B;B;B;B;B;B;B;B;B;B;B;B;B;B;B;B;B;B;B;B;B;B;B;B;B;B;B;B;B;B;B;B;B;B;B;B;B;B;B;B;B;B;B;B;B;B;B;B;B;B;B;B;B;B;B;B;B;B;B;B;B;B;B;B;B;B;B;B;B;B;B;B;B;B;B;B;B;B;B;B;B;B;B;B;B;B;B;B;B;B;B;A;A;A;A;A;A;A;A;A;A;A;A;A;A;A;A;A;A;A;A;A;A;A;A;A;A;A;A;A;A;A;A;A;A;A;A;A;…
TT06DC.40.32;B;B;B;B;B;B;B;A;A;A;A;A;A;A;A;A;A;A;A;A;A;A;A;A;A;A;A;A;A;A;A;A;A;A;A;A;B;B;B;B;B;B;B;B;B;B;B;B;B;B;B;B;B;B;B;B;B;B;B;B;B;B;B;B;B;B;B;B;B;B;B;B;B;B;B;B;B;B;B;B;B;B;B;B;B;B;B;B;B;B;B;B;B;B;B;B;B;B;B;B;B;B;B;B;B;B;B;B;B;B;B;B;B;B;B;B;B;B;B;B;B;B;B;B;B;B;B;B;B;B;B;B;B;B;B;B;B;B;B;B;B;B;B;B;B;B;B;B;B;B;B;B;B;B;B;B;B;B;B;B;B;B;B;B;B;B;B;B;B;B;B;B;B;B;B;B;B;B;B;B;B;B;B;B;B;B;A;A;A;A;A;A;A;…
TT06DC.40.33;-;-;-;-;A;A;A;-;-;B;B;B;B;B;B;B;B;B;B;B;B;B;B;B;B;B;B;B;B;B;B;B;B;B;B;B;B;B;B;B;B;B;B;B;B;B;B;B;B;B;B;B;B;B;B;B;B;B;B;B;B;B;B;B;B;B;B;B;B;B;B;B;B;B;B;B;B;B;B;B;B;B;B;B;B;B;B;B;B;B;B;B;B;B;B;B;B;B;B;B;B;B;B;B;B;-;-;-;-;-;-;A;A;A;A;A;A;A;A;A;A;A;A;A;A;-;B;B;B;B;B;B;B;B;B;B;B;B;B;B;B;B;B;B;B;B;B;B;B;B;B;B;B;B;B;B;B;B;B;B;B;B;B;B;B;B;B;B;B;B;B;B;B;B;B;B;B;B;B;B;B;B;B;B;B;B;B;-;-;-;-;-;-;…
TT06DC.40.34;A;A;A;A;A;A;A;-;-;B;B;B;B;B;B;B;B;B;B;B;B;B;B;B;B;B;B;B;B;B;B;B;B;B;B;B;B;B;B;B;B;B;B;B;B;B;B;B;B;B;A;A;A;A;A;A;A;A;A;A;A;A;A;A;A;A;A;A;A;A;A;A;A;A;A;A;A;A;A;A;A;A;A;A;A;A;A;A;A;A;A;A;A;A;A;A;A;A;A;A;A;A;A;A;A;A;A;A;A;A;A;A;A;A;A;A;A;A;A;A;A;A;A;A;A;B;A;B;B;B;B;B;B;B;B;B;B;B;B;B;B;B;B;B;B;B;B;B;B;B;B;B;B;B;B;B;B;B;B;B;B;B;B;B;B;B;B;B;B;B;B;B;B;B;B;B;B;B;B;B;B;B;B;B;B;B;B;B;B;B;B;B;B;…
TT06DC.40.35;A;A;A;A;A;A;A;A;A;A;A;A;A;-;B;-;B;A;B;B;-;A;A;A;A;A;A;A;A;A;A;A;A;A;A;A;A;A;A;A;A;A;A;A;A;A;A;A;A;A;A;A;A;A;A;A;A;A;A;A;A;A;A;A;A;A;A;A;A;A;A;A;A;A;A;A;A;A;A;A;A;A;A;A;A;A;A;A;A;A;A;A;A;A;A;A;A;A;A;A;A;A;A;A;A;A;A;A;A;A;A;A;B;B;B;B;B;B;B;B;B;B;B;B;B;B;B;B;B;B;B;B;B;B;B;B;B;B;B;B;B;B;B;B;B;B;B;B;B;B;B;B;B;B;B;B;B;B;B;B;B;B;B;B;B;B;B;B;B;B;B;B;B;B;B;B;B;B;B;B;B;B;B;B;B;B;A;A;A;A;-;B;B;…
TT06DC.40.37;A;A;A;A;A;A;-;A;A;A;A;A;B;B;-;A;A;A;A;A;A;A;A;A;A;A;A;A;A;A;A;A;A;A;A;A;A;A;A;A;A;A;A;A;A;A;A;A;A;A;A;A;A;A;A;A;A;A;A;A;A;A;A;A;A;A;A;A;A;A;A;A;A;A;A;A;A;A;A;A;A;A;A;A;A;A;A;A;A;A;A;A;A;A;A;A;A;A;A;A;A;A;A;A;A;A;A;A;A;A;A;A;A;A;A;A;A;A;A;A;A;A;A;A;A;A;A;A;A;A;A;A;A;A;A;A;A;A;A;A;A;A;A;A;A;A;A;A;A;A;A;A;A;A;A;A;B;B;B;B;B;B;B;B;B;B;B;B;B;B;B;B;B;B;B;A;A;A;A;A;A;A;A;A;A;A;A;A;A;A;A;A;A;…
TT06DC.40.38;B;B;B;B;B;B;B;B;A;A;A;A;A;A;A;A;A;A;A;A;A;A;A;A;A;A;A;A;A;A;A;A;A;A;A;A;A;A;A;A;A;A;A;A;A;A;A;A;A;A;-;A;A;-;B;B;B;B;B;B;B;B;B;B;B;B;B;B;B;B;B;B;B;B;B;B;B;B;B;B;B;B;B;B;B;B;B;B;B;B;B;B;B;B;B;B;B;B;B;B;B;B;B;B;B;B;B;B;B;B;B;B;B;B;B;B;B;B;B;B;B;B;B;B;B;B;B;B;A;A;A;A;A;A;A;A;A;A;A;A;A;A;A;A;A;A;A;A;A;A;A;A;A;A;A;A;A;A;A;A;A;A;A;A;A;A;A;A;A;A;A;A;A;A;A;A;A;A;A;A;A;A;A;A;B;B;B;B;B;B;B;B;B;…
TT06DC.40.39;A;-;-;A;A;-;A;A;A;A;A;A;A;A;A;A;A;A;A;A;A;A;A;A;A;A;A;A;A;A;A;A;A;A;A;A;A;A;A;A;A;A;A;A;A;A;A;A;A;A;A;A;A;A;A;A;A;A;A;A;A;A;A;A;A;A;A;A;A;A;A;A;A;A;A;A;A;A;A;A;A;A;A;A;A;A;A;A;A;A;A;A;A;A;A;A;A;A;A;A;A;A;A;A;A;A;A;A;A;A;A;A;A;A;A;A;A;A;A;A;A;A;A;A;A;A;A;A;A;A;A;A;A;A;A;A;A;A;A;A;A;A;A;A;A;A;A;A;A;A;A;A;A;A;A;A;A;A;A;A;A;A;A;A;A;A;A;A;A;A;A;A;A;A;A;A;A;A;A;A;A;B;B;B;B;B;B;B;B;B;B;B;B;…
TT06DC.40.40;A;A;A;A;A;A;A;A;A;A;A;A;A;-;B;B;B;B;B;B;B;B;B;B;B;B;B;B;B;B;B;B;B;B;B;B;B;B;B;B;B;B;B;B;B;B;B;B;B;B;B;B;B;B;B;B;B;B;B;B;B;B;B;B;B;B;B;B;B;B;B;B;B;B;B;B;B;B;B;B;B;B;B;B;B;B;B;B;B;B;B;B;B;B;B;B;B;B;B;B;B;B;B;B;B;B;B;B;B;B;B;B;B;B;B;B;B;B;B;B;B;B;B;B;B;B;B;B;B;B;B;B;B;B;B;B;B;B;B;B;B;B;B;B;B;B;B;B;B;B;B;B;B;B;B;B;B;B;B;B;B;B;B;B;B;B;B;B;B;B;B;B;B;B;B;B;B;B;B;B;B;B;B;B;B;B;B;B;B;B;B;B;B;…
TT06DC.40.41;A;A;A;A;A;A;A;A;A;A;A;A;A;A;A;A;A;A;A;A;A;A;A;A;A;A;A;A;A;A;A;A;A;A;A;A;A;A;A;A;A;A;A;A;A;A;A;A;A;A;A;A;A;A;A;A;A;A;A;A;A;A;A;A;A;A;A;A;A;A;A;A;A;A;A;A;A;A;A;A;A;A;A;A;A;A;A;A;A;A;A;A;A;A;A;A;A;A;A;A;A;A;A;A;A;A;A;A;A;A;A;A;A;A;A;A;A;A;A;A;A;A;A;A;A;A;A;A;A;A;A;A;A;A;A;A;A;A;A;A;A;A;A;A;A;A;A;A;A;A;A;A;A;A;A;A;B;B;B;B;B;B;B;B;B;B;B;B;B;B;B;B;B;B;B;B;B;B;B;B;B;B;B;B;B;B;B;B;B;B;B;B;B;…
TT06DC.40.45;-;A;-;A;A;A;A;A;A;A;A;A;A;-;B;B;B;B;B;B;B;B;B;B;B;B;B;B;B;B;B;B;B;B;B;B;B;B;B;B;B;B;B;B;B;B;B;B;B;B;B;B;B;B;B;B;B;B;B;B;B;B;B;B;B;B;B;B;B;B;B;B;B;B;B;B;B;B;B;B;B;B;B;B;B;B;B;B;B;B;B;B;B;B;B;B;B;B;B;B;B;B;B;B;B;B;B;B;B;B;B;B;B;B;B;B;B;B;B;B;A;A;A;A;A;A;A;A;A;A;A;A;A;A;A;A;A;A;A;A;A;A;A;A;A;A;A;A;A;A;A;A;A;A;A;-;B;B;B;B;B;B;B;B;B;B;B;B;B;B;B;B;B;B;B;B;B;B;B;B;B;B;B;B;B;B;B;B;B;B;B;B;-;…
TT06DC.40.46;B;B;B;B;B;B;B;B;B;B;B;B;B;B;B;B;B;B;B;B;B;B;B;B;B;B;B;B;B;B;B;B;B;B;B;B;B;B;B;B;B;B;B;B;B;B;B;B;B;B;B;B;B;B;B;B;B;B;B;B;B;B;B;B;B;B;B;B;B;B;B;B;B;B;B;B;B;B;B;B;B;B;B;B;B;B;B;B;B;B;B;B;B;B;B;B;B;B;B;B;B;B;B;B;B;B;B;B;B;B;B;B;B;B;B;B;B;B;B;B;B;B;B;B;B;B;B;B;B;B;B;B;B;B;B;B;B;B;B;B;B;B;B;B;B;B;B;B;B;B;B;B;B;B;B;A;B;B;B;B;B;B;B;B;B;B;B;B;B;B;B;B;B;B;B;B;B;B;B;B;B;B;B;B;B;B;B;B;B;B;B;B;B;…
TT06DC.40.47;-;B;B;B;B;B;B;B;B;B;B;B;B;B;B;B;B;B;B;B;B;B;B;B;B;B;B;B;B;B;B;B;B;B;B;B;B;B;B;B;B;B;B;B;B;B;B;B;B;B;B;B;B;B;B;B;B;B;B;B;B;B;B;B;B;B;B;B;B;B;B;B;B;B;B;B;B;B;B;B;B;B;B;B;B;B;B;B;B;B;B;B;B;B;B;B;B;B;B;B;B;B;B;B;B;B;B;B;B;B;B;B;B;B;B;B;B;B;B;B;B;B;B;B;B;B;B;B;B;B;B;B;B;B;B;B;B;B;B;B;B;B;B;B;B;B;B;B;B;B;B;B;B;B;B;A;A;A;A;A;A;A;A;A;A;A;A;A;A;A;A;A;-;-;-;B;B;B;B;B;B;B;B;B;A;A;B;B;B;B;B;B;B;…
TT06DC.40.49;B;B;B;-;B;B;-;B;B;B;B;B;A;A;A;A;A;A;A;A;A;A;A;A;A;A;A;A;A;A;A;A;A;A;A;A;A;A;A;A;A;A;A;A;A;A;A;A;A;A;A;A;A;A;A;A;A;A;A;A;A;A;A;A;A;A;A;A;A;A;A;A;A;A;A;A;A;A;A;A;A;A;A;A;A;A;A;A;A;A;A;A;A;A;A;A;A;A;A;A;A;A;A;A;A;A;A;A;A;A;A;A;A;A;A;A;A;A;A;A;A;A;A;A;A;A;A;A;A;A;A;A;A;A;A;A;A;A;A;A;A;A;A;A;A;A;A;A;A;A;A;A;A;A;A;A;A;A;A;A;A;A;A;A;A;A;A;A;A;A;A;A;A;A;A;A;A;A;A;A;A;A;A;A;B;B;B;B;B;B;B;B;B;…
TT06DC.40.52;A;A;A;A;A;A;A;B;B;B;B;B;B;B;B;B;B;B;B;B;B;B;B;B;B;B;B;B;B;B;B;B;B;B;B;B;B;B;B;B;B;B;B;B;B;B;B;B;B;B;B;B;B;B;B;B;B;B;B;B;B;B;B;B;B;B;B;B;B;B;B;B;B;B;B;B;B;B;B;B;B;B;B;B;B;B;B;B;B;B;B;B;B;B;B;B;B;B;B;B;B;B;B;B;B;B;B;B;B;B;B;B;B;B;B;B;B;B;B;B;B;B;B;B;B;B;B;B;B;B;B;B;B;B;B;B;B;B;B;B;B;B;B;B;B;B;B;B;B;B;B;B;B;B;B;B;B;B;B;B;B;B;B;B;B;B;B;B;B;B;B;B;B;B;B;B;B;B;B;B;B;B;B;B;B;B;B;B;B;B;B;B;B;…
TT06DC.40.53;B;B;B;B;B;B;B;B;B;B;B;B;B;B;B;B;B;B;B;B;B;B;B;B;B;B;B;B;B;B;B;B;B;B;B;B;B;B;B;B;B;B;B;B;B;B;B;B;B;B;B;B;B;B;B;B;B;B;B;B;B;B;B;B;B;B;B;B;B;B;B;B;B;B;B;B;B;B;B;B;B;B;B;B;B;B;B;B;B;B;B;B;B;B;B;B;B;B;B;B;B;B;B;B;B;B;B;B;B;B;B;B;B;B;B;B;B;B;B;B;B;B;B;B;B;B;B;B;B;B;B;B;B;B;B;B;B;B;B;B;B;B;B;B;B;B;B;B;B;B;B;B;B;B;B;B;B;B;B;B;B;B;B;B;B;B;B;B;B;B;B;B;B;B;B;B;B;B;B;B;B;B;B;B;B;B;B;B;B;B;B;B;B;…
TT06DC.42.01;A;A;A;-;A;A;-;-;B;B;B;B;B;B;B;B;B;B;B;B;B;B;B;B;B;B;B;B;B;B;B;B;B;B;B;B;B;B;B;B;B;B;B;B;B;B;B;B;B;B;B;B;B;B;B;B;B;B;B;B;B;B;B;B;B;B;B;B;B;B;B;B;B;B;B;B;B;B;B;B;B;B;B;B;B;B;B;B;B;B;B;B;B;B;B;B;B;B;B;B;B;B;B;B;B;B;B;B;B;B;B;B;B;B;B;B;B;B;B;B;B;B;B;B;B;B;B;B;B;B;B;B;B;B;B;B;B;B;B;B;B;B;B;B;B;B;B;B;B;B;B;B;B;B;B;B;B;B;B;B;B;B;B;B;B;B;B;B;B;B;B;B;B;B;B;B;B;B;B;B;B;B;B;B;B;B;B;B;B;B;B;B;B;…
TT06DC.42.02;B;B;B;B;B;B;-;-;B;B;B;B;B;B;B;B;B;B;B;B;B;B;B;B;B;B;B;B;B;B;B;B;B;B;B;B;B;B;B;B;B;B;B;B;B;B;B;B;B;B;B;B;B;B;B;B;B;B;B;B;B;B;B;B;B;B;B;B;B;B;B;B;B;B;B;B;B;B;B;B;B;B;B;B;B;B;B;B;B;B;B;B;B;B;B;B;B;B;B;B;B;B;B;B;B;B;B;B;B;B;B;B;B;B;B;B;B;B;B;B;B;B;-;A;B;B;B;B;B;B;B;B;B;B;B;B;B;B;B;B;B;B;A;A;A;A;A;A;A;A;A;A;A;A;A;A;A;A;A;A;A;A;A;A;A;A;A;A;A;A;A;A;A;A;A;A;A;A;A;A;A;A;A;A;-;-;B;B;B;B;B;B;B;…
TT06DC.42.03;B;B;B;-;B;B;-;B;B;B;B;B;B;B;A;A;A;A;A;A;A;A;A;A;A;A;A;A;A;A;A;A;A;A;A;A;A;A;A;A;A;A;A;A;A;A;A;A;-;-;B;B;B;B;B;B;B;B;B;B;B;B;B;B;B;B;B;B;B;B;B;B;B;B;B;B;B;B;B;B;B;B;B;B;B;B;B;B;B;B;B;B;B;B;B;B;B;B;B;B;B;B;B;B;B;B;B;B;B;B;B;B;B;B;B;B;B;B;B;B;B;B;B;B;B;B;B;B;B;B;B;B;B;B;B;B;B;B;B;B;B;B;B;B;B;B;B;B;B;B;B;B;B;B;B;B;B;B;B;B;B;B;B;B;B;B;B;B;B;B;B;B;B;B;B;B;B;B;B;B;B;B;B;B;B;B;B;B;B;B;B;B;B;…
TT06DC.42.04;B;B;B;B;B;B;-;B;B;B;B;B;B;B;-;A;A;A;A;A;A;A;A;A;A;A;A;A;A;A;A;A;A;A;A;A;A;A;A;A;A;A;A;A;A;A;A;A;A;A;A;A;A;A;A;A;A;A;A;A;A;A;A;A;A;A;A;A;A;A;A;A;A;A;A;A;A;A;A;A;A;A;A;A;A;A;A;A;A;A;A;A;A;A;A;A;A;A;A;A;A;A;A;A;A;A;A;A;A;A;A;A;A;A;B;B;B;B;B;B;B;B;B;B;B;B;B;B;B;B;B;B;B;B;B;B;B;B;B;B;B;B;B;B;B;B;B;B;B;B;B;B;B;B;B;B;B;B;B;B;B;B;B;B;B;B;B;B;B;B;B;B;B;B;B;B;B;B;B;B;B;B;B;B;B;B;B;B;A;A;A;A;A;…
TT06DC.42.05;-;A;A;A;A;A;A;A;A;A;A;A;A;A;-;B;B;-;B;B;-;A;A;A;A;A;A;A;A;A;A;A;A;A;A;A;A;A;A;A;A;A;A;A;A;A;A;A;A;A;A;A;A;A;A;A;A;A;A;A;A;A;A;A;A;A;A;A;A;A;A;A;A;A;A;A;A;A;A;A;A;A;A;A;A;A;A;A;A;A;A;A;A;A;A;A;A;A;A;A;A;A;A;A;A;A;A;A;A;A;A;A;B;B;B;B;B;B;B;B;B;B;B;B;B;B;B;B;B;B;B;B;B;B;B;B;B;B;B;B;B;B;B;B;B;B;B;B;B;B;B;B;B;B;B;B;B;B;B;B;B;B;B;B;B;B;B;B;B;B;B;B;B;B;B;B;B;B;B;B;B;B;B;B;B;B;A;A;A;A;A;A;A;…
TT06DC.42.06;A;A;A;A;A;A;A;B;B;B;B;B;B;B;B;B;B;B;B;B;B;B;B;B;B;B;B;B;B;B;B;B;B;B;B;B;B;B;B;B;B;B;B;B;B;B;B;B;B;B;B;B;B;B;B;B;B;B;B;B;B;B;B;B;B;B;B;B;B;B;A;A;A;A;A;A;A;A;A;A;A;A;A;A;A;A;A;A;A;A;A;A;A;A;A;A;A;A;A;A;A;A;A;A;A;A;A;A;A;A;A;A;A;A;A;A;A;A;A;A;A;A;A;A;A;A;A;A;A;A;A;A;A;A;A;A;A;A;A;A;A;A;A;B;B;B;B;B;B;B;B;B;B;B;B;B;B;B;B;B;B;B;B;B;B;B;B;B;B;B;B;B;B;B;B;B;B;B;B;B;B;B;B;B;B;B;B;B;B;B;B;B;A;…
TT06DC.42.07;A;A;A;A;A;A;A;A;A;A;A;A;A;A;A;A;A;A;A;A;A;A;A;A;A;A;A;A;A;A;A;A;A;A;A;A;A;A;A;A;A;A;A;A;A;A;A;A;A;A;A;A;A;A;A;A;A;A;A;A;A;A;A;A;A;A;A;A;A;A;A;A;A;A;A;A;A;A;A;A;A;A;A;A;A;A;A;A;A;A;A;A;A;A;A;A;A;A;A;A;A;A;A;A;A;A;A;A;A;A;A;A;A;A;A;A;A;A;A;A;A;A;A;A;A;A;A;A;A;A;A;A;A;A;A;A;A;A;A;A;A;A;A;A;A;A;A;A;A;A;A;A;A;A;A;A;B;B;B;B;B;B;B;B;B;B;B;B;B;B;B;B;B;B;B;B;B;B;B;B;B;B;B;B;B;B;B;B;B;B;B;B;B;…
TT06DC.42.09;B;B;B;B;B;B;B;-;B;B;B;B;B;B;B;B;B;B;B;B;B;B;B;B;B;B;B;B;B;B;B;B;B;B;B;B;B;B;B;B;B;B;B;B;B;B;B;B;B;B;B;B;B;B;B;B;B;B;B;B;B;B;B;B;B;B;B;B;B;B;B;B;B;B;B;B;B;B;B;B;B;B;B;B;B;B;B;B;B;B;B;B;B;B;B;B;B;B;B;B;B;B;B;B;B;B;B;B;B;B;B;B;B;B;B;B;B;B;B;B;B;B;B;B;B;B;B;B;B;B;B;B;B;B;B;B;B;B;B;B;B;B;B;B;B;B;B;B;B;B;B;B;B;B;B;B;B;B;B;B;B;B;B;B;B;B;B;B;B;B;B;B;B;B;B;B;B;B;B;B;B;B;B;B;B;B;A;A;A;A;A;A;A;…
TT06DC.42.11;B;B;-;B;B;B;B;B;B;B;B;B;B;B;A;A;A;A;A;A;A;A;A;A;A;A;A;A;A;A;A;A;A;A;A;A;A;A;A;A;A;A;A;A;A;A;A;A;A;A;A;A;A;A;A;A;A;A;A;A;A;A;A;A;A;A;A;A;A;A;A;A;A;A;A;A;A;A;A;A;A;A;A;A;A;A;A;A;A;A;A;A;A;A;A;A;A;A;A;A;A;A;A;A;A;A;A;A;A;A;A;A;A;A;A;A;A;A;A;A;A;A;A;A;A;A;A;A;A;A;A;A;A;A;A;A;A;A;A;A;A;A;A;A;A;A;A;A;A;A;A;A;A;A;A;A;A;A;A;A;A;A;A;A;A;A;A;A;A;A;A;A;A;A;A;A;A;A;A;A;A;A;A;A;A;A;A;A;A;A;A;A;A;…
TT06DC.42.13;B;B;B;B;B;B;B;B;B;B;B;B;B;B;-;A;A;A;A;A;A;A;A;A;A;A;A;A;A;A;A;A;B;B;B;B;B;B;B;B;B;B;B;B;B;B;B;B;B;B;B;B;B;B;B;B;B;B;B;B;B;B;B;B;B;B;B;B;B;B;B;B;B;B;B;B;B;B;B;B;B;B;B;B;B;B;B;B;B;B;B;B;B;B;B;B;B;B;B;B;B;B;B;B;B;B;B;B;B;B;B;B;B;B;B;B;B;B;B;B;B;B;B;B;B;B;B;B;B;B;B;B;B;B;B;B;B;B;B;B;B;B;B;B;B;B;B;B;B;B;B;B;B;B;B;B;B;B;B;B;B;B;B;B;B;B;B;B;B;B;B;B;B;B;B;B;B;B;B;B;B;B;B;B;B;B;B;B;B;B;B;B;B;…
TT06DC.42.14;B;B;B;B;B;B;B;A;A;A;A;A;A;A;A;A;A;A;A;A;A;A;A;A;A;A;A;A;A;A;A;A;-;-;B;B;B;B;B;B;B;B;B;B;B;B;B;B;B;B;B;B;B;B;B;B;B;B;B;B;B;B;B;B;B;B;B;B;B;B;B;B;B;B;B;B;B;B;B;B;B;B;B;B;B;B;B;B;B;B;B;B;B;B;B;B;B;B;B;B;B;B;B;B;B;B;B;B;B;B;B;B;B;B;B;B;B;B;B;B;B;B;B;B;B;B;B;B;B;B;B;B;B;B;B;B;B;B;B;B;B;B;B;B;B;B;B;B;B;B;B;B;B;B;B;B;B;B;B;B;B;B;B;B;B;B;B;B;B;B;B;B;B;B;B;B;B;B;B;B;B;B;B;B;B;B;B;B;B;B;B;B;B;…
TT06DC.42.15;B;B;B;B;B;B;B;A;A;A;A;A;A;A;A;A;A;A;A;A;A;A;A;A;A;A;A;A;A;A;A;A;B;B;B;B;B;B;B;B;B;B;B;B;B;B;B;B;B;B;B;B;B;B;B;B;B;B;B;B;B;B;B;B;B;B;B;B;B;B;B;B;B;B;B;B;B;B;B;B;B;B;B;B;B;B;B;B;B;B;B;B;B;B;B;B;B;B;B;B;B;B;B;B;B;B;B;B;B;B;B;B;B;B;B;B;B;B;B;B;B;B;B;B;B;B;B;B;B;B;B;B;B;B;B;B;B;B;B;B;B;B;B;B;B;B;B;B;B;B;B;B;B;B;B;B;B;B;B;B;B;B;B;B;B;B;B;B;B;B;B;B;B;B;B;B;B;B;B;B;B;B;B;B;B;B;B;B;B;B;B;B;B;…
TT06DC.42.16;B;B;B;B;B;B;B;A;A;A;A;A;A;A;A;A;A;A;A;A;A;A;A;A;A;A;A;A;A;A;A;A;B;B;B;B;B;B;B;B;B;B;B;B;B;B;B;B;B;B;B;B;B;B;B;B;B;B;B;B;B;B;B;B;B;B;B;B;B;B;B;B;B;B;B;B;B;B;B;B;B;B;B;B;B;B;B;B;B;B;B;B;B;B;B;B;B;B;B;B;B;B;B;B;B;B;B;B;B;B;B;B;B;B;B;B;B;B;B;B;B;B;B;B;B;B;B;B;B;B;B;B;B;B;B;B;B;B;B;B;B;B;B;B;B;B;B;B;B;B;B;B;B;B;B;B;B;B;B;B;B;B;B;B;B;B;B;B;B;B;B;B;B;B;B;B;B;B;B;B;B;B;B;B;B;B;B;B;B;B;B;B;B;…
TT06DC.42.17;B;B;B;B;B;B;B;B;B;B;B;B;A;A;A;A;A;A;A;A;A;A;A;A;A;A;A;A;A;A;A;A;A;A;A;A;A;A;A;A;A;A;A;A;A;A;A;A;A;A;A;A;A;A;A;A;A;A;A;A;A;A;A;A;A;A;A;A;A;A;A;A;A;A;A;A;A;A;A;A;A;A;A;A;A;A;A;A;A;A;A;A;A;A;A;A;A;A;A;A;A;A;A;A;-;B;B;B;B;B;B;B;B;B;B;B;B;B;B;B;B;B;B;B;B;B;B;B;B;B;B;B;B;B;B;B;B;B;B;B;B;B;B;B;B;B;B;B;B;B;B;B;B;B;B;B;B;B;B;B;B;B;B;B;B;B;B;B;B;B;B;B;B;B;B;B;B;B;B;B;B;B;B;B;B;B;B;B;B;B;B;B;B;…
TT06DC.42.18;B;B;B;B;B;B;B;A;A;A;A;A;A;A;A;B;B;B;B;B;B;B;B;B;B;B;B;B;B;B;B;B;B;B;B;B;B;B;B;B;B;B;B;B;B;B;B;B;B;B;B;B;B;B;B;B;B;B;B;B;B;B;B;B;B;B;B;B;B;B;B;B;B;B;B;B;B;B;B;B;B;B;B;B;B;B;B;B;B;B;B;B;B;B;B;B;B;B;B;B;B;B;B;B;B;B;B;B;B;B;B;B;B;B;B;B;B;B;B;B;B;B;B;B;B;B;B;B;B;B;B;B;B;B;B;B;B;B;B;B;B;B;B;B;B;B;B;B;B;B;B;B;B;B;B;B;B;B;B;B;B;B;B;B;B;B;B;B;B;B;B;B;B;B;B;A;A;A;A;A;A;A;B;B;B;B;B;B;B;B;B;B;B;…
TT06DC.42.19;B;B;B;B;B;B;B;B;B;B;B;B;B;B;A;A;A;A;A;A;A;A;A;A;A;A;A;A;A;A;A;A;A;A;A;A;A;A;A;A;A;A;A;A;A;A;A;A;A;A;A;A;A;A;A;A;A;A;A;A;A;A;A;A;A;A;A;A;A;A;A;A;A;A;A;A;A;A;A;A;A;A;A;A;A;A;A;A;A;A;A;A;A;A;A;A;A;A;A;A;A;A;A;A;A;A;A;A;A;A;A;A;A;A;A;A;A;A;A;A;A;A;A;A;A;A;A;A;A;A;A;A;A;A;A;A;A;A;A;A;A;A;A;A;A;A;A;A;A;A;A;A;A;A;A;A;A;A;A;A;A;A;A;A;A;A;A;A;A;A;A;A;A;A;A;A;A;A;A;A;A;A;A;A;A;A;A;A;A;A;A;A;A;…
TT06DC.42.21;B;B;B;B;B;B;B;B;B;B;B;B;B;B;B;B;B;B;B;B;B;B;B;B;B;B;B;B;B;B;B;B;B;B;B;B;B;B;B;B;B;B;B;B;B;B;B;B;B;B;B;B;B;B;B;B;B;B;B;B;B;B;B;B;B;B;B;B;B;B;B;B;B;B;B;B;B;B;B;B;B;B;B;B;B;B;B;B;B;B;B;B;B;B;B;B;B;B;B;B;B;B;B;B;B;B;B;B;B;B;B;B;B;B;B;B;B;B;B;B;B;B;B;B;B;B;B;B;B;B;B;B;B;B;B;B;B;B;B;B;B;B;B;B;B;B;B;B;B;B;B;B;B;B;B;B;B;B;B;B;B;B;B;B;B;B;B;B;B;B;B;B;B;B;B;B;B;B;B;B;B;B;B;B;B;B;A;A;A;A;A;A;A;…
TT06DC.42.22;A;A;A;A;A;A;A;A;A;A;A;A;A;A;A;A;A;A;A;A;A;A;A;A;A;A;A;A;A;A;A;A;A;A;A;A;B;B;B;B;B;B;B;B;B;B;B;B;B;B;B;B;B;B;B;B;B;B;B;B;B;B;B;B;B;B;B;B;B;B;B;B;B;B;B;B;B;B;B;B;B;B;B;B;B;B;B;B;B;B;B;B;B;B;B;B;B;B;B;B;B;B;B;B;B;B;B;B;B;B;B;B;B;B;B;B;B;B;B;B;B;B;B;B;B;B;A;B;B;B;B;B;B;B;B;B;B;B;B;B;B;B;B;B;B;B;B;B;B;B;B;B;B;B;B;B;B;B;B;B;B;B;B;B;B;B;B;B;B;B;B;B;B;B;B;B;B;B;B;B;B;B;B;B;B;B;B;B;B;B;B;B;B;…
TT06DC.42.23;A;A;A;A;A;A;A;A;A;A;A;A;A;A;B;B;B;B;-;B;-;B;A;A;A;A;A;A;A;A;A;A;A;A;A;A;A;A;A;A;A;A;A;A;A;A;A;A;A;A;A;A;A;A;A;A;A;A;A;A;A;A;A;A;A;A;A;A;A;A;A;A;A;A;A;A;A;A;A;A;A;A;A;A;A;A;A;A;A;A;A;A;A;A;A;A;A;A;A;A;A;A;A;A;A;A;A;A;A;A;A;A;A;A;A;A;A;A;A;A;A;A;A;A;A;A;A;A;A;A;A;A;A;A;A;A;A;A;A;A;A;A;A;A;A;A;A;A;A;A;A;A;A;A;A;A;B;B;B;B;B;B;B;B;B;B;B;B;B;B;B;B;B;B;B;B;B;B;B;B;B;B;B;B;B;B;B;B;B;B;B;B;B;…
TT06DC.42.24;A;A;A;A;A;A;A;A;A;A;A;A;A;A;A;A;A;A;A;A;A;A;A;A;A;A;A;A;A;A;A;A;B;B;B;B;B;B;B;B;B;B;B;B;B;B;B;B;B;B;B;B;B;B;B;B;B;B;B;B;B;B;B;B;B;B;B;B;B;B;B;B;B;B;B;B;B;B;B;B;B;B;B;B;B;B;B;B;B;B;B;B;B;B;B;B;B;B;B;B;B;B;B;B;B;B;B;B;B;B;B;B;B;B;B;B;B;B;B;B;B;B;B;B;B;B;B;A;A;A;A;A;A;A;A;A;A;A;A;A;A;A;A;A;A;A;A;A;A;A;A;A;A;A;A;A;A;A;A;A;A;A;A;A;A;A;A;A;A;A;A;A;A;A;A;A;A;A;A;A;A;A;A;A;A;A;A;A;A;A;A;A;A;…
TT06DC.42.25;-;A;-;A;A;A;A;A;A;A;A;A;A;-;A;B;B;B;B;B;B;B;B;B;B;B;B;B;B;B;B;B;B;B;B;B;B;B;B;B;B;B;B;B;B;B;B;B;B;B;B;B;B;B;B;B;B;B;B;B;B;B;B;B;B;B;B;B;B;B;B;B;B;B;B;B;B;B;B;B;B;B;B;B;B;B;B;B;B;B;B;B;B;B;B;B;B;B;B;B;B;B;B;B;B;B;B;B;B;B;B;B;B;B;B;B;B;B;B;B;B;B;B;B;B;B;B;B;A;A;A;A;A;A;A;A;A;A;A;A;A;A;A;A;A;A;A;B;B;B;B;B;B;B;B;B;B;B;B;B;B;B;B;B;B;B;B;B;B;B;B;B;B;B;B;B;B;B;B;B;B;B;B;B;B;B;B;B;B;B;B;B;B;…
TT06DC.42.26;A;A;A;A;A;A;A;A;A;A;A;A;A;A;A;A;A;A;A;A;A;A;A;A;A;A;A;A;A;A;A;A;A;A;A;A;A;A;A;A;A;A;A;A;A;A;A;A;A;A;A;A;A;A;A;A;A;A;A;A;A;A;A;A;A;A;A;A;A;A;A;A;A;A;A;A;A;A;A;A;A;A;A;A;A;A;A;A;A;A;A;A;A;A;A;A;A;A;A;A;A;A;A;A;A;A;A;A;A;A;A;A;A;A;A;A;A;A;A;A;A;A;A;A;A;A;A;A;A;A;A;A;A;A;A;A;A;A;A;A;A;A;A;A;A;A;A;A;A;A;A;A;A;A;A;A;A;A;A;A;A;A;A;B;B;B;B;B;B;B;B;B;B;B;B;B;B;B;B;B;B;B;B;B;B;B;B;B;B;B;B;B;B;…
TT06DC.42.28;A;A;A;A;A;A;A;A;A;A;A;A;A;A;A;A;A;A;A;A;A;A;A;A;A;A;A;A;A;A;A;A;A;A;A;A;A;A;A;A;A;A;A;A;A;A;A;A;A;A;A;A;A;A;A;A;A;A;A;A;A;A;A;A;A;A;A;A;A;A;A;A;A;A;A;A;A;A;A;A;A;A;A;A;A;A;A;A;A;A;A;A;A;A;A;A;A;A;A;A;A;A;A;A;A;A;A;A;A;A;A;A;A;A;A;A;A;A;A;A;A;A;A;A;A;A;A;A;A;A;A;A;A;A;A;A;A;A;A;A;A;A;A;A;A;A;A;A;A;A;A;A;A;A;A;A;A;A;A;A;A;A;A;A;A;A;A;A;A;A;A;A;A;A;A;A;A;A;A;A;A;A;A;A;A;A;A;A;A;A;A;A;A;…
TT06DC.42.35;B;B;B;B;B;B;B;B;B;A;A;A;A;A;A;A;A;A;A;A;A;A;A;A;A;A;A;A;A;A;A;A;A;A;A;A;A;A;A;A;A;A;A;A;A;A;A;A;A;A;A;A;A;A;A;A;A;A;A;A;A;A;A;A;A;A;A;A;A;A;A;A;A;A;A;A;A;A;A;A;A;A;A;A;A;A;A;A;A;A;A;A;A;A;A;A;A;A;A;A;A;A;A;A;A;A;A;A;A;A;A;A;A;A;A;A;A;A;A;A;A;A;A;A;A;A;A;A;A;A;A;A;A;A;A;A;A;A;A;A;A;A;A;A;A;A;A;A;A;A;A;A;A;A;A;A;A;A;A;A;A;A;A;A;A;A;A;A;A;A;A;A;A;A;A;A;A;A;A;A;A;A;A;A;A;A;A;A;A;A;B;B;B;…
TT06DC.42.36;B;B;B;B;B;B;B;B;A;A;B;B;B;B;B;A;A;A;A;A;A;A;B;B;B;B;B;B;B;B;B;B;B;B;B;B;B;B;B;B;B;B;B;B;B;B;B;B;B;B;B;B;B;B;B;B;B;B;B;B;B;B;B;B;B;B;B;B;B;B;B;B;B;B;B;B;B;B;B;B;B;B;B;B;B;B;B;B;B;B;B;B;B;B;B;B;B;B;B;B;B;B;B;B;B;B;B;B;B;B;B;B;B;B;B;B;B;B;B;B;B;B;B;B;B;B;B;B;B;B;B;B;B;B;B;B;B;B;B;B;B;B;B;B;B;B;B;B;B;B;B;B;B;B;B;B;B;B;B;B;B;B;B;B;B;B;B;B;B;B;B;B;B;B;B;B;B;B;B;B;B;B;B;B;B;B;B;B;B;B;B;B;B;…
TT06DC.42.40;A;A;A;A;B;B;B;B;B;B;B;B;B;B;B;B;B;B;B;B;B;B;B;B;B;B;B;B;B;B;B;B;B;B;B;B;B;B;B;B;B;B;B;B;B;B;B;B;B;B;B;B;B;B;B;B;B;B;B;B;B;B;B;B;B;B;B;B;B;B;B;B;B;B;B;B;B;B;B;B;B;B;B;B;B;B;B;B;B;B;B;B;B;B;B;B;B;B;B;B;B;B;B;B;B;A;A;A;A;A;A;A;A;A;A;A;A;A;A;A;A;A;A;A;A;A;A;A;A;A;A;A;A;A;A;A;A;A;A;A;A;A;A;A;A;A;A;A;A;A;A;A;A;A;A;B;B;B;B;B;B;B;B;B;B;B;B;B;B;B;B;B;B;B;B;B;B;B;B;B;B;B;B;B;B;B;B;B;B;B;B;B;B;…
TT06DC.42.41;-;B;-;B;B;B;-;B;B;B;B;B;B;-;-;A;A;A;A;A;A;A;A;A;A;A;A;A;A;A;A;A;A;A;A;A;A;A;A;A;A;A;A;A;A;A;A;A;A;A;A;A;A;A;A;A;A;A;A;A;A;A;A;A;A;A;A;A;A;A;A;A;A;A;A;A;A;A;A;A;A;A;A;A;A;A;A;A;A;A;A;A;A;A;A;A;A;A;A;A;A;A;A;A;A;A;A;A;A;A;A;A;A;A;A;A;A;A;A;A;A;A;A;A;A;A;A;A;B;B;B;B;B;B;B;B;B;B;B;B;B;B;B;B;B;B;B;-;A;A;A;A;A;A;A;A;A;A;A;A;A;A;A;A;A;A;A;A;A;A;A;A;A;A;A;A;A;A;A;-;-;B;B;B;B;B;B;B;-;A;A;A;A;…
TT06DC.42.43;B;B;B;B;B;B;B;B;B;B;B;B;B;B;B;B;B;B;B;B;B;B;B;B;B;B;B;B;B;B;B;B;B;B;B;B;B;B;B;B;B;B;B;B;B;B;B;B;B;B;B;B;B;B;B;B;B;B;B;B;B;B;B;B;B;B;B;B;B;B;B;B;B;B;B;B;B;B;B;B;B;B;B;B;B;B;B;B;B;B;B;B;B;B;B;B;B;B;B;B;B;B;B;B;B;B;B;B;B;B;B;B;B;B;B;B;B;B;B;B;B;B;B;B;B;B;B;B;B;B;B;B;B;B;B;B;B;B;B;B;B;B;B;B;B;B;B;B;B;B;B;B;B;B;B;B;B;B;B;B;B;B;B;B;B;B;B;B;B;B;B;B;B;B;B;B;B;B;B;B;B;B;B;B;B;B;B;B;B;B;B;B;B;…
TT06DC.42.44;B;B;B;B;B;B;-;B;B;B;B;B;B;B;A;A;A;A;A;A;A;A;A;A;A;A;A;A;A;A;A;A;A;A;A;A;A;A;A;A;A;A;A;A;A;A;A;A;A;A;A;A;A;A;A;A;A;A;A;A;A;A;A;A;A;A;A;A;A;A;A;A;A;A;A;A;A;A;A;A;A;A;A;A;A;A;A;A;A;A;A;A;A;A;A;A;A;A;A;A;A;A;A;A;A;A;A;A;A;A;A;A;A;A;A;A;A;A;A;A;A;A;A;A;A;A;A;A;A;A;A;A;A;A;A;A;A;A;A;A;A;A;A;A;A;A;A;A;A;A;A;A;A;A;A;A;A;A;A;A;A;A;A;A;A;A;A;A;A;A;A;A;A;A;A;A;A;A;A;A;A;A;B;B;B;B;B;B;B;B;B;B;B;…
TT06DC.42.45;B;B;B;B;-;B;B;A;A;A;A;A;A;A;A;A;A;A;A;A;A;A;A;A;A;B;B;B;B;B;B;B;B;B;B;B;B;B;B;B;B;B;B;B;B;B;B;B;B;B;B;B;B;B;B;B;B;B;B;B;B;B;B;B;B;B;B;B;B;B;B;B;B;B;B;B;B;B;B;B;B;B;B;B;B;B;B;B;B;B;B;B;B;B;B;B;B;B;B;B;B;B;B;B;B;B;B;B;B;B;B;B;B;B;B;B;B;B;B;B;B;B;B;B;B;B;B;B;B;B;B;B;B;B;B;B;B;B;B;B;B;B;B;B;B;B;B;B;B;B;B;B;B;B;B;B;B;B;B;B;B;B;B;B;B;B;B;-;A;-;-;-;A;A;A;A;A;A;A;A;A;A;A;A;A;A;A;A;A;A;B;B;B;…
TT06DC.42.46;A;A;A;A;A;A;A;A;A;A;A;A;A;A;A;A;A;A;A;A;A;A;A;A;A;A;A;A;A;A;A;A;A;A;A;A;A;A;A;A;A;A;A;A;A;A;A;A;A;A;A;A;A;A;A;A;A;A;A;A;A;A;A;A;A;A;A;A;A;A;A;A;A;A;A;A;A;A;A;A;A;A;A;A;A;A;A;A;A;A;A;A;A;A;A;A;A;A;A;A;A;A;A;A;A;A;A;A;A;A;A;A;A;A;A;A;A;A;A;A;A;A;A;A;A;A;A;A;A;A;A;A;A;A;A;A;A;A;A;A;A;A;A;A;A;A;A;A;A;A;A;A;A;A;A;A;A;A;A;A;A;A;A;A;A;A;A;A;A;A;A;A;A;A;A;A;A;A;A;A;A;A;A;A;A;A;A;A;A;A;B;B;B;…
TT06DC.42.48;A;A;A;A;A;A;A;A;A;A;A;A;A;A;B;B;B;B;B;B;B;B;B;B;B;B;B;B;B;B;B;B;B;B;B;B;B;B;B;B;B;B;B;B;B;B;B;B;B;B;B;B;B;B;B;B;B;B;B;B;B;B;B;B;B;B;B;B;B;B;B;B;B;B;B;B;B;B;B;B;B;B;B;B;B;B;B;B;B;B;B;B;B;B;B;B;B;B;B;B;B;B;B;B;B;B;B;B;B;B;B;B;B;B;B;B;B;B;B;B;B;B;B;B;B;B;B;B;B;B;B;B;B;B;B;B;B;B;B;B;B;B;B;B;B;B;B;B;B;B;B;B;B;B;B;B;B;B;B;B;B;B;B;B;B;B;B;B;B;B;B;B;B;B;B;B;B;B;B;B;B;B;B;B;B;B;B;B;B;B;B;B;B;…
TT06DC.42.49;A;A;A;A;A;A;A;A;A;A;A;A;A;A;B;B;B;B;B;B;B;B;B;B;B;B;B;B;B;B;B;B;B;B;B;B;B;B;B;B;B;B;B;B;B;B;B;B;B;B;B;B;B;B;B;B;B;B;B;B;B;B;B;B;B;B;B;B;B;B;B;B;B;B;B;B;B;B;B;B;B;B;B;B;B;B;B;B;B;B;B;B;B;B;B;B;B;B;B;B;B;B;B;B;B;B;B;B;B;B;B;B;B;B;B;B;B;B;B;B;B;B;B;B;B;B;B;B;B;B;B;B;B;B;B;B;B;B;B;B;B;B;B;B;B;B;B;B;B;B;B;B;B;B;B;B;B;B;B;B;B;B;B;B;B;B;B;B;B;B;B;B;B;B;B;B;B;B;B;B;B;B;B;B;B;B;B;B;B;B;B;B;B;…
TT06DC.42.53;A;A;A;A;A;A;A;A;A;A;A;A;A;A;A;A;A;A;A;A;A;A;A;A;A;A;A;A;A;A;A;A;B;B;B;B;B;B;B;B;B;B;B;B;B;B;B;B;B;B;B;B;B;B;B;B;B;B;B;B;B;B;B;B;B;B;B;B;B;B;B;B;B;B;B;B;B;B;B;B;B;B;B;B;B;B;B;B;B;B;B;B;B;B;B;B;B;B;B;B;B;B;B;B;B;B;B;B;B;B;B;B;B;B;B;B;B;B;B;B;B;B;B;B;B;B;B;B;B;B;B;B;B;B;B;B;B;B;B;B;B;B;B;B;B;B;B;B;B;B;B;B;B;B;B;B;B;B;B;B;B;B;B;B;B;B;B;B;B;B;B;B;B;B;B;B;B;B;B;B;B;B;B;B;B;B;B;B;B;B;B;B;B;…
TT06DC.42.55;B;-;B;B;B;-;B;B;B;B;B;B;B;B;B;B;B;B;B;B;B;B;B;B;B;B;B;B;B;B;B;B;B;B;B;B;B;B;B;B;B;B;B;B;B;B;B;B;B;B;B;B;B;B;B;B;B;B;B;B;B;B;B;B;B;B;B;B;B;B;B;B;B;B;B;B;B;B;B;B;B;B;B;B;B;B;B;B;B;B;B;B;B;B;B;B;B;B;B;B;B;B;B;B;B;B;B;B;B;B;B;B;B;B;B;B;B;B;B;B;B;B;B;B;B;B;A;A;A;A;A;A;A;A;A;A;A;A;A;A;A;A;A;A;A;A;A;A;A;A;A;A;A;A;A;A;A;A;A;A;A;A;A;A;A;A;A;A;A;A;A;A;A;A;A;A;A;A;A;A;A;A;-;-;B;B;B;B;B;B;B;B;B;…
TT06DC.44.01;B;B;B;B;B;B;B;B;B;B;B;B;B;A;A;A;A;A;A;A;A;A;A;A;A;A;A;A;A;A;A;A;A;A;A;A;B;B;B;B;B;B;B;B;B;B;B;B;B;B;B;B;B;B;B;B;B;B;B;B;B;B;B;B;B;B;B;B;B;B;B;B;B;B;B;B;B;B;B;B;B;B;B;B;B;B;B;B;B;B;B;B;B;B;B;B;B;B;B;B;B;B;B;B;B;B;B;B;B;B;B;B;B;B;B;B;B;B;B;B;B;B;B;B;B;B;B;B;B;B;B;B;B;B;B;B;B;B;B;B;B;B;B;B;B;B;B;B;B;B;B;B;B;B;B;B;B;B;B;B;B;B;B;B;B;B;B;B;B;B;B;B;B;B;B;B;B;B;B;A;A;A;A;A;A;A;A;A;A;A;A;A;A;…
TT06DC.44.03;A;A;A;A;A;A;A;A;A;A;A;A;A;A;A;A;A;A;A;A;A;A;A;A;A;A;A;A;A;A;A;A;A;A;A;A;A;A;A;A;A;A;A;A;A;A;A;A;A;A;A;A;A;A;A;A;A;A;A;A;A;A;A;A;A;A;A;A;A;A;A;A;A;A;A;A;A;A;A;A;A;A;A;A;A;A;A;A;A;A;A;A;A;A;A;A;A;A;A;A;A;A;A;A;A;A;A;A;A;A;A;A;A;A;A;A;A;A;A;A;A;A;A;A;A;A;A;A;A;A;A;A;A;A;A;A;A;A;A;A;A;A;A;A;A;A;A;A;A;A;A;A;A;A;A;A;B;B;B;B;B;B;B;B;B;B;B;B;B;B;B;B;B;B;B;B;B;B;B;B;B;B;B;B;B;B;B;B;B;B;B;B;B;…
TT06DC.44.05;A;A;A;A;A;A;A;A;A;A;B;B;B;B;B;B;B;B;B;B;B;B;B;B;B;B;B;B;B;B;B;B;B;B;B;B;B;B;B;B;B;B;B;B;B;B;B;B;B;B;A;A;A;A;A;A;A;A;A;A;A;A;A;A;A;A;A;A;A;A;A;A;A;A;A;A;A;A;A;A;A;A;A;A;A;A;A;A;A;A;A;A;A;A;A;A;A;A;A;A;A;A;A;A;A;A;A;A;A;A;A;A;A;A;A;A;A;A;A;A;A;A;A;A;A;A;A;A;A;A;A;A;A;A;A;A;A;A;A;A;A;A;A;A;A;A;A;A;A;A;A;A;A;A;A;A;A;A;A;A;A;A;A;A;A;A;A;A;A;A;A;A;A;A;A;A;A;A;A;A;A;A;A;A;A;A;A;A;A;A;A;A;A;…
TT06DC.44.07;B;B;B;B;B;B;B;-;B;A;A;A;A;A;A;A;A;A;A;A;A;A;A;A;A;A;A;A;A;A;A;A;A;A;A;A;A;A;A;A;A;A;A;A;A;A;A;A;A;A;A;A;A;A;A;A;A;A;A;A;A;A;A;A;A;A;A;A;A;A;A;A;A;A;A;A;A;A;A;A;A;A;A;A;A;A;A;A;A;A;A;A;A;A;A;A;A;A;A;A;A;A;A;A;A;A;A;A;A;A;A;A;A;A;A;A;A;A;A;A;A;A;A;A;A;A;A;A;A;A;A;A;A;A;A;A;A;A;A;A;A;A;A;A;A;A;A;A;A;A;A;A;A;A;A;A;A;A;A;A;A;A;A;A;A;A;A;A;A;A;A;A;A;A;A;A;A;A;A;A;A;A;A;A;A;A;A;A;A;A;A;A;A;…
TT06DC.44.10;B;B;B;B;B;B;B;A;A;A;A;A;A;A;A;A;A;A;A;A;A;A;A;A;A;A;A;A;A;A;A;A;A;A;A;A;A;A;A;A;A;A;A;A;A;A;A;A;A;A;A;A;A;A;A;A;A;A;A;A;A;A;A;A;A;A;A;A;A;A;A;A;A;A;A;A;A;A;A;A;A;A;A;A;A;A;A;A;A;A;A;A;A;A;A;A;A;A;A;A;A;A;A;A;A;A;A;A;A;A;A;A;A;A;A;A;A;A;A;A;A;A;A;A;A;A;A;A;A;A;A;A;A;A;A;A;A;A;A;A;A;A;A;A;A;A;A;A;A;A;A;A;A;A;A;A;A;A;A;A;A;A;A;A;A;A;A;A;A;A;A;A;A;A;A;A;A;A;A;A;A;A;A;A;A;A;A;A;A;A;A;A;B;…
TT06DC.44.11;A;A;A;A;A;A;A;A;A;A;A;A;A;A;A;A;A;A;A;A;A;A;A;A;A;A;A;A;A;A;A;A;A;A;A;A;A;A;A;A;A;A;A;A;A;A;A;A;A;A;A;A;A;A;A;A;A;A;A;A;A;A;A;A;A;A;A;A;A;A;A;A;A;A;A;A;A;A;B;B;B;B;B;B;B;B;B;B;B;B;B;B;B;B;B;B;B;B;B;B;B;B;B;B;B;B;B;B;B;B;B;B;B;B;B;B;B;B;B;B;B;B;B;B;B;B;B;B;B;B;B;B;B;B;B;B;B;B;B;B;B;B;B;B;B;B;B;B;B;B;B;B;B;B;B;B;B;B;B;B;B;B;B;B;B;B;B;B;B;B;B;B;A;A;A;A;A;A;A;A;A;A;A;A;A;A;A;A;A;A;A;A;A;…
TT06DC.44.13;-;A;A;A;A;A;A;B;B;B;B;B;B;B;B;B;B;B;B;B;B;B;B;B;B;B;B;B;B;B;B;B;B;B;B;B;B;B;B;B;B;B;B;B;B;B;B;B;B;B;B;B;B;B;B;B;B;B;B;B;B;B;B;B;B;B;B;B;B;B;B;B;B;B;B;B;B;B;B;B;B;B;B;B;B;B;B;B;B;B;B;B;B;B;B;B;B;B;B;B;B;B;B;B;B;B;B;B;B;B;B;B;B;B;B;B;B;B;B;B;B;B;B;B;B;B;B;B;B;B;B;B;B;B;B;B;B;B;B;B;B;B;B;B;B;B;B;B;-;-;-;-;-;-;-;A;A;A;A;A;A;A;A;A;A;A;A;A;A;A;A;A;A;A;A;A;B;B;B;B;B;B;B;B;B;B;B;B;B;B;B;B;B;…
TT06DC.44.14;B;B;B;A;A;A;A;B;B;B;B;B;B;B;B;B;B;B;B;B;B;B;B;B;B;B;B;B;B;B;B;B;B;B;B;B;B;B;B;B;B;B;B;B;B;B;B;B;B;B;B;B;B;B;B;B;B;B;B;B;B;B;B;B;B;B;B;B;B;B;B;B;B;B;B;B;B;B;B;B;B;B;B;B;B;B;B;B;B;B;B;B;B;B;B;B;B;B;B;B;B;B;B;B;B;B;B;B;B;B;B;B;B;B;B;B;B;B;B;B;B;B;B;B;B;B;B;B;B;B;B;B;B;B;B;B;B;B;B;B;B;B;B;B;B;B;B;B;B;B;B;B;B;B;B;A;A;A;A;A;A;A;A;A;A;A;A;A;A;A;A;A;A;A;A;A;-;B;B;B;B;A;A;A;A;A;A;A;A;A;A;A;A;…
TT06DC.44.19;B;B;B;B;B;B;B;B;B;B;B;B;B;B;B;B;B;B;B;B;B;B;B;B;B;B;B;B;B;B;B;B;B;B;B;B;B;B;B;B;B;B;B;B;B;B;B;B;A;A;A;A;A;A;A;A;A;A;A;A;A;A;A;A;A;A;A;A;A;A;A;A;A;A;A;A;A;A;A;A;A;A;A;A;A;A;A;A;A;A;A;A;A;A;A;A;A;A;A;A;A;A;A;A;A;A;A;A;A;A;A;A;A;A;A;A;A;A;A;A;A;A;A;A;A;A;A;A;A;A;A;A;A;A;A;A;A;A;A;A;A;A;A;A;A;A;A;A;A;A;A;A;A;A;A;A;A;A;A;A;A;A;A;A;A;A;A;B;B;B;B;B;B;B;B;B;B;B;B;B;B;B;B;B;B;B;B;B;B;B;B;B;B;…
TT06DC.44.22;B;B;B;B;B;B;B;B;B;B;B;B;B;B;B;B;B;B;B;B;B;B;B;B;B;B;B;B;B;B;B;A;A;A;A;A;A;A;A;A;A;A;A;A;A;A;A;A;A;A;A;A;A;A;A;A;A;A;A;A;A;A;A;A;A;A;A;A;A;A;A;A;A;A;A;A;A;A;A;A;A;A;A;A;A;A;A;A;A;A;A;A;A;A;A;A;A;A;A;A;A;A;A;A;A;A;A;A;A;A;A;A;A;A;A;A;A;A;A;A;A;A;A;A;A;A;A;A;A;A;A;A;A;A;A;A;A;A;A;A;A;A;A;A;A;A;A;A;A;A;A;A;A;A;A;A;A;A;A;A;A;A;A;A;A;A;A;A;A;A;A;A;A;A;A;A;A;A;A;A;A;A;A;A;B;B;B;B;B;B;B;B;B;…
TT06DC.44.24;A;A;A;A;A;A;A;A;A;A;A;A;A;A;B;B;B;B;B;B;B;B;B;B;B;B;B;B;B;B;B;B;B;B;B;B;A;A;A;A;A;A;A;A;A;A;A;A;A;A;A;A;A;A;A;A;A;A;A;A;A;A;A;A;A;A;A;A;A;A;A;A;A;A;A;A;A;A;A;A;A;A;A;A;A;A;A;A;A;A;A;A;A;A;A;A;A;A;A;A;A;A;A;A;A;A;A;A;A;A;A;A;A;A;A;A;A;A;A;A;A;A;A;A;A;A;A;A;A;A;A;A;A;A;A;A;A;A;A;A;A;A;A;A;A;A;A;A;A;A;A;A;A;A;A;A;A;A;A;A;A;A;A;A;A;A;A;A;A;A;A;A;A;A;A;A;A;A;A;B;-;A;A;A;A;A;A;A;A;A;A;A;A;…
TT06DC.44.28;B;B;B;B;B;-;B;B;B;B;B;B;B;B;A;A;A;A;A;A;A;A;A;A;A;A;A;A;A;A;A;A;A;A;A;A;A;A;A;A;A;A;A;A;A;A;A;A;A;A;A;A;A;A;A;A;A;A;A;A;A;A;A;A;A;A;A;A;A;A;A;A;A;A;A;A;A;A;A;A;A;A;A;A;A;A;A;A;A;A;A;A;A;A;A;A;A;A;A;A;A;A;A;A;A;A;A;A;A;A;A;A;A;A;A;A;A;A;A;A;A;A;A;A;A;A;A;A;A;A;A;A;A;A;A;A;A;A;A;A;A;A;A;A;A;A;A;A;A;A;A;A;A;A;A;A;A;A;A;A;A;A;A;A;A;A;A;A;A;A;A;A;A;A;A;A;A;A;A;A;A;A;A;A;A;A;A;A;A;A;A;A;A;…
TT06DC.44.31;B;B;B;B;B;B;B;A;A;A;A;A;A;A;A;A;A;A;A;A;A;A;A;A;A;A;A;A;A;A;A;A;A;A;A;A;A;A;A;A;A;A;A;A;A;A;A;A;A;A;A;A;A;A;A;A;A;A;A;A;A;A;A;A;A;A;A;A;A;A;A;A;A;A;A;A;A;A;A;A;A;A;A;A;A;A;A;A;A;A;A;A;A;A;A;A;A;A;A;A;A;A;A;A;A;A;A;A;A;A;A;A;A;A;A;A;A;A;A;A;A;A;A;A;A;A;A;A;A;A;A;A;A;A;A;A;A;A;A;A;A;A;A;A;A;A;A;A;A;A;A;A;A;A;A;A;A;A;A;A;A;A;A;A;A;A;A;A;A;A;A;A;A;A;A;A;A;A;A;A;A;A;A;A;A;A;A;A;A;A;A;A;A;…
TT06DC.44.33;B;B;B;B;B;B;B;B;B;B;B;B;B;B;A;A;A;A;A;A;A;A;A;A;A;A;A;A;A;A;A;A;A;A;A;A;A;A;A;A;A;A;A;A;A;A;A;A;A;A;A;A;A;A;A;A;A;A;A;A;A;A;A;A;A;A;A;A;A;A;A;A;A;A;A;A;A;A;A;A;A;A;A;A;A;A;A;A;A;A;A;A;A;A;A;A;A;A;A;A;A;A;A;A;A;A;A;A;A;A;A;A;A;A;A;A;A;A;A;A;A;A;A;A;A;A;A;A;A;A;A;A;A;A;A;A;A;A;A;A;A;A;A;A;A;A;A;A;A;A;A;A;A;A;A;A;A;A;A;A;A;A;A;A;A;A;A;A;A;A;A;A;A;A;A;A;A;A;A;A;A;A;A;A;A;A;A;A;A;A;A;A;A;…
TT06DC.44.34;B;B;B;B;B;B;-;-;B;B;B;B;B;B;B;B;B;B;B;B;B;B;B;B;B;B;B;B;B;B;B;B;B;B;B;B;B;B;B;B;B;B;B;B;B;B;B;B;B;B;B;B;B;B;B;B;B;B;B;B;B;B;B;B;B;B;B;B;B;B;B;B;B;B;B;B;B;B;B;B;B;B;B;B;B;B;B;B;B;B;B;B;B;B;B;B;B;B;B;B;B;B;B;B;B;B;B;B;B;B;B;B;B;B;B;B;B;B;B;B;B;B;B;B;B;B;B;B;B;B;B;B;B;B;B;B;B;B;B;B;B;B;B;B;B;B;B;B;B;B;B;B;B;B;B;B;B;B;B;B;B;B;B;B;B;B;B;B;B;B;B;B;B;B;B;B;B;B;B;B;B;B;B;B;B;B;B;B;B;B;B;B;B;…
TT06DC.44.35;B;B;B;B;B;B;-;B;B;B;B;B;B;-;A;A;A;A;A;A;A;A;A;A;A;A;A;A;A;A;A;A;A;A;A;A;A;A;A;A;A;A;A;A;A;A;A;A;A;A;A;A;A;A;A;A;A;A;A;A;A;A;A;A;A;A;A;A;A;A;A;A;A;A;A;A;A;A;A;A;A;A;A;A;A;A;A;A;A;A;A;A;A;A;A;A;A;A;A;A;A;A;A;A;A;A;A;A;A;A;A;A;A;A;A;A;A;A;A;A;A;A;A;A;A;A;A;A;A;A;A;A;A;A;A;A;A;A;A;A;A;A;A;A;A;A;A;A;A;A;A;A;A;A;A;A;B;B;B;B;B;B;B;B;B;B;B;B;B;B;B;B;B;B;B;B;B;B;B;B;B;B;B;B;B;B;B;B;B;B;B;B;B;…
TT06DC.44.36;A;A;A;A;A;A;A;A;A;A;A;A;A;A;A;A;A;A;A;A;A;A;A;A;A;A;A;A;A;B;B;B;B;B;B;B;B;B;B;B;B;B;B;B;B;B;B;B;B;B;B;B;B;B;B;B;B;B;B;B;B;B;B;B;B;B;B;B;B;B;B;B;B;B;B;B;B;B;B;B;B;B;B;B;B;B;B;B;B;B;B;B;B;B;B;B;B;B;B;B;B;B;B;B;B;B;B;B;B;B;B;B;B;B;B;B;B;B;B;B;B;B;B;B;B;B;B;B;B;B;B;B;B;B;B;B;B;B;B;B;B;B;B;-;-;-;A;A;-;B;B;B;B;B;B;B;A;A;A;A;A;A;A;A;A;A;A;A;A;A;A;A;A;A;A;A;A;A;A;A;A;A;A;A;A;A;A;A;A;A;A;A;A;…
TT06DC.44.38;B;B;B;B;B;B;B;B;B;B;B;B;B;B;B;B;B;B;B;B;B;B;B;B;B;B;B;B;B;B;B;B;B;B;B;B;B;B;B;B;B;B;B;B;B;B;B;B;B;B;B;B;B;B;B;B;B;B;B;B;B;B;B;B;B;B;B;B;B;B;B;B;B;B;B;B;B;B;B;B;B;B;B;B;B;B;B;B;B;B;B;B;B;B;B;B;B;B;B;B;B;B;B;B;B;B;B;B;B;B;B;B;B;B;B;B;B;B;B;B;B;B;B;B;B;B;B;B;B;B;B;B;B;B;B;B;B;B;B;B;B;B;B;B;B;B;B;B;B;B;B;B;B;B;B;B;B;B;B;B;B;B;B;B;B;B;B;B;B;B;B;B;B;B;B;B;B;B;B;B;B;B;B;B;B;B;B;B;B;B;B;B;B;…
TT06DC.44.39;-;B;B;B;B;B;B;B;B;B;B;B;B;B;B;B;B;B;B;B;B;B;B;B;B;B;B;B;A;A;A;A;A;A;A;A;A;A;A;A;A;A;A;A;A;A;A;A;A;A;A;A;A;A;A;A;A;A;A;A;A;A;A;A;A;A;A;A;A;A;A;A;A;A;A;A;A;A;A;A;A;A;A;A;A;A;A;A;A;A;A;A;A;A;A;A;A;A;A;A;A;A;A;A;A;A;A;A;A;A;A;A;A;A;A;A;A;A;A;A;A;A;A;A;A;A;A;A;A;A;A;A;A;A;A;A;A;A;A;A;A;A;A;A;A;A;A;A;A;A;A;A;A;A;-;B;B;B;B;B;B;B;B;B;B;B;B;B;B;B;B;B;B;B;B;B;B;B;B;B;B;B;B;B;B;B;B;B;B;B;B;B;B;…
TT06DC.44.41;A;A;-;A;A;A;A;A;A;A;A;A;A;A;A;A;A;A;A;A;A;A;A;A;A;A;A;A;A;A;A;A;A;A;A;A;A;A;A;A;A;A;A;A;A;A;A;A;A;A;A;A;A;A;A;A;A;A;A;A;A;A;A;A;A;A;A;A;A;A;A;A;A;A;A;A;A;A;A;A;A;A;A;A;A;A;A;A;A;A;A;A;A;A;A;A;A;A;A;A;A;A;A;A;A;A;A;A;A;A;A;A;A;A;A;A;A;A;A;A;A;A;A;A;A;A;A;A;A;A;A;A;A;A;A;A;A;A;A;A;A;A;A;A;A;A;A;A;A;A;A;A;A;A;A;A;A;A;A;A;A;A;A;A;A;A;A;A;A;A;A;A;A;A;A;A;A;A;A;A;A;A;A;A;A;A;A;A;A;A;A;A;A;…
TT06DC.44.42;A;A;A;A;A;A;A;-;A;A;A;A;A;A;A;A;A;A;A;A;A;A;A;A;A;A;A;A;A;A;A;A;A;A;A;A;A;A;A;A;A;A;A;A;A;A;A;A;A;A;A;A;A;A;A;A;A;A;A;A;A;A;A;A;A;A;A;A;A;A;A;A;A;A;A;A;A;A;A;A;A;A;A;A;A;A;A;A;A;A;A;A;A;A;A;A;A;A;A;A;A;A;A;A;A;A;A;A;A;A;A;A;A;A;A;A;A;A;A;A;A;A;A;A;A;-;B;B;B;B;B;B;B;B;B;B;B;B;B;B;B;B;B;B;B;B;B;B;B;B;B;B;B;B;B;B;B;B;B;B;B;B;B;B;B;B;B;B;B;B;B;B;B;B;B;B;B;B;B;B;B;B;B;B;B;B;B;B;B;B;B;B;B;…
TT06DC.44.43;B;B;B;B;B;B;B;A;A;A;A;A;A;A;A;A;A;A;A;A;A;A;A;A;A;A;A;A;A;A;A;A;A;A;A;A;A;A;A;A;A;A;A;A;A;A;A;A;A;A;A;A;A;A;A;A;A;A;A;A;A;A;A;A;A;A;A;A;A;A;A;A;A;A;A;A;A;A;A;A;A;A;A;A;A;A;A;A;A;A;A;A;A;A;A;A;A;A;A;A;A;A;A;A;-;B;B;B;B;B;B;B;B;B;B;B;B;B;B;B;B;B;B;B;B;B;A;A;B;B;B;B;B;B;B;B;B;B;B;B;B;B;B;B;B;B;B;B;B;B;B;B;B;B;B;B;B;B;B;B;B;B;B;B;B;B;B;B;B;B;B;B;B;B;B;B;B;B;B;B;B;B;B;B;A;A;B;B;B;B;B;B;B;…
TT06DC.44.45;A;A;A;A;A;A;A;A;A;A;A;A;A;A;A;A;A;A;A;A;A;A;A;A;A;A;A;A;A;A;A;A;A;A;A;A;A;A;A;A;A;A;A;A;A;A;A;A;A;A;A;A;A;A;A;A;A;A;A;A;A;A;A;A;A;A;A;A;A;A;A;A;A;A;A;A;A;A;A;A;A;A;A;A;A;A;A;A;A;A;A;A;A;A;A;A;A;A;A;A;A;A;A;A;A;A;A;A;A;A;A;A;A;A;A;A;A;A;A;A;A;A;A;A;A;A;B;B;B;B;B;B;B;B;B;B;B;B;B;B;B;B;B;B;B;B;B;B;B;B;B;B;B;B;B;B;B;B;B;B;B;B;B;B;B;B;B;B;B;B;B;B;B;B;B;B;B;B;B;B;B;B;B;B;B;B;B;B;B;B;B;B;B;…
TT06DC.44.47;A;A;A;A;A;A;A;A;B;B;B;B;B;B;B;B;B;B;B;B;B;B;B;B;B;B;B;B;B;B;B;B;B;B;B;B;B;B;B;B;B;B;B;B;B;B;B;B;B;B;B;B;B;B;B;B;B;B;B;B;B;B;B;B;B;B;B;B;B;B;B;B;B;B;B;B;B;B;B;B;B;B;B;B;B;B;B;B;B;B;B;B;B;B;B;B;B;B;B;B;B;B;B;B;B;B;B;B;B;B;B;B;B;B;B;B;B;B;B;B;B;B;B;B;B;B;B;B;B;B;B;B;B;B;B;B;B;B;B;B;B;B;B;B;B;B;B;B;B;A;A;A;A;A;A;A;A;A;A;A;A;A;A;A;A;A;A;A;A;A;A;A;A;A;A;A;A;A;A;A;A;A;A;A;B;B;B;B;B;B;B;B;B;…
TT06DC.44.48;B;B;B;B;B;B;B;B;B;B;B;B;B;B;A;A;A;A;A;A;A;A;A;A;A;A;A;A;A;A;A;A;A;A;A;A;A;A;A;A;A;A;A;A;A;A;A;A;A;A;A;A;A;A;A;A;A;A;A;A;A;A;A;A;A;A;A;A;A;A;A;A;A;A;A;A;A;A;A;A;A;A;A;A;A;A;A;A;A;A;A;A;A;A;A;A;A;A;A;A;A;A;A;A;A;A;A;A;A;A;A;A;A;A;A;A;A;A;A;A;A;A;A;A;A;A;A;A;A;A;A;A;A;A;A;A;A;A;A;A;A;A;A;A;A;A;A;A;A;A;A;A;A;A;A;A;A;A;A;A;A;A;A;A;A;A;A;A;A;A;A;A;A;A;A;A;A;A;A;A;A;A;A;A;A;A;A;A;A;A;A;A;A;…
TT06DC.44.50;A;A;A;A;A;A;A;A;A;A;A;A;A;A;A;B;B;B;B;B;B;B;B;B;B;B;B;B;B;B;B;B;B;B;B;B;B;B;B;B;B;B;B;B;B;B;B;B;B;B;B;B;B;B;B;B;B;B;B;B;B;B;B;B;B;B;B;B;B;B;B;B;B;B;B;B;B;B;B;B;B;B;B;B;B;B;B;B;B;B;B;B;B;B;B;B;B;B;B;B;B;B;B;B;B;B;B;B;B;B;B;B;B;B;B;B;B;B;B;B;B;B;B;B;B;B;B;B;B;B;B;B;B;B;B;B;B;B;B;B;B;B;B;B;B;B;B;B;B;B;B;B;B;B;B;B;B;B;B;B;B;B;B;B;B;B;B;B;B;B;B;B;A;A;A;A;A;A;A;A;A;A;A;A;A;A;A;A;A;A;A;A;A;…
TT06DC.44.52;-;A;A;A;A;A;A;A;A;A;A;A;A;A;A;B;B;B;B;B;B;B;B;B;B;B;B;B;B;B;B;B;B;B;B;B;B;B;B;B;B;B;B;B;B;B;B;B;B;B;B;B;B;B;B;B;B;B;B;B;B;B;B;B;B;B;B;B;B;B;B;B;B;B;B;B;B;B;B;B;B;B;B;B;B;B;B;B;B;B;B;B;B;B;B;B;B;B;B;B;B;B;B;B;B;B;B;B;B;B;B;B;B;B;B;B;B;B;B;B;B;B;B;B;B;B;B;B;B;B;B;B;B;B;B;B;B;B;B;B;B;B;B;B;B;B;B;B;B;B;B;B;B;B;B;B;B;B;B;B;B;B;B;B;B;B;B;B;B;B;B;B;A;A;A;A;A;A;A;A;A;A;A;A;A;A;A;A;A;A;A;A;A;…
TT06DC.44.54;A;A;A;A;A;A;-;B;B;B;B;B;B;B;B;B;B;B;B;B;B;B;B;B;B;B;B;B;B;B;B;B;B;B;A;B;B;B;B;B;B;B;B;B;B;B;B;B;B;B;B;B;B;B;B;B;B;B;B;B;B;B;B;B;B;B;B;B;B;B;B;B;B;B;B;B;B;B;B;B;B;B;B;B;B;B;B;B;B;B;B;B;B;B;B;B;B;B;B;B;B;B;B;B;B;B;B;B;B;B;B;B;B;B;B;B;B;B;B;B;B;B;B;B;B;B;A;A;A;A;A;A;A;A;A;A;A;A;A;A;A;A;A;A;A;A;A;A;A;A;A;A;A;A;A;A;A;A;A;A;A;A;A;A;A;A;A;A;A;A;A;A;A;A;A;A;A;A;A;A;A;A;A;A;A;A;A;A;A;A;A;A;A;…
TT06DC.44.55;A;A;A;A;A;A;A;A;A;A;A;A;A;A;A;A;A;A;A;A;A;A;A;A;A;A;A;A;A;A;A;A;A;A;A;A;A;A;A;A;A;A;A;A;A;A;A;A;A;A;A;A;A;A;A;A;A;A;A;A;A;A;A;A;A;A;A;A;A;A;A;A;A;A;A;A;A;A;A;A;A;A;A;A;A;A;A;A;A;A;A;A;A;A;A;A;A;A;A;A;A;A;A;A;A;A;A;A;A;A;A;A;A;A;A;A;A;A;A;A;A;A;A;A;A;A;A;A;A;A;A;A;A;A;A;A;A;A;A;A;A;A;A;A;A;A;A;A;A;A;A;A;A;A;A;A;A;A;A;A;A;A;A;A;A;A;A;A;A;A;A;A;A;A;A;A;A;A;A;A;A;A;A;A;A;A;A;A;A;A;A;A;A;…
TT06DC.44.61;A;A;A;A;A;A;A;A;A;A;A;A;A;A;A;A;A;A;A;A;A;A;B;B;B;B;B;B;B;B;B;B;B;B;B;B;B;B;B;B;B;B;B;B;B;B;B;B;B;B;B;B;B;B;B;B;B;B;B;B;B;B;B;B;B;B;B;B;B;B;B;B;B;B;B;B;B;B;B;B;B;B;B;B;B;B;B;B;B;B;B;B;B;B;B;B;B;B;B;B;B;B;B;B;B;B;B;B;B;B;B;B;B;B;B;B;B;B;B;B;B;B;B;B;B;B;B;B;B;B;B;B;B;B;B;B;B;B;B;B;B;B;B;B;B;B;B;B;B;B;B;B;B;B;B;B;B;B;B;B;B;B;B;B;B;B;B;B;B;B;B;B;B;B;B;B;B;B;B;B;B;B;B;B;B;B;B;B;B;B;-;-;-;…
TT06DC.44.62;A;A;A;A;A;A;A;A;A;A;A;A;A;A;A;A;A;A;A;A;A;A;B;B;B;B;B;B;B;B;B;B;B;B;B;B;B;B;B;B;B;B;B;B;B;B;B;B;B;B;B;B;B;B;B;B;B;B;B;B;B;B;B;B;B;B;B;B;B;B;B;B;B;B;B;B;B;B;B;B;B;B;B;B;B;B;B;B;B;B;B;B;B;B;B;B;B;B;B;B;B;B;B;B;B;B;B;B;B;B;B;B;B;B;B;B;B;B;B;B;B;B;B;B;B;B;B;B;B;B;B;B;B;B;B;B;B;B;B;B;B;B;B;B;B;B;B;B;B;B;B;B;B;B;B;B;B;B;B;B;B;B;B;B;B;B;B;B;B;B;B;B;B;B;B;B;B;B;B;B;B;B;B;B;B;B;B;B;B;B;-;-;-;…
TT06DC.44.64;A;A;A;A;A;A;A;A;A;A;A;A;A;A;A;A;A;A;A;A;A;A;A;A;A;A;A;A;A;A;A;A;A;A;A;A;A;A;A;A;A;A;A;A;A;A;A;A;A;A;A;A;A;A;A;A;A;A;A;A;A;A;A;A;A;A;A;A;A;A;A;A;A;A;A;A;A;A;A;A;A;A;A;A;A;A;A;A;A;A;A;A;A;A;A;A;A;A;A;A;A;A;A;A;A;A;A;A;A;A;A;A;A;A;A;A;A;A;A;A;A;A;A;A;A;A;A;A;A;A;A;A;A;A;A;A;A;A;A;A;A;A;A;A;A;A;A;A;B;B;B;B;B;B;B;B;A;A;A;A;A;A;A;A;A;A;A;A;A;A;A;A;B;B;B;B;B;B;B;B;B;A;A;A;B;B;B;B;B;B;B;B;B;…
TT06DC.44.65;A;A;A;A;A;A;A;A;A;A;A;A;A;A;A;A;A;A;A;A;A;A;A;A;A;A;A;A;A;A;A;A;A;A;A;A;A;A;A;A;A;A;A;A;A;A;A;A;A;A;A;A;A;A;A;A;A;A;A;A;A;A;A;A;A;A;A;A;A;A;B;B;B;B;B;B;B;B;B;B;B;B;B;B;B;B;B;B;B;B;B;B;B;B;B;B;B;B;B;B;B;B;B;B;B;B;B;B;B;B;B;B;B;B;B;B;B;B;B;B;B;B;B;B;B;B;B;B;B;B;B;B;B;B;B;B;B;B;B;B;B;B;B;B;B;B;B;B;B;B;B;B;B;B;B;B;B;B;B;B;B;B;B;B;B;B;B;B;B;B;B;B;B;B;B;B;B;B;B;B;B;B;B;B;B;B;B;B;B;B;B;B;B;…
BX07.2.1f1.10.1;B;A;A;B;A;A;A;A;A;A;A;A;B;B;B;B;B;A;A;B;B;A;B;A;A;A;A;A;B;A;A;A;A;B;A;A;A;A;A;A;A;A;A;A;A;A;A;A;A;A;A;A;A;A;A;A;A;A;A;A;A;A;A;A;A;A;A;A;A;A;A;A;A;A;A;A;A;A;A;A;A;A;A;A;A;A;A;A;A;A;A;A;A;A;A;A;A;A;A;A;A;A;A;A;A;A;A;A;A;A;A;A;A;A;A;A;A;A;A;A;A;A;A;A;A;A;A;A;A;A;A;A;A;A;A;A;A;A;A;A;A;A;A;A;A;A;A;A;A;A;A;A;A;A;A;A;A;A;A;A;A;A;A;A;A;A;A;A;A;A;A;A;B;B;B;B;B;A;A;A;B;A;A;A;A;A;A;A;A;A;B;A…
BX07.2.1f1.10.2;B;A;A;B;A;A;A;A;A;A;A;A;B;B;A;A;A;A;A;A;A;A;A;A;A;A;A;A;B;A;A;A;A;A;A;A;A;A;A;A;A;A;A;A;A;A;A;A;A;A;A;A;A;A;A;A;A;A;A;A;A;A;A;A;A;A;A;A;A;A;A;A;A;A;A;A;A;A;A;A;A;A;A;A;A;A;A;A;A;A;A;A;A;A;A;A;A;A;A;A;A;A;A;A;A;A;A;A;A;A;A;A;A;A;A;A;A;A;A;A;A;A;A;A;A;A;A;B;B;B;B;B;A;B;A;B;B;A;A;A;A;A;A;A;A;B;A;B;B;A;B;B;B;B;B;A;A;A;A;A;A;A;A;A;A;A;A;A;A;A;A;A;B;B;B;B;B;A;A;A;B;B;B;A;A;A;B;B;B;B;B;A…
BX07.2.1f1.11.1;A;A;A;A;A;A;A;A;A;A;A;A;A;A;A;A;A;A;A;A;A;A;A;A;A;A;A;A;A;A;A;A;A;A;A;A;A;A;A;A;A;A;A;A;A;A;A;A;A;A;A;A;A;A;A;A;A;A;A;A;A;A;A;A;A;A;A;A;A;A;A;A;A;A;A;A;A;A;A;A;A;A;A;A;A;A;A;A;A;A;A;A;A;A;A;A;A;A;A;A;A;A;A;A;A;A;A;A;A;A;A;A;A;A;A;A;A;A;A;A;A;A;A;A;A;A;A;A;A;A;A;A;A;A;A;A;A;A;A;A;A;A;A;A;A;A;A;A;A;A;A;A;A;A;A;A;A;A;A;A;A;A;A;A;A;A;A;A;A;A;A;A;A;A;A;A;A;A;A;A;A;A;A;A;A;A;A;A;A;A;A;A…
BX07.2.1f1.11.2;A;A;A;A;A;A;A;A;A;A;A;A;A;A;A;A;A;A;A;A;A;A;A;A;A;A;A;A;A;A;A;A;A;A;A;A;A;A;A;A;A;A;A;A;A;A;A;A;A;A;A;A;A;A;A;A;A;A;A;A;A;A;A;A;A;A;A;A;A;A;A;A;A;A;A;A;A;A;A;A;A;A;A;A;A;A;A;A;A;A;A;A;A;A;A;A;A;A;A;A;A;A;A;A;A;A;A;A;A;A;A;A;A;A;A;A;A;A;A;A;A;A;A;A;A;A;A;A;A;A;A;A;A;A;A;A;A;A;A;A;A;A;A;A;A;A;A;A;A;A;A;A;A;A;A;A;A;A;A;A;A;A;A;A;A;A;A;A;A;A;A;A;A;A;A;A;A;A;A;A;A;A;A;A;A;A;A;A;A;A;A;A…
BX07.2.1f1.1.1;B;A;A;B;A;A;A;A;A;A;A;A;B;B;B;B;B;A;A;B;B;A;B;A;A;A;A;A;A;A;A;A;A;A;A;A;A;A;A;A;A;A;A;A;A;A;A;A;A;A;A;A;A;A;A;A;A;A;A;A;A;A;A;A;A;A;A;A;A;A;A;A;A;A;A;A;A;A;A;A;A;A;A;A;A;A;A;A;A;A;A;A;A;A;A;A;A;A;A;A;A;A;A;A;A;A;A;A;A;A;A;A;A;A;A;A;A;A;A;A;A;A;A;A;A;A;A;A;A;A;A;A;A;A;A;A;A;A;A;A;A;A;A;A;A;A;A;A;A;A;A;A;A;A;A;A;B;B;A;B;B;B;A;A;B;A;A;A;A;A;A;B;B;B;B;B;B;A;A;A;B;B;B;A;A;A;B;B;B;B;B;A;…
BX07.2.1f1.12.1;A;A;A;A;A;A;A;A;A;A;A;A;A;A;A;A;A;A;A;A;A;A;A;A;A;A;A;A;A;A;A;A;A;A;A;A;A;A;A;A;A;A;A;A;A;A;A;A;A;A;A;A;A;A;A;A;A;A;A;A;A;A;A;A;A;A;A;A;A;A;A;A;A;A;A;A;A;A;A;A;A;A;A;A;A;A;A;A;A;A;A;A;A;A;A;A;A;A;A;A;A;A;A;A;A;A;A;A;A;A;A;A;A;A;A;A;A;A;A;A;A;A;A;A;A;A;A;B;B;B;B;B;A;B;A;B;B;A;A;A;A;A;A;A;A;B;A;B;B;A;B;B;B;B;B;A;B;B;A;B;B;B;A;A;B;A;A;A;A;A;A;B;B;B;B;B;B;A;A;A;B;B;B;A;A;A;B;B;B;B;B;A…
BX07.2.1f1.12.2;A;A;A;A;A;A;A;A;A;A;A;A;A;A;A;A;A;A;A;A;A;A;A;A;A;A;A;A;A;A;A;A;A;A;A;A;A;A;A;A;A;A;A;A;A;A;A;A;A;A;A;A;A;A;A;A;A;A;A;A;A;A;A;A;A;A;A;A;A;A;A;A;A;A;A;A;A;A;A;A;A;A;A;A;A;A;A;A;A;A;A;A;A;A;A;A;A;A;A;A;A;A;A;A;A;A;A;A;A;A;A;A;A;A;A;B;B;-;B;B;B;A;B;A;A;B;A;B;B;B;B;B;A;B;A;B;B;A;A;A;A;A;A;A;A;B;A;B;B;A;B;B;B;B;B;A;B;B;A;B;B;B;A;A;B;A;A;A;A;A;A;B;B;B;B;B;B;A;A;A;B;B;B;A;A;A;B;B;B;B;B;A…
BX07.2.1f1.1.2;B;A;A;B;A;A;A;A;A;A;A;A;B;B;A;A;A;A;A;A;A;A;A;A;A;A;A;A;A;A;A;A;A;A;A;A;A;A;A;A;A;A;A;A;A;A;A;A;A;A;A;A;A;A;A;A;A;A;A;A;A;A;A;A;A;A;A;A;A;A;A;A;A;A;A;A;A;A;A;A;A;A;A;A;A;A;A;A;A;A;A;A;A;A;A;A;A;A;A;A;A;A;A;A;A;A;A;A;A;A;A;A;A;A;A;A;A;A;A;A;A;A;A;A;A;A;A;A;A;A;A;A;A;A;A;A;A;A;A;A;A;A;A;A;A;A;A;A;A;A;A;A;A;A;A;A;A;A;A;A;A;A;A;A;A;A;A;A;A;A;A;B;B;B;B;B;B;A;A;A;B;B;B;A;A;A;B;B;B;B;A;A;…
BX07.2.1f1.13.1;B;A;A;B;A;A;A;A;A;A;A;A;B;B;A;A;A;A;A;A;A;A;A;A;A;A;A;A;A;A;A;A;A;A;A;A;A;A;A;A;A;A;A;A;A;A;A;A;A;A;A;A;A;A;A;A;A;A;A;A;A;A;A;A;A;A;A;A;A;A;A;A;A;A;A;A;A;A;A;A;A;A;A;A;A;A;A;A;A;A;A;A;A;A;A;A;A;A;A;A;A;A;A;A;A;A;A;A;A;A;A;A;A;A;A;A;A;A;A;A;A;A;A;A;A;A;A;A;A;A;A;A;A;A;A;A;A;A;A;A;A;A;A;A;A;A;A;A;A;A;A;A;A;A;A;A;A;A;A;A;A;A;A;A;A;A;A;A;A;A;A;B;B;B;B;B;B;A;A;A;B;B;B;A;A;A;B;B;B;B;B;A…
BX07.2.1f1.13.2;A;A;A;A;A;A;A;A;A;A;A;A;A;A;A;A;A;A;A;A;A;A;A;A;A;A;A;A;A;A;A;A;A;A;A;A;A;B;B;B;B;B;B;B;B;B;B;B;A;B;A;A;A;A;A;A;A;A;A;A;A;A;A;A;A;A;A;A;A;A;A;A;A;A;A;A;A;A;A;A;A;A;A;A;A;A;A;A;A;A;A;A;A;A;A;A;A;A;A;A;A;A;A;A;A;A;A;A;A;A;A;A;A;A;A;A;A;A;A;A;A;A;A;A;A;A;A;A;A;A;A;A;A;A;A;A;A;A;A;A;A;A;A;A;A;A;A;A;A;A;A;A;A;A;A;A;-;B;A;B;B;B;A;A;B;A;A;A;A;A;A;B;B;B;B;B;B;A;A;A;B;B;B;A;A;A;B;B;B;B;B;A…
BX07.2.1f1.14.1;B;A;A;B;A;A;A;A;A;A;A;A;B;B;A;A;A;A;A;A;A;A;A;A;A;A;A;A;A;A;A;A;A;A;A;A;A;A;A;A;A;A;A;A;A;A;A;A;A;A;A;A;A;A;A;B;A;A;A;A;A;A;A;A;A;A;A;A;A;A;B;B;B;B;A;B;A;B;A;B;B;B;B;A;A;B;B;B;B;B;A;B;B;B;B;B;B;A;B;B;A;B;B;B;B;B;A;B;B;B;B;B;B;B;A;B;B;B;B;B;B;A;B;A;A;B;A;B;B;B;B;B;A;B;A;B;B;A;A;A;A;A;A;A;A;B;A;B;B;A;B;B;B;B;B;A;B;B;A;B;B;B;A;A;B;A;A;A;A;A;A;A;A;A;A;A;A;A;A;A;A;A;A;A;A;A;A;A;A;A;A;A…
BX07.2.1f1.14.2;B;A;A;B;A;A;A;A;A;A;A;A;B;B;A;A;A;A;A;A;A;A;A;A;A;A;A;A;A;A;A;A;A;A;A;A;A;A;A;A;A;A;A;A;A;A;A;A;A;A;A;A;A;A;A;A;A;A;A;A;A;A;A;A;A;A;A;A;A;A;A;A;A;A;A;A;A;A;A;A;A;A;A;A;A;A;A;A;A;A;A;A;A;A;A;A;A;A;A;A;A;A;A;A;A;A;A;A;A;A;A;A;A;A;A;A;A;A;A;A;A;A;A;A;A;A;A;A;A;A;A;A;A;A;A;A;A;A;A;A;A;A;A;A;A;B;A;B;B;A;B;B;B;B;B;A;B;B;A;B;B;B;A;A;B;A;A;A;A;A;A;B;B;B;B;B;B;A;A;A;B;B;B;A;A;A;A;A;A;A;A;A…
BX07.2.1f1.15.1;A;A;A;A;A;A;A;A;A;A;A;A;A;A;A;A;A;A;A;A;A;A;A;A;A;A;A;A;A;A;A;A;A;A;A;A;A;A;A;A;A;A;A;A;A;A;A;A;A;A;A;A;A;A;A;A;A;A;A;A;A;A;A;A;A;A;A;A;A;A;A;A;A;A;A;A;A;A;A;A;A;A;A;A;A;A;A;A;A;A;A;A;A;A;A;A;A;A;A;A;A;A;A;A;A;A;A;A;A;A;A;A;A;A;A;A;A;A;B;B;B;A;B;A;A;B;A;A;A;A;A;A;A;A;A;A;A;A;A;A;A;A;A;A;A;A;A;A;A;A;B;B;B;B;B;A;B;B;A;B;B;B;A;A;B;A;A;A;A;A;A;B;B;B;B;B;B;A;A;A;B;B;B;A;A;A;B;B;B;B;B;A…
BX07.2.1f1.15.2;A;A;A;A;A;A;A;A;A;A;A;A;A;A;A;A;A;A;A;A;A;A;A;A;A;A;A;A;A;A;A;A;A;A;A;A;A;A;A;A;A;A;A;A;A;A;A;A;A;A;A;A;A;A;A;A;A;A;A;A;A;A;A;A;A;A;A;A;A;A;A;A;A;A;A;A;A;A;A;A;A;A;A;A;A;A;A;A;A;A;A;A;A;A;A;A;A;A;A;A;A;A;A;A;A;A;A;A;A;A;A;A;A;-;A;B;B;B;B;B;B;A;B;A;A;B;A;B;B;B;B;B;A;B;A;B;B;A;A;A;A;A;A;A;A;B;A;B;B;A;B;B;B;B;B;A;B;B;A;B;B;B;A;A;B;A;A;A;A;A;A;A;A;A;A;A;A;A;A;A;A;A;A;A;A;A;A;A;A;A;B;A…
BX07.2.1f1.16.1;B;A;A;B;A;A;A;A;A;A;A;A;A;A;A;A;A;A;A;A;A;A;A;A;A;A;A;A;A;A;A;A;A;A;A;A;A;A;A;A;A;A;A;A;A;A;A;A;A;A;A;A;A;A;A;A;A;A;A;A;A;A;A;A;A;A;A;A;A;A;A;B;A;B;A;A;A;B;A;B;B;A;B;A;A;A;B;B;B;B;A;B;B;B;A;A;A;A;B;B;A;B;A;A;B;B;A;B;B;B;B;B;B;B;A;B;B;B;B;B;B;A;B;A;A;B;A;B;B;B;B;B;A;B;A;B;B;A;A;A;A;A;A;A;A;B;A;A;A;A;A;A;A;A;A;A;A;A;A;A;A;A;A;A;A;A;A;A;A;A;A;A;A;A;A;A;A;A;A;A;A;A;A;A;A;A;A;A;A;A;A;A…
BX07.2.1f1.16.2;A;A;A;A;A;A;A;A;A;A;A;A;A;A;A;A;B;A;A;B;B;A;B;A;A;A;A;A;B;A;A;A;A;B;A;B;B;B;B;B;B;B;B;B;B;B;B;B;A;B;A;B;B;A;A;B;A;A;A;A;A;A;A;A;A;A;A;A;A;A;B;B;B;B;A;B;A;B;A;B;B;B;B;A;A;B;B;B;B;B;A;B;B;B;B;B;B;A;B;B;A;B;B;B;B;B;A;B;B;B;B;B;B;B;A;B;B;B;B;B;B;A;B;A;A;B;A;B;B;B;B;B;A;B;A;B;B;A;A;A;A;A;A;A;A;B;A;A;A;A;A;A;A;A;A;A;B;B;A;B;B;B;A;A;B;A;A;A;A;A;A;A;A;A;A;A;A;A;A;A;A;A;A;A;A;A;A;A;A;A;A;A…
BX07.2.1f1.17.1;A;A;A;A;A;A;A;A;A;A;A;A;A;A;A;A;A;A;A;A;A;A;A;A;A;A;A;A;A;A;A;A;A;A;A;A;A;A;A;A;A;A;A;A;A;A;A;A;A;A;A;A;A;A;A;A;A;A;A;A;A;A;A;A;A;A;A;A;A;A;A;A;A;A;A;A;A;A;A;A;A;A;A;A;A;A;A;A;A;A;A;A;A;A;A;A;A;A;A;A;A;A;A;A;A;A;A;A;A;A;A;A;A;A;A;A;A;A;A;A;A;A;A;A;A;A;A;A;A;A;A;A;A;A;A;A;A;A;A;A;A;A;A;A;A;A;A;A;A;A;A;A;A;A;-;A;-;B;A;B;B;B;A;A;B;A;A;A;A;A;A;B;B;B;B;B;B;A;A;A;B;B;B;A;A;A;B;B;B;B;B;A…
BX07.2.1f1.17.2;A;A;A;A;A;A;A;A;A;A;A;A;A;A;A;A;A;A;A;A;A;A;A;A;A;A;A;A;-;A;A;A;A;B;A;B;B;B;B;B;B;B;B;B;B;B;B;B;A;B;A;B;B;A;A;B;A;A;A;A;A;A;A;A;A;A;A;A;A;A;B;B;B;B;A;B;A;B;A;B;B;B;B;A;A;B;B;B;B;B;A;B;B;B;B;B;B;A;B;B;A;B;B;B;B;B;A;B;B;B;B;B;B;B;A;B;B;B;B;B;B;A;B;A;A;B;A;B;B;B;B;B;A;B;A;B;B;A;A;A;A;A;A;A;A;B;A;B;B;A;B;B;B;B;B;A;B;B;A;B;B;B;A;A;B;A;A;A;A;A;A;B;B;B;B;B;B;A;A;A;B;B;B;A;A;A;B;B;B;B;B;A…
BX07.2.1f1.18.1;B;A;A;B;A;A;A;A;A;A;A;A;A;A;A;A;A;A;A;A;A;A;A;A;A;A;A;A;A;A;A;A;A;A;A;A;A;A;A;A;A;A;A;A;A;A;A;A;A;A;A;A;A;A;A;A;A;A;A;A;A;A;A;A;A;A;A;A;A;A;A;A;A;A;A;A;A;A;A;A;A;A;A;A;A;A;A;A;A;A;A;A;A;A;A;A;A;A;A;A;A;A;A;A;A;A;A;A;A;A;A;A;A;A;A;A;A;A;A;A;A;A;A;A;A;A;A;A;A;A;A;A;A;A;A;A;A;A;A;A;A;A;A;A;A;B;A;A;A;A;A;A;A;A;A;A;A;A;A;A;A;A;A;A;A;A;A;A;A;A;A;A;A;A;A;A;A;A;A;A;A;A;A;A;A;A;A;A;A;A;A;A…
BX07.2.1f1.18.2;B;A;A;B;A;A;A;A;A;A;A;A;A;A;A;A;A;A;A;A;A;A;A;A;A;A;A;A;A;A;A;A;A;A;A;A;A;A;A;A;A;A;A;A;A;A;A;A;A;A;A;A;A;A;A;A;A;A;A;A;A;A;A;A;A;A;A;A;A;A;A;A;A;A;A;A;A;A;A;A;A;A;A;A;A;A;A;A;A;A;A;A;A;A;A;A;A;A;A;A;A;A;A;A;A;A;A;A;A;A;A;A;A;A;A;A;A;A;A;A;A;A;A;A;A;A;A;A;A;A;A;A;A;A;A;A;A;A;A;A;A;A;A;A;A;B;A;A;A;A;A;A;A;A;A;A;A;A;A;A;A;A;A;A;A;A;A;A;A;A;A;A;A;A;A;A;A;A;A;A;A;A;A;A;A;A;A;A;A;A;A;A…
BX07.2.1f1.19.1;A;A;A;A;A;A;A;A;A;A;A;A;A;B;B;B;B;A;A;B;B;A;A;A;A;A;A;A;B;A;A;A;A;B;A;B;B;B;B;B;B;B;B;B;B;B;B;B;A;B;A;B;B;A;A;B;A;A;A;A;A;A;A;A;A;A;A;A;A;A;B;B;B;B;A;B;A;B;A;B;B;B;B;A;A;B;B;B;B;B;A;B;B;B;B;B;B;A;B;B;A;B;B;B;B;B;A;B;B;B;B;B;B;B;A;B;B;B;B;B;B;A;B;A;A;B;A;B;B;B;B;B;A;B;A;B;B;A;A;A;A;A;A;A;A;A;A;A;A;A;A;A;A;A;A;A;A;A;A;A;A;A;A;A;A;A;A;A;A;A;A;A;A;A;A;A;A;A;A;A;A;A;B;A;A;A;B;B;B;B;B;A…
BX07.2.1f1.19.2;B;A;A;B;A;A;A;A;A;A;A;A;B;B;A;A;A;A;A;A;A;A;A;A;A;A;A;A;A;A;A;A;A;A;A;A;A;A;A;A;A;A;A;A;A;A;A;A;A;A;A;A;A;A;A;A;A;A;A;A;A;A;A;A;A;A;A;A;A;A;A;A;A;A;A;A;A;A;A;B;B;A;A;A;A;A;A;B;B;B;A;B;B;A;A;A;A;A;B;A;A;B;A;A;B;B;A;B;B;B;B;B;B;B;A;B;B;B;B;B;B;A;B;A;A;B;A;B;B;B;B;B;A;B;A;B;B;A;A;A;A;A;A;A;A;A;A;A;A;A;A;A;A;A;A;A;A;A;A;A;A;A;A;A;A;A;A;A;A;A;A;A;A;A;A;A;A;A;A;A;A;A;B;A;A;A;B;B;B;B;B;A…
BX07.2.1f1.20.1;-;A;A;-;A;A;A;A;A;A;A;A;-;-;-;-;-;A;A;-;-;A;-;A;A;A;A;A;-;A;A;A;A;-;A;-;-;A;A;A;A;A;A;A;A;A;A;A;A;A;A;A;A;A;A;B;A;A;A;A;A;A;A;A;A;A;A;A;A;A;B;B;B;B;A;B;A;B;A;B;B;A;B;A;A;B;B;B;-;B;A;B;B;B;A;B;A;A;B;B;A;B;A;B;B;-;A;-;-;-;-;-;-;-;A;-;-;-;-;-;-;A;-;A;A;-;A;-;-;-;-;-;A;-;A;-;-;A;A;A;A;A;A;A;A;-;A;-;-;A;-;-;-;-;-;A;-;-;A;-;-;-;A;A;-;A;A;A;A;A;A;-;-;-;-;-;-;A;A;A;-;-;-;A;A;A;A;B;A;A;B;A…
BX07.2.1f1.20.2;B;A;A;B;A;A;A;A;A;A;A;A;B;B;A;A;A;A;A;A;A;A;A;A;A;A;A;A;A;A;A;A;A;A;A;A;A;A;A;A;A;A;A;A;A;A;A;A;A;A;A;A;A;A;A;A;A;A;A;A;A;A;A;A;A;A;A;A;A;A;A;A;A;A;A;A;A;A;A;A;A;A;A;A;A;A;A;A;A;A;A;A;A;A;A;A;A;A;A;A;A;A;A;A;A;A;A;A;A;A;A;A;A;A;A;A;A;A;A;A;A;A;A;A;A;A;A;A;A;A;A;A;A;A;A;A;A;A;A;A;A;A;A;A;A;A;A;A;A;A;A;A;A;A;A;A;B;B;A;B;B;B;A;A;B;A;A;A;A;A;A;B;B;B;B;B;B;A;A;A;B;B;B;A;A;A;B;B;B;B;B;A…
BX07.2.1f1.21.1;A;A;A;A;A;A;A;A;A;A;A;A;A;A;B;B;B;A;A;B;B;A;B;A;A;A;A;A;B;A;A;A;A;B;A;A;A;A;A;A;A;A;A;A;A;A;A;A;A;A;A;A;A;A;A;A;A;A;A;A;A;A;A;A;A;A;A;A;A;A;A;A;A;A;A;A;A;A;A;A;A;A;A;A;A;A;A;A;A;A;A;A;A;A;A;A;A;A;A;A;A;A;A;A;A;A;A;A;A;A;A;A;A;A;A;A;A;A;A;A;A;A;A;A;A;A;A;A;A;A;A;A;A;A;A;A;A;A;A;A;A;A;A;A;A;A;A;A;A;A;A;A;A;A;A;A;A;A;A;A;A;A;A;A;A;A;A;A;A;A;A;A;A;A;A;A;A;A;A;A;A;A;A;A;A;A;A;A;A;A;A;A…
BX07.2.1f1.21.2;A;A;A;A;A;A;A;A;A;A;A;A;A;A;A;A;A;A;A;A;A;A;A;A;A;A;A;A;A;A;A;A;A;A;A;A;A;A;A;A;A;A;A;A;A;A;A;A;A;A;A;A;A;A;A;A;A;A;A;A;A;A;A;A;A;A;A;A;A;A;A;A;A;A;A;A;A;A;A;A;A;A;A;A;A;A;A;A;A;A;A;A;A;A;A;A;A;A;A;A;A;A;A;A;A;A;A;A;A;A;A;A;A;A;A;A;A;A;A;A;A;A;A;A;A;A;A;A;A;A;A;A;A;A;A;A;A;A;A;A;A;A;A;A;A;A;A;A;A;A;A;A;A;A;A;A;B;B;A;B;B;B;A;A;B;A;A;A;A;A;A;B;B;B;B;B;B;A;A;A;B;B;B;A;A;A;B;B;B;B;B;A…
BX07.2.1f1.2.1;A;A;A;A;A;A;A;A;A;A;A;A;A;A;A;A;A;A;A;A;A;A;A;A;A;A;A;A;A;A;A;A;A;A;A;A;A;A;A;A;A;A;A;A;A;A;A;A;A;A;A;A;A;A;A;A;A;A;A;A;A;A;A;A;A;A;A;A;A;A;A;A;A;A;A;A;A;A;A;A;A;A;A;A;A;A;A;A;A;A;A;A;A;A;A;A;A;A;A;A;A;A;A;A;A;A;A;A;A;A;A;A;A;A;A;A;A;A;A;A;A;A;A;A;A;A;A;A;A;A;A;A;A;A;A;A;A;A;A;A;A;A;A;A;A;A;A;A;A;A;A;A;A;A;A;A;A;A;A;A;A;A;A;A;A;A;A;A;A;A;A;A;A;A;A;A;A;A;A;A;B;B;B;A;A;A;B;B;B;B;B;A;…
BX07.2.1f1.22.1;A;A;A;A;A;A;A;A;A;A;A;A;A;A;A;A;A;A;A;A;A;A;A;A;A;A;A;A;A;A;A;A;A;A;A;A;A;A;A;A;A;A;A;A;A;A;A;A;A;A;A;A;A;A;A;A;A;A;A;A;A;A;A;A;A;A;A;A;A;A;A;A;A;A;A;A;A;A;A;A;A;A;A;A;A;A;A;A;A;A;A;A;A;A;A;A;A;A;A;A;A;A;A;A;A;A;A;A;A;A;A;A;A;A;A;A;A;A;A;A;A;A;A;A;A;A;A;A;A;A;A;A;A;A;A;A;A;A;A;A;A;A;A;A;A;A;A;A;A;A;A;A;A;A;A;A;B;B;A;B;B;B;A;A;B;A;A;A;A;A;A;B;B;B;B;B;B;A;A;A;B;B;B;A;A;A;B;B;B;B;B;A…
BX07.2.1f1.2.2;A;A;A;A;A;A;A;A;A;A;A;A;A;A;A;A;A;A;A;A;A;A;A;A;A;A;A;A;A;A;A;A;A;A;A;A;A;A;A;A;A;A;A;A;A;A;A;A;A;A;A;A;A;A;A;A;A;A;A;A;A;A;A;A;A;A;A;A;A;A;A;A;A;A;A;A;A;A;A;A;A;A;A;A;A;A;A;A;A;A;A;A;A;A;A;A;A;A;A;A;A;A;A;A;A;A;A;A;A;A;A;A;A;A;A;A;A;A;A;A;A;A;A;A;A;A;A;A;A;A;A;A;A;A;A;A;A;A;A;A;A;A;A;A;A;A;A;A;A;A;A;A;A;A;A;A;A;A;A;A;A;A;A;A;A;A;A;A;A;A;A;A;A;A;A;A;A;A;A;A;A;A;A;A;A;A;A;A;A;A;A;A;…
BX07.2.1f1.23.1;A;A;A;A;A;A;A;A;A;A;A;A;A;A;B;B;B;A;A;B;B;A;B;A;A;A;A;A;A;A;A;A;A;A;A;A;A;A;A;A;A;A;A;A;A;A;A;A;A;A;A;A;A;A;A;A;A;A;A;A;A;A;A;A;A;A;A;A;A;A;A;A;A;A;A;A;A;A;A;A;A;A;A;A;A;A;A;A;A;A;A;A;A;A;A;A;A;A;A;A;A;A;A;A;A;A;A;A;A;A;A;A;A;A;A;A;A;A;A;A;A;A;A;A;A;A;A;A;A;A;A;A;A;A;A;A;A;A;A;A;A;A;A;A;A;A;A;A;A;A;A;A;A;A;A;A;A;A;A;A;A;A;A;A;A;A;A;A;A;A;A;A;A;A;A;A;A;A;A;A;B;B;B;A;A;A;B;B;B;B;B;A…
BX07.2.1f1.23.2;B;A;A;B;A;A;A;A;A;A;A;A;A;A;A;A;A;A;A;A;A;A;A;A;A;A;A;A;A;A;A;A;A;A;A;A;A;A;A;A;A;A;A;A;A;A;A;A;A;A;A;A;A;A;A;A;A;A;A;A;A;A;A;A;A;A;A;A;A;A;A;A;A;A;A;A;A;A;A;A;A;A;A;A;A;A;A;A;A;A;A;A;A;A;A;A;A;A;A;A;A;A;A;A;A;A;A;A;A;A;A;A;A;A;A;A;A;A;A;A;A;A;A;A;A;A;A;A;A;A;A;A;A;A;A;A;A;A;A;A;A;A;A;A;A;A;A;A;A;A;A;A;A;A;A;A;A;A;A;A;A;A;A;A;A;A;A;A;A;A;A;A;A;A;A;A;A;A;A;A;A;A;A;A;A;A;A;A;A;A;A;A…
BX07.2.1f1.24.2;-;A;A;B;A;A;A;A;A;A;A;A;B;B;B;B;B;A;A;B;B;A;B;A;A;A;A;A;B;A;A;A;A;B;A;B;-;A;A;A;A;A;A;A;A;A;A;A;A;A;A;A;A;A;A;A;A;A;A;A;A;A;A;A;A;A;A;A;A;A;A;A;A;A;A;A;A;A;A;A;A;A;A;A;A;A;A;A;A;A;A;A;A;A;A;A;A;A;A;A;A;A;A;A;A;A;A;A;A;A;A;A;A;A;A;A;A;A;A;A;A;A;A;A;A;A;A;A;A;A;A;A;A;A;A;A;A;A;A;A;A;A;A;A;A;A;A;A;A;A;A;A;A;A;A;A;B;B;A;B;B;B;A;A;B;A;A;A;A;A;A;B;B;B;B;B;B;A;A;A;A;A;A;A;A;A;-;-;-;-;B;A…
BX07.2.1f1.25.1;A;A;A;A;A;A;A;A;A;A;A;A;A;A;A;A;A;A;A;A;A;A;A;A;A;A;A;A;A;A;A;A;A;A;A;A;A;A;A;A;A;A;A;A;A;A;A;A;A;A;A;A;A;A;A;A;A;A;A;A;A;A;A;A;A;A;A;A;A;A;A;A;A;A;A;A;A;A;A;A;A;A;A;A;A;A;A;A;A;A;A;A;A;A;A;A;A;A;A;A;A;A;A;A;A;A;A;A;A;A;A;A;A;A;A;A;A;A;A;A;A;A;A;A;A;A;A;A;A;A;A;A;A;A;A;A;A;A;A;A;A;A;A;A;A;A;A;A;A;A;A;A;A;A;A;A;A;A;A;A;A;A;A;A;A;A;A;A;A;A;A;A;B;A;A;B;B;A;A;A;B;B;B;A;A;A;B;B;B;B;A;A…
BX07.2.1f1.25.2;A;A;A;A;A;A;A;A;A;A;A;A;A;A;A;A;A;A;A;A;A;A;A;A;A;A;A;A;A;A;A;A;A;A;A;A;A;A;A;A;A;A;A;A;A;A;A;A;A;A;A;A;A;A;A;A;A;A;A;A;A;A;A;A;A;A;A;A;A;A;A;A;A;A;A;A;A;A;A;A;A;A;A;A;A;A;A;A;A;A;A;A;A;A;A;A;A;A;A;A;A;A;A;A;A;A;A;A;A;A;A;A;A;A;A;A;A;A;A;A;A;A;A;A;A;A;A;A;A;A;A;A;A;A;A;A;A;A;A;A;A;A;A;A;A;A;A;A;A;A;A;A;A;A;A;A;A;A;A;A;A;A;A;A;A;A;A;A;A;A;A;A;A;A;A;A;A;A;A;A;A;A;A;A;A;A;A;A;A;A;A;A…
BX07.2.1f1.26.1;A;A;A;A;A;A;A;A;A;A;A;A;A;A;A;A;A;A;A;A;A;A;A;A;A;A;A;A;A;A;A;A;A;A;A;A;A;A;A;A;A;A;A;A;A;A;A;A;A;A;A;A;A;A;A;A;A;A;A;A;A;A;A;A;A;A;A;A;A;A;A;A;A;A;A;A;A;A;A;A;A;A;A;A;A;A;A;A;A;A;A;A;A;A;A;A;A;A;A;A;A;A;A;A;A;A;A;A;A;A;A;A;A;A;A;A;A;A;A;A;A;A;A;A;A;A;A;A;A;A;A;A;A;A;A;A;A;A;A;A;A;A;A;A;A;A;A;-;-;A;B;B;B;B;B;A;B;B;A;B;B;B;A;A;B;A;A;A;A;A;A;B;B;B;B;B;B;A;A;A;B;B;B;A;A;A;B;B;B;B;B;A…
BX07.2.1f1.26.2;B;A;A;B;A;A;A;A;A;A;A;A;B;B;A;A;A;A;A;A;A;A;A;A;A;A;A;A;A;A;A;A;A;A;A;A;A;A;A;A;A;A;A;A;A;A;A;A;A;A;A;A;A;A;A;A;A;A;A;A;A;A;A;A;A;A;A;A;A;A;A;A;A;A;A;A;A;A;A;A;A;A;A;A;A;A;A;A;A;A;A;A;A;A;A;A;A;A;A;A;A;A;A;A;A;A;A;A;A;A;A;A;A;A;A;A;A;A;A;A;A;A;A;A;A;A;A;A;A;A;A;A;A;A;A;A;A;A;A;A;A;A;A;A;A;A;A;A;A;A;B;B;B;B;B;A;B;B;A;B;B;B;A;A;B;A;A;A;A;A;A;B;B;B;B;B;B;A;A;A;B;B;B;A;A;A;B;B;B;B;B;A…
BX07.2.1f1.27.1;B;A;A;B;A;A;A;A;A;A;A;A;B;B;A;A;A;A;A;A;A;A;A;A;A;A;A;A;B;A;A;A;A;B;A;B;B;B;B;B;B;B;B;B;B;B;B;B;A;B;A;B;B;A;A;B;A;A;A;A;A;A;A;A;A;A;A;A;A;A;B;B;B;B;A;B;A;B;A;B;B;B;B;A;A;B;B;B;B;B;A;B;B;B;B;B;B;A;B;B;A;B;B;B;B;B;A;B;B;B;B;B;B;B;A;B;B;B;B;B;B;A;B;A;A;B;A;B;B;B;B;B;A;B;A;B;B;A;A;A;A;A;A;A;A;B;A;B;B;A;B;B;B;B;B;A;-;A;A;A;A;A;A;A;A;A;A;A;A;A;A;A;A;A;A;A;A;A;A;A;A;A;-;A;A;A;B;B;B;B;B;A…
BX07.2.1f1.28.1;-;A;A;-;A;A;A;A;A;A;A;A;B;B;B;B;B;A;A;B;B;A;B;A;A;A;A;A;B;A;A;A;A;B;A;B;B;B;B;B;B;B;B;B;B;B;B;B;A;B;A;B;B;A;A;B;A;A;A;A;A;A;A;A;A;A;A;A;A;A;B;B;B;B;A;B;A;B;A;B;B;B;B;A;A;B;B;B;B;B;A;B;B;B;B;B;B;A;B;B;A;B;B;B;B;B;A;B;B;B;B;B;B;B;A;B;B;B;B;B;B;A;B;A;A;B;A;B;B;B;B;B;A;B;A;B;B;A;A;A;A;A;A;A;A;B;A;B;A;A;A;A;A;A;A;A;A;A;A;A;A;A;A;A;A;A;A;A;A;A;A;B;B;B;B;B;B;A;A;A;B;B;B;A;A;A;B;B;B;B;B;A…
BX07.2.1f1.28.2;B;A;A;B;A;A;A;A;A;A;A;A;B;A;A;B;B;A;A;B;B;A;B;A;A;A;A;A;B;A;A;A;A;-;A;A;A;A;A;A;A;A;A;A;A;A;A;A;A;A;A;A;A;A;A;A;A;A;A;A;A;A;A;A;A;A;A;A;A;A;A;A;A;A;A;A;A;A;A;A;A;A;A;A;A;A;A;A;A;A;A;A;A;A;A;A;A;A;A;A;A;A;A;A;A;A;A;A;A;A;A;A;A;A;A;A;A;A;A;A;A;A;A;A;A;A;A;A;A;A;A;A;A;A;A;A;A;A;A;A;A;A;A;A;A;A;A;A;A;A;A;A;A;A;A;A;A;A;A;A;A;A;A;A;A;A;A;A;A;A;A;A;A;A;A;A;A;A;A;A;A;A;A;A;A;A;B;B;B;B;B;A…
BX07.2.1f1.29.1;A;A;A;A;A;A;A;A;A;A;A;A;A;A;A;A;A;A;A;A;A;A;A;A;A;A;A;A;B;A;A;A;A;B;A;B;A;A;A;A;A;A;A;A;A;A;A;A;A;A;A;A;A;A;A;A;A;A;A;A;A;A;A;A;A;A;A;A;A;A;A;A;A;A;A;A;A;A;A;A;A;A;A;A;A;A;A;A;A;A;A;A;A;A;A;A;A;A;A;A;A;A;A;A;A;A;A;A;A;A;A;A;A;A;A;A;A;A;A;A;A;A;A;A;A;A;A;A;A;A;A;A;A;A;A;A;A;A;A;A;A;A;A;A;A;A;A;A;A;A;A;A;A;A;A;A;A;A;A;A;A;A;A;A;A;A;A;A;A;A;A;A;A;A;A;A;A;A;A;A;A;A;-;A;A;A;B;B;B;B;B;A…
BX07.2.1f1.29.2;A;A;A;A;A;A;A;A;A;A;A;A;A;A;A;A;A;A;A;A;A;A;A;A;A;A;A;A;-;A;A;A;A;B;A;B;A;A;A;A;A;A;A;A;A;A;A;A;A;A;A;A;A;A;A;A;A;A;A;A;A;A;A;A;A;A;A;A;A;A;A;A;A;A;A;A;A;A;A;A;A;A;A;A;A;A;A;A;A;A;A;A;A;A;A;A;A;A;A;A;A;A;A;A;A;A;A;A;A;A;A;A;A;A;A;A;A;A;A;A;A;A;A;A;A;A;A;A;A;A;A;A;A;A;A;A;A;A;A;A;A;A;A;A;A;A;A;A;A;A;A;A;A;A;A;A;A;A;A;A;A;A;A;A;A;A;A;A;A;A;A;A;A;A;A;A;A;A;A;A;-;-;B;A;A;A;B;B;B;B;B;A…
BX07.2.1f1.30.1;A;A;A;A;A;A;A;A;A;A;A;A;A;A;A;A;A;A;A;A;A;A;A;A;A;A;A;A;A;A;A;A;A;A;A;A;A;A;A;A;A;A;A;A;A;A;A;A;A;A;A;A;A;A;A;A;A;A;A;A;A;A;A;A;A;A;A;A;A;A;A;A;A;A;A;A;A;A;A;A;A;A;A;A;A;A;A;A;A;A;A;A;A;A;A;A;A;A;A;A;A;A;A;A;A;A;A;A;A;A;A;A;A;A;A;A;A;A;A;A;A;A;A;A;A;A;A;A;A;A;A;A;A;A;A;A;A;A;A;A;A;A;A;A;A;A;A;A;A;A;A;A;A;A;A;A;A;A;A;A;A;A;A;A;A;A;A;A;A;A;A;A;A;A;A;A;A;A;A;A;A;A;A;A;A;A;B;B;B;B;B;A…
BX07.2.1f1.30.2;B;A;A;B;A;A;A;A;A;A;A;A;B;B;B;B;B;A;A;B;B;A;B;A;A;A;A;A;B;A;A;A;A;B;A;B;B;B;B;B;B;B;B;B;B;B;B;B;A;B;A;B;B;A;A;B;A;A;A;A;A;A;A;A;A;A;A;A;A;A;B;B;B;B;A;B;A;B;A;B;B;B;B;A;A;B;B;B;B;B;A;B;B;B;B;B;B;A;B;B;A;B;B;B;B;B;A;B;B;B;B;B;B;B;A;B;B;B;B;B;B;A;B;A;A;B;A;B;B;B;B;B;A;B;A;B;B;A;A;A;A;A;A;A;A;B;A;B;B;A;B;B;B;B;B;A;B;B;A;B;B;B;A;A;B;A;A;A;A;A;A;B;B;B;B;B;B;A;A;A;B;B;B;A;A;A;A;A;A;A;A;A…
BX07.2.1f1.31.1;B;A;A;B;A;A;A;A;A;A;A;A;B;B;B;B;B;A;A;B;B;A;B;A;A;A;A;A;B;A;A;A;A;B;A;B;B;B;B;B;B;B;B;B;B;B;B;B;A;B;A;B;B;A;A;B;A;A;A;A;A;A;A;A;A;A;A;A;A;A;B;B;B;B;A;B;A;B;A;B;B;B;B;A;A;B;B;B;B;B;A;B;B;B;B;B;B;A;B;B;A;B;B;B;B;B;A;B;B;B;B;B;B;B;A;B;B;B;B;B;B;A;B;A;A;B;A;B;B;B;B;B;A;B;A;B;B;A;A;A;A;A;A;A;A;B;A;B;B;A;B;B;B;B;B;A;B;B;A;B;B;B;A;A;B;A;A;A;A;A;A;B;B;B;B;B;B;A;A;A;B;B;B;A;A;A;B;B;B;B;B;A…
BX07.2.1f1.31.2;B;A;A;B;A;A;A;A;A;A;A;A;B;B;A;A;A;A;A;A;A;A;A;A;A;A;A;A;A;A;A;A;A;A;A;A;A;A;A;A;A;A;A;A;A;A;A;A;A;A;A;A;A;A;A;A;A;A;A;A;A;A;A;A;A;A;A;A;A;A;A;A;A;A;A;A;A;A;A;A;A;A;A;A;A;A;A;A;A;A;A;A;A;A;A;A;A;A;A;A;A;A;A;A;A;A;A;A;A;A;A;A;A;A;A;A;A;A;B;B;B;A;B;A;A;B;A;B;B;B;B;B;A;B;A;B;B;A;A;A;A;A;A;A;A;B;A;B;B;A;B;B;B;B;B;A;B;B;A;B;B;B;A;A;B;A;A;A;A;A;A;B;B;B;B;B;B;A;A;A;B;B;B;A;A;A;B;B;B;B;B;A…
BX07.2.1f1.3.1;A;A;A;A;A;A;A;A;A;A;A;A;A;A;A;A;A;A;A;A;A;A;A;A;A;A;A;A;A;A;A;A;A;A;A;A;A;A;A;A;A;A;A;A;A;A;A;A;A;A;A;A;A;A;A;A;A;A;A;A;A;A;A;A;A;A;A;A;A;A;A;A;A;A;A;A;A;A;A;A;A;A;A;A;A;A;A;A;-;A;A;A;A;A;A;A;A;A;A;A;A;A;A;A;A;B;A;B;B;B;B;B;B;B;A;B;B;B;B;B;B;A;B;A;A;B;A;B;B;B;B;B;A;B;A;B;B;A;A;A;A;A;A;A;A;B;A;B;B;A;B;B;B;B;B;A;B;B;A;B;B;B;A;A;B;A;A;A;A;A;A;B;B;B;B;B;B;A;A;A;B;B;B;A;A;A;B;B;B;B;B;A;…
BX07.2.1f1.32.1;B;A;A;B;A;A;A;A;A;A;A;A;B;B;B;B;B;A;A;B;B;A;B;A;A;A;A;A;B;A;A;A;A;B;A;B;B;B;B;B;B;B;B;B;B;B;B;B;A;B;A;B;B;A;A;B;A;A;A;A;A;A;A;A;A;A;A;A;A;A;B;B;B;B;A;B;A;B;A;A;A;B;B;A;A;B;B;A;A;A;A;A;A;A;B;B;B;A;A;B;A;A;B;B;A;A;A;A;A;A;A;A;A;A;A;A;A;A;A;A;A;A;A;A;A;A;A;A;A;A;A;A;A;A;A;A;A;A;A;A;A;A;A;A;A;A;A;A;A;A;A;A;A;A;A;A;A;A;A;A;A;A;A;A;A;A;A;A;A;A;A;A;A;A;A;A;A;A;A;A;A;A;A;A;A;A;A;A;A;A;A;A…
BX07.2.1f1.32.2;B;A;A;B;A;A;A;A;A;A;A;A;B;B;B;B;B;A;A;B;B;A;B;A;A;A;A;A;B;A;A;A;A;B;A;B;B;B;B;B;B;B;B;B;B;B;B;B;A;B;A;B;B;A;A;B;A;A;A;A;A;A;A;A;A;A;A;A;A;A;B;B;B;B;A;B;A;B;A;B;B;B;B;A;A;B;B;B;B;B;A;B;B;B;B;B;B;A;B;B;A;B;B;B;B;B;A;B;B;B;B;B;B;B;A;B;B;B;A;A;A;A;A;A;A;A;A;A;A;A;A;A;A;A;A;A;A;A;A;A;A;A;A;A;A;A;A;A;A;A;A;A;A;A;A;A;A;A;A;A;A;A;A;A;A;A;A;A;A;A;A;A;A;A;A;A;A;A;A;A;A;A;A;A;A;A;A;A;A;A;A;A…
BX07.2.1f1.3.2;A;A;A;A;A;A;A;A;A;A;A;A;A;A;A;A;A;A;A;A;A;A;A;A;A;A;A;A;A;A;A;A;A;A;A;A;A;A;A;A;A;A;A;A;A;A;A;A;A;A;A;A;A;A;A;A;A;A;A;A;A;A;A;A;A;A;A;A;A;A;A;A;A;A;A;A;A;A;A;A;A;A;A;A;A;A;A;A;A;A;A;A;A;A;A;A;A;A;A;A;A;A;A;A;A;A;A;A;A;A;A;A;A;A;A;B;B;B;B;B;B;A;B;A;A;B;A;B;B;B;B;B;A;B;A;B;B;A;A;A;A;A;A;A;A;B;A;B;B;A;B;B;B;B;B;A;B;B;A;B;B;B;A;A;B;A;A;A;A;A;A;B;B;B;B;B;B;A;A;A;B;B;B;A;A;A;B;B;B;B;B;A;…
BX07.2.1f1.33.1;A;A;A;A;A;A;A;A;A;A;A;A;A;A;A;A;A;A;A;A;A;A;A;A;A;A;A;A;A;A;A;A;A;A;A;B;B;B;B;B;B;B;B;B;B;B;B;B;A;B;A;B;B;A;A;B;A;A;A;A;A;A;A;A;A;A;A;A;A;A;B;B;B;B;A;B;A;B;A;B;B;B;B;A;A;B;B;B;B;B;A;B;B;B;B;B;B;A;B;B;A;B;B;B;B;B;A;B;B;B;B;B;B;B;A;B;B;B;B;B;B;A;B;A;A;B;A;B;B;B;B;B;A;B;A;B;B;A;A;A;A;A;A;A;A;B;A;B;B;A;B;B;B;B;B;A;B;B;A;B;B;B;A;A;B;A;A;A;A;A;A;B;B;B;B;B;B;A;A;A;-;A;A;A;A;A;A;A;A;A;B;A…
BX07.2.1f1.33.2;-;A;A;-;A;A;A;A;A;A;A;A;B;B;B;B;B;A;A;B;B;A;B;A;A;A;A;A;B;A;A;A;A;B;A;B;B;B;B;B;B;B;B;B;B;B;B;B;A;B;A;B;B;A;A;B;A;A;A;A;A;A;A;A;A;A;A;A;A;A;B;B;B;B;A;B;A;B;A;B;B;B;B;A;A;B;B;B;B;B;A;B;B;B;B;B;B;A;B;B;A;B;B;B;B;B;A;B;B;B;B;B;B;B;A;B;B;B;B;B;B;A;B;A;A;B;A;B;B;B;B;B;A;B;A;B;B;A;A;A;A;A;A;A;A;B;A;B;B;A;B;B;B;B;B;A;B;B;A;B;B;B;A;A;B;A;A;A;A;A;A;B;B;B;B;B;B;A;A;A;B;A;A;A;A;A;A;A;A;A;B;A…
BX07.2.1f1.34.1;B;A;A;B;A;A;A;A;A;A;A;A;B;B;B;B;B;A;A;B;B;A;B;A;A;A;A;A;B;A;A;A;A;B;A;B;B;B;B;B;B;B;B;B;B;B;B;B;A;B;A;B;B;A;A;B;A;A;A;A;A;A;A;A;A;A;A;A;A;A;B;B;B;B;A;B;A;B;A;B;B;B;B;A;A;B;B;B;B;B;A;B;B;B;B;B;B;A;B;B;A;B;B;B;B;B;A;B;B;B;B;B;B;B;A;B;B;B;B;B;B;A;B;A;A;B;A;B;B;B;B;B;A;B;A;B;B;A;A;A;A;A;A;A;A;B;A;B;B;A;B;B;B;B;B;A;B;B;A;B;B;B;A;A;B;A;A;A;A;A;A;B;B;B;B;B;B;A;A;A;B;B;-;A;A;A;A;A;A;A;A;A…
BX07.2.1f1.34.2;A;A;A;A;A;A;A;A;A;A;A;A;A;A;B;B;B;A;A;B;B;A;B;A;A;A;A;A;B;A;A;A;A;B;A;B;B;B;B;B;B;B;B;B;B;B;B;B;A;B;A;B;B;A;A;B;A;A;A;A;A;A;A;A;A;A;A;A;A;A;B;B;B;B;A;B;A;B;A;B;B;B;B;A;A;B;B;B;B;B;A;B;B;B;B;B;B;A;B;B;A;B;B;B;B;A;A;A;A;A;A;B;B;B;A;B;B;B;B;B;B;A;B;A;A;B;A;B;A;A;A;A;A;A;A;A;A;A;A;A;A;A;A;A;A;A;A;A;A;A;A;A;A;A;A;A;A;A;A;A;A;A;A;A;A;A;A;A;A;A;A;A;A;A;A;A;A;A;A;A;A;A;A;A;A;A;B;B;B;B;B;A…
BX07.2.1f1.35.1;A;A;A;A;A;A;A;A;A;A;A;A;A;A;A;A;A;A;A;A;A;A;A;A;A;A;A;A;A;A;A;A;A;B;A;B;B;B;B;B;B;B;B;B;B;B;B;B;A;B;A;B;B;A;A;B;A;A;A;A;A;A;A;A;A;A;A;A;A;A;B;B;B;B;A;B;A;B;A;B;B;B;B;A;A;B;B;B;B;B;A;B;B;B;B;B;B;A;B;B;A;B;B;B;B;B;A;B;B;B;B;B;B;B;A;B;B;B;B;B;B;A;B;A;A;B;A;-;A;A;A;A;A;A;A;A;A;A;A;A;A;A;A;A;A;A;A;A;A;A;A;A;A;A;A;A;A;A;A;A;A;A;A;A;A;A;A;A;A;A;A;A;A;A;A;A;A;A;A;A;A;A;A;A;A;A;B;B;B;B;B;A…
BX07.2.1f1.35.2;B;A;A;B;A;A;A;A;A;A;A;A;A;A;B;B;B;A;A;B;B;A;B;A;A;A;A;A;B;A;A;A;A;B;A;B;B;B;B;B;B;B;B;B;B;B;B;B;A;B;A;B;B;A;A;B;A;A;A;A;A;A;A;A;A;A;A;A;A;A;B;B;B;B;A;B;A;B;A;B;B;B;B;A;A;B;B;B;B;B;A;B;B;B;B;B;B;A;B;B;A;B;B;B;B;B;A;B;B;B;B;B;B;B;A;B;B;B;B;B;B;A;B;A;A;B;A;-;A;A;A;A;A;A;A;A;A;A;A;A;A;A;A;A;A;A;A;A;A;A;A;A;A;A;A;A;A;A;A;A;A;A;A;A;A;A;A;A;A;A;A;A;A;A;A;A;A;A;A;A;A;A;-;A;A;A;B;B;B;B;B;A…
BX07.2.1f1.36.1;A;A;A;A;A;A;A;A;A;A;A;A;B;B;B;A;A;A;A;A;A;A;A;A;A;A;A;A;A;A;A;A;A;A;A;A;A;A;A;A;A;A;A;A;A;A;A;A;A;A;A;A;A;A;A;A;A;A;A;A;A;A;A;A;A;A;A;A;A;A;A;A;A;A;A;A;A;A;A;A;A;A;A;A;A;A;A;A;A;A;A;A;A;A;A;A;A;A;A;A;A;A;A;A;A;A;A;A;A;A;A;A;A;A;A;A;A;A;A;A;A;A;A;A;A;A;A;A;A;A;A;A;A;A;A;A;A;A;A;A;A;A;A;A;A;A;A;B;B;A;B;B;B;B;B;A;B;B;A;B;B;B;A;A;B;A;A;A;A;A;A;B;B;B;B;B;B;A;A;A;B;B;-;A;A;A;A;A;A;A;A;A…
BX07.2.1f1.36.2;B;A;A;B;A;A;A;A;A;A;A;A;B;B;B;B;B;A;A;B;B;A;B;A;A;A;A;A;B;A;A;A;A;B;A;B;B;B;B;B;B;B;B;B;B;B;B;B;A;A;A;A;A;A;A;A;A;A;A;A;A;A;A;A;A;A;A;A;A;A;A;A;A;A;A;A;A;A;A;A;A;A;A;A;A;A;A;A;A;A;A;A;A;A;A;A;A;A;A;A;A;A;A;A;A;A;A;A;A;A;A;A;A;A;A;A;A;A;A;A;A;A;A;A;A;A;A;A;A;A;A;A;A;A;A;A;A;A;A;A;A;A;A;A;A;A;A;B;B;A;B;B;B;B;B;A;B;B;A;B;B;B;A;A;B;A;A;A;A;A;A;B;B;B;B;B;B;A;A;A;B;B;B;A;A;A;A;A;A;A;A;A…
BX07.2.1f1.37.1;A;A;A;A;A;A;A;A;A;A;A;A;A;A;A;B;B;A;A;B;B;A;B;A;A;A;A;A;B;A;A;A;A;B;A;B;B;A;A;A;A;A;A;A;A;A;A;A;A;A;A;A;A;A;A;A;A;A;A;A;A;A;A;A;A;A;A;A;A;A;A;A;A;A;A;A;A;A;A;A;A;A;A;A;A;A;A;A;A;A;A;A;A;A;A;A;A;A;A;A;A;A;A;A;A;A;A;A;A;A;A;A;A;A;A;A;A;A;A;A;A;A;A;A;A;A;A;A;A;A;A;A;A;A;A;A;A;A;A;A;A;A;A;A;A;A;A;A;A;A;A;A;A;A;A;A;A;A;A;A;A;A;A;A;A;A;A;A;A;A;A;A;B;B;B;B;A;A;A;A;A;A;A;A;A;A;B;B;B;B;B;A…
BX07.2.1f1.37.2;B;A;A;B;A;A;A;A;A;A;A;A;A;A;A;A;A;A;A;A;A;A;A;A;A;A;A;A;A;A;A;A;A;A;A;A;A;A;A;A;A;A;A;A;A;A;A;A;A;B;A;B;B;A;A;B;A;A;A;A;A;A;A;A;A;A;A;A;A;A;B;B;B;B;A;B;A;B;A;B;B;B;B;A;A;B;B;B;B;B;A;B;B;B;B;B;B;A;B;B;A;B;B;B;B;A;A;A;A;A;A;A;A;A;A;A;A;A;B;B;B;A;B;A;A;B;A;A;A;A;A;A;A;A;A;A;A;A;A;A;A;A;A;A;A;A;A;A;A;A;A;A;A;A;A;A;A;A;A;A;A;A;A;A;A;A;A;A;A;A;A;A;A;A;A;A;A;A;A;A;A;A;A;A;A;A;A;A;A;A;A;A…
BX07.2.1f1.38.1;B;A;A;B;A;A;A;A;A;A;A;A;A;A;A;A;A;A;A;A;A;A;A;A;A;A;A;A;A;A;A;A;A;A;A;A;A;A;A;A;A;A;A;A;A;A;A;A;A;B;A;B;B;A;A;B;A;A;A;A;A;A;A;A;A;A;A;A;A;A;B;B;B;B;A;B;A;B;A;B;B;B;B;A;A;B;B;B;B;B;A;B;B;B;B;B;B;A;B;B;A;B;B;B;B;B;A;B;B;B;B;B;B;B;A;B;B;B;B;B;B;A;B;A;A;B;A;A;A;A;A;A;A;A;A;A;A;A;A;A;A;A;A;A;A;A;A;A;A;A;A;A;A;A;A;A;-;B;A;B;B;B;A;A;B;A;A;A;A;A;A;B;B;B;B;B;B;A;A;A;B;B;-;A;A;A;A;A;A;A;A;A…
BX07.2.1f1.38.2;B;A;A;A;A;A;A;A;A;A;A;A;A;A;A;A;A;A;A;A;A;A;A;A;A;A;A;A;A;A;A;A;A;A;A;A;A;A;A;A;A;A;A;A;A;A;A;A;A;B;A;B;B;A;A;B;A;A;A;A;A;A;A;A;A;A;A;A;A;A;B;B;B;B;A;B;A;B;A;A;B;B;B;A;A;B;B;B;A;A;A;A;B;B;B;B;B;A;B;B;A;A;B;B;B;A;A;A;A;A;A;A;A;A;A;A;A;A;A;A;A;A;A;A;A;A;A;A;A;A;A;A;A;A;A;A;A;A;A;A;A;A;A;A;A;A;A;A;A;A;A;A;A;A;A;A;A;A;A;A;A;A;A;A;A;A;A;A;A;A;A;A;A;A;A;A;A;A;A;A;A;A;A;A;A;A;A;A;A;A;A;A…
BX07.2.1f1.39.1;-;A;A;B;A;A;A;A;A;A;A;A;B;B;B;-;-;A;A;A;A;A;A;A;A;A;A;A;A;A;A;A;A;A;A;A;A;A;A;A;A;A;A;A;A;A;A;A;A;A;A;A;A;A;A;A;A;A;A;A;A;A;A;A;A;A;A;A;A;A;A;A;A;A;A;A;A;A;A;A;A;A;A;A;A;A;A;A;A;A;A;A;A;A;A;A;A;A;A;A;A;A;A;A;A;A;A;A;A;A;A;A;A;A;A;A;A;A;A;A;A;A;A;A;A;A;A;A;A;A;A;A;A;A;A;A;A;A;A;A;A;A;A;A;A;A;A;A;A;A;A;A;A;A;A;A;A;A;A;A;A;A;A;A;A;A;A;A;A;A;A;A;A;A;A;A;A;A;A;A;A;A;A;A;A;A;B;-;B;B;B;A…
BX07.2.1f1.39.2;B;A;A;B;A;A;A;A;A;A;A;A;B;B;A;A;A;A;A;A;A;A;A;A;A;A;A;A;A;A;A;A;A;A;A;A;A;A;A;A;A;A;A;A;A;A;A;A;A;A;A;A;A;A;A;A;A;A;A;A;A;A;A;A;A;A;A;A;A;A;A;A;A;A;A;A;A;A;A;A;A;A;A;A;A;A;A;A;A;A;A;A;A;A;A;A;A;A;A;A;A;A;A;A;A;A;A;A;A;A;A;A;A;A;A;A;A;A;A;A;A;A;A;A;A;A;A;A;A;A;A;A;A;A;A;A;A;A;A;A;A;A;A;A;A;A;A;A;A;A;A;A;A;A;A;A;A;A;A;A;A;A;A;A;A;A;A;A;A;A;A;A;A;A;A;A;A;A;A;A;A;A;A;A;A;A;A;A;A;A;A;A…
BX07.2.1f1.40.1;A;A;A;A;A;A;A;A;A;A;A;A;A;A;B;B;B;A;A;B;B;A;B;A;A;A;A;A;B;A;A;A;A;B;A;B;B;B;B;B;B;B;B;B;B;B;B;B;A;B;A;B;B;A;A;A;A;A;A;A;A;A;A;A;A;A;A;A;A;A;A;A;A;A;A;A;A;A;A;A;A;A;A;A;A;A;A;A;A;A;A;A;A;A;A;A;A;A;A;A;A;A;A;A;A;A;A;A;A;A;A;A;A;A;A;A;A;A;A;A;A;A;A;A;A;A;A;A;A;A;A;A;A;A;A;A;A;A;A;A;A;A;A;A;A;A;A;A;A;A;A;A;A;A;A;A;A;A;A;A;A;A;A;A;A;A;A;A;A;A;A;A;A;A;A;A;A;A;A;A;A;A;A;A;A;A;A;A;A;A;A;A…
BX07.2.1f1.40.2;A;A;A;A;A;A;A;A;A;A;A;A;A;A;A;A;A;A;A;A;A;A;A;A;A;A;A;A;A;A;A;A;A;A;A;A;A;A;A;A;A;A;A;A;A;A;A;A;A;A;A;A;A;A;A;A;A;A;A;A;A;A;A;A;A;A;A;A;A;A;A;A;A;A;A;A;A;A;A;A;A;A;A;A;A;A;A;A;A;A;A;A;A;A;A;A;A;A;A;A;A;A;A;A;A;A;A;A;A;A;A;A;A;A;A;A;A;A;A;A;A;A;A;A;A;A;A;A;A;A;A;A;A;A;A;A;A;A;A;A;A;A;A;A;A;A;A;A;A;A;A;A;A;A;A;A;A;A;A;A;A;A;A;A;A;A;A;A;A;A;A;A;A;A;A;A;A;A;A;A;A;A;A;A;A;A;B;B;B;B;B;A…
BX07.2.1f1.41.2;A;A;A;A;A;A;A;A;A;A;A;A;A;A;A;A;A;A;A;A;A;A;A;A;A;A;A;A;A;A;A;A;A;A;A;B;B;B;B;B;B;B;B;B;B;B;B;B;A;B;A;B;B;A;A;B;A;A;A;A;A;A;A;A;A;A;A;A;A;A;B;B;B;B;A;B;A;B;A;B;B;B;B;A;A;B;B;B;B;B;A;B;B;B;B;B;B;A;B;B;A;B;B;B;B;B;A;B;B;B;B;B;B;B;A;B;B;B;B;B;B;A;B;A;A;B;A;A;A;A;A;A;A;A;A;A;A;A;A;A;A;A;A;A;A;A;A;A;A;A;A;A;A;A;A;A;A;A;A;A;A;A;A;A;A;A;A;A;A;A;A;A;A;A;A;A;A;A;A;A;A;A;A;A;A;A;A;A;A;A;A;A…
BX07.2.1f1.4.1;B;A;A;B;A;A;A;A;A;A;A;A;B;B;B;B;B;A;A;B;B;A;B;A;A;A;A;A;B;A;A;A;A;B;A;B;B;B;B;B;B;B;B;B;B;B;B;B;A;B;A;B;B;A;A;B;A;A;A;A;A;A;A;A;A;A;A;A;A;A;B;B;B;B;A;B;A;B;A;B;B;B;B;A;A;B;B;B;B;B;A;B;B;B;B;B;B;A;B;B;A;B;B;B;B;B;A;B;B;B;B;B;B;B;A;B;B;B;B;B;B;A;B;A;A;B;A;B;B;B;B;B;A;B;A;B;B;A;A;A;A;A;A;A;A;B;A;B;B;A;B;B;B;B;B;A;B;B;A;B;B;B;A;A;B;A;A;A;A;A;A;B;B;B;B;B;A;A;A;A;A;B;B;A;A;A;B;B;B;B;A;A;…
BX07.2.1f1.42.1;A;A;A;A;A;A;A;A;A;A;A;A;A;A;A;A;A;A;A;A;A;A;A;A;A;A;A;A;A;A;A;A;A;A;A;A;A;A;A;A;A;A;A;A;A;A;A;A;A;A;A;A;A;A;A;A;A;A;A;A;A;A;A;A;A;A;A;A;A;A;A;A;A;A;A;A;A;A;A;A;A;A;A;A;A;A;A;A;A;A;A;A;A;A;A;A;A;A;A;A;A;A;A;A;A;B;A;B;B;B;B;B;B;B;A;B;B;B;B;B;B;A;B;A;A;B;A;B;B;B;B;B;A;B;A;B;B;A;A;A;A;A;A;A;A;B;A;B;B;A;B;B;B;B;B;A;B;B;A;B;B;B;A;A;B;A;A;A;A;A;A;B;B;B;B;B;B;A;A;A;B;B;B;A;A;A;B;B;B;B;B;A…
BX07.2.1f1.42.2;A;A;A;A;A;A;A;A;A;A;A;A;A;A;A;A;A;A;A;A;A;A;A;A;A;A;A;A;A;A;A;A;A;A;A;A;B;B;B;B;B;B;B;B;B;B;B;B;A;B;A;B;B;A;A;B;A;A;A;A;A;A;A;A;A;A;A;A;A;A;B;B;B;B;A;B;A;B;A;B;B;B;B;A;A;B;B;B;B;B;A;B;B;B;B;B;B;A;B;B;A;B;B;B;B;B;A;B;B;B;B;B;B;B;A;B;B;B;B;B;B;A;B;A;A;B;A;B;B;B;B;B;A;B;A;B;B;A;A;A;A;A;A;A;A;B;A;B;B;A;A;A;A;A;B;A;B;B;A;B;B;B;A;A;B;A;A;A;A;A;A;-;A;A;A;A;A;A;A;A;A;A;A;A;A;A;A;A;A;A;A;A…
BX07.2.1f1.4.2;B;A;A;B;A;A;A;A;A;A;A;A;B;B;B;B;B;A;A;B;B;A;B;A;A;A;A;A;B;A;A;A;A;B;A;B;B;B;B;B;B;B;B;B;B;B;B;B;A;B;A;B;B;A;A;B;A;A;A;A;A;A;A;A;A;A;A;A;A;A;B;B;B;B;A;B;A;B;A;B;B;B;B;A;A;B;B;B;B;B;A;B;B;B;B;B;B;A;B;B;A;B;B;B;B;B;A;B;B;B;B;B;B;B;A;B;B;B;B;B;B;A;B;A;A;B;A;B;B;B;B;B;A;B;A;B;B;A;A;A;A;A;A;A;A;B;A;B;B;A;B;B;B;B;B;A;B;B;A;B;B;B;A;A;B;A;A;A;A;A;A;B;B;B;B;B;A;A;A;A;A;B;B;A;A;A;A;A;A;A;A;A;…
BX07.2.1f1.43.1;A;A;A;A;A;A;A;A;A;A;A;A;A;A;A;A;A;A;A;A;A;A;A;A;A;A;A;A;A;A;A;A;A;A;A;A;A;A;A;A;A;A;A;A;A;A;A;A;A;A;A;A;A;A;A;A;A;A;A;A;A;A;A;A;A;A;A;A;A;A;A;A;A;A;A;A;A;A;A;A;A;A;A;A;A;A;A;A;A;A;A;A;A;A;A;A;A;A;A;A;A;A;A;A;A;A;A;A;A;A;A;A;A;A;A;A;A;A;A;A;A;A;A;A;A;A;A;B;B;B;B;B;A;B;A;B;B;A;A;A;A;A;A;A;A;B;A;B;B;A;B;B;B;B;B;A;A;A;A;A;A;A;A;A;A;A;A;A;A;A;A;A;A;A;A;A;A;A;A;A;A;A;A;A;A;A;A;A;A;A;A;A…
BX07.2.1f1.43.2;B;A;A;B;A;A;A;A;A;A;A;A;-;B;A;A;A;A;A;A;A;A;A;A;A;A;A;A;A;A;A;A;A;A;A;A;A;A;A;A;A;A;A;A;A;A;A;A;A;A;A;A;A;A;A;A;A;A;A;A;A;A;A;A;A;A;A;A;A;A;A;A;A;A;A;A;A;A;A;A;A;A;A;A;A;A;A;A;A;A;A;A;A;A;A;A;A;A;A;A;A;A;A;A;A;A;A;A;A;A;A;A;A;A;A;A;A;A;A;A;A;A;A;A;A;A;A;A;A;A;A;A;A;A;A;A;A;A;A;A;A;A;A;A;A;A;A;A;A;A;A;A;A;A;A;A;A;A;A;A;A;A;A;A;A;A;A;A;A;A;A;A;A;A;A;A;A;A;A;A;A;A;A;A;A;A;A;A;A;A;A;A…
BX07.2.1f1.44.1;A;A;A;A;A;A;A;A;A;A;A;A;A;A;A;A;A;A;A;A;A;A;A;A;A;A;A;A;A;A;A;A;A;A;A;A;A;A;A;A;A;A;A;A;A;A;A;A;A;A;A;A;A;A;A;A;A;A;A;A;A;A;A;A;A;A;A;A;A;A;A;A;A;A;A;A;A;A;A;A;A;A;A;A;A;A;A;A;A;A;A;A;A;A;A;A;A;A;A;A;A;A;A;A;A;A;A;A;A;A;A;A;A;A;A;A;A;A;B;B;B;A;B;A;A;B;A;B;B;B;B;B;A;B;A;B;B;A;A;A;A;A;A;A;A;B;A;B;B;A;B;B;B;B;B;A;B;B;A;B;B;B;A;A;B;A;A;A;A;A;A;A;B;B;B;B;A;A;A;A;A;A;A;A;A;A;A;A;A;A;A;A…
BX07.2.1f1.44.2;A;A;A;A;A;A;A;A;A;A;A;A;A;A;A;A;A;A;A;A;A;A;A;A;A;A;A;A;A;A;A;A;A;A;A;A;A;A;A;A;A;A;A;A;A;A;A;A;A;A;A;A;A;A;A;A;A;A;A;A;A;A;A;A;A;A;A;A;A;A;A;A;A;A;A;A;A;A;A;A;A;A;A;A;A;A;A;A;A;A;A;A;A;A;A;A;A;A;A;A;A;A;A;A;A;B;A;B;B;B;B;B;B;B;A;B;B;B;B;B;B;A;B;A;A;B;A;A;B;B;B;B;A;B;A;B;B;A;A;A;A;A;A;A;A;B;A;B;B;A;B;B;B;B;B;A;B;B;A;B;B;B;A;A;B;A;A;A;A;A;A;-;A;A;A;A;A;A;A;A;A;A;B;A;A;A;B;B;B;B;A;A…
BX07.2.1f1.45.1;B;A;A;B;A;A;A;A;A;A;A;A;B;B;B;B;B;A;A;B;B;A;B;A;A;A;A;A;B;A;A;A;A;B;A;B;B;B;B;B;B;B;B;B;B;B;B;B;A;B;A;B;B;A;A;B;A;A;A;A;A;A;A;A;A;A;A;A;A;A;B;B;B;B;A;B;A;B;A;B;B;B;B;A;A;B;B;B;B;B;A;B;B;B;B;B;B;A;B;B;A;B;B;B;B;B;A;B;B;B;B;B;B;B;A;B;B;B;B;B;B;A;B;A;A;B;A;B;B;B;B;B;A;B;A;B;B;A;A;A;A;A;A;A;A;B;A;B;B;A;B;B;B;B;B;A;A;A;A;A;A;A;A;A;A;A;A;A;A;A;A;B;B;B;B;B;B;A;A;A;B;B;B;A;A;A;B;B;B;B;B;A…
BX07.2.1f1.45.2;-;A;A;A;A;A;A;A;A;A;A;A;A;A;B;B;B;A;A;B;B;A;B;A;A;A;A;A;B;A;A;A;A;B;A;B;B;B;B;B;B;B;B;B;B;B;B;B;A;B;A;B;B;A;A;B;A;A;A;A;A;A;A;A;A;A;A;A;A;A;B;B;B;B;A;B;A;B;A;B;B;B;B;A;A;B;B;B;B;B;A;B;B;B;B;B;B;A;B;B;A;B;B;B;B;B;A;B;B;B;B;B;B;B;A;B;B;B;B;B;B;A;B;A;A;B;A;B;B;B;B;B;A;B;A;B;B;A;A;A;A;A;A;A;A;B;A;B;B;A;B;B;B;B;B;A;B;B;A;A;A;B;A;A;A;A;A;A;A;A;A;A;A;A;A;A;A;A;A;A;A;A;A;A;A;A;B;B;B;B;B;A…
BX07.2.1f1.46.1;B;A;A;B;A;A;A;A;A;A;A;A;B;B;A;A;A;A;A;A;A;A;A;A;A;A;A;A;A;A;A;A;A;A;A;A;A;A;A;A;A;A;A;A;A;A;A;A;A;A;A;A;A;A;A;A;A;A;A;A;A;A;A;A;A;A;A;A;A;A;A;A;A;A;A;A;A;A;A;A;A;A;A;A;A;A;A;A;A;A;A;A;A;A;A;A;A;A;A;A;A;A;A;A;A;A;A;A;A;A;A;A;A;A;A;A;A;A;A;A;A;A;A;A;A;A;A;A;A;A;A;A;A;A;A;A;A;A;A;A;A;A;A;A;A;A;A;A;A;A;A;A;A;A;A;A;A;A;A;A;A;A;A;A;A;A;A;A;A;A;A;A;A;A;A;A;A;A;A;A;A;A;A;A;A;A;A;A;A;A;A;A…
BX07.2.1f1.46.2;B;A;A;B;A;A;A;A;A;A;A;A;B;B;A;A;A;A;A;A;A;A;A;A;A;A;A;A;A;A;A;A;A;A;A;A;A;A;A;A;A;A;A;A;A;A;A;A;A;A;A;A;A;A;A;A;A;A;A;A;A;A;A;A;A;A;A;A;A;A;A;A;A;A;A;A;A;A;A;A;A;A;A;A;A;A;A;A;A;A;A;A;A;A;A;A;A;A;A;A;A;A;A;A;A;A;A;A;A;A;A;A;A;A;A;A;A;A;A;A;A;A;A;A;A;A;A;A;A;A;A;A;A;A;A;A;A;A;A;A;A;A;A;A;A;A;A;A;A;A;A;A;A;A;A;A;A;A;A;A;A;A;A;A;A;A;A;A;A;A;A;B;B;B;B;B;B;A;A;A;B;A;A;A;A;A;A;A;A;A;A;A…
BX07.2.1f1.47.1;B;A;A;B;A;A;A;A;A;A;A;A;B;B;B;B;B;A;A;B;B;A;B;A;A;A;A;A;B;A;A;A;A;B;A;B;B;B;B;B;B;B;B;B;B;B;B;B;A;B;A;B;B;A;A;B;A;A;A;A;A;A;A;A;A;A;A;A;A;A;B;B;B;B;A;B;A;B;A;B;B;B;B;A;A;B;B;B;B;B;A;B;B;B;B;B;B;A;B;B;A;B;B;B;B;B;A;B;B;B;B;B;B;B;A;B;B;B;B;B;B;A;B;A;A;B;A;B;B;B;B;B;A;B;A;B;B;A;A;A;A;A;A;A;A;B;A;B;B;A;A;A;A;A;A;A;A;A;A;A;A;A;A;A;A;A;A;A;A;A;A;A;A;A;A;A;A;A;A;A;A;A;A;A;A;A;A;A;A;A;A;A…
BX07.2.1f1.47.2;B;A;A;B;A;A;A;A;A;A;A;A;B;B;A;B;B;A;A;B;B;A;B;A;A;A;A;A;B;A;A;A;A;B;A;B;B;B;B;B;B;B;B;B;B;B;B;B;A;B;A;B;B;A;A;B;A;A;A;A;A;A;A;A;A;A;A;A;A;A;B;B;B;B;A;B;A;B;A;B;B;B;B;A;A;B;B;B;B;B;A;B;B;B;B;B;B;A;B;B;A;B;B;B;B;B;A;B;B;B;B;B;B;B;A;B;B;B;B;B;B;A;B;A;A;B;A;B;B;B;B;B;A;B;A;A;A;A;A;A;A;A;A;A;A;A;A;A;A;A;A;A;A;A;A;A;A;A;A;A;A;A;A;A;A;A;A;A;A;A;A;A;A;A;A;A;A;A;A;A;A;A;B;A;A;A;B;B;B;B;B;A…
BX07.2.1f1.48.1;B;A;A;B;A;A;A;A;A;A;A;A;B;B;B;B;B;A;A;B;B;A;B;A;A;A;A;A;B;A;A;A;A;B;A;B;B;B;B;B;B;B;B;B;B;B;B;B;A;B;A;B;B;A;A;B;A;A;A;A;A;A;A;A;A;A;A;A;A;A;B;B;B;B;A;B;A;B;A;B;B;B;B;A;A;B;B;B;B;B;A;B;B;B;B;B;B;A;B;B;A;B;B;B;B;A;A;A;A;A;A;A;A;A;A;A;A;A;A;A;A;A;A;A;A;A;A;A;A;A;A;A;A;A;A;A;A;A;A;A;A;A;A;A;A;A;A;A;A;A;A;A;A;A;A;A;A;A;A;A;A;A;A;A;A;A;A;A;A;A;A;A;A;A;A;A;A;A;A;A;A;A;A;A;A;A;A;A;A;A;A;A…
BX07.2.1f1.48.2;B;A;A;B;A;A;A;A;A;A;A;A;A;A;B;B;B;A;A;B;B;A;B;A;A;A;A;A;B;A;A;A;A;B;A;B;B;B;B;B;B;B;B;B;B;B;B;B;A;B;A;B;B;A;A;B;A;A;A;A;A;A;A;A;A;A;A;A;A;A;B;B;B;B;A;B;A;B;A;B;B;B;B;A;A;B;B;B;B;B;A;B;B;B;B;B;B;A;B;B;A;B;B;B;B;B;A;B;B;B;B;B;B;B;A;B;B;B;B;B;B;A;B;A;A;B;A;B;B;B;B;B;A;B;A;B;B;A;A;A;A;A;A;A;A;B;A;B;B;A;B;B;B;B;B;A;A;A;A;A;A;A;A;A;A;A;A;A;A;A;A;A;A;A;A;A;A;A;A;A;A;A;A;A;A;A;A;A;A;A;A;A…
BX07.2.1f1.49.1;B;A;A;B;A;A;A;A;A;A;A;A;B;B;B;B;B;A;A;B;B;A;B;A;A;A;A;A;B;A;A;A;A;A;A;A;A;A;A;A;A;A;A;A;A;A;A;A;A;A;A;A;A;A;A;A;A;A;A;A;A;A;A;A;A;A;A;A;A;A;A;A;A;A;A;A;A;A;A;A;A;A;A;A;A;A;A;A;A;A;A;A;A;A;A;A;A;A;A;A;A;A;A;A;A;A;A;A;A;A;A;A;A;A;A;A;A;A;A;A;A;A;A;A;A;A;A;A;A;A;A;B;A;B;A;B;B;A;A;A;A;A;A;A;A;B;A;B;B;A;B;B;B;B;B;A;A;A;A;A;A;A;A;A;A;A;A;A;A;A;A;A;B;B;B;B;B;A;A;A;B;B;B;A;A;A;A;A;A;A;A;A…
BX07.2.1f1.49.2;B;A;A;B;A;A;A;A;A;A;A;A;B;B;B;B;B;A;A;B;B;A;B;A;A;A;A;A;B;A;A;A;A;B;A;B;B;B;B;B;B;B;B;B;B;B;B;B;A;B;A;B;B;A;A;B;A;A;A;A;A;A;A;A;A;A;A;A;A;A;B;B;B;B;A;B;A;B;A;B;B;B;B;A;A;B;B;B;B;B;A;B;B;B;B;B;B;A;B;B;A;B;B;B;B;B;A;B;B;B;B;B;B;B;A;B;B;B;B;B;B;A;B;A;A;B;A;B;B;B;B;B;A;B;A;B;B;A;A;A;A;A;A;A;A;B;A;B;B;A;B;B;B;B;B;A;B;B;A;B;B;B;A;A;B;A;A;A;A;A;A;B;B;B;B;B;B;A;A;A;B;B;B;A;A;A;A;A;A;A;A;A…
BX07.2.1f1.50.1;B;A;A;B;A;A;A;A;A;A;A;A;A;A;A;A;A;A;A;A;A;A;A;A;A;A;A;A;A;A;A;A;A;A;A;A;A;A;A;A;A;A;A;A;A;A;A;A;A;A;A;A;A;A;A;A;A;A;A;A;A;A;A;A;A;A;A;A;A;A;A;A;A;A;A;A;A;A;A;A;A;A;A;A;A;A;A;A;A;A;A;A;A;A;A;A;A;A;A;A;A;A;A;A;A;A;A;A;A;A;A;A;A;A;A;A;A;A;A;A;A;A;A;A;A;A;A;A;A;A;A;A;A;A;A;A;A;A;A;A;A;A;A;A;A;A;A;A;A;A;A;A;A;A;A;A;A;A;A;A;A;A;A;A;A;A;A;A;A;A;A;A;B;B;B;B;B;A;A;A;B;B;B;A;A;A;B;B;B;B;B;A…
BX07.2.1f1.50.2;B;A;A;B;A;A;A;A;A;A;A;A;A;A;A;A;A;A;A;A;A;A;A;A;A;A;A;A;A;A;A;A;A;A;A;A;A;A;A;A;A;A;A;A;A;A;A;A;A;A;A;A;A;A;A;A;A;A;A;A;A;A;A;A;A;A;A;A;A;A;A;A;A;A;A;A;A;A;A;A;A;A;A;A;A;A;A;A;A;A;A;A;A;A;A;A;A;A;A;A;A;A;A;A;A;A;A;A;A;A;A;A;A;A;A;A;A;A;A;A;A;A;A;A;A;A;A;A;A;A;A;A;A;A;A;A;A;A;A;A;A;A;A;A;A;A;A;A;A;A;A;A;A;A;A;A;A;A;A;A;A;A;A;A;A;A;A;A;A;A;A;A;B;B;B;B;B;A;A;A;B;A;A;A;A;A;A;A;A;A;A;A…
BX07.2.1f1.5.1;A;A;A;A;A;A;A;A;A;A;A;A;A;A;A;A;A;A;A;A;A;A;A;A;A;A;A;A;A;A;A;A;A;A;A;A;A;A;A;A;A;A;A;A;A;A;A;A;A;A;A;A;A;A;A;A;A;A;A;A;A;A;A;A;A;A;A;A;A;A;A;A;A;A;A;A;A;A;A;A;A;A;A;A;A;A;A;A;A;A;A;A;A;A;A;A;A;A;A;A;A;A;A;A;A;A;A;A;A;A;A;A;A;A;A;A;A;A;A;A;A;A;A;A;A;A;A;A;A;A;A;A;A;A;A;A;A;A;A;A;A;A;A;A;A;B;A;B;B;A;B;B;B;B;B;A;A;A;A;A;A;A;A;A;A;A;A;A;A;A;A;A;A;A;A;A;A;A;A;A;B;B;B;A;A;A;B;B;B;B;B;A;…
BX07.2.1f1.5.2;B;A;A;B;A;A;A;A;A;A;A;A;B;B;B;B;B;A;A;B;B;A;B;A;A;A;A;A;A;A;A;A;A;-;A;A;A;A;A;A;A;A;A;A;A;A;A;A;A;A;A;A;A;A;A;A;A;A;A;A;A;A;A;A;A;A;A;A;A;A;A;A;A;A;A;A;A;A;A;A;A;A;A;A;A;A;A;A;A;A;A;A;A;A;A;A;A;A;A;A;A;A;A;A;A;A;A;A;A;A;A;A;A;A;A;A;A;A;A;A;A;A;A;A;A;A;A;A;A;A;A;A;A;A;A;A;A;A;A;A;A;A;A;A;A;A;A;A;A;A;B;B;B;B;B;A;A;A;A;A;A;A;A;A;B;A;A;A;A;A;A;B;B;B;B;B;B;A;A;A;B;B;B;A;A;A;A;A;A;A;A;A;…
BX07.2.1f1.6.1;B;A;A;-;A;A;A;A;A;A;A;A;A;A;A;A;A;A;A;A;A;A;A;A;A;A;A;A;A;A;A;A;A;A;A;B;B;B;B;B;B;B;B;B;B;B;B;B;A;B;A;B;B;A;A;B;A;A;A;A;A;A;A;A;A;A;A;A;A;A;B;B;B;B;A;B;A;B;A;B;B;B;B;A;A;B;B;B;B;B;A;B;B;B;B;B;B;A;B;B;A;B;B;B;B;B;A;B;B;B;B;B;B;A;A;A;A;A;A;A;A;A;A;A;A;A;A;A;A;A;A;A;A;A;A;A;A;A;A;A;A;A;A;A;A;A;A;A;A;A;A;A;A;A;A;A;B;B;A;B;B;B;A;A;B;A;A;A;A;A;A;B;B;B;B;B;B;A;A;A;B;B;B;A;A;A;A;A;A;A;A;A;…
BX07.2.1f1.6.2;A;A;A;A;A;A;A;A;A;A;A;A;A;A;B;B;B;A;A;B;B;A;B;A;A;A;A;A;B;A;A;A;A;B;A;-;A;A;A;A;A;A;A;A;A;A;A;A;A;A;A;A;A;A;A;A;A;A;A;A;A;A;A;A;A;A;A;A;A;A;A;A;A;A;A;A;A;A;A;A;A;A;A;A;A;A;A;A;A;A;A;A;A;A;A;A;A;A;A;A;A;A;A;A;A;A;A;A;A;A;A;A;A;A;A;A;A;A;A;A;A;A;A;A;A;A;A;A;A;A;A;A;A;A;A;A;A;A;A;A;A;A;A;A;A;A;A;A;A;A;A;A;A;A;A;A;A;A;A;-;-;A;A;A;B;A;A;A;A;A;A;B;B;B;B;B;B;A;A;A;B;B;B;A;A;A;A;A;A;A;A;A;…
BX07.2.1f1.7.1;B;A;A;B;A;A;A;A;A;A;A;A;B;B;B;A;A;A;A;A;A;A;A;A;A;A;A;A;A;A;A;A;A;A;A;A;A;A;A;A;A;A;A;A;A;A;A;A;A;A;A;A;A;A;A;A;A;A;A;A;A;A;A;A;A;A;A;A;A;A;A;A;A;A;A;A;A;A;A;A;A;A;A;A;A;A;A;A;A;A;A;A;A;A;A;A;A;A;A;A;A;A;A;A;A;A;A;A;A;A;A;A;A;A;A;A;A;A;A;A;A;A;A;A;A;A;A;A;A;A;A;A;A;A;A;A;A;A;A;A;A;A;A;A;A;A;A;A;A;A;A;A;A;A;A;A;A;A;A;A;A;A;A;A;A;A;A;A;A;A;A;B;B;B;B;B;B;A;A;A;B;B;B;A;A;A;B;B;B;B;B;A;…
BX07.2.1f1.7.2;B;A;A;B;A;A;A;A;A;A;A;A;B;B;A;A;A;A;A;A;A;A;A;A;A;A;A;A;A;A;A;A;A;A;A;-;B;B;B;B;B;B;B;B;B;B;B;B;A;B;A;B;B;A;A;B;A;A;A;A;A;A;A;A;A;A;A;A;A;A;B;B;B;B;A;B;A;B;A;B;B;B;B;A;A;B;B;B;B;B;A;B;B;B;B;B;B;A;B;B;A;B;B;B;B;B;A;B;B;B;B;A;A;A;A;A;A;A;A;A;A;A;A;A;A;A;A;A;A;A;A;A;A;A;A;A;A;A;A;A;A;A;A;A;A;A;A;A;A;A;A;A;A;A;A;A;A;A;A;A;A;A;A;A;A;A;A;A;A;A;A;B;B;B;B;B;B;A;A;A;B;B;B;A;A;A;B;B;B;B;B;A;…
BX07.2.1f1.8.1;A;A;A;A;A;A;A;A;A;A;A;A;B;B;B;B;B;A;A;B;B;A;B;A;A;A;A;A;B;A;A;A;A;B;A;B;B;B;B;B;B;B;B;B;B;B;B;B;A;B;A;B;B;A;A;B;A;A;A;A;A;A;A;A;A;A;A;A;A;A;B;B;B;B;A;B;A;B;A;B;B;B;B;A;A;B;B;B;B;B;A;B;B;B;B;B;B;A;B;B;A;B;B;B;B;B;A;B;B;B;B;B;B;B;A;B;B;B;B;B;B;A;B;A;A;B;A;B;B;B;B;B;A;B;A;B;B;A;A;A;A;A;A;A;A;B;A;B;B;A;B;B;B;B;B;A;B;B;A;B;B;B;A;A;B;A;A;A;A;A;A;B;B;B;B;B;A;A;A;A;A;A;A;A;A;A;B;B;B;B;B;A;…
BX07.2.1f1.8.2;A;A;A;A;A;A;A;A;A;A;A;A;B;B;B;B;B;A;A;B;B;A;B;A;A;A;A;A;B;A;A;A;A;B;A;B;B;B;B;B;B;B;B;B;B;B;B;B;A;B;A;B;B;A;A;A;A;A;A;A;A;A;A;A;A;A;A;A;A;A;A;A;A;A;A;A;A;A;A;A;A;A;A;A;A;A;A;A;A;A;A;A;A;A;A;A;A;A;A;A;A;A;A;A;A;A;A;A;A;A;A;A;A;A;A;A;A;A;A;A;A;A;A;A;A;A;A;A;A;A;A;A;A;A;A;A;A;A;A;A;A;A;A;A;A;A;A;A;A;A;A;A;A;A;A;A;A;A;A;A;A;A;A;A;A;A;A;A;A;A;A;A;A;A;A;A;A;A;A;A;A;A;A;A;A;A;A;A;A;A;B;A;…
BX07.2.1f1.9.1;B;A;A;B;A;A;A;A;A;A;A;A;A;A;A;A;A;A;A;A;A;A;A;A;A;A;A;A;A;A;A;A;A;A;A;A;A;A;A;A;A;A;A;A;A;A;A;A;A;A;A;B;B;A;A;B;A;A;A;A;A;A;A;A;A;A;A;A;A;A;B;B;B;B;A;B;A;B;A;B;B;B;B;A;A;B;B;B;B;B;A;B;B;B;B;B;B;A;B;B;A;B;B;B;B;B;A;B;B;B;B;B;B;B;A;B;B;B;B;B;B;A;B;A;A;B;A;A;A;A;A;A;A;A;A;A;A;A;A;A;A;A;A;A;A;A;A;A;A;A;A;A;A;A;A;A;A;A;A;A;A;A;A;A;A;A;A;A;A;A;A;B;B;B;B;B;B;A;A;A;B;B;B;A;A;A;B;B;B;B;B;A;…
BX07.2.1f1.9.2;B;A;A;B;A;A;A;A;A;A;A;A;B;B;B;B;B;A;A;B;B;A;B;A;A;A;A;A;B;A;A;A;A;B;A;A;A;A;A;A;A;A;A;A;A;A;A;A;A;A;A;A;A;A;A;A;A;A;A;A;A;A;A;A;A;A;A;A;A;A;A;A;A;A;A;A;A;A;A;A;A;A;A;A;A;A;A;A;A;A;A;A;A;A;A;A;A;A;A;A;A;A;A;A;A;A;A;A;A;A;A;A;A;A;A;A;A;A;A;A;A;A;A;A;A;A;A;A;A;A;A;A;A;A;A;A;A;A;A;A;A;A;A;A;A;A;A;A;A;A;A;A;A;A;A;A;A;A;A;A;A;A;A;A;A;A;A;A;A;A;A;A;B;B;B;B;B;A;A;A;B;A;A;A;A;A;A;A;A;A;B;A;…
BX07.2.1f2.10;-;A;A;-;A;A;A;A;A;A;A;A;A;A;A;A;A;A;A;A;A;A;B;A;A;A;A;A;B;A;A;A;A;B;A;B;B;B;B;B;B;B;B;B;B;B;B;B;A;B;A;B;B;A;A;B;A;A;A;A;A;A;A;A;A;A;A;A;A;A;B;B;B;B;A;B;A;B;A;B;B;B;B;A;A;B;B;B;B;B;A;B;B;B;B;B;B;A;B;B;A;B;B;B;B;B;A;B;B;B;B;B;B;B;A;B;B;B;B;B;B;A;B;A;A;B;A;A;A;A;A;A;A;A;A;A;A;A;A;A;A;A;A;A;A;A;A;A;A;A;A;A;A;A;A;A;A;A;A;A;A;A;A;A;A;A;A;A;A;A;A;A;A;A;A;A;A;A;A;A;A;A;A;A;A;A;A;A;A;A;A;A;A…
BX07.2.1f2.11;B;A;A;B;A;A;A;A;A;A;A;A;B;B;B;A;A;A;A;A;A;A;A;A;A;A;A;A;A;A;A;A;A;A;A;A;A;A;A;A;A;A;A;A;A;A;A;A;A;A;A;A;A;A;A;A;A;A;A;A;A;A;A;A;A;A;A;A;A;A;A;A;A;A;A;A;A;A;A;B;A;A;A;A;A;A;A;A;B;B;A;A;A;A;A;A;A;A;A;A;A;B;A;A;A;B;A;B;B;B;B;B;B;B;A;B;B;B;B;B;B;A;B;A;A;B;A;B;B;B;B;B;A;B;A;B;B;A;A;A;A;A;A;A;A;-;A;-;-;A;B;B;B;B;B;A;B;B;A;B;B;B;A;A;B;A;A;A;A;A;A;B;B;B;B;B;B;A;A;A;B;B;A;A;A;A;B;B;B;B;B;A;B…
BX07.2.1f2.12;B;A;A;B;A;A;A;A;A;A;A;A;B;B;A;A;A;A;A;A;A;A;A;A;A;A;A;A;A;A;A;A;A;A;A;A;A;A;A;A;A;A;A;A;A;A;A;A;A;A;A;A;A;A;A;A;A;A;A;A;A;A;A;A;A;A;A;A;A;A;A;A;A;A;A;A;A;A;A;A;A;A;A;A;A;A;A;A;A;A;A;A;A;A;A;A;A;A;A;A;A;A;A;A;A;A;A;A;A;A;A;A;A;A;A;A;A;A;A;A;A;A;A;A;A;A;A;B;B;B;B;B;A;B;A;B;B;A;A;A;A;A;A;A;A;B;A;B;B;A;B;B;B;B;B;A;B;B;A;B;B;B;A;A;B;A;A;A;A;A;A;B;B;B;B;B;B;A;A;A;B;B;B;A;A;A;B;B;B;B;B;A;B…
BX07.2.1f2.13;B;A;A;B;A;A;A;A;A;A;A;A;B;B;B;B;B;A;A;B;B;A;B;A;A;A;A;A;B;A;A;A;A;B;A;A;A;A;A;A;A;A;A;A;A;A;A;A;A;A;A;A;A;A;A;A;A;A;A;A;A;A;A;A;A;A;A;A;A;A;A;A;A;A;A;A;A;A;A;A;A;A;A;A;A;A;A;A;A;A;A;A;A;A;A;A;A;A;A;A;A;A;A;A;A;A;A;A;A;A;A;A;A;A;A;A;A;A;A;A;A;A;A;A;A;A;A;-;-;-;-;-;A;-;A;-;-;A;A;A;A;A;A;A;A;-;A;B;B;A;B;B;B;B;B;A;B;B;A;B;B;B;A;A;B;A;A;A;A;A;A;B;B;B;B;B;B;A;A;A;B;B;B;A;A;A;B;B;B;B;B;A;B…
BX07.2.1f2.14;B;A;A;B;A;A;A;A;A;A;A;A;A;A;B;B;B;A;A;B;B;A;B;A;A;A;A;A;B;A;A;A;A;B;A;B;B;B;B;B;B;B;B;B;B;B;B;B;A;B;A;B;B;A;A;B;A;A;A;A;A;A;A;A;A;A;A;A;A;A;B;B;B;B;A;B;A;B;A;B;B;B;B;A;A;B;B;B;B;B;A;B;B;B;B;B;B;A;B;B;A;B;B;B;B;B;A;B;B;B;B;B;B;B;A;A;A;-;A;A;A;A;A;A;A;A;A;B;B;B;B;B;A;B;A;B;B;A;A;A;A;A;A;A;A;B;A;B;B;A;B;B;B;B;B;A;B;B;A;B;B;B;A;A;B;A;A;A;A;A;A;B;B;B;B;B;B;A;A;A;B;B;B;A;A;A;B;B;B;B;B;A;B…
BX07.2.1f2.15;A;A;A;A;A;A;A;A;A;A;A;A;A;A;A;A;A;A;A;A;A;A;A;A;A;A;A;A;A;A;A;A;A;A;A;A;A;A;A;A;A;A;A;A;A;A;A;A;A;A;A;A;A;A;A;A;A;A;A;A;A;A;A;A;A;A;A;A;A;A;A;A;A;A;A;A;A;A;A;A;A;A;A;A;A;A;A;A;A;A;A;A;A;A;A;A;A;A;A;A;A;A;A;A;A;A;A;A;A;A;A;A;A;A;A;A;A;A;A;A;A;A;A;A;A;A;A;A;A;A;A;A;A;A;A;A;A;A;A;A;A;A;A;A;A;A;A;A;A;A;A;A;A;A;A;A;A;A;A;B;B;B;A;A;B;A;A;A;A;A;A;B;B;B;B;B;B;A;A;A;B;B;B;A;A;A;B;B;B;B;B;A;B…
BX07.2.1f2.16;A;A;A;A;A;A;A;A;A;A;A;A;A;A;A;A;A;A;A;A;A;A;A;A;A;A;A;A;A;A;A;A;A;A;A;A;A;A;A;A;A;A;A;A;A;A;A;A;A;A;A;A;A;A;A;A;A;A;A;A;A;A;A;A;A;A;A;A;A;A;A;A;A;A;A;A;A;A;A;A;A;A;A;A;A;A;A;A;A;A;A;A;A;A;A;A;A;A;A;A;A;A;A;A;A;A;A;A;A;A;A;A;A;A;A;A;A;A;A;A;A;A;A;A;A;A;A;A;A;A;A;A;A;A;A;A;A;A;A;A;A;A;A;A;A;A;A;A;A;A;A;A;A;A;A;A;A;A;A;A;A;A;A;A;A;A;A;A;A;A;A;A;A;A;A;A;A;A;A;A;A;A;A;A;A;A;A;A;A;A;A;A;A…
BX07.2.1f2.17;A;A;A;A;A;A;A;A;A;A;A;A;A;A;A;A;A;A;A;A;A;A;A;A;A;A;A;A;A;A;A;A;A;A;A;A;A;A;A;A;A;A;A;A;A;A;A;A;A;A;A;A;A;A;A;A;A;A;A;A;A;A;A;A;A;A;A;A;A;A;A;A;A;A;A;A;A;A;A;A;A;A;A;A;A;A;A;A;A;A;A;A;A;A;A;A;A;A;A;A;A;A;A;A;A;A;A;A;A;A;A;A;A;A;A;A;A;A;A;A;A;A;A;A;A;A;A;A;A;A;A;A;A;A;A;A;A;A;A;A;A;A;A;A;A;A;A;A;A;A;A;A;A;A;A;A;A;A;A;A;A;A;A;A;A;A;A;A;A;A;A;A;A;A;A;A;A;A;A;A;A;A;A;A;A;A;A;A;A;A;A;A;A…
BX07.2.1f2.18;A;A;A;A;A;A;A;A;A;A;A;A;A;A;B;B;B;A;A;B;B;A;B;A;A;A;A;A;B;A;A;A;A;B;A;B;A;A;A;A;A;A;A;A;A;A;A;A;A;A;A;A;A;A;A;A;A;A;A;A;A;A;A;A;A;A;A;A;A;A;A;A;A;A;A;A;A;A;A;A;A;A;A;A;A;A;A;A;A;A;A;A;A;A;A;A;A;A;A;A;A;A;A;A;A;A;A;A;A;A;A;A;A;A;A;A;A;A;A;A;A;A;A;A;A;A;A;A;A;A;A;A;A;A;A;A;A;A;A;A;A;A;A;A;A;A;A;A;A;A;A;A;A;A;A;A;A;A;A;A;A;A;A;A;A;A;A;A;A;A;A;A;A;A;A;A;A;A;A;A;A;A;A;A;A;A;A;A;A;A;B;A;B…
BX07.2.1f2.19;A;A;A;A;A;A;A;A;A;A;A;A;B;B;B;B;B;A;A;B;B;A;B;A;A;A;A;A;B;A;A;A;A;B;A;B;A;A;A;A;A;A;A;A;A;A;A;A;A;A;A;A;A;A;A;A;A;A;A;A;A;A;A;A;A;A;A;A;A;A;A;A;A;A;A;A;A;A;A;A;A;A;A;A;A;A;A;A;A;A;A;A;A;A;A;A;A;A;A;A;A;A;A;A;A;A;A;A;A;A;A;A;A;A;A;A;A;A;A;A;A;A;A;A;A;A;A;A;A;A;A;A;A;A;A;A;A;A;A;A;A;A;A;A;A;A;A;A;A;A;A;A;A;A;A;A;A;A;A;A;A;A;A;A;A;A;A;A;A;A;A;A;A;A;A;A;A;A;A;A;A;A;A;A;A;A;B;B;B;B;B;A;B…
BX07.2.1f2.1;A;A;A;A;A;A;A;A;A;A;A;A;A;A;A;A;A;A;A;A;A;A;A;A;A;A;A;A;A;A;A;A;A;A;A;A;A;A;A;A;A;A;A;A;A;A;A;A;A;A;A;A;A;A;A;A;A;A;A;A;A;A;A;A;A;A;A;A;A;A;A;A;A;A;A;A;A;A;A;A;A;A;A;A;A;A;A;A;A;A;A;A;A;A;A;A;A;A;A;A;A;A;A;A;A;A;A;A;A;A;A;A;A;A;A;A;A;A;A;A;A;A;A;A;A;A;A;A;A;A;A;A;A;A;A;A;A;A;A;A;A;A;A;A;A;A;A;A;A;A;A;A;A;A;A;A;A;A;A;A;A;A;A;A;A;A;A;A;A;A;A;A;A;A;A;A;A;A;A;A;A;A;A;A;A;A;A;A;A;A;B;A;B;…
BX07.2.1f2.20;B;A;A;B;A;A;A;A;A;A;A;A;B;B;B;B;B;A;A;B;B;A;B;A;A;A;A;A;B;A;A;A;A;B;A;B;B;B;B;B;B;B;B;B;B;B;B;B;A;B;A;B;B;A;A;B;A;A;A;A;A;A;A;A;A;A;A;A;A;A;B;B;B;B;A;B;A;B;A;B;B;B;B;A;A;B;B;B;B;B;A;B;B;B;B;B;B;A;B;B;A;B;B;B;B;B;A;B;B;B;B;B;B;B;A;B;B;B;B;B;B;A;B;A;A;B;A;B;B;B;B;B;A;B;A;B;B;A;A;A;A;A;A;A;A;-;A;B;B;A;B;B;B;B;B;A;B;B;A;B;B;B;A;A;B;A;A;A;A;A;A;B;B;B;B;B;B;A;A;A;B;B;B;A;A;A;B;B;B;B;B;A;B…
BX07.2.1f2.21;B;A;A;B;A;A;A;A;A;A;A;A;B;B;A;A;A;A;A;A;A;A;A;A;A;A;A;A;A;A;A;A;A;B;A;B;A;A;A;A;A;A;A;A;A;A;A;A;A;A;A;A;A;A;A;A;A;A;A;A;A;A;A;A;A;A;A;A;A;A;A;A;A;A;A;A;A;A;A;A;A;A;A;A;A;A;A;A;A;A;A;A;A;A;A;A;A;A;A;A;A;A;A;A;A;A;A;A;A;A;A;A;A;A;A;A;A;A;A;A;A;A;A;A;A;A;A;A;A;A;A;A;A;A;A;A;A;A;A;A;A;A;A;A;A;A;A;A;A;A;A;A;A;A;A;A;A;A;A;B;B;B;A;A;B;A;A;A;A;A;A;B;B;B;B;B;B;A;A;A;B;A;A;A;A;A;B;B;B;B;B;A;B…
BX07.2.1f2.25;B;A;A;B;A;A;A;A;A;A;A;A;B;B;B;B;B;A;A;B;B;A;B;A;A;A;A;A;B;A;A;A;A;B;A;-;A;A;A;A;A;A;A;A;A;A;A;A;A;A;A;A;A;A;A;B;A;A;A;A;A;A;A;A;A;A;A;A;A;A;B;B;B;B;A;B;A;B;A;B;B;B;B;A;A;B;B;B;B;B;A;B;B;B;B;B;B;A;B;B;A;B;B;B;B;B;A;B;B;B;B;B;B;B;A;B;B;B;B;B;B;A;B;A;A;B;A;B;A;A;A;A;A;A;A;A;A;A;A;A;A;A;A;A;A;A;A;A;A;A;A;A;A;A;A;A;A;A;A;A;A;A;A;A;A;A;A;A;A;A;A;A;A;A;A;A;A;A;A;A;A;A;A;A;A;A;A;A;A;A;A;A;A…
BX07.2.1f2.26;B;A;A;B;A;A;A;A;A;A;A;A;B;B;B;B;B;A;A;B;B;A;B;A;A;A;A;A;B;A;A;A;A;B;A;B;A;B;B;B;B;B;B;B;B;B;B;B;A;B;A;B;B;A;A;B;A;A;A;A;A;A;A;A;A;A;A;A;A;A;B;B;B;B;A;B;A;B;A;B;B;B;B;A;A;B;B;B;B;B;A;B;B;B;B;B;B;A;B;B;A;B;B;B;B;B;A;B;B;B;B;B;B;B;A;B;B;B;B;B;B;A;B;A;A;B;A;B;A;A;A;A;A;A;A;A;A;A;A;A;A;A;A;A;A;A;A;A;A;A;A;A;A;A;A;A;A;A;A;A;A;A;A;A;A;A;A;A;A;A;A;A;A;A;A;A;A;A;A;A;A;A;A;A;A;A;B;B;B;B;B;A;B…
BX07.2.1f2.27;B;A;A;B;A;A;A;A;A;A;A;A;B;B;B;B;B;A;A;B;B;A;B;A;A;A;A;A;B;A;A;A;A;B;A;B;A;A;A;A;A;A;A;A;A;A;A;A;A;A;A;A;A;A;A;A;A;A;A;A;A;A;A;A;A;A;A;A;A;A;A;A;A;A;A;A;A;A;A;A;A;A;A;A;A;A;A;A;A;A;A;A;A;A;A;A;A;A;A;A;A;A;A;A;A;A;A;A;A;A;A;A;A;A;A;A;A;A;A;A;A;A;A;A;A;A;A;A;A;A;A;A;A;A;A;A;A;A;A;A;A;A;A;A;A;A;A;A;A;A;A;A;A;A;A;A;A;A;A;A;A;A;A;A;A;A;A;A;A;A;A;A;A;A;A;A;A;A;A;A;A;A;A;A;A;A;B;B;B;B;B;A;B…
BX07.2.1f2.28;A;A;A;A;A;A;A;A;A;A;A;A;A;A;A;A;A;A;A;A;A;A;A;A;A;A;A;A;A;A;A;A;A;A;A;B;B;B;B;B;B;B;B;B;B;B;B;B;A;B;A;B;B;A;A;B;A;A;A;A;A;A;A;A;A;A;A;A;A;A;B;B;B;B;A;B;A;B;A;B;B;B;B;A;A;B;B;B;B;B;A;B;B;B;B;B;B;A;B;B;A;B;B;B;B;A;A;A;A;A;A;A;A;A;A;A;A;A;A;A;A;A;A;A;A;A;A;A;B;B;B;B;A;B;A;B;B;A;A;A;A;A;A;A;A;B;A;A;A;A;B;B;B;B;B;A;B;B;A;B;B;B;A;A;B;A;A;A;A;A;A;B;B;B;B;B;B;A;A;A;B;B;B;A;A;A;B;B;B;B;B;A;B…
BX07.2.1f2.29;-;A;A;-;A;A;A;A;A;A;A;A;A;B;B;B;B;A;A;B;B;A;B;A;A;A;A;A;B;A;A;A;A;B;A;B;B;B;B;B;B;B;B;B;B;B;B;B;A;B;A;B;B;A;A;B;A;A;A;A;A;A;A;A;A;A;A;A;A;A;B;B;B;B;A;B;A;B;A;B;B;B;B;A;A;B;B;B;-;B;A;B;B;B;B;B;B;A;B;B;A;B;B;B;B;-;A;-;-;-;-;A;A;A;A;A;A;A;A;A;A;A;A;A;A;A;A;A;A;A;A;A;A;A;A;A;A;A;A;A;A;A;A;A;A;A;A;-;-;A;-;-;-;-;B;A;B;B;A;B;B;B;A;A;B;A;A;A;A;A;A;B;B;B;B;B;B;A;A;A;B;B;A;A;A;A;A;A;A;A;A;A;A…
BX07.2.1f2.2;A;A;A;A;A;A;A;A;A;A;A;A;A;A;A;A;A;A;A;A;A;A;A;A;A;A;A;A;A;A;A;A;A;A;A;A;A;A;A;A;A;A;A;A;A;A;A;A;A;A;A;A;A;A;A;A;A;A;A;A;A;A;A;A;A;A;A;A;A;A;A;A;A;A;A;A;A;A;A;A;A;A;A;A;A;A;A;A;A;A;A;A;A;A;A;A;A;A;A;A;A;A;A;A;A;A;A;A;A;A;A;A;A;A;A;A;A;A;A;A;A;A;A;A;A;A;A;A;A;A;A;A;A;A;A;A;A;A;A;A;A;A;A;A;A;A;A;A;A;A;A;A;A;A;A;A;-;B;A;A;A;A;A;A;A;A;A;A;A;A;A;B;B;B;B;B;B;A;A;A;B;B;B;A;A;A;B;B;B;B;B;A;B;…
BX07.2.1f2.30;-;A;A;-;A;A;A;A;A;A;A;A;-;-;-;-;-;A;A;-;-;A;-;A;A;A;A;A;-;A;A;A;A;-;A;-;-;A;A;A;A;A;A;A;A;A;A;A;A;A;A;A;A;A;A;B;A;A;A;A;A;A;A;A;A;A;A;A;A;A;B;A;B;B;A;B;A;A;A;-;-;B;A;A;A;B;A;A;-;-;A;-;-;A;B;B;A;A;A;A;A;-;B;B;-;A;A;A;A;A;A;A;A;A;A;-;B;A;A;A;A;A;A;A;A;B;A;B;B;A;A;B;A;B;A;B;-;A;A;A;A;A;A;A;A;B;A;B;B;A;B;B;A;A;A;A;B;A;A;A;A;A;A;A;A;A;A;A;A;A;A;A;A;B;B;A;A;A;A;A;A;A;B;A;A;A;A;-;A;A;B;A;B…
BX07.2.1f2.31;B;A;A;B;A;A;A;A;A;A;A;A;B;B;B;B;B;A;A;B;B;A;B;A;A;A;A;A;B;A;A;A;A;B;A;B;B;B;B;B;B;B;B;B;B;B;B;B;A;B;A;B;B;A;A;B;A;A;A;A;A;A;A;A;A;A;A;A;A;A;B;B;B;B;A;B;A;B;A;B;B;B;B;A;A;B;B;B;B;B;A;B;B;B;B;B;B;A;B;B;A;B;B;B;B;A;A;A;A;A;A;A;A;A;A;A;A;A;A;A;A;A;A;A;A;A;A;B;B;B;B;B;A;B;A;B;B;A;A;A;A;A;A;A;A;B;A;B;B;A;B;B;B;B;B;A;B;B;A;B;B;B;A;A;B;A;A;A;A;A;A;B;B;B;B;B;B;A;A;A;B;B;B;A;A;A;B;B;B;B;B;A;B…
BX07.2.1f2.34;B;A;A;B;A;A;A;A;A;A;A;A;B;B;B;B;B;A;A;B;B;A;B;A;A;A;A;A;B;A;A;A;A;B;A;B;B;B;B;B;B;B;B;B;B;B;B;B;A;B;A;B;B;A;A;B;A;A;A;A;A;A;A;A;A;A;A;A;A;A;B;B;B;B;A;B;A;B;A;B;B;B;B;A;A;B;B;B;B;B;A;B;B;B;B;B;B;A;B;B;A;B;B;B;B;B;A;B;B;B;B;B;B;B;A;B;B;B;B;B;B;A;B;A;A;B;A;B;B;B;B;B;A;B;A;B;B;A;A;A;A;A;A;A;A;B;A;B;B;A;B;B;B;B;B;A;B;B;A;B;B;B;A;A;B;A;A;A;A;A;A;B;B;B;B;B;A;A;A;A;A;A;A;A;A;A;A;A;A;A;A;A;A…
BX07.2.1f2.36;B;A;A;B;A;A;A;A;A;A;A;A;B;B;B;B;B;A;A;B;B;A;B;A;A;A;A;A;B;A;A;A;A;B;A;B;B;B;B;B;B;B;B;B;B;B;B;B;A;B;A;B;B;A;A;B;A;A;A;A;A;A;A;A;A;A;A;A;A;A;B;B;B;B;A;B;A;B;A;B;B;B;B;A;A;B;B;B;B;B;A;B;B;B;B;B;B;A;B;B;A;B;B;B;B;B;A;B;B;B;B;B;B;B;A;B;B;B;B;B;B;A;B;A;A;B;A;B;B;B;B;B;A;B;A;B;B;A;A;A;A;A;A;A;A;B;A;B;B;A;B;B;B;B;B;A;B;B;A;B;B;B;A;A;B;A;A;A;A;A;A;B;B;B;B;B;B;A;A;A;B;B;B;A;A;A;B;B;B;B;B;A;B…
BX07.2.1f2.37;B;A;A;B;A;A;A;A;A;A;A;A;B;B;A;A;A;A;A;A;A;A;A;A;A;A;A;A;A;A;A;A;A;A;A;A;A;A;A;A;A;A;A;A;A;A;A;A;A;A;A;A;A;A;A;A;A;A;A;A;A;A;A;A;A;A;A;A;A;A;A;A;A;A;A;A;A;A;A;B;A;A;A;A;A;A;A;A;B;B;A;B;A;A;A;A;A;A;A;A;A;B;A;A;A;B;A;B;B;B;B;B;B;B;A;B;B;B;B;B;B;A;B;A;A;B;A;B;B;B;B;B;A;B;A;B;B;A;A;A;A;A;A;A;A;B;A;B;B;A;B;B;B;B;B;A;B;B;A;B;B;B;A;A;B;A;A;A;A;A;A;B;B;B;B;B;B;A;A;A;B;B;A;A;A;A;A;A;A;A;A;A;A…
BX07.2.1f2.38;A;A;A;A;A;A;A;A;A;A;A;A;B;B;A;A;A;A;A;A;A;A;A;A;A;A;A;A;A;A;A;A;A;A;A;A;B;B;B;B;B;B;B;B;B;B;B;B;A;B;A;B;B;A;A;B;A;A;A;A;A;A;A;A;A;A;A;A;A;A;B;B;B;B;A;B;A;B;A;B;B;B;B;A;A;B;B;B;B;B;A;B;B;B;B;B;B;A;B;B;A;B;B;B;B;B;A;B;B;B;B;B;B;B;A;B;B;B;B;B;B;A;B;A;A;B;A;B;-;B;B;-;A;A;A;A;A;A;A;A;A;A;A;A;A;-;A;B;A;A;A;A;A;A;A;A;A;A;A;A;A;A;A;A;A;A;A;A;A;A;A;A;A;A;A;A;A;A;A;A;A;B;B;A;A;A;B;B;B;B;B;A;B…
BX07.2.1f2.39;B;A;A;B;A;A;A;A;A;A;A;A;B;-;A;A;A;A;A;A;A;A;A;A;A;A;A;A;A;A;A;A;A;A;A;B;B;B;B;B;B;B;B;B;B;B;B;B;A;B;A;B;B;A;A;A;A;A;A;A;A;A;A;A;A;A;A;A;A;A;A;A;A;A;A;A;A;A;A;A;A;A;A;A;A;A;A;A;A;A;A;A;A;A;A;A;A;A;A;A;A;A;A;A;A;A;A;A;A;A;A;A;A;A;A;A;A;A;A;A;A;A;A;A;A;A;A;A;A;A;A;A;A;A;A;A;A;A;A;A;A;A;A;A;A;A;A;A;A;A;A;A;A;A;A;A;A;A;A;A;A;A;A;A;A;A;A;A;A;A;A;A;A;A;A;A;A;A;A;A;A;B;-;A;A;A;A;A;A;A;A;A;A…
BX07.2.1f2.3;A;A;A;A;A;A;A;A;A;A;A;A;A;A;A;A;A;A;A;A;A;A;A;A;A;A;A;A;A;A;A;A;A;A;A;A;A;A;A;A;A;A;A;A;A;A;A;A;A;A;A;A;A;A;A;A;A;A;A;A;A;A;A;A;A;A;A;A;A;A;A;A;A;A;A;A;A;A;A;A;A;A;A;A;A;A;A;A;A;A;A;A;A;A;A;A;A;A;A;A;A;A;A;A;A;A;A;A;A;A;A;A;A;A;A;A;A;A;A;A;A;A;A;A;A;A;A;B;B;B;B;B;A;B;A;B;B;A;A;A;A;A;A;A;A;B;A;B;B;A;B;B;B;B;B;A;B;B;A;B;B;B;A;A;B;A;A;A;A;A;A;B;B;B;B;B;B;A;A;A;B;B;B;A;A;A;A;A;A;A;A;A;A;…
BX07.2.1f2.40;A;A;A;A;A;A;A;A;A;A;A;A;A;A;A;B;B;A;A;B;B;A;B;A;A;A;A;A;B;A;A;A;A;B;A;B;B;B;B;B;B;B;B;B;B;B;B;B;A;B;A;B;B;A;A;B;A;A;A;A;A;A;A;A;A;A;A;A;A;A;B;B;B;B;A;B;A;B;A;B;B;B;B;A;A;B;B;B;B;B;A;B;B;B;B;B;B;A;B;B;A;B;B;B;B;B;A;B;B;B;B;B;B;B;A;B;B;B;B;B;B;A;B;A;A;B;A;B;B;B;B;B;A;B;A;B;B;A;A;A;A;A;A;A;A;B;A;B;B;A;B;B;B;B;B;A;B;B;A;B;B;B;A;A;B;A;A;A;A;A;A;B;B;B;B;B;B;A;A;A;B;B;B;A;A;A;B;B;B;B;B;A;B…
BX07.2.1f2.41;A;A;A;A;A;A;A;A;A;A;A;A;A;A;A;B;B;A;A;B;B;A;B;A;A;A;A;A;B;A;A;A;A;B;A;B;B;B;B;B;B;B;B;B;B;B;B;B;A;B;A;B;B;A;A;B;A;A;A;A;A;A;A;A;A;A;A;A;A;A;B;B;B;B;A;B;A;B;A;B;B;B;B;A;A;B;B;B;B;B;A;B;B;B;B;B;B;A;B;B;A;B;B;B;B;B;A;B;B;B;B;B;B;B;A;B;B;B;B;B;B;A;B;A;A;B;A;B;B;B;B;B;A;B;A;B;B;A;A;A;A;A;A;A;A;B;A;B;B;A;B;B;B;B;B;A;B;B;A;B;B;B;A;A;B;A;A;A;A;A;A;B;B;B;B;B;B;A;A;A;B;B;B;A;A;A;B;B;B;B;B;A;B…
BX07.2.1f2.42;A;A;A;A;A;A;A;A;A;A;A;A;B;B;B;B;B;A;A;B;B;A;B;A;A;A;A;A;B;A;A;A;A;B;A;B;B;B;B;B;B;B;B;B;B;B;B;B;A;B;A;B;B;A;A;B;A;A;A;A;A;A;A;A;A;A;A;A;A;A;B;B;B;B;A;B;A;B;A;B;B;B;B;A;A;B;B;B;B;B;A;B;B;B;B;B;B;A;B;B;A;B;B;B;B;B;A;B;B;B;B;B;B;B;A;B;B;B;B;B;B;A;B;A;A;B;A;B;B;B;B;B;A;B;A;B;B;A;A;A;A;A;A;A;A;B;A;B;B;A;B;B;B;B;B;A;B;B;A;B;B;B;A;A;B;A;A;A;A;A;A;B;B;B;B;B;B;A;A;A;B;B;B;A;A;A;B;B;B;B;B;A;B…
BX07.2.1f2.43;A;A;A;A;A;A;A;A;A;A;A;A;A;A;A;A;A;A;A;A;A;A;A;A;A;A;A;A;A;A;A;A;A;A;A;A;A;A;A;A;A;A;A;A;A;A;A;A;A;A;A;A;A;A;A;B;A;A;A;A;A;A;A;A;A;A;A;A;A;A;B;B;B;B;A;B;A;B;A;B;B;B;B;A;A;B;B;B;B;B;A;B;B;B;B;B;B;A;B;B;A;B;B;B;B;B;A;B;B;B;B;B;B;B;A;B;B;B;B;B;B;A;B;A;A;B;A;B;B;B;B;B;A;B;A;B;B;A;A;A;A;A;A;A;A;B;A;B;B;A;B;B;B;B;B;A;B;B;A;B;B;B;A;A;B;A;A;A;A;A;A;B;B;B;B;B;B;A;A;A;B;-;A;A;A;A;A;A;A;A;B;A;B…
BX07.2.1f2.44;A;A;A;A;A;A;A;A;A;A;A;A;A;A;A;A;A;A;A;A;A;A;A;A;A;A;A;A;A;A;A;A;A;A;A;A;A;A;A;A;A;A;A;A;A;A;A;A;A;-;A;-;-;A;A;B;A;A;A;A;A;A;A;A;A;A;A;A;A;A;B;B;B;B;A;B;A;B;A;B;B;B;B;A;A;B;B;B;B;B;A;B;B;B;B;B;B;A;B;B;A;B;B;B;B;B;A;B;B;B;B;B;B;B;A;B;B;B;B;B;B;A;B;A;A;B;A;B;B;B;B;B;A;B;A;B;B;A;A;A;A;A;A;A;A;B;A;B;B;A;B;B;B;B;B;A;B;B;A;B;B;B;A;A;B;A;A;A;A;A;A;B;B;B;B;B;B;A;A;A;B;B;B;A;A;A;B;B;B;B;B;A;B…
BX07.2.1f2.45;A;A;A;A;A;A;A;A;A;A;A;A;A;A;A;A;A;A;A;A;A;A;A;A;A;A;A;A;A;A;A;A;A;A;A;A;A;A;A;A;A;A;A;A;A;A;A;A;A;A;A;A;A;A;A;A;A;A;A;A;A;A;A;A;A;A;A;A;A;A;A;A;A;A;A;A;A;A;A;A;A;A;A;A;A;A;A;A;A;A;A;A;A;A;A;A;A;A;A;A;A;A;A;A;A;A;A;A;A;A;A;A;A;A;A;A;A;A;A;A;A;A;A;A;A;A;A;A;A;A;A;A;A;A;A;A;A;A;A;A;A;A;A;A;A;A;A;A;A;A;A;A;A;A;A;A;A;A;A;B;B;B;A;A;B;A;A;A;A;A;A;B;B;B;B;B;B;A;A;A;B;B;B;A;A;A;A;A;A;A;B;A;B…
BX07.2.1f2.46;B;A;A;B;A;A;A;A;A;A;A;A;A;A;A;A;A;A;A;A;A;A;A;A;A;A;A;A;A;A;A;A;A;A;A;A;A;A;A;A;A;A;A;A;A;A;A;A;A;A;A;A;A;A;A;A;A;A;A;A;A;A;A;A;A;A;A;A;A;A;A;A;A;A;A;A;A;A;A;A;A;A;A;A;A;A;A;A;A;A;A;A;A;A;A;A;A;A;A;A;A;A;A;A;A;A;A;A;A;A;A;A;A;A;A;A;A;A;A;A;A;A;A;A;A;A;A;A;A;A;A;A;A;A;A;A;A;A;A;A;A;A;A;A;A;A;A;B;B;A;B;B;B;B;B;A;B;B;A;B;B;B;A;A;B;A;A;A;A;A;A;A;A;A;A;A;A;A;A;A;A;A;A;A;A;A;A;A;A;A;A;A;A…
BX07.2.1f2.47;B;A;A;B;A;A;A;A;A;A;A;A;B;B;A;A;A;A;A;A;A;A;A;A;A;A;A;A;A;A;A;A;A;A;A;A;A;B;B;B;B;B;B;B;B;B;B;B;A;B;A;B;B;A;A;B;A;A;A;A;A;A;A;A;A;A;A;A;A;A;B;B;B;B;A;B;A;B;A;A;A;B;B;A;A;B;B;A;B;B;A;B;A;B;B;B;B;A;B;B;A;A;B;B;A;B;A;B;B;B;B;A;A;A;A;B;B;A;B;A;B;A;B;A;A;B;A;B;B;B;B;A;A;A;A;B;-;A;A;A;A;A;A;A;A;B;A;B;B;A;B;B;B;B;B;A;B;B;A;B;B;B;A;A;B;A;A;A;A;A;A;B;B;B;B;B;B;A;A;A;B;B;A;A;A;A;A;A;A;A;A;A;A…
BX07.2.1f2.48;A;A;A;A;A;A;A;A;A;A;A;A;A;A;A;B;B;A;A;B;B;A;B;A;A;A;A;A;B;A;A;A;A;B;A;B;B;B;B;B;B;B;B;B;B;B;B;B;A;B;A;B;B;A;A;B;A;A;A;A;A;A;A;A;A;A;A;A;A;A;B;B;B;B;A;B;A;B;A;B;B;B;B;A;A;B;B;B;B;B;A;B;B;B;B;B;B;A;B;B;A;B;B;B;B;B;A;B;B;B;B;B;B;B;A;B;B;B;B;B;B;A;B;A;A;B;A;A;A;A;A;A;A;A;A;A;A;A;A;A;A;A;A;A;A;A;A;A;A;A;A;A;A;A;A;A;A;A;A;A;A;A;A;A;A;A;A;A;A;A;A;A;B;B;B;B;B;A;A;A;B;B;A;A;A;A;A;A;A;A;A;A;A…
BX07.2.1f2.49;A;A;A;A;A;A;A;A;A;A;A;A;A;A;A;B;B;A;A;B;B;A;B;A;A;A;A;A;B;A;A;A;A;B;A;B;B;B;B;B;B;B;B;B;B;B;B;B;A;B;A;B;B;A;A;B;A;A;A;A;A;A;A;A;A;A;A;A;A;A;B;B;B;B;A;B;A;B;A;B;B;B;B;A;A;B;B;B;B;B;A;B;B;B;B;B;B;A;B;B;A;B;B;B;B;B;A;B;B;B;B;B;B;B;A;B;B;B;B;B;B;A;B;A;A;B;A;A;A;A;A;A;A;A;A;A;A;A;A;A;A;A;A;A;A;A;A;A;A;A;A;A;A;A;A;A;A;A;A;A;A;A;A;A;B;A;A;A;A;A;A;B;A;B;B;A;A;A;A;A;A;A;A;A;A;A;B;B;B;B;B;A;B…
BX07.2.1f2.4;B;A;A;B;A;A;A;A;A;A;A;A;A;A;A;A;A;A;A;A;A;A;A;A;A;A;A;A;A;A;A;A;A;A;A;A;A;A;A;A;A;A;A;A;A;A;A;A;A;A;A;A;A;A;A;A;A;A;A;A;A;A;A;A;A;A;A;A;A;A;A;A;A;A;A;A;A;A;A;A;A;A;A;A;A;A;A;A;A;A;A;A;A;A;A;A;A;A;A;A;A;A;A;A;A;A;A;A;A;A;A;A;A;A;A;A;A;A;B;B;B;A;B;A;A;B;A;B;B;B;B;B;A;B;A;B;B;A;A;A;A;A;A;A;A;B;A;B;B;A;B;B;B;B;B;A;B;B;A;B;B;B;A;A;B;A;A;A;A;A;A;B;B;B;B;B;B;A;A;A;B;B;B;A;A;A;A;A;A;A;A;A;A;…
BX07.2.1f2.51;B;A;A;B;A;A;A;A;A;A;A;A;A;A;B;B;B;A;A;B;B;A;B;A;A;A;A;A;B;A;A;A;A;B;A;B;B;B;B;B;B;B;B;B;B;B;B;B;A;B;A;B;B;A;A;A;A;A;A;A;A;A;A;A;A;A;A;A;A;A;A;A;A;A;A;A;A;A;A;A;A;A;A;A;A;A;A;A;A;A;A;A;A;A;A;A;A;A;A;A;A;A;A;A;A;A;A;A;A;A;A;A;A;A;A;A;A;A;A;A;A;A;A;A;A;A;A;A;A;A;A;A;A;A;A;A;A;A;A;A;A;A;A;A;A;A;A;A;A;A;A;A;A;A;A;A;B;B;A;B;B;B;A;A;B;A;A;A;A;A;A;B;B;B;B;B;B;A;A;A;B;B;B;A;A;A;B;B;B;B;A;A;A…
BX07.2.1f2.52;B;A;A;B;A;A;A;A;A;A;A;A;B;B;A;A;A;A;A;A;A;A;A;A;A;A;A;A;A;A;A;A;A;A;A;A;A;A;A;A;A;A;A;A;A;A;A;A;A;A;A;A;A;A;A;A;A;A;A;A;A;A;A;A;A;A;A;A;A;A;A;A;A;A;A;A;A;A;A;A;A;A;A;A;A;A;A;A;A;A;A;A;A;A;A;A;A;A;A;A;A;A;A;A;A;B;A;B;B;B;B;B;B;B;A;B;B;B;B;B;B;A;B;A;A;B;A;B;B;B;B;B;A;B;A;B;B;A;A;A;A;A;A;A;A;B;A;B;B;A;B;B;B;B;B;A;A;A;A;A;A;A;A;A;A;A;A;A;A;A;A;A;A;A;A;A;A;A;A;A;A;A;B;A;A;A;B;B;B;B;B;A;B…
BX07.2.1f2.53;A;A;A;A;A;A;A;A;A;A;A;A;A;A;A;A;A;A;A;A;A;A;A;A;A;A;A;A;A;A;A;A;A;A;A;A;A;A;A;A;A;A;A;A;A;A;A;A;A;A;A;A;A;A;A;A;A;A;A;A;A;A;A;A;A;A;A;A;A;A;A;A;A;A;A;A;A;A;A;A;A;A;A;A;A;A;A;A;A;A;A;A;A;A;A;A;A;A;A;A;A;A;A;A;A;B;A;B;B;B;B;B;B;B;A;B;B;B;B;B;B;A;B;A;A;B;A;B;B;B;B;B;A;B;A;B;B;A;A;A;A;A;A;A;A;B;A;B;B;A;B;B;B;B;-;A;A;A;A;A;A;A;A;A;A;A;A;A;A;A;A;A;A;A;A;A;A;A;A;A;A;A;A;A;A;A;A;A;A;A;A;A;A…
BX07.2.1f2.54;A;A;A;A;A;A;A;A;A;A;A;A;A;A;A;A;A;A;A;A;A;A;A;A;A;A;A;A;A;A;A;A;A;A;A;A;A;A;A;A;A;A;A;A;A;A;A;A;A;A;A;A;A;A;A;A;A;A;A;A;A;A;A;A;A;A;A;A;A;A;A;A;A;A;A;A;A;A;A;A;A;A;A;A;A;A;A;A;A;A;A;A;A;A;A;A;A;A;A;A;A;A;A;A;A;A;A;A;A;A;A;A;A;A;A;A;A;A;A;A;A;A;A;A;A;A;A;A;A;A;A;A;A;A;A;A;A;A;A;A;A;A;A;A;A;A;A;A;A;A;A;A;A;A;A;A;A;A;A;A;A;A;A;A;A;A;A;A;A;A;A;A;A;A;A;A;A;A;A;A;A;A;A;A;A;A;A;A;A;A;A;A;A…
BX07.2.1f2.55;B;A;A;B;A;A;A;A;A;A;A;A;B;B;A;A;A;A;A;A;A;A;A;A;A;A;A;A;-;A;A;A;A;B;A;-;A;A;A;A;A;A;A;A;A;A;A;A;A;A;A;A;A;A;A;B;A;A;A;A;A;A;A;A;A;A;A;A;A;A;B;B;B;B;A;B;A;B;A;B;B;B;B;A;A;B;B;B;B;B;A;B;B;B;B;B;B;A;B;B;A;B;B;B;B;B;A;B;B;B;B;B;B;B;A;A;A;A;A;A;A;A;A;A;A;A;A;B;-;-;-;A;A;A;A;A;A;A;A;A;A;A;A;A;A;A;A;A;A;A;A;A;A;A;A;A;A;A;A;B;B;B;A;A;B;A;A;A;A;A;A;B;B;B;B;B;B;A;A;A;B;B;B;A;A;A;B;B;B;B;B;A;B…
BX07.2.1f2.56;B;A;A;B;A;A;A;A;A;A;A;A;B;-;A;A;A;A;A;A;A;A;A;A;A;A;A;A;A;A;A;A;A;A;A;A;A;A;A;A;A;A;A;A;A;A;A;A;A;A;A;A;A;A;A;A;A;A;A;A;A;A;A;A;A;A;A;A;A;A;A;A;A;A;A;A;A;A;A;B;B;A;A;A;A;A;A;B;B;B;A;B;B;A;A;A;A;A;B;A;A;B;A;A;B;B;A;B;B;B;B;B;B;B;A;-;-;B;A;B;A;A;A;A;A;A;A;B;B;B;B;B;A;B;A;B;B;A;A;A;A;A;A;A;A;B;A;B;-;A;A;A;A;A;A;A;A;A;A;-;-;-;A;A;B;A;A;A;A;A;A;B;B;B;B;B;B;A;A;A;B;B;B;A;A;A;A;A;A;A;A;A;A…
BX07.2.1f2.57;B;A;A;B;A;A;A;A;A;A;A;A;B;B;B;B;B;A;A;B;B;A;B;A;A;A;A;A;B;A;A;A;A;B;A;B;B;B;B;B;B;B;B;B;B;B;B;B;A;B;A;B;B;A;A;B;A;A;A;A;A;A;A;A;A;A;A;A;A;A;B;B;B;B;A;B;A;B;A;B;B;B;B;A;A;B;B;B;B;B;A;B;B;B;B;B;B;A;B;B;A;B;B;B;B;B;A;B;B;B;B;B;B;B;A;B;B;B;B;B;B;A;B;A;A;B;A;B;A;A;A;A;A;A;A;A;A;A;A;A;A;A;A;A;A;A;A;A;A;A;A;A;A;A;A;A;A;A;A;A;A;A;A;A;A;A;A;A;A;A;A;A;A;A;A;A;A;A;A;A;A;A;A;A;A;A;A;A;A;A;A;A;A…
BX07.2.1f2.58;B;A;A;B;A;A;A;A;A;A;A;A;A;A;B;B;B;A;A;B;B;A;B;A;A;A;A;A;B;A;A;A;A;B;A;B;B;B;B;B;B;B;B;B;B;B;B;B;A;B;A;B;B;A;A;B;A;A;A;A;A;A;A;A;A;A;A;A;A;A;B;B;B;B;A;B;A;B;A;B;B;B;B;A;A;B;B;B;B;B;A;B;B;B;B;B;B;A;B;B;A;B;B;B;B;B;A;B;B;B;B;B;B;B;A;B;B;B;B;B;B;A;B;A;A;B;A;-;A;A;A;A;A;A;A;A;A;A;A;A;A;A;A;A;A;A;A;A;A;A;A;A;A;A;A;A;B;B;A;B;B;B;A;A;B;A;A;A;A;A;A;B;B;B;B;B;B;A;A;A;B;B;B;A;A;A;A;A;A;A;A;A;A…
BX07.2.1f2.59;B;A;A;B;A;A;A;A;A;A;A;A;B;B;A;A;A;A;A;A;A;A;A;A;A;A;A;A;A;A;A;A;A;A;A;A;A;A;A;A;A;A;A;A;A;A;A;A;A;A;A;A;A;A;A;A;A;A;A;A;A;A;A;A;A;A;A;A;A;A;A;A;A;A;A;A;A;A;A;A;A;A;A;A;A;A;A;A;B;A;A;A;A;A;A;A;A;A;A;A;A;A;A;A;A;B;A;B;B;B;B;B;B;B;A;B;B;B;B;B;B;A;B;A;A;B;A;B;B;B;B;B;A;B;A;B;B;A;A;A;A;A;A;A;A;B;A;B;B;A;B;B;B;B;B;A;B;B;A;B;B;B;A;A;B;A;A;A;A;A;A;B;B;B;B;B;B;A;A;A;B;A;A;A;A;A;A;A;A;A;A;A;B…
BX07.2.1f2.5;A;A;A;A;A;A;A;A;A;A;A;A;A;A;B;A;A;A;A;A;A;A;A;A;A;A;A;A;A;A;A;A;A;A;A;A;A;A;A;A;A;A;A;A;A;A;A;A;A;A;A;A;A;A;A;A;A;A;A;A;A;A;A;A;A;A;A;A;A;A;A;A;A;A;A;A;A;A;A;A;A;A;A;A;A;A;A;A;A;A;A;A;A;A;A;A;A;A;A;A;A;A;A;A;A;A;A;A;A;A;A;A;A;A;A;A;A;A;B;B;B;A;B;A;A;B;A;B;B;B;B;B;A;B;A;B;B;A;A;A;A;A;A;A;A;B;A;B;B;A;B;B;B;B;B;A;B;B;A;B;B;B;A;A;B;A;A;A;A;A;A;B;B;B;B;B;B;A;A;A;B;B;B;A;A;A;B;B;B;B;B;A;B;…
BX07.2.1f2.60;A;A;A;A;A;A;A;A;A;A;A;A;A;A;A;A;A;A;A;A;A;A;A;A;A;A;A;A;A;A;A;A;A;A;A;A;A;A;A;A;A;A;A;A;A;A;A;A;A;A;A;A;A;A;A;B;A;A;A;A;A;A;A;A;A;A;A;A;A;A;B;B;B;B;A;B;A;B;A;A;A;B;B;A;A;B;B;A;B;A;A;A;A;-;B;B;B;A;A;B;A;A;B;B;A;B;A;B;B;B;B;B;B;B;A;B;B;B;B;B;B;A;B;A;A;B;A;B;B;B;B;B;A;B;A;B;B;A;A;A;A;A;A;A;A;B;A;B;B;A;B;B;B;B;B;A;B;B;A;B;B;B;A;A;B;A;A;A;A;A;A;B;B;B;B;B;B;A;A;A;B;A;A;A;A;A;B;B;B;B;B;A;B…
BX07.2.1f2.61;B;A;A;B;A;A;A;A;A;A;A;A;B;B;B;B;B;A;A;B;B;A;B;A;A;A;A;A;B;A;A;A;A;B;A;B;B;B;B;B;B;B;B;B;B;B;B;B;A;B;A;B;B;A;A;B;A;A;A;A;A;A;A;A;A;A;A;A;A;A;B;B;B;B;A;B;A;B;A;A;A;B;B;A;A;B;B;A;B;B;A;B;A;B;B;B;B;A;B;B;A;A;B;B;A;B;A;B;B;B;B;A;A;A;A;B;B;A;B;A;B;A;B;A;A;B;A;B;B;B;B;A;A;A;A;B;B;A;A;A;A;A;A;A;A;B;A;B;B;A;B;B;B;B;B;A;B;B;A;B;B;B;A;A;B;A;A;A;A;A;A;B;B;B;B;B;B;A;A;A;B;B;B;A;A;A;B;B;B;B;-;A;-…
BX07.2.1f2.62;A;A;A;A;A;A;A;A;A;A;A;A;A;A;A;A;A;A;A;A;A;A;A;A;A;A;A;A;A;A;A;A;A;A;A;B;B;B;B;B;B;B;B;B;B;B;B;B;A;B;A;B;B;A;A;B;A;A;A;A;A;A;A;A;A;A;A;A;A;A;B;B;B;B;A;B;A;B;A;B;B;B;B;A;A;B;B;B;B;B;A;B;B;B;B;B;B;A;B;B;A;B;B;B;B;B;A;B;B;B;B;B;B;B;A;B;B;B;B;B;B;A;B;A;A;B;A;-;A;A;A;A;A;A;A;A;A;A;A;A;A;A;A;A;A;A;A;A;A;A;A;A;A;A;A;A;A;A;A;A;A;A;A;A;A;A;A;A;A;A;A;A;A;A;A;A;A;A;A;A;A;A;A;A;A;A;A;A;A;A;A;A;A…
BX07.2.1f2.63;B;A;A;B;A;A;A;A;A;A;A;A;-;A;A;A;A;A;A;A;A;A;A;A;A;A;A;A;B;A;A;A;A;A;A;A;A;A;A;A;A;A;A;A;A;A;A;A;A;A;A;A;A;A;A;B;A;A;A;A;A;A;A;A;A;A;A;A;A;A;B;B;B;B;A;B;A;B;A;B;B;B;B;A;A;B;B;B;B;B;A;B;B;B;B;B;B;A;B;B;A;B;B;B;B;B;A;B;B;B;B;B;B;B;A;B;B;B;B;B;B;A;B;A;A;B;A;B;A;A;A;A;A;A;A;A;A;A;A;A;A;A;A;A;A;A;A;A;A;A;A;A;A;A;A;A;A;A;A;A;A;A;A;A;A;A;A;A;A;A;A;A;A;A;A;A;A;A;A;A;A;A;B;A;A;A;B;B;B;B;A;A;A…
BX07.2.1f2.64;A;A;A;A;A;A;A;A;A;A;A;A;A;A;B;B;B;A;A;B;B;A;B;A;A;A;A;A;B;A;A;A;A;B;A;B;B;B;B;B;B;B;B;B;B;B;B;B;A;B;A;B;B;A;A;B;A;A;A;A;A;A;A;A;A;A;A;A;A;A;B;B;B;B;A;B;A;B;A;-;-;B;B;A;A;B;B;-;-;-;A;-;-;B;B;B;B;A;-;B;A;-;B;B;-;-;A;-;-;-;-;A;-;-;A;B;B;B;B;B;B;A;B;A;A;B;A;B;A;A;A;A;A;A;A;A;A;A;A;A;A;A;A;A;A;A;A;A;A;A;A;A;A;A;A;A;A;A;A;B;B;A;A;A;B;A;A;A;A;A;A;B;B;B;B;B;B;A;A;A;B;A;A;A;A;A;A;A;A;A;B;A;B…
BX07.2.1f2.65;B;A;A;B;A;A;A;A;A;A;A;A;B;B;B;B;B;A;A;B;B;A;B;A;A;A;A;A;B;A;A;A;A;B;A;B;B;B;B;B;B;B;B;B;B;B;B;B;A;B;A;B;B;A;A;B;A;A;A;A;A;A;A;A;A;A;A;A;A;A;B;B;B;B;A;B;A;B;A;B;B;B;B;A;A;B;B;B;B;B;A;B;B;B;B;B;B;A;B;B;A;B;B;B;B;B;A;B;B;B;B;B;B;B;A;B;B;B;B;B;B;A;B;A;A;B;A;-;A;A;A;A;A;A;A;A;A;A;A;A;A;A;A;A;A;A;A;A;A;A;A;A;A;A;A;A;A;A;A;A;A;A;A;A;A;A;A;A;A;A;A;A;A;A;A;A;A;A;A;A;A;A;A;A;A;A;A;A;A;A;A;A;A…
BX07.2.1f2.66;B;A;A;B;A;A;A;A;A;A;A;A;B;B;B;B;B;A;A;B;B;A;B;A;A;A;A;A;B;A;A;A;A;B;A;B;B;B;B;B;B;B;B;B;B;B;B;B;A;B;A;B;B;A;A;B;A;A;A;A;A;A;A;A;A;A;A;A;A;A;B;B;B;B;A;B;A;B;A;B;B;B;B;A;A;B;B;B;B;B;A;B;B;B;B;B;B;A;B;B;A;B;B;B;B;B;A;B;B;B;B;B;B;B;A;B;B;B;B;B;B;A;B;A;A;B;A;B;A;A;A;A;A;A;A;A;A;A;A;A;A;A;A;A;A;A;A;A;A;A;A;A;A;A;A;A;B;B;A;B;B;B;A;A;B;A;A;A;A;A;A;B;B;B;B;B;B;A;A;A;B;B;B;A;A;A;B;B;B;B;B;A;B…
BX07.2.1f2.67;B;A;A;B;A;A;A;A;A;A;A;A;B;B;B;B;B;A;A;B;B;A;B;A;A;A;A;A;B;A;A;A;A;B;A;B;B;B;B;B;B;B;B;B;B;B;B;B;A;B;A;B;B;A;A;B;A;A;A;A;A;A;A;A;A;A;A;A;A;A;B;B;B;B;A;B;A;B;A;B;B;B;B;A;A;B;B;B;B;B;A;B;B;B;B;B;B;A;B;B;A;B;B;B;B;B;A;B;B;B;B;B;B;B;A;B;B;B;B;B;B;A;B;A;A;B;A;B;A;A;A;A;A;A;A;A;A;A;A;A;A;A;A;A;A;A;A;A;A;A;A;A;-;-;-;A;B;B;A;B;B;B;A;A;B;A;A;A;A;A;A;B;B;B;B;B;B;A;A;A;B;B;B;A;A;A;B;B;B;B;B;A;B…
BX07.2.1f2.68;B;A;A;B;A;A;A;A;A;A;A;A;B;B;B;B;B;A;A;B;B;A;B;A;A;A;A;A;B;A;A;A;A;B;A;B;B;B;B;B;B;B;B;B;B;B;B;B;A;B;A;B;B;A;A;B;A;A;A;A;A;A;A;A;A;A;A;A;A;A;B;B;B;B;A;B;A;B;A;B;B;B;B;A;A;B;B;B;B;B;A;B;B;B;B;B;B;A;B;B;A;B;B;B;B;B;A;B;B;B;B;B;B;B;A;B;B;B;B;B;B;A;B;A;A;B;A;-;A;A;A;A;A;A;A;A;A;A;A;A;A;A;A;A;A;A;A;A;A;A;A;A;A;A;A;A;B;B;A;B;B;B;A;A;B;A;A;A;A;A;A;B;B;B;B;B;B;A;A;A;B;B;B;A;A;A;B;B;B;B;B;A;B…
BX07.2.1f2.69;B;A;A;B;A;A;A;A;A;A;A;A;A;A;A;A;A;A;A;A;A;A;A;A;A;A;A;A;A;A;A;A;A;A;A;A;A;A;A;A;A;A;A;A;A;A;A;A;A;A;A;A;A;A;A;A;A;A;A;A;A;A;A;A;A;A;A;A;A;A;A;A;A;A;A;A;A;A;A;A;A;A;A;A;A;A;A;A;A;A;A;A;A;A;A;A;A;A;A;A;A;A;A;A;A;A;A;A;A;A;A;A;A;A;A;A;A;A;A;A;A;A;A;A;A;A;A;A;A;A;A;A;A;A;A;A;A;A;A;A;A;A;A;A;A;A;A;A;A;A;A;A;A;A;A;A;A;A;A;A;A;A;A;A;A;A;A;A;A;A;A;B;A;A;A;A;A;A;A;A;A;A;A;A;A;A;A;A;A;A;A;A;A…
BX07.2.1f2.6;B;A;A;B;A;A;A;A;A;A;A;A;B;B;B;B;B;A;A;B;B;A;B;A;A;A;A;A;B;A;A;A;A;B;A;B;B;B;B;B;B;B;B;B;B;B;B;B;A;B;A;B;B;A;A;B;A;A;A;A;A;A;A;A;A;A;A;A;A;A;B;B;B;B;A;B;A;B;A;B;B;B;B;A;A;B;B;B;B;B;A;B;B;B;B;B;B;A;B;B;A;B;B;B;B;B;A;B;B;B;B;B;B;B;A;B;B;B;B;B;B;A;B;A;A;B;A;B;B;B;B;B;A;B;A;B;B;A;A;A;A;A;A;A;A;B;A;A;A;A;A;A;A;A;A;A;A;A;A;A;A;A;A;A;A;A;A;A;A;A;A;A;A;A;A;B;B;A;A;A;A;A;A;A;A;A;B;B;B;B;B;A;B;…
BX07.2.1f2.70;B;A;A;B;A;A;A;A;A;A;A;A;B;B;A;A;A;A;A;A;A;A;A;A;A;A;A;A;A;A;A;A;A;A;A;A;A;A;A;A;A;A;A;A;A;A;A;A;A;A;A;A;A;A;A;A;A;A;A;A;A;A;A;A;A;A;A;A;A;A;A;A;A;A;A;A;A;A;A;B;B;A;A;A;A;A;A;-;B;B;A;B;B;A;A;A;A;A;-;A;A;B;A;A;B;B;A;B;B;B;B;B;B;B;A;B;B;B;B;B;B;A;B;A;A;B;A;A;A;A;A;A;A;A;A;A;A;A;A;A;A;A;A;A;A;A;A;A;A;A;A;A;A;A;A;A;A;A;A;B;B;B;A;A;B;A;A;A;A;A;A;B;B;B;B;B;B;A;A;A;B;B;B;A;A;A;B;B;B;B;A;A;A…
BX07.2.1f2.72;B;A;A;B;A;A;A;A;A;A;A;A;A;A;A;A;A;A;A;A;A;A;B;A;A;A;A;A;B;A;A;A;A;B;A;B;B;B;B;B;B;B;B;B;B;B;B;B;A;B;A;B;B;A;A;B;A;A;A;A;A;A;A;A;A;A;A;A;A;A;B;B;B;B;A;B;A;B;A;B;B;B;B;A;A;B;B;B;B;B;A;B;B;B;B;B;B;A;B;B;A;B;B;B;B;A;A;A;A;A;A;A;A;A;A;A;A;A;A;A;A;A;A;A;A;A;A;A;A;A;A;-;A;B;A;B;B;A;A;A;A;A;A;A;A;B;A;B;B;A;B;B;B;B;B;A;B;B;A;B;B;B;A;A;B;A;A;A;A;A;A;A;A;A;A;A;A;A;A;A;A;A;A;A;A;A;B;B;B;B;B;A;B…
BX07.2.1f2.73;A;A;A;A;A;A;A;A;A;A;A;A;A;A;A;A;A;A;A;A;A;A;B;A;A;A;A;A;B;A;A;A;A;B;A;B;B;B;B;B;B;B;B;B;B;B;B;B;A;B;A;B;B;A;A;B;A;A;A;A;A;A;A;A;A;A;A;A;A;A;B;B;B;B;A;B;A;B;A;B;B;B;B;A;A;B;B;B;-;B;A;B;B;B;B;B;B;A;B;B;A;B;B;B;B;A;A;A;A;A;A;A;A;A;A;A;A;A;A;A;A;A;A;A;A;A;A;A;A;A;A;B;A;B;A;B;B;A;A;A;A;A;A;A;A;B;A;B;B;A;B;B;B;B;B;A;B;B;A;B;B;B;A;A;B;A;A;A;A;A;A;A;A;A;A;A;A;A;A;A;A;A;A;A;A;A;B;B;B;B;B;A;B…
BX07.2.1f2.74;A;A;A;A;A;A;A;A;A;A;A;A;B;B;A;A;A;A;A;A;A;A;A;A;A;A;A;A;A;A;A;A;A;A;A;A;A;A;A;A;A;A;A;A;A;A;A;A;A;A;A;A;A;A;A;A;A;A;A;A;A;A;A;A;A;A;A;A;A;A;A;A;A;A;A;A;A;A;A;A;A;A;A;A;A;A;A;A;A;A;A;A;A;A;A;A;A;A;A;A;A;A;A;A;A;A;A;A;A;A;A;A;A;A;A;A;A;A;A;A;A;A;A;A;A;A;A;A;A;A;A;A;A;A;A;A;A;A;A;A;A;A;A;A;A;A;A;A;A;A;A;A;A;A;A;A;A;A;A;A;A;A;A;A;A;A;A;A;A;A;A;A;A;A;A;A;A;A;A;A;A;A;A;A;A;A;A;A;A;A;A;A;A…
BX07.2.1f2.75;A;A;A;A;A;A;A;A;A;A;A;A;B;B;A;A;A;A;A;A;A;A;A;A;A;A;A;A;A;A;A;A;A;A;A;A;A;A;A;A;A;A;A;A;A;A;A;A;A;A;A;A;A;A;A;A;A;A;A;A;A;A;A;A;A;A;A;A;A;A;A;A;A;A;A;A;A;A;A;A;A;A;A;A;A;A;A;A;A;A;A;A;A;A;A;A;A;A;A;A;A;A;A;A;A;A;A;A;A;A;A;A;A;A;A;A;A;A;A;A;A;A;A;A;A;A;A;A;A;A;A;A;A;A;A;A;A;A;A;A;A;A;A;A;A;A;A;A;A;A;A;A;A;A;A;A;A;A;A;A;A;A;A;A;A;A;A;A;A;A;A;A;A;A;A;A;A;A;A;A;A;A;A;A;A;A;A;A;A;A;A;A;A…
BX07.2.1f2.76;A;A;A;A;A;A;A;A;A;A;A;A;B;B;A;A;A;A;A;A;A;A;A;A;A;A;A;A;A;A;A;A;A;A;A;A;A;A;A;A;A;A;A;A;A;A;A;A;A;A;A;A;A;A;A;A;A;A;A;A;A;A;A;A;A;A;A;A;A;A;A;A;A;A;A;A;A;A;A;A;A;A;A;A;A;A;A;A;A;A;A;A;A;A;A;A;A;A;A;A;A;A;A;A;A;A;A;A;A;A;A;A;A;A;A;A;A;A;A;A;A;A;A;A;A;A;A;A;A;A;A;A;A;A;A;A;A;A;A;A;A;A;A;A;A;A;A;A;A;A;A;A;A;A;A;A;A;A;A;A;A;A;A;A;A;A;A;A;A;A;A;A;A;A;A;A;A;A;A;A;A;A;A;A;A;A;A;A;A;A;A;A;A…
BX07.2.1f2.77;A;A;A;A;A;A;A;A;A;A;A;A;-;B;A;A;A;A;A;A;A;A;A;A;A;A;A;A;A;A;A;A;A;A;A;A;A;A;A;A;A;A;A;A;A;A;A;A;A;A;A;A;A;A;A;A;A;A;A;A;A;A;A;A;A;A;A;A;A;A;A;A;A;A;A;A;A;A;A;A;A;A;A;A;A;A;A;A;A;A;A;A;A;A;A;A;A;A;A;A;A;A;A;A;A;A;A;A;A;A;A;A;A;A;A;A;A;A;A;A;A;A;A;A;A;A;A;A;A;A;A;A;A;A;A;A;A;A;A;A;A;A;A;A;A;A;A;A;A;A;A;A;A;A;A;A;A;A;A;A;A;A;A;A;A;A;A;A;A;A;A;A;A;A;A;A;A;A;A;A;A;A;A;A;A;A;A;A;A;A;A;A;A…
BX07.2.1f2.78;B;A;A;B;A;A;A;A;A;A;A;A;B;B;A;A;A;A;A;A;A;A;A;A;A;A;A;A;A;A;A;A;A;A;A;A;A;A;A;A;A;A;A;A;A;A;A;A;A;A;A;A;A;A;A;A;A;A;A;A;A;A;A;A;A;A;A;A;A;A;A;A;A;A;A;A;A;A;A;A;A;A;A;A;A;A;A;A;A;A;A;A;A;A;A;A;A;A;A;A;A;A;A;A;A;A;A;A;A;A;A;A;A;A;A;A;A;A;A;A;A;A;A;A;A;A;A;A;A;A;A;A;A;A;A;A;A;A;A;A;A;A;A;A;A;A;A;A;A;A;B;B;B;B;B;A;A;A;A;A;A;A;A;A;A;A;A;A;A;A;A;A;A;A;A;A;A;A;A;A;A;A;A;A;A;A;A;A;A;A;A;A;A…
BX07.2.1f2.79;A;A;A;A;A;A;A;A;A;A;A;A;A;A;A;B;B;A;A;B;B;A;B;A;A;A;A;A;B;A;A;A;A;B;A;B;B;B;B;B;B;B;B;B;B;B;B;B;A;B;A;B;B;A;A;B;A;A;A;A;A;A;A;A;A;A;A;A;A;A;B;B;B;B;A;B;A;B;A;B;B;B;B;A;A;B;B;B;B;B;A;B;B;B;B;B;B;A;B;B;A;B;B;B;B;B;A;B;B;B;B;B;B;B;A;B;B;B;B;B;B;A;B;A;A;B;A;B;B;B;B;B;A;B;A;B;B;A;A;A;A;A;A;A;A;B;A;B;B;A;B;B;B;B;B;A;B;B;A;B;B;B;A;A;B;A;A;A;A;A;A;B;B;B;B;B;B;A;A;A;B;B;B;A;A;A;B;B;B;B;B;A;B…
BX07.2.1f2.7;B;A;A;B;A;A;A;A;A;A;A;A;B;B;B;B;B;A;A;B;B;A;B;A;A;A;A;A;B;A;A;A;A;B;A;B;B;B;B;B;B;B;B;B;B;B;B;B;A;B;A;B;B;A;A;B;A;A;A;A;A;A;A;A;A;A;A;A;A;A;B;B;B;B;A;B;A;B;A;B;B;B;B;A;A;B;B;B;B;B;A;B;B;B;B;B;B;A;B;B;A;B;B;B;B;B;A;B;B;B;B;B;B;B;A;B;B;B;B;B;B;A;B;A;A;B;A;A;A;A;A;A;A;A;A;A;A;A;A;A;A;A;A;A;A;A;A;A;A;A;A;A;A;A;A;A;A;A;A;A;A;A;A;A;A;A;A;A;A;A;A;A;A;A;A;B;B;A;A;A;B;B;A;A;A;A;A;A;A;A;A;A;B;…
BX07.2.1f2.80;A;A;A;A;A;A;A;A;A;A;A;A;A;A;A;-;B;A;A;B;B;A;B;A;A;A;A;A;B;A;A;A;A;B;A;B;B;B;B;B;B;B;B;B;B;B;B;B;A;B;A;B;B;A;A;B;A;A;A;A;A;A;A;A;A;A;A;A;A;A;B;B;B;B;A;B;A;B;A;B;B;B;B;A;A;B;B;B;B;B;A;B;B;B;B;B;B;A;B;B;A;B;B;B;B;B;A;B;B;B;B;B;B;B;A;B;B;B;B;B;B;A;B;A;A;B;A;B;B;B;B;B;A;B;A;B;B;A;A;A;A;A;A;A;A;B;A;B;B;A;B;B;B;B;B;A;B;B;A;B;B;B;A;A;B;A;A;A;A;A;A;B;B;B;B;B;B;A;A;A;B;B;B;A;A;A;B;B;B;B;B;A;B…
BX07.2.1f2.81;A;A;A;A;A;A;A;A;A;A;A;A;A;A;A;A;A;A;A;A;A;A;A;A;A;A;A;A;A;A;A;A;A;A;A;A;A;A;A;A;A;A;A;A;A;A;A;A;A;A;A;A;A;A;A;A;A;A;A;A;A;A;A;A;A;A;A;A;A;A;A;A;A;A;A;A;A;A;A;A;A;A;A;A;A;A;A;A;A;A;A;A;A;A;A;A;A;A;A;A;A;A;A;A;A;A;A;A;A;A;A;A;A;A;A;A;A;A;A;A;A;A;A;A;A;A;A;A;A;A;A;A;A;A;A;A;A;A;A;A;A;A;A;A;A;A;A;A;A;A;A;A;A;A;A;A;A;A;A;A;A;A;A;A;A;A;A;A;A;A;A;A;A;A;A;A;A;A;A;A;A;A;A;A;A;A;B;B;B;B;B;A;B…
BX07.2.1f2.82;B;A;A;B;A;A;A;A;A;A;A;A;A;A;A;A;A;A;A;A;A;A;A;A;A;A;A;A;A;A;A;A;A;A;A;B;B;B;B;B;B;B;B;B;B;B;B;B;A;B;A;B;B;A;A;B;A;A;A;A;A;A;A;A;A;A;A;A;A;A;B;B;B;B;A;B;A;B;A;B;B;B;B;A;A;B;B;B;B;B;A;B;B;B;B;B;B;A;B;B;A;B;B;B;B;B;A;B;B;B;B;B;B;B;A;B;B;B;B;B;B;A;B;A;A;B;A;B;B;B;B;B;A;B;A;B;B;A;A;A;A;A;A;A;A;B;A;B;B;A;B;B;B;B;B;A;B;B;A;B;B;B;A;A;B;A;A;A;A;A;A;B;B;B;B;B;B;A;A;A;B;B;B;A;A;A;A;A;A;A;A;A;A…
BX07.2.1f2.83;A;A;A;A;A;A;A;A;A;A;A;A;A;A;A;A;A;A;A;A;A;A;A;A;A;A;A;A;A;A;A;A;A;A;A;B;B;B;B;B;B;B;B;B;B;B;B;B;A;B;A;B;B;A;A;B;A;A;A;A;A;A;A;A;A;A;A;A;A;A;B;B;B;B;A;B;A;B;A;B;B;B;B;A;A;B;B;B;B;B;A;B;B;B;B;B;B;A;B;B;A;B;B;B;B;B;A;B;B;B;B;B;B;B;A;B;B;B;B;B;B;A;B;A;A;B;A;B;B;B;B;B;A;B;A;B;B;A;A;A;A;A;A;A;A;B;A;B;B;A;B;B;B;B;B;A;B;B;A;-;-;B;A;A;A;A;A;A;A;A;A;A;A;A;A;A;A;A;A;A;A;B;B;A;A;A;B;B;B;B;A;A;A…
BX07.2.1f2.84;B;A;A;B;A;A;A;A;A;A;A;A;A;A;A;A;A;A;A;A;A;A;A;A;A;A;A;A;A;A;A;A;A;A;A;B;B;B;B;B;B;B;B;B;B;B;B;B;A;B;A;B;B;A;A;B;A;A;A;A;A;A;A;A;A;A;A;A;A;A;B;B;B;B;A;B;A;B;A;B;B;B;B;A;A;B;B;B;B;B;A;B;B;B;B;B;B;A;B;B;A;B;B;B;B;B;A;B;B;B;B;B;B;B;A;B;B;B;B;B;B;A;B;A;A;B;A;B;B;B;B;B;A;B;A;B;B;A;A;A;A;A;A;A;A;B;A;B;B;A;B;B;B;B;B;A;B;B;A;B;B;B;A;A;A;A;A;A;A;A;A;B;A;A;A;A;A;A;A;A;A;A;A;A;A;A;A;A;A;A;A;A;A…
BX07.2.1f2.85;B;A;A;B;A;A;A;A;A;A;A;A;B;B;B;B;B;A;A;B;B;A;B;A;A;A;A;A;B;A;A;A;A;B;A;B;B;B;B;B;B;B;B;B;B;B;B;B;A;B;A;B;B;A;A;B;A;A;A;A;A;A;A;A;A;A;A;A;A;A;B;B;B;B;A;B;A;B;A;B;B;B;B;A;A;B;B;B;B;B;A;B;B;B;B;B;B;A;B;B;A;B;B;B;B;B;A;B;B;B;B;B;B;B;A;B;B;B;B;B;B;A;B;A;A;B;A;B;B;B;B;B;A;B;A;B;B;A;A;A;A;A;A;A;A;B;A;B;B;A;B;B;B;B;B;A;B;B;A;B;B;B;A;A;B;A;A;A;A;A;A;A;A;A;A;A;A;A;A;A;A;A;A;A;A;A;A;A;A;A;A;A;A…
BX07.2.1f2.86;A;A;A;B;A;A;A;A;A;A;A;A;B;B;B;A;A;A;A;A;A;A;A;A;A;A;A;A;A;A;A;A;A;B;A;B;B;A;A;A;A;A;A;A;A;A;A;A;A;A;A;A;A;A;A;A;A;A;A;A;A;A;A;A;A;A;A;A;A;A;A;A;A;A;A;A;A;A;A;A;A;A;A;A;A;A;A;A;A;A;A;A;A;A;A;A;A;A;A;A;A;A;A;A;A;A;A;A;A;A;A;A;A;A;A;A;A;A;A;A;A;A;A;A;A;A;A;A;A;A;A;A;A;A;A;A;A;A;A;A;A;A;A;A;A;A;A;A;A;A;B;B;B;B;B;A;B;B;A;B;B;B;A;A;B;A;A;A;A;A;A;B;B;B;B;B;B;A;A;A;B;B;B;A;A;A;B;B;B;B;B;A;B…
BX07.2.1f2.87;B;A;A;B;A;A;A;A;A;A;A;A;B;B;B;B;B;A;A;B;B;A;-;A;A;A;A;A;A;A;A;A;A;A;A;A;A;A;A;A;A;A;A;A;A;A;A;A;A;A;A;A;A;A;A;B;A;A;A;A;A;A;A;A;A;A;A;A;A;A;B;B;B;B;A;B;A;B;A;B;B;B;B;A;A;B;B;B;B;B;A;B;B;B;B;B;B;A;B;B;A;B;B;B;B;B;A;B;B;B;B;B;B;B;A;B;B;B;B;B;B;A;B;A;A;B;A;B;B;B;B;B;A;B;A;B;B;A;A;A;A;A;A;A;A;B;A;B;B;A;B;B;B;B;B;A;B;B;A;B;B;B;A;A;B;A;A;A;A;A;A;B;A;-;-;A;A;A;A;A;A;A;A;A;A;A;A;-;A;A;-;A;B…
BX07.2.1f2.88;B;A;A;B;A;A;A;A;A;A;A;A;B;B;B;B;B;A;A;B;B;A;B;A;A;A;A;A;B;A;A;A;A;B;A;B;B;B;B;B;B;B;B;B;B;B;B;B;A;B;A;B;B;A;A;B;A;A;A;A;A;A;A;A;A;A;A;A;A;A;B;B;B;B;A;B;A;B;A;B;B;B;B;A;A;B;B;B;B;B;A;B;B;B;B;B;B;A;B;B;A;B;B;B;B;B;A;B;B;B;B;B;B;B;A;B;B;B;B;B;B;A;B;A;A;B;A;B;B;B;B;B;A;B;A;B;B;A;A;A;A;A;A;A;A;B;A;B;B;A;A;-;A;A;A;A;A;A;A;A;A;A;A;A;A;A;A;A;A;A;A;A;A;A;A;A;A;A;A;A;A;A;A;A;A;A;A;A;A;A;B;A;B…
BX07.2.1f2.8;B;A;A;B;A;A;A;A;A;A;A;A;B;B;B;B;B;A;A;B;B;A;B;A;A;A;A;A;B;A;A;A;A;B;A;B;B;B;B;B;B;B;B;B;B;B;B;B;A;B;A;B;B;A;A;B;A;A;A;A;A;A;A;A;A;A;A;A;A;A;B;B;B;B;A;B;A;B;A;B;B;B;B;A;A;B;B;B;B;B;A;B;B;B;B;B;B;A;B;B;A;B;B;B;B;B;A;B;B;B;B;B;B;B;A;B;B;B;B;B;B;A;B;A;A;B;A;B;B;B;B;B;A;B;A;B;B;A;A;A;A;A;A;A;A;B;A;B;B;A;-;-;-;-;-;A;A;A;A;A;A;A;A;A;A;A;A;A;A;A;A;A;A;A;A;B;B;A;A;A;B;B;B;A;A;A;B;B;B;B;B;A;B;…
BX07.2.1f2.90;A;A;A;A;A;A;A;A;A;A;A;A;B;B;B;B;B;A;A;B;B;A;B;A;A;A;A;A;A;A;A;A;A;A;A;A;A;A;A;A;A;A;A;A;A;A;A;A;A;A;A;A;A;A;A;B;A;A;A;A;A;A;A;A;A;A;A;A;A;A;B;B;B;B;A;B;A;B;A;B;B;B;B;A;A;B;B;B;B;B;A;B;B;B;B;B;A;A;B;B;A;B;B;B;B;B;A;B;B;B;B;B;B;B;A;B;B;B;B;B;B;A;B;A;A;B;A;B;B;B;B;B;A;B;A;B;B;A;A;A;A;A;A;A;A;B;A;B;B;A;A;A;A;A;A;A;A;A;A;A;A;A;A;A;A;A;A;A;A;A;A;A;A;A;A;A;A;A;A;A;A;A;A;A;A;A;A;A;A;A;A;A;A…
BX07.2.1f2.91;A;A;A;A;A;A;A;A;A;A;A;A;A;A;-;-;-;A;A;-;-;A;B;A;A;A;A;A;B;A;A;A;A;B;A;B;B;B;B;B;B;B;B;B;B;B;B;B;A;B;A;B;B;A;A;B;A;A;A;A;A;A;A;A;A;A;A;A;A;A;B;B;B;B;A;B;A;B;A;B;B;B;B;A;A;B;B;B;B;B;A;B;B;B;B;B;B;A;B;B;A;B;B;B;B;B;A;B;B;B;B;B;B;B;A;B;B;B;B;B;B;A;B;A;A;B;A;B;B;B;B;B;A;B;A;B;B;A;A;A;A;A;A;A;A;B;A;A;-;A;B;B;B;B;B;A;B;B;A;B;B;B;A;A;B;A;A;A;A;A;A;B;B;B;B;B;B;A;A;A;B;B;B;A;A;A;A;A;A;A;A;A;A…
BX07.2.1f2.92;B;A;A;B;A;A;A;A;A;A;A;A;B;B;B;A;A;A;A;A;A;A;A;A;A;A;A;A;A;A;A;A;A;A;A;A;A;A;A;A;A;A;A;A;A;A;A;A;A;A;A;A;A;A;A;A;A;A;A;A;A;A;A;A;A;A;A;A;A;A;A;A;A;A;A;A;A;A;A;A;A;A;A;A;A;A;A;A;A;A;A;A;A;A;A;A;A;A;A;A;A;A;A;A;A;A;A;A;A;A;A;A;A;A;A;A;A;A;A;A;A;A;A;A;A;A;A;B;B;B;B;B;A;B;A;B;B;A;A;A;A;A;A;A;A;B;A;A;A;A;B;B;B;B;B;A;B;B;A;B;B;B;A;A;B;A;A;A;A;A;A;B;B;B;B;B;A;A;A;A;A;A;A;A;A;A;A;A;A;A;A;A;A…
BX07.2.1f2.93;A;A;A;A;A;A;A;A;A;A;A;A;A;A;A;A;B;A;A;B;B;A;B;A;A;A;A;A;A;A;A;A;A;A;A;A;A;A;A;A;A;A;A;A;A;A;A;A;A;A;A;A;A;A;A;A;A;A;A;A;A;A;A;A;A;A;A;A;A;A;A;A;A;A;A;A;A;A;A;A;A;A;A;A;A;A;A;A;A;A;A;A;A;A;A;A;A;A;A;A;A;A;A;A;A;A;A;A;A;A;A;A;A;A;A;A;A;A;A;A;A;A;A;A;A;A;A;A;A;A;A;A;A;A;A;A;A;A;A;A;A;A;A;A;A;A;A;A;A;A;B;B;B;B;B;A;B;B;A;B;B;B;A;A;B;A;A;A;A;A;A;B;B;B;B;B;B;A;A;A;B;B;B;A;A;A;B;B;B;B;A;A;A…
BX07.2.1f2.94;A;A;A;A;A;A;A;A;A;A;A;A;A;A;A;A;B;A;A;B;B;A;B;A;A;A;A;A;-;A;A;A;A;A;A;A;A;A;A;A;A;A;A;A;A;A;A;A;A;A;A;A;A;A;A;A;A;A;A;A;A;A;A;A;A;A;A;A;A;A;A;A;A;A;A;A;A;A;A;A;A;A;A;A;A;A;A;A;A;A;A;A;A;A;A;A;A;A;A;A;A;A;A;A;A;A;A;A;A;A;A;A;A;A;A;A;A;A;A;A;A;A;A;A;A;A;A;A;A;A;A;A;A;A;A;A;A;A;A;A;A;A;A;A;A;A;A;A;A;A;B;B;B;B;B;A;B;B;A;B;B;B;A;A;B;A;A;A;A;A;A;B;B;B;B;B;B;A;A;A;B;B;B;A;A;A;B;B;B;B;A;A;A…
BX07.2.1f2.95;B;A;A;B;A;A;A;A;A;A;A;A;A;A;A;A;B;A;A;B;B;A;B;A;A;A;A;A;A;A;A;A;A;A;A;A;A;A;A;A;A;A;A;A;A;A;A;A;A;A;A;A;A;A;A;A;A;A;A;A;A;A;A;A;A;A;A;A;A;A;A;A;A;A;A;A;A;A;A;A;A;A;A;A;A;A;A;A;A;A;A;A;A;A;A;A;A;A;A;A;A;A;A;A;A;A;A;A;A;A;A;A;A;A;A;A;A;A;A;A;A;A;A;A;A;A;A;A;A;A;A;A;A;A;A;A;A;A;A;A;A;A;A;A;A;A;A;A;A;A;B;B;B;B;B;A;B;B;A;B;B;B;A;A;B;A;A;A;A;A;A;B;B;B;B;B;B;A;A;A;B;A;A;A;A;A;A;A;A;A;A;A;A…
BX07.2.1f2.96;-;A;A;-;A;A;A;A;A;A;A;A;A;A;A;A;B;A;A;B;B;A;B;A;A;A;A;A;A;A;A;A;A;A;A;A;A;A;A;A;A;A;A;A;A;A;A;A;A;A;A;A;A;A;A;A;A;A;A;A;A;A;A;A;A;A;A;A;A;A;A;A;A;A;A;A;A;A;A;A;A;A;A;A;A;A;A;A;A;A;A;A;A;A;A;A;A;A;A;A;A;A;A;A;A;A;A;A;A;A;A;A;A;A;A;A;A;A;A;A;A;A;A;A;A;A;A;A;A;A;A;A;A;A;A;A;A;A;A;A;A;A;A;A;A;A;A;A;A;A;-;-;B;B;-;A;A;A;A;A;A;A;A;A;A;A;A;A;A;A;A;B;B;B;B;B;B;A;A;A;B;B;B;A;A;A;B;B;B;B;A;A;A…
BX07.2.1f2.97;B;A;A;B;A;A;A;A;A;A;A;A;B;B;B;A;A;A;A;A;A;A;A;A;A;A;A;A;A;A;A;A;A;A;A;A;A;A;A;A;A;A;A;A;A;A;A;A;A;A;A;A;A;A;A;A;A;A;A;A;A;A;A;A;A;A;A;A;A;A;A;A;A;A;A;A;A;A;A;A;A;A;A;A;A;A;A;A;A;A;A;A;A;A;A;A;A;A;A;A;A;A;A;A;A;A;A;A;A;A;A;A;A;A;A;A;A;A;A;A;A;A;A;A;A;A;A;B;B;B;B;B;A;B;A;B;B;A;A;A;A;A;A;A;A;B;A;B;B;A;B;B;B;B;B;A;A;A;A;A;A;A;A;A;A;A;A;A;A;A;A;A;A;A;A;A;A;A;A;A;A;A;A;A;A;A;A;A;A;A;A;A;A…
BX07.2.1f2.98;B;A;A;B;A;A;A;A;A;A;A;A;B;B;B;B;B;A;A;B;B;A;B;A;A;A;A;A;A;A;A;A;A;A;A;A;A;A;A;A;A;A;A;A;A;A;A;A;A;A;A;A;A;A;A;A;A;A;A;A;A;A;A;A;A;A;A;A;A;A;A;A;A;A;A;A;A;A;A;A;A;A;A;A;A;A;A;A;A;A;A;A;A;A;A;A;A;A;A;A;A;A;A;A;A;A;A;A;A;A;A;A;A;A;A;A;A;A;A;A;A;A;A;A;A;A;A;B;B;B;B;B;A;B;A;B;B;A;A;A;A;A;A;A;A;B;A;B;B;A;B;B;B;B;B;A;B;B;A;B;B;B;A;A;B;A;A;A;A;A;A;B;B;B;B;B;B;A;A;A;B;B;B;A;A;A;B;B;B;B;B;A;B…
BX07.2.1f2.99;B;A;A;B;A;A;A;A;A;A;A;A;A;A;A;A;A;A;A;A;A;A;A;A;A;A;A;A;A;A;A;A;A;A;A;A;A;A;A;A;A;A;A;A;A;A;A;A;A;A;A;A;A;A;A;A;A;A;A;A;A;A;A;A;A;A;A;A;A;A;A;A;A;A;A;A;A;A;A;A;A;A;A;A;A;A;A;A;A;A;A;A;A;A;A;A;A;A;A;A;A;A;A;A;A;A;A;A;A;A;A;A;A;A;A;A;A;A;A;A;A;A;A;A;A;A;A;A;A;A;A;A;A;A;A;A;A;A;A;A;A;A;A;A;A;A;A;A;A;A;A;A;A;A;A;A;A;A;A;A;A;A;A;A;A;A;A;A;A;A;A;A;A;A;A;A;A;A;A;A;A;A;A;A;A;A;A;A;A;A;A;A;A…
BX07.2.1f2.9;B;A;A;B;A;A;A;A;A;A;A;A;B;B;B;B;B;A;A;B;B;A;B;A;A;A;A;A;B;A;A;A;A;B;A;B;B;B;B;B;B;B;B;B;B;B;B;B;A;B;A;B;B;A;A;B;A;A;A;A;A;A;A;A;A;A;A;A;A;A;B;B;B;B;A;B;A;B;A;B;B;B;B;A;A;B;B;B;B;B;A;B;B;B;B;B;B;A;B;B;A;B;B;B;B;B;A;B;B;B;B;B;B;B;A;B;B;B;B;B;B;A;B;A;A;B;A;B;B;B;B;B;A;B;A;B;B;A;A;A;A;A;A;A;A;B;A;A;A;A;A;A;A;A;A;A;A;A;A;A;A;A;A;A;A;A;A;A;A;A;A;A;A;A;A;B;B;A;A;A;B;B;B;A;A;A;B;B;B;B;B;A;B;…
