# Supplementary material for: Epistatic determinism of durum wheat resistance to the wheat spindle streak mosaic virus
Source: Theor Appl Genet. 2017 Apr 27;130(7):1491–505. doi: 10.1007/s00122-017-2904-6 (PMC5487696; doi:10.1007/s00122-017-2904-6)
Supplement: Supplementary file 4 — Online Resource 4: Data and R scripts for reproducible QTL detection. Data and R script (.csv and.rmd format) are provided in this tar archive. A scheme aims to explain the content of each file and its role in the QTL detection pipeline. The upstream bioinformatic steps (from raw reads to consensus genetic map) are not included (GZ 72829 kb) [file 122_2017_2904_MOESM4_ESM.gz › TMP/DATA/GROUPED/phenotypage.csv]

geno	NV_blup_AR1_2012	ELISA_blup_AR1_2012	NV_blup_AR1_2015	ELISA_blup_AR1_2015	QPCR_blup_AR1_2015
TT06DC.38.11	-0.393102530196079	-0.0960902636446294	-0.132634218008656	-0.162006287808936	-0.906004306258392
TT06DC.38.12	0.330797899200439	0.088203306588686	0.769879668546498	0.0902597511562172	NA
TT06DC.38.13	-1.25232416873353	-0.373595377891106	-2.09098334845524	-0.48511692825942	-8.94223750795252
TT06DC.38.14	NA	NA	NA	NA	NA
TT06DC.38.15	-0.625414724734054	-0.246880834043634	-1.3944389445942	-0.556773936656809	-2.92255065438516
TT06DC.38.19	-0.795435654994586	-0.372285631385123	-1.88189037468487	-0.601955736555007	-4.3540309962195
TT06DC.38.22	NA	NA	NA	NA	NA
TT06DC.38.23	0.214489885798995	0.194938180321909	0.30074187721876	0.253746241537608	2.71889909884561
TT06DC.38.24	-1.36890456805003	0.195337413981028	-0.262588820940228	0.306413001934086	4.10846339048079
TT06DC.38.25	-0.00361942460192726	0.116345809754258	1.22450544702689	0.21526614652188	0.865640351646038
TT06DC.38.27	0.224177809233355	0.249444971125514	0.25845126109532	0.423197124204471	3.67204344769837
TT06DC.38.29	0.912243030703227	0.201879565568462	1.31090167913723	0.251534464022137	2.05436410140239
TT06DC.38.03	0.369398724924514	-0.0968371754952398	-0.0886556395676281	-0.20053371288015	0.342113436475685
TT06DC.38.31	NA	NA	NA	NA	NA
TT06DC.38.32	-0.268779486358233	0.140823145810387	0.242089353219205	0.196999790208282	1.90902137286372
TT06DC.38.34	0.613150268347957	0.135863255861575	0.0250623646816995	0.105593158882314	-0.00902980168242841
TT06DC.38.35	0.114012236344045	0.117927780566731	-0.0963562248930999	0.261170156274284	1.26484300133951
TT06DC.38.36	-0.474583422137273	-0.050070608301871	-1.63294267829904	-0.246406456649908	-1.73108864189877
TT06DC.38.37	0.596198375922075	-0.073629559489295	0.798553924151025	-0.0962216937707899	-0.550769765080744
TT06DC.38.38	-1.16886177903151	-0.465860291479442	-1.53424154046549	-0.526708679083911	-2.55262328489878
TT06DC.38.39	0.22284627625767	0.0788721234498864	0.306034906795692	0.126994706667038	1.91981701095382
TT06DC.38.40	NA	NA	NA	NA	NA
TT06DC.38.41	-0.580878798729872	-0.0115938962848818	-0.363626339395245	0.134979317770628	2.59174542586653
TT06DC.38.42	-1.7796449128884	-0.422783765098014	-1.95679992721089	-0.524336695716209	-3.73400656955303
TT06DC.38.44	-1.98118604537756	-0.338012946130159	-2.16896748923887	-0.569880987787517	NA
TT06DC.38.47	0.111086796411464	0.111323250532038	0.817641835724604	0.214977839374937	3.55036680672774
TT06DC.38.48	NA	NA	NA	NA	NA
TT06DC.38.49	-0.71920808812084	-0.0354348495181255	-1.54323326472294	-0.332181127019064	-2.95581481721337
TT06DC.38.50	0.169970453237066	-0.0330061482830101	-0.273972159461069	-0.107328454135597	0.995989967983798
TT06DC.38.51	-0.797000333694222	-0.549431590888795	-1.29262265574055	-0.665398594169966	-5.34858901277666
TT06DC.38.52	-0.499575630658135	0.07809923239234	-0.22158945349668	0.149640537996439	0.795196180305145
TT06DC.38.53	-1.57563144447103	-0.371910883393375	-1.33677988385666	-0.465496559361325	-2.32856273940728
TT06DC.38.54	-1.11048436650311	-0.477347057860186	0.141349896921052	-0.575322219988777	-5.21141561570227
TT06DC.38.07	0.499930735395394	0.238242387138218	0.659208642365158	0.334669431132472	3.31599138983039
TT06DC.38.08	-0.124426143551983	0.159102940179095	-0.333787924419069	0.232433923604748	2.97557079145199
TT06DC.38.09	0.543008069243529	0.0886899983102981	0.802400330875842	0.0316426969422154	0.418266303435761
TT06DC.39.10	-0.05337545630835	0.0581333577749616	-0.00396878166222637	0.0457379814228084	1.75708266685017
TT06DC.39.11	-2.0215635569353	-0.226739575261913	-2.24743412629904	-0.300780116394954	-0.563579463585395
TT06DC.39.12	NA	NA	NA	NA	NA
TT06DC.39.13	0.0985091005727325	-0.208009990251368	-0.800633299759822	-0.496690825514097	-3.36624196935172
TT06DC.39.16	-0.990027577783336	-0.164292132880865	-1.83470163568357	-0.446330626630376	-2.53999513281843
TT06DC.39.17	-0.576248173375941	-0.392359740919717	-1.63645646288217	-0.583330852154759	-5.74488036370518
TT06DC.39.18	-0.646767089024236	-0.437662067225761	-1.1060982511044	-0.57524649508109	-3.13156029839496
TT06DC.39.19	NA	NA	NA	NA	NA
TT06DC.39.20	0.263495288136461	0.0942522654917404	-0.0545552443554011	0.180278313944414	2.54627957367351
TT06DC.39.21	0.387561107117108	0.0214986220176785	0.0635215271592489	-0.0707597498502247	-0.333053853374914
TT06DC.39.22	NA	NA	NA	NA	NA
TT06DC.39.23	-0.45931940291142	0.121347575052386	-0.284576895330364	0.108382577196619	0.702468096867366
TT06DC.39.24	0.423013763309163	0.226475324123506	0.0395890962544857	0.120048909422597	0.486921581268676
TT06DC.39.25	0.295200867019919	-0.121144979566816	-1.02176523911491	-0.381404697476673	-2.41296793467263
TT06DC.39.26	-0.0111629278054274	0.157517724581841	-0.409636791118781	0.306376927436708	2.17846926608827
TT06DC.39.27	0.702807278150393	0.255863915830514	0.122369542042838	0.0677227532206296	1.13432804800992
TT06DC.39.28	-0.327035121204813	-0.0907622991133421	-0.90052649115457	-0.23719852645302	-2.57520830370584
TT06DC.39.29	-0.436952778099005	-0.186404458933195	-1.41906661396826	-0.410021282840311	NA
TT06DC.39.03	0.239813996018671	-0.304432928164941	0.157856398847016	-0.365339595875081	-3.08199523400155
TT06DC.39.30	0.68531817729483	0.189866993585784	0.0239626650297791	0.240227179371014	2.98357901228396
TT06DC.39.31	0.449455495982726	0.0928694500383229	0.473794824845947	0.204631701602628	-1.52887322838944
TT06DC.39.32	0.0111690376580162	0.266543703156265	-0.287342253539973	0.301494724212505	0.631371869860286
TT06DC.39.34	0.430201046624886	0.230140151170796	0.0421081543477932	0.246190760698751	0.735173692017753
TT06DC.39.35	-0.570455145707884	0.0993448690884208	0.137306361671085	0.159518515530361	-0.58074158176665
TT06DC.39.36	-0.574573803283695	-0.02424278175654	-0.721560650562453	0.220379803217911	-5.68586811961191
TT06DC.39.37	0.262879485810037	0.194473821253057	0.507942916489524	0.309570984875792	2.86344477693
TT06DC.39.38	NA	NA	NA	NA	NA
TT06DC.39.04	-1.26545734819097	-0.354560273872178	-1.6444738143578	-0.46948652059017	-4.25158733335898
TT06DC.39.06	0.548830871552829	0.180094197277556	0.224363264290204	0.384169250676529	1.30425246770226
TT06DC.39.07	0.122977606943665	0.258129227416859	-0.211814198524314	0.327025811588142	3.26721229841471
TT06DC.39.08	1.35718182708245	0.227679240310264	0.960393557279311	0.281404871642245	-1.03329434145589
TT06DC.39.09	-0.0606449089389858	-0.107314462137549	-0.0548633884057686	0.0782241885274076	4.48515940111184
TT06DC.40.01	0.858921847546467	0.0307960770544514	0.289658544442342	0.113064205055658	4.77102775457993
TT06DC.40.10	0.204536612012392	-0.112794911836866	-0.963615624799859	-0.362378156619299	-3.11766530087615
TT06DC.40.11	-0.160342982435825	0.123054507112407	-0.447093027038608	0.109655234345155	-2.26708151364264
TT06DC.40.12	-0.031834925675275	0.0174246136434622	-0.0804903886616949	0.209122966551064	-0.800585049083817
TT06DC.40.14	-0.0882478417883927	0.251319614910353	0.154609599818871	0.406100525592362	-5.69406771709714
TT06DC.40.15	-1.0384582996196	-0.112742430230902	-1.52860204108824	-0.358192619155717	-6.04740221857313
TT06DC.40.16	-0.435381737820637	-0.416265740043806	0.165466011114258	-0.466528676862255	-2.90434856529112
TT06DC.40.17	-0.821291041345252	-0.278180019026096	-0.0596580259375311	-0.469006021168924	-5.54991723287749
TT06DC.40.18	-0.310790394807171	0.223057322767542	0.239686027138083	0.302250720995562	-0.547530331878138
TT06DC.40.22	0.661185098825203	-0.125220006725493	0.755067379329133	0.0755496884102331	3.13557502984449
TT06DC.40.23	-0.611162413382695	-0.09153018556418	-1.15537978179448	-0.250675683462197	-5.78580760778368
TT06DC.40.24	0.604558672113385	0.181929936898623	1.02834802088757	0.243285283703838	2.95059990165408
TT06DC.40.27	-1.18587285762828	-0.272889038641578	-1.38312444117817	-0.435349606843558	-6.15410855876961
TT06DC.40.29	0.341048219910443	0.148376900862444	0.588087638017613	0.249670115568271	6.03716366882059
TT06DC.40.31	1.01974778214706	-0.0764327693632238	1.45969842276273	0.307551802396561	2.4814278765687
TT06DC.40.32	0.65186236601047	0.314435935215252	1.15508880984668	0.479869428931595	2.23320595985387
TT06DC.40.33	0.665330660450042	-0.334616427162678	-1.09758356891531	-0.557010607014654	-4.96719439593419
TT06DC.40.34	0.547175372214754	0.197677056333587	0.723710553539162	0.293725506642059	2.01688160124653
TT06DC.40.35	-0.197577594648908	0.276089692136583	0.281352653298517	0.332094898430655	2.01248671289391
TT06DC.40.37	0.0443213655333894	-0.193347204879477	-0.161091250082972	-0.454561994082501	-7.06061675797888
TT06DC.40.38	0.0447258246999085	0.244004960658427	0.801029793752325	0.443583391614202	2.7183905267999
TT06DC.40.39	-1.00580741168661	-0.122593387069777	-0.651209106992504	-0.357524338940076	-2.51780103541117
TT06DC.40.04	0.331806234034064	0.0729829546960266	-0.0860315538941827	0.0886827136507228	-0.066875555005774
TT06DC.40.40	0.744584843435055	0.197573459839785	0.170826268187631	0.33199179530794	1.57586351085992
TT06DC.40.41	0.332382071950491	0.183264401365429	1.49975948310583	0.270429342715222	3.28484461395287
TT06DC.40.45	0.210999473098857	0.244570162975467	1.01082169571583	0.352556837714209	0.99143953768128
TT06DC.40.46	-0.337354874090378	-0.302722666256974	-0.329221228257309	-0.441974858355195	-3.65981444397569
TT06DC.40.47	-0.106977752746024	-0.0891926735965436	-0.369566065181735	-0.370838302542778	-1.6542276889462
TT06DC.40.49	-1.47979671604582	-0.256099094328352	-1.42646628773842	-0.350847773502657	-2.82380960112293
TT06DC.40.05	0.058067588314381	-0.133073558652133	-0.636957958375674	-0.164223355207336	-2.95623400648025
TT06DC.40.52	-0.465649726224168	-0.109768006919687	-0.306579470540812	-0.135460707743895	-1.79101144426773
TT06DC.40.53	-0.145464146643382	-0.176844196362179	-0.329729581288589	-0.427718801443753	-3.59415770003076
TT06DC.40.06	-0.387206215133177	-0.194695189468787	0.0919583205401235	-0.500020215260243	-3.05790481317002
TT06DC.40.07	-0.150233443413372	0.333132878161043	0.103114841020064	0.273194906265297	1.63270524131619
TT06DC.40.08	0.292609045119407	-0.138286908430917	-1.1175682237868	-0.39234208490897	-6.48324968426271
TT06DC.40.09	NA	NA	NA	NA	NA
TT06DC.42.01	0.117746944803962	0.0843640353914669	-0.0637159574315244	0.0140797677435761	1.39553284710464
TT06DC.42.11	-0.425984881707635	-0.0303920475963681	-0.184537212776005	0.280442289507278	1.06599179575285
TT06DC.42.13	0.630647814298467	0.285412842433145	0.525304524134009	-0.0272066278797188	-1.24829608812407
TT06DC.42.14	0.71777809333777	0.0252542494221052	0.932906641599793	0.223042780080945	2.17023234440846
TT06DC.42.15	0.233572244297379	0.1082531868696	0.435758008296799	0.311438547568825	3.45127042559367
TT06DC.42.16	0.309080826961171	0.119534562908943	-0.0683660888462646	0.148709533522365	3.26049157489839
TT06DC.42.17	0.881518928144873	0.200735335866651	0.827492978840989	0.258232780429104	-0.361896585797507
TT06DC.42.18	0.896261506855505	0.00506596943485358	0.16806962369339	0.234098295831793	1.62065782447917
TT06DC.42.19	0.483236995687813	0.174921310531509	0.438765294312782	0.197010295243137	2.96495644156914
TT06DC.42.02	0.237448476641665	0.158369123799605	-1.07015129681978	0.234494435737173	2.85297614122416
TT06DC.42.20	NA	NA	NA	NA	NA
TT06DC.42.21	-0.491902779832087	-0.103344043407637	-1.46667788669664	-0.0705147280838408	0.350711045064848
TT06DC.42.22	0.617595665726045	0.272318088243269	1.65956862211078	0.348476386026838	NA
TT06DC.42.23	0.0819596746569272	0.106938263067719	-0.132019111517117	0.082189586716638	0.369829430663177
TT06DC.42.24	0.640929598824792	0.174801217841844	0.924390280868608	0.253906140199076	3.61464442140174
TT06DC.42.25	0.467493501663304	0.259361622304737	1.26671191410798	0.341263225498147	-1.3358714168246
TT06DC.42.26	0.711912743418531	0.149273848135144	0.678743974709648	0.202003040828453	2.75149152353341
TT06DC.42.27	NA	NA	NA	NA	NA
TT06DC.42.28	1.37219594780058	0.249760484222205	0.723927545345791	0.349146954691192	2.60134349477582
TT06DC.42.29	NA	NA	NA	NA	NA
TT06DC.42.03	0.442290740056017	0.15480203907624	1.03174945590566	0.193563204647881	4.33899922176162
TT06DC.42.30	NA	NA	NA	NA	NA
TT06DC.42.31	NA	NA	NA	NA	NA
TT06DC.42.32	NA	NA	NA	NA	NA
TT06DC.42.33	NA	NA	NA	NA	NA
TT06DC.42.34	NA	NA	NA	NA	NA
TT06DC.42.35	0.857842203946884	0.300727031015023	0.770649130360056	0.429872341504925	3.26802306546765
TT06DC.42.36	-0.767125148924324	-0.0236121681734176	-0.190002396128711	-0.0150028364823762	1.96222064635502
TT06DC.42.37	NA	NA	NA	NA	NA
TT06DC.42.38	0.734114560388665	0.310287718256953	0.901002247558689	0.398312516485335	1.1286307569839
TT06DC.42.04	-0.362293275597825	0.0217220023215976	-0.0678025198410083	0.0986860832722666	2.36102132795019
TT06DC.42.40	-0.434118684263062	0.175657427843054	0.229177008249275	0.272463672943286	3.19642735950027
TT06DC.42.41	0.712283161079973	0.197625722165058	1.51528934452388	0.311493754821942	1.8836302678102
TT06DC.42.42	NA	NA	NA	NA	NA
TT06DC.42.43	0.56868777480298	0.319907050097732	0.907528836726946	0.266907833896075	3.8856232163706
TT06DC.42.44	0.732695545023037	0.194220323634614	2.1438616132294	0.31326079327169	2.72621143571629
TT06DC.42.45	-0.460886819191591	-0.0558387954804321	-0.34641994346596	-0.33615117784361	-4.19166192926831
TT06DC.42.46	0.264703271151509	0.283617609002948	0.354441211032329	0.295748481064038	4.2946914390482
TT06DC.42.47	NA	NA	NA	NA	NA
TT06DC.42.48	0.680736333656569	-0.0353940582514183	0.693208339555854	0.177979343982019	3.69560381197278
TT06DC.42.49	1.06821364546186	0.122348830266225	0.770430842095575	0.114911461376987	2.74853411277428
TT06DC.42.05	0.124171322764964	-0.198433414244659	-0.904996497262999	-0.453687104315132	-2.55347474104149
TT06DC.42.50	NA	NA	NA	NA	NA
TT06DC.42.51	NA	NA	NA	NA	NA
TT06DC.42.52	NA	NA	NA	NA	NA
TT06DC.42.53	0.00130139625027622	-0.0224990855795206	-0.0659956549342102	-0.286377558016595	-3.10549572989349
TT06DC.42.54	NA	NA	NA	NA	NA
TT06DC.42.55	0.381791662343352	-0.20214112266686	-0.212046757739505	-0.050455666882995	0.974063368521848
TT06DC.42.56	NA	NA	NA	NA	NA
TT06DC.42.06	-0.999726159234262	-0.455965830006816	-0.676307213150032	-0.568726287095622	-3.74403495772641
TT06DC.42.07	-0.792656481931447	-0.337594980084946	-1.06648185820233	-0.480715392610071	-0.971533514248205
TT06DC.42.09	-0.393323869466037	-0.173780450741339	-0.633399976323591	-0.0967225526409492	-6.40514866438208
TT06DC.44.10	0.111479517977621	0.0763269913104286	0.602425094421176	0.150103708640207	-0.269027491652625
TT06DC.44.11	0.0542609609191392	0.337773977498384	0.886906042268688	0.361029479434845	0.859068237128761
TT06DC.44.12	NA	NA	NA	NA	NA
TT06DC.44.13	-1.03668480625686	-0.239508096594312	-1.5980325860613	-0.446360949339462	-2.8355761908839
TT06DC.44.14	0.0593434067562338	-0.250678681886921	-0.515881829596305	-0.422639309592622	-1.88625607163869
TT06DC.44.18	NA	NA	NA	NA	NA
TT06DC.44.19	-1.04534645454749	-0.450594653942911	-1.77376897359431	-0.531840934907982	-3.45396218527776
TT06DC.44.22	-0.000917572753536919	0.0317431488368958	0.582386441177514	0.153392899372592	3.01624761342895
TT06DC.44.23	NA	NA	NA	NA	NA
TT06DC.44.24	-1.94985818043776	-0.248217022415376	-2.27179079548389	-0.418489000313529	-3.39756005738093
TT06DC.44.28	0.0728850535502848	-0.20328975706103	-1.06576917899311	-0.448155025053189	-6.65764088211933
TT06DC.44.29	NA	NA	NA	NA	NA
TT06DC.44.03	0.0212279925668644	-0.199089876229425	-0.292804840489418	-0.410225408770019	0.439860216554085
TT06DC.44.31	-1.16014547236502	0.102787262033141	-0.900007040999458	0.105183728954786	NA
TT06DC.44.33	0.718582983498044	0.252802351060783	1.22013529699483	0.3255934617717	0.377716299060078
TT06DC.44.34	-0.915840723066204	-0.454465507922224	0.0856327361352261	-0.575022212966804	-0.643948777885097
TT06DC.44.35	1.44557524666871	0.421403590949599	1.35343937363523	0.606520524608805	2.88985433351916
TT06DC.44.36	-0.0693263213621757	-0.0242844995850239	-0.166272972263012	-0.240890725976463	2.1159939999356
TT06DC.44.38	-1.15764819501487	-0.299775561120941	-1.51939873327049	-0.578098506460234	-3.55232956720022
TT06DC.44.39	-0.776626007832985	0.124246321035722	0.0739071193094337	0.218299439502538	2.39920738662569
TT06DC.44.04	NA	NA	NA	NA	NA
TT06DC.44.40	NA	NA	NA	NA	NA
TT06DC.44.41	-1.09196771949826	-0.454253313369104	-1.91480432321675	-0.565064792344559	-2.42424467741251
TT06DC.44.42	-1.34067895627225	-0.114371438224475	-0.889014358904799	-0.236910235435829	0.870432275628696
TT06DC.44.43	-0.255114286373971	-0.468692290800743	-0.379674575623633	-0.574379268469908	-4.87981849576015
TT06DC.44.44	NA	NA	NA	NA	NA
TT06DC.44.45	-0.341935326140496	0.0164014243078744	-1.48236064601076	-0.196762064942938	-5.77258681209833
TT06DC.44.47	0.20005835392263	0.173023561541248	0.344173875483076	0.300979287882	-1.79844932391956
TT06DC.44.48	0.20821566217834	0.0806194745425919	-0.039336829528001	0.105254367170939	0.915379854945264
TT06DC.44.05	0.137306280568551	0.17588300508425	0.43253243096217	0.268342863617258	3.50285223814541
TT06DC.44.50	0.183318010188652	-0.264964139019923	-0.102749307373913	-0.475107301837623	-5.83233311933532
TT06DC.44.52	-0.0573731062232481	-0.050524920164579	0.314551443963037	0.137558821630845	2.68537836575768
TT06DC.44.54	-0.903008963681204	-0.477124918044831	-1.27936167953634	-0.53290769599151	-3.11296216958447
TT06DC.44.55	-0.0813422637175512	-0.108024913611688	0.342454003171205	-0.403622546864982	-3.68387929191044
TT06DC.44.56	-0.825705022155788	-0.439362247405748	-0.442441409976588	-0.425544146471894	-2.69306180105236
TT06DC.44.61	0.137465525528858	0.350198586321866	-0.375241361634308	0.485744603171198	1.22034034295972
TT06DC.44.62	0.379335980669066	0.148259940340944	0.277375651093689	0.217118773965779	-1.78129942938731
TT06DC.44.64	-1.13023549327645	0.297482985747613	-0.528616969654631	0.529416065949841	2.36271218385372
TT06DC.44.65	1.02951490351355	0.154206210879102	1.81682519904474	0.229515290497123	1.99485668600774
TT06DC.44.07	-0.581294425473084	-0.336284897487128	-1.19948678043937	-0.366810559966052	-3.60249172702629
TT06DC.44.09	NA	NA	NA	NA	NA
BX07.2.1f1.1.1	-0.401721944252466	-0.258064383068756	-1.09954696230001	-0.48710072473228	-5.56028997013341
BX07.2.1f1.1.2	1.67632815230613	-0.0156399203371319	2.4159179026433	-0.0166132223954292	NA
BX07.2.1f1.10.1	-0.396540867147512	-0.427272752782502	-0.399734263502352	-0.534393377937377	-3.71726885978274
BX07.2.1f1.10.2	0.225362626586249	-0.346562871637001	0.586311299458815	-0.424783904378979	-5.56405757040034
BX07.2.1f1.11.1	-0.285704712018374	0.210921815766746	-0.300182827068626	0.355006654017646	1.96821409922725
BX07.2.1f1.11.2	-0.405156130097116	-0.129920702628657	-0.16422209646231	-0.0553250189221438	1.69436012856914
BX07.2.1f1.12.1	-0.166435958072663	-0.0133267875467984	-0.224359238576539	0.166046831272186	-6.06523765109195
BX07.2.1f1.12.2	-0.446574936349285	-0.366729017239339	-0.487346992585908	-0.515020635242142	-6.86911046150557
BX07.2.1f1.13.1	-0.444308908847338	0.0784218687720077	-0.273094746459946	0.069109204449237	2.83755569817727
BX07.2.1f1.13.2	0.316078286030902	0.299188665634181	0.889429257804446	0.527087686578942	3.29905083060614
BX07.2.1f1.14.1	-0.338952330065298	0.0773773439592132	0.111748333603591	0.181791624131743	-0.781096534710235
BX07.2.1f1.14.2	0.418494492569155	-0.0312296670055329	0.0763303598873691	-0.0817606500916472	-0.694774485048564
BX07.2.1f1.15.1	0.267218255758312	0.086505367703149	0.451357592116261	0.0754778836115366	4.25907723999316
BX07.2.1f1.15.2	0.536763532358086	0.253794051426053	0.518170701286882	0.28518145647043	4.51164431682742
BX07.2.1f1.16.1	0.36027762967695	0.0942331165562656	NA	NA	NA
BX07.2.1f1.16.2	0.369049480469387	0.0943120582641727	0.724185409008618	0.21451637534422	3.18248437284114
BX07.2.1f1.17.1	NA	NA	-1.76565109495751	-0.470340347699283	NA
BX07.2.1f1.17.2	-1.60584201539656	-0.352281213123468	-1.15104908144929	-0.575952410400502	-6.14685347556346
BX07.2.1f1.18.1	1.36215377130897	0.154189594881297	1.603346891636	0.234198899091232	3.01269752196552
BX07.2.1f1.18.2	1.495105144117	0.17007174069214	1.76710827321863	0.147608173759134	5.37554904474023
BX07.2.1f1.19.1	0.704430357293068	0.326708662788807	0.967843395487403	0.370547355522815	2.34420231049264
BX07.2.1f1.19.2	0.0261748024545851	0.317280147592704	0.400597827181942	0.466374020296452	1.23921335494153
BX07.2.1f1.2.1	0.635428256855128	0.0971351032689165	0.653103353393212	0.167573198380686	3.52197772845757
BX07.2.1f1.2.2	0.983148749015737	0.00902356995378398	0.754603998936186	0.242653225533941	3.67239766668801
BX07.2.1f1.20.1	-0.514104226314435	-0.124798316288226	-1.29883086690319	-0.351737452547706	-2.45023569589656
BX07.2.1f1.20.2	-0.189073944485871	-0.102700962835129	0.0935258126868823	0.166879731679338	3.53387468268034
BX07.2.1f1.21.1	-1.01245030695581	-0.251570366044301	-1.05739754973624	-0.259935710113593	2.05529422779804
BX07.2.1f1.21.2	-1.07853361586222	-0.402096544174825	-1.48206904550935	-0.556140308782383	-4.53858246363685
BX07.2.1f1.22.1	-0.43665871141062	-0.092165566889897	-1.48540424108869	-0.298287375355509	0.87693033875165
BX07.2.1f1.22.2	0.815917099795147	0.144213646532471	0.860144394616828	0.280453218957511	2.40966121722644
BX07.2.1f1.23.1	0.675729638574963	0.31159602645196	0.299210515772669	0.566608530380355	1.82728511871342
BX07.2.1f1.23.2	-0.677601603440701	-0.38877584737486	-0.188528091709859	-0.541615909927277	-3.41901119937753
BX07.2.1f1.24.1	1.03117721536662	0.0126035389775903	NA	NA	NA
BX07.2.1f1.24.2	0.376387430688229	0.147000761272805	0.179572475978313	0.161201140470378	-1.77324557670637
BX07.2.1f1.25.1	1.1366533821619	0.135121787600033	1.37207741217218	0.382434841037373	1.06151703238266
BX07.2.1f1.25.2	1.17738044800464	0.145814273507681	1.70963421261059	0.321303653090782	3.52189879130521
BX07.2.1f1.26.1	0.223603835406661	0.0207030307836533	0.14850770961586	0.206198536937612	3.16076884291245
BX07.2.1f1.26.2	0.023034518536831	0.182997137981037	0.150878780538257	0.232071987918589	-0.417796970233429
BX07.2.1f1.27.1	1.15951605964802	0.164702924678599	0.910975493924436	0.258301157069218	-4.99403825206864
BX07.2.1f1.27.2	NA	NA	NA	NA	NA
BX07.2.1f1.28.1	0.134892280289313	0.136217162050435	0.407492289035426	0.21049588607233	2.49582222337937
BX07.2.1f1.28.2	1.06581047016617	0.256171923102215	1.5037507914125	0.449400088548377	2.0534517330283
BX07.2.1f1.29.1	0.196663361229822	0.103337504028525	0.285410153086052	0.288320812690507	-0.626173542751221
BX07.2.1f1.29.2	-1.83144287835849	-0.375360618613689	-1.79193417595671	-0.482576960798219	-5.2774069035577
BX07.2.1f1.3.1	0.822160237885027	0.143970650185536	0.714781632540076	0.193399232749892	0.830338045320436
BX07.2.1f1.3.2	1.17307756660732	-0.0567803710341793	1.27528487321125	-0.0179512589946821	1.80242458214335
BX07.2.1f1.30.1	0.508054640975172	-0.147107467926213	-0.779809092926703	-0.400712445849125	-3.56358719818871
BX07.2.1f1.30.2	-0.29845320700426	0.0899081351430641	-0.271725868725533	0.173896302318515	4.48284236435664
BX07.2.1f1.31.1	0.0962767350950576	0.0260010337246627	-0.130751922014505	0.166822412294298	2.99610553707464
BX07.2.1f1.31.2	0.231425952812192	0.162274643694111	0.169945319300513	0.0133087783392412	-1.45924468984713
BX07.2.1f1.32.1	-0.245872540088062	-0.183774965961172	-0.37991749016246	-0.40485551654579	1.4837438744126
BX07.2.1f1.32.2	-0.227658679542555	0.256783918296174	-0.376652138471979	0.368091342364388	5.29171860011715
BX07.2.1f1.33.1	0.247487664171495	0.242503526019009	-0.0984099101481263	0.385164409150228	-1.43221506822271
BX07.2.1f1.33.2	0.00896753478306971	0.238318333840701	0.323837471821405	0.303132836995866	3.94175428523207
BX07.2.1f1.34.1	1.2326243185229	0.176772336051176	1.88866612002227	0.235794142417264	3.3829377573172
BX07.2.1f1.34.2	-0.141513968840105	0.133935705669614	-0.065676037654194	0.168531588467342	-1.29721171613871
BX07.2.1f1.35.1	-0.134451177125149	0.0336854476029231	0.40183763666485	0.181251516869007	1.59129063137928
BX07.2.1f1.35.2	0.5945209215112	-0.0176974571313079	1.29011899223313	0.0562483481925564	2.55759725585789
BX07.2.1f1.36.1	0.32817924028448	0.200846661545907	0.394343529724806	0.347997715698207	-2.74367834989829
BX07.2.1f1.36.2	-1.92165905425287	-0.208164392461107	-1.98557311286335	0.0305492925636152	2.85598382874162
BX07.2.1f1.37.1	0.802270194625062	-0.210793886384346	0.275032724636458	-0.453725736993204	-5.23216267305033
BX07.2.1f1.37.2	0.36047718909248	0.0408751969773625	0.483526985355443	0.0196238338476618	-0.932591651172005
BX07.2.1f1.38.1	0.224145349895732	0.137673992940324	0.475137102709074	0.209834944968035	-0.241824239413498
BX07.2.1f1.38.2	-0.13907875184214	-0.312438901808974	-0.848701659631568	-0.372972833508458	-2.49748997927377
BX07.2.1f1.39.1	-0.0706360136206596	0.0793418035570164	-0.0798355516134123	0.11166448955387	2.18363063986563
BX07.2.1f1.39.2	0.218290823851494	0.23775337792951	0.176112878953174	0.340742826043751	-4.3648276920142
BX07.2.1f1.4.1	0.302851991387027	-0.000632849692367118	-0.0964441674051108	-0.104796506308696	0.514111731146652
BX07.2.1f1.4.2	1.03572626216398	-0.203787085418359	0.974951083971374	-0.373488293759124	-1.87619577119762
BX07.2.1f1.40.1	-0.441568296446689	0.0936529300310038	-0.409179010483638	0.165846119137932	-0.7222637119674
BX07.2.1f1.40.2	0.513962320729465	-0.0364590062588778	0.290639502964238	-0.270507758791289	NA
BX07.2.1f1.41.1	NA	NA	NA	NA	NA
BX07.2.1f1.41.2	0.781146533808784	0.247180950251391	0.427709407464167	0.425264540338385	2.97832664382283
BX07.2.1f1.42.1	-0.518632133132509	-0.417975646704192	-1.32337880387757	-0.563208673171833	-1.9467838070851
BX07.2.1f1.42.2	0.375428556834371	-0.00688367706012504	0.107107799168654	0.00374101909151906	1.01259993361283
BX07.2.1f1.43.1	0.185754372665903	0.169239309173423	0.369187600946122	0.276353399463499	1.47486292416566
BX07.2.1f1.43.2	-1.27934224240696	-0.402414024846542	-1.31162855804043	-0.527150381319652	-6.94720137621669
BX07.2.1f1.44.1	0.0652087590561128	0.136637051321344	0.673770363818727	0.247963711456813	NA
BX07.2.1f1.44.2	0.277109956089474	0.0452953202250925	0.437810212071702	0.00951795111555443	1.14712471230275
BX07.2.1f1.45.1	0.311842539927567	0.0331260197663207	-0.181445071542964	-0.0289525167369628	0.704725200403763
BX07.2.1f1.45.2	0.226788969269944	-0.120546519461214	0.246597070336278	-0.207961541605109	0.317647651082983
BX07.2.1f1.46.1	NA	NA	-0.583697918307637	0.226278291019988	-0.877046546577681
BX07.2.1f1.46.2	-0.897006315722823	0.0962723497616246	-0.193142947056318	0.202596537978187	1.52191828436452
BX07.2.1f1.47.1	-0.481119660391151	-0.170908968420095	-0.374844387234235	-0.320715580157933	-3.78257168120871
BX07.2.1f1.47.2	-0.158052344540614	-0.370417236372054	-0.146459115077244	-0.466473870081449	-2.44990125521405
BX07.2.1f1.48.1	0.528573265719591	0.231648048766146	0.192176627586836	0.357234998348358	1.73176417835909
BX07.2.1f1.48.2	0.530019524642495	0.10140485437969	0.275868652215764	0.272378811776882	3.59471260000389
BX07.2.1f1.49.1	0.55775949048222	-0.195209098242375	0.503112511730891	-0.46492750488803	-4.54890214008912
BX07.2.1f1.49.2	0.456513192518462	-0.218435758876191	-0.0549321534490082	-0.49742001684698	-5.90003436042591
BX07.2.1f1.5.1	-1.58520136921091	0.19076684032932	-2.11564567778568	0.314784777021415	1.47942641577813
BX07.2.1f1.5.2	-1.40059599843286	0.106704074587457	-0.960347755049267	0.134537135890419	-1.28147308439633
BX07.2.1f1.50.1	0.466148675289853	-0.0975818728431971	0.147897448403681	0.0756688282247854	2.86774022292914
BX07.2.1f1.50.2	-0.341061545927279	-0.293415060538767	-0.225885001413469	-0.382214271141036	-3.14374730731987
BX07.2.1f1.6.1	-0.207218270024698	-0.267953829947426	-1.08707475308771	-0.498081224184756	-6.34795763489635
BX07.2.1f1.6.2	-0.568855507786214	-0.192477475785409	-1.02616623961817	-0.389321520271875	-0.800199572896227
BX07.2.1f1.7.1	0.659829596393497	0.0156484713196685	0.88394953187902	0.161275720432195	2.94131065063465
BX07.2.1f1.7.2	0.435983035110123	0.0620632134558166	0.224254052893839	0.162721426267117	2.54111438352141
BX07.2.1f1.8.1	-0.775860909319151	-0.308385435000682	-0.535471271727599	-0.380848697049823	-2.14537129877618
BX07.2.1f1.8.2	-0.153178003811699	-0.0334087151822482	-0.138868044647771	-0.0146404784347257	1.8378705620839
BX07.2.1f1.9.1	-1.64079589985318	-0.406413484578668	-1.766182094549	-0.516962977257429	-5.46183380487011
BX07.2.1f1.9.2	0.353350087521655	0.17677048166493	0.662874297969844	0.268773225097259	1.58134977211601
BX07.2.1f2.1	1.32166441380296	0.165741271993598	1.80272911426162	0.268905395544384	0.718919064368047
BX07.2.1f2.10	0.407431491387671	-0.173227012942337	0.511056261732303	-0.46543303916354	2.3248126554044
BX07.2.1f2.11	0.468392190238384	0.181004384786396	0.637492878882507	0.291333504334388	2.72929770916925
BX07.2.1f2.12	1.1709494345014	0.140506889526916	1.08505962676945	0.217633337654122	4.22437785029052
BX07.2.1f2.13	0.518602904872887	-0.147893603732936	0.157968588156825	-0.345790172655263	-1.87604058045831
BX07.2.1f2.14	1.19172914835303	0.197777073889755	1.04522341841817	0.339239888674791	1.36170964110748
BX07.2.1f2.15	1.35481316599901	-0.136855676051606	1.90619556301244	-0.357665466394059	-2.74624823396919
BX07.2.1f2.16	0.336082316160888	-0.0244332872597293	0.615676350611039	-0.281158423382104	-2.11168310122405
BX07.2.1f2.17	-0.185827352482618	-0.0298608736034568	0.402796961920147	-0.0450084345685157	2.46118108572317
BX07.2.1f2.18	0.208675147477074	-0.0873417389926129	0.593550325137758	0.0237154467362261	2.51190624368226
BX07.2.1f2.19	0.530770375896268	0.0564741270604279	0.110891353291755	-0.0244545864852981	0.0363293226721106
BX07.2.1f2.2	1.16755014830711	0.166770776295974	0.8835714791426	0.272734903708625	4.20484471915231
BX07.2.1f2.20	0.364768446922319	0.256299206410444	0.737580606392133	0.384950406658336	3.97583974250257
BX07.2.1f2.21	0.315940169406218	0.112358054740851	0.56933216130928	0.101507131552644	2.72882980203561
BX07.2.1f2.22	NA	NA	NA	NA	NA
BX07.2.1f2.23	NA	NA	NA	NA	NA
BX07.2.1f2.24	NA	NA	NA	NA	NA
BX07.2.1f2.25	0.79109301257435	0.129999873241664	1.28378356552326	0.276197023745206	6.00306889914955
BX07.2.1f2.26	NA	NA	0.647788654520966	0.0799319850424429	1.2648110391258
BX07.2.1f2.27	0.371549320093554	0.242310629962517	0.47215495948054	0.395842254233135	1.57838615528266
BX07.2.1f2.28	0.466456429668326	0.0428814457284281	0.0832948966743911	0.217082940469313	1.36650598084223
BX07.2.1f2.29	-0.04364923280276	0.112022331448442	-0.157493730843436	0.132351652959577	2.51843980468931
BX07.2.1f2.3	-1.36174498877599	-0.510460975036188	-1.68093413001911	-0.517227172451355	-4.65949889610587
BX07.2.1f2.30	-1.81250271357695	-0.285022289778583	-1.97185869574855	-0.422380452529586	-5.41027027913439
BX07.2.1f2.31	0.745149627662736	0.208179954776711	-0.0345377648365948	0.32624696084785	5.08283001322333
BX07.2.1f2.32	NA	NA	NA	NA	NA
BX07.2.1f2.33	NA	NA	NA	NA	NA
BX07.2.1f2.34	0.315873458404743	-0.00921171989945496	0.895853572491847	-0.00236496583805482	1.02848658940773
BX07.2.1f2.35	0.107545850646371	-0.0264096040867092	-0.353810269243761	-0.180048226721834	-0.350374693291892
BX07.2.1f2.36	-0.35561766169064	-0.0303612003889069	0.0491274450299809	-0.239048084257421	2.06501111170278
BX07.2.1f2.37	1.04160034151563	0.0799939729372972	1.32728536026032	0.193426656461455	-0.773983989536363
BX07.2.1f2.38	0.363413104290786	0.191007686121492	0.609218592927785	0.347855736483965	0.174572048273168
BX07.2.1f2.39	0.389129987794157	0.200414339343727	0.703182425655529	0.281230013497644	4.62553689573269
BX07.2.1f2.4	-1.91904370798947	-0.387530199739258	-1.96328478817535	-0.493411452975905	-3.34319153212551
BX07.2.1f2.40	0.278728076658838	0.15563029596806	0.22474087270062	0.268799194059665	1.12025469329935
BX07.2.1f2.41	0.234343154373585	0.264516831355828	0.3257338843634	0.381637135097581	3.60042743907455
BX07.2.1f2.42	0.729137649254829	0.17470119167479	0.625567926340063	0.232121976734253	3.52494430755265
BX07.2.1f2.43	0.279162982649586	0.178714708825474	0.442234887834807	0.355491191825045	1.05044294139055
BX07.2.1f2.44	-0.132781247764807	0.199846713459437	0.589025187952547	0.332091123336028	-1.15898806032066
BX07.2.1f2.45	1.09421438167437	-0.56040844735361	1.29976237258509	-0.615590709243656	-6.32274195054294
BX07.2.1f2.46	0.225463375206753	-0.249839634705492	1.17744064642099	-0.255239338722278	-0.420947690082905
BX07.2.1f2.47	-1.68784574442753	-0.106378576664455	-1.34764204263898	-0.00284851269193697	3.33646380654214
BX07.2.1f2.48	-0.139937099196269	0.263419399751366	0.399183566850526	0.563938932241124	-1.45864745625074
BX07.2.1f2.49	1.0144949331324	0.144599473440884	1.26932995133951	0.402503459379271	4.9188429248273
BX07.2.1f2.5	-0.225339803615769	-0.262178043729192	-0.239154935293839	-0.483881131552338	-2.9197114932463
BX07.2.1f2.50	0.985862647456284	0.205813091177094	1.22554438139795	0.329787865257865	0.940996771994801
BX07.2.1f2.51	-0.0900583333979559	0.0954939688141402	-0.185635362768196	0.227218192725766	4.76448314406113
BX07.2.1f2.52	0.465575962345911	0.225139803410495	1.02365830988455	0.354559010893177	0.95773650869412
BX07.2.1f2.53	-0.420133278872159	-0.213904709069901	-0.207094083712989	-0.292430276915616	-0.843513831311458
BX07.2.1f2.54	-0.871047002580329	0.247213603940725	0.387164164247919	0.432457100241861	0.454697173179678
BX07.2.1f2.55	0.589913390209654	0.132420413277596	0.544129068635283	0.198983512342325	-2.34669797103234
BX07.2.1f2.56	0.570182757794084	0.329498362172401	0.578323995799147	0.527714187125541	1.70801214621715
BX07.2.1f2.57	1.26910480284941	-0.0821424166528064	1.88052988365715	0.0851281195175156	-1.46559605205068
BX07.2.1f2.58	1.06162148045744	0.188576572742742	1.29237388069387	0.270913245325872	3.62318230792395
BX07.2.1f2.59	0.183647577759861	0.252665485670592	-0.174969747873546	0.395447026216812	3.12388896632363
BX07.2.1f2.6	-0.223473736187285	0.125416028106588	0.103654966405017	0.189991250301531	3.08877395834484
BX07.2.1f2.60	0.329531982118609	0.112023493913068	-0.0878391839635709	0.173243387976219	-1.38986105176535
BX07.2.1f2.61	0.845178334548188	0.138021024285403	1.43634338803342	0.194139372469103	0.0916049901460836
BX07.2.1f2.62	-1.51005499062691	0.136882740718915	-1.34200604073943	0.198495638053633	1.17791815408039
BX07.2.1f2.63	0.325763797026365	0.188195077175118	0.73963608856005	0.302808976486208	-0.780152988481145
BX07.2.1f2.64	-1.42666885661089	-0.148588413498102	-0.088337769781952	-0.266548228587	1.26730333225038
BX07.2.1f2.65	1.64069044619624	0.143829610428598	1.93226623333176	0.209663518981993	-1.05696599495774
BX07.2.1f2.66	-0.0520923742684577	0.14193744620791	0.0272101105654857	0.255739312501076	1.10578545159552
BX07.2.1f2.67	-0.44289561086468	0.0167762577548723	-1.20594517322481	0.157577144181678	2.63407033068245
BX07.2.1f2.68	-0.00738932740860339	0.153781677013841	0.386420991217582	0.219034945533321	-5.54405187363115
BX07.2.1f2.69	-0.113383607368093	0.0294815374536909	-0.213307558076557	0.155301235067518	-1.07619979764349
BX07.2.1f2.7	-0.220921964732566	-0.260405870047964	-0.332433687049873	-0.490256660286716	-2.80908233327925
BX07.2.1f2.70	1.57142480718395	0.243054113251012	2.00905544585963	0.382452605949015	5.11411259271917
BX07.2.1f2.71	0.423244282960342	0.215436234159903	1.2721466460214	0.42298621596701	4.83334213469692
BX07.2.1f2.72	0.648416619819657	0.291120791073606	0.888645569140883	0.46942641596783	3.39535145904464
BX07.2.1f2.73	0.664393359471509	0.183459305045362	1.34168612715655	0.32195084979863	5.57375038189715
BX07.2.1f2.74	0.435897205719964	-0.0417133813261223	-0.733580034951569	-0.0126713320679439	4.29481294305499
BX07.2.1f2.75	0.155428888513256	0.0769620839639385	0.0886106342515868	0.122001608184189	-4.0691817702878
BX07.2.1f2.76	-0.236081471799931	0.0584374921472774	-0.838583290267112	0.185973872458764	3.1755704898194
BX07.2.1f2.77	0.228645060058848	0.0368097796173139	0.603550191407617	0.0229620594857619	1.02115175762447
BX07.2.1f2.78	-0.411675201315059	0.235647226708931	-0.326282955426891	0.248139678655809	3.13436463542582
BX07.2.1f2.79	1.21877083104033	0.0430981444631882	0.858173803038492	0.0744875248981353	0.590363970501097
BX07.2.1f2.8	-0.849480083572949	-0.376114238863009	-1.3624756308467	-0.533096015884467	1.22488168957942
BX07.2.1f2.80	0.121938253240526	0.127507643765194	0.629290653451359	0.25355117207848	4.18203162051247
BX07.2.1f2.81	NA	NA	-1.13394806529313	-0.557854743245931	-3.10307948735968
BX07.2.1f2.82	1.23130488056986	0.0320629728193303	1.61004400681728	0.172372983543158	3.26120574262644
BX07.2.1f2.83	0.364748579519066	-0.319548366740335	0.343526224532858	-0.399779316641973	1.45871085634121
BX07.2.1f2.84	-0.322602538366636	-0.434166419990467	-0.703945368389501	-0.601670443228092	-4.69109585047568
BX07.2.1f2.85	-1.12885151452289	-0.324281585899046	-1.2750303487357	-0.409916848341195	-3.71483008074264
BX07.2.1f2.86	-0.483456597751928	-0.23852154890124	-1.25890018787753	-0.446095959878785	-3.36449517307742
BX07.2.1f2.87	0.907748946516288	0.195840125426929	1.20556186062636	0.331866096482235	2.32454013403114
BX07.2.1f2.88	-1.91002263780269	-0.266573560753872	-1.81714250483852	-0.459880956275765	-3.18630121112951
BX07.2.1f2.89	0.7314281633524	0.116052050736398	NA	NA	NA
BX07.2.1f2.9	-0.186538075182676	-0.0544030860219603	-0.220104779978928	-0.360416522999331	-2.23848534006323
BX07.2.1f2.90	1.06721093448805	0.316359473863153	1.30210334611896	0.357480532144743	4.10396491170154
BX07.2.1f2.91	-1.4581905848227	-0.222688620523403	-1.817757526185	-0.409757024749315	-3.1653499167121
BX07.2.1f2.92	-0.126567491672182	0.00222577635866422	-0.16053900945719	0.171246645806175	0.814121842078412
BX07.2.1f2.93	-1.05882602969043	-0.0579337045803466	-0.155433574712828	0.13252680664316	0.311589273249032
BX07.2.1f2.94	0.650735088265709	0.153787546248789	1.05902664056697	0.213914513703558	1.83191105675197
BX07.2.1f2.95	NA	NA	-0.135501016195045	0.181741152613165	3.56479801214587
BX07.2.1f2.96	0.0332304183945438	0.0493379838802911	-0.174934448571741	0.0811797070339407	-3.16988207817823
BX07.2.1f2.97	-0.642283613043595	-0.251014562645603	-1.33895681780991	-0.447199902207305	-2.15890351312398
BX07.2.1f2.98	-0.818615321290208	0.0495843452604944	-1.49392140068641	0.126299995805337	-5.56943203122235
BX07.2.1f2.99	-1.26686189660069	-0.200431160124083	-1.39195345116838	-0.349261895471144	-3.10711281314691
