# Supplementary material for: Epistatic determinism of durum wheat resistance to the wheat spindle streak mosaic virus
Source: Theor Appl Genet. 2017 Apr 27;130(7):1491–505. doi: 10.1007/s00122-017-2904-6 (PMC5487696; doi:10.1007/s00122-017-2904-6)
Supplement: Supplementary file 4 — Online Resource 4: Data and R scripts for reproducible QTL detection. Data and R script (.csv and.rmd format) are provided in this tar archive. A scheme aims to explain the content of each file and its role in the QTL detection pipeline. The upstream bioinformatic steps (from raw reads to consensus genetic map) are not included (GZ 72829 kb) [file 122_2017_2904_MOESM4_ESM.gz › TMP/DATA/DS/bilan_simple_marker]

LG	marqueur	Distance	group_physique	Posi_physique	pvalue	R2	moy.A	moy.B	a	LOD	variable
2B	Cluster_1|Contig1|likelySeq@433	190.3	NA	NA	0.314624150203295	0.535635599974009	2.26865671641791	2.08695652173913	0.09085009733939	0.502207944467079	Pray_2012_note1_rep1
6B	Cluster_10|Contig11|complementarySeq@185	79.6	NA	NA	0.0661488316359361	1.76234123002453	2.33125	2.01234567901235	0.159452160493827	1.17947782220281	Pray_2012_note1_rep1
6B	Cluster_10|Contig11|likelySeq@185	79.6	3B	753080801	NA	NA	NA	NA	NA	NA	Pray_2012_note1_rep1
6B	Cluster_10|Contig2|complementarySeq@262	79.6	1A	105730583	NA	NA	NA	NA	NA	NA	Pray_2012_note1_rep1
6B	Cluster_10|Contig6|likelySeq@678	69.1	1A	105730583	NA	NA	NA	NA	NA	NA	Pray_2012_note1_rep1
2B	Cluster_100|Contig1|likelySeq@381	138.5	2A	124050938	NA	NA	NA	NA	NA	NA	Pray_2012_note1_rep1
2B	Cluster_100|Contig2|original@373	138.2	NA	NA	NA	NA	NA	NA	NA	NA	Pray_2012_note1_rep1
3B	Cluster_1000|Contig1|original@1107	188.6	3B	691101521	0.939041207079557	0.00311762550512059	2.15753424657534	2.18604651162791	0.0142561325262822	0.0273153495713712	Pray_2012_note1_rep1
3B	Cluster_1000|Contig2|original@1114	188.6	3B	691101521	0.816546467803366	0.0286806672251863	2.16891891891892	2.17647058823529	0.00377583465818754	0.0880190955123003	Pray_2012_note1_rep1
6A	Cluster_10002|Contig5|original@706	142.2	6B	186685315	NA	NA	NA	NA	NA	NA	Pray_2012_note1_rep1
7A	Cluster_10003|Contig1|original@1450	5.6	7A	510384	NA	NA	NA	NA	NA	NA	Pray_2012_note1_rep1
4A	Cluster_10003|Contig2|original@2147	228.4	4A	214825346	NA	NA	NA	NA	NA	NA	Pray_2012_note1_rep1
4A	Cluster_10003|Contig3|original@488	228.4	4A	214825346	NA	NA	NA	NA	NA	NA	Pray_2012_note1_rep1
4A	Cluster_10003|Contig4|original@1626	228.1	7A	510384	NA	NA	NA	NA	NA	NA	Pray_2012_note1_rep1
5B	Cluster_10005|Contig1|complementarySeq@388	195.9	5B	234599290	NA	NA	NA	NA	NA	NA	Pray_2012_note1_rep1
5B	Cluster_10005|Contig1|likelySeq@388	195.9	5B	234599290	NA	NA	NA	NA	NA	NA	Pray_2012_note1_rep1
5A	Cluster_10005|Contig2|original@170	70.8	NA	NA	0.470837951743963	0.276308099615714	2.22435897435897	2.1	0.0621794871794872	0.327128538248545	Pray_2012_note1_rep1
1A	Cluster_10012|Contig14|original@963	142.3	1A	232259560	NA	NA	NA	NA	NA	NA	Pray_2012_note1_rep1
4A	Cluster_10012|Contig16|original@1066	228.1	7A	1708543	NA	NA	NA	NA	NA	NA	Pray_2012_note1_rep1
1B	Cluster_10012|Contig17|original@52	162.4	1B	269288804	NA	NA	NA	NA	NA	NA	Pray_2012_note1_rep1
1A	Cluster_10012|Contig5|original@250	142.3	1A	232259560	NA	NA	NA	NA	NA	NA	Pray_2012_note1_rep1
1A	Cluster_10014|Contig7|original@280	18.2	1A	3680241	0.41142306974373	0.358148312697486	2.23214285714286	2.08450704225352	0.0738179074446681	0.385711359745097	Pray_2012_note1_rep1
1A	Cluster_10014|Contig8|original@1407	18.2	1A	3680241	0.434149085429297	0.324840888215892	2.23214285714286	2.07638888888889	0.0778769841269842	0.362361109517331	Pray_2012_note1_rep1
3A	Cluster_10018|Contig1|original@1021	181	NA	NA	0.182126988618132	0.938490768745789	2.03289473684211	2.29411764705882	0.130611455108359	0.739625693197705	Pray_2012_note1_rep1
3A	Cluster_10018|Contig4|original@1065	181	NA	NA	0.182126988618132	0.938490768745789	2.03289473684211	2.29411764705882	0.130611455108359	0.739625693197705	Pray_2012_note1_rep1
5B	Cluster_1002|Contig1|original@57	241.7	NA	NA	NA	NA	NA	NA	NA	NA	Pray_2012_note1_rep1
3A	Cluster_10020|Contig2|complementarySeq@225	90.4	3A	92189334	0.929953197586017	0.00411902513205438	2.14864864864865	2.18823529411765	0.0197933227344993	0.0315389079424147	Pray_2012_note1_rep1
1A	Cluster_10023|Contig1|complementarySeq@191	74.8	1B	176345446	NA	NA	NA	NA	NA	NA	Pray_2012_note1_rep1
1A	Cluster_10023|Contig1|likelySeq@1440	70.8	NA	NA	NA	NA	NA	NA	NA	NA	Pray_2012_note1_rep1
1B	Cluster_10023|Contig2|complementarySeq@1021	80.8	1B	176345446	0.12005955119459	1.26895077948665	1.98648648648649	2.33529411764706	0.174403815580286	0.920603284452385	Pray_2012_note1_rep1
1A	Cluster_10023|Contig2|likelySeq@1450	70.8	NA	NA	NA	NA	NA	NA	NA	NA	Pray_2012_note1_rep1
4A	Cluster_10024|Contig3|original@940	35.4	4A	462214	NA	NA	NA	NA	NA	NA	Pray_2012_note1_rep1
4A	Cluster_10024|Contig4|original@933	35.4	4A	462214	NA	NA	NA	NA	NA	NA	Pray_2012_note1_rep1
1A	Cluster_10025|Contig1|complementarySeq@1290	65	1A	113704291	0.810552724954374	0.0306215665410488	2.13372093023256	2.21333333333333	0.0398062015503877	0.0912187298444785	Pray_2012_note1_rep1
1A	Cluster_10029|Contig1|original@800	15.2	NA	NA	NA	NA	NA	NA	NA	NA	Pray_2012_note1_rep1
3A	Cluster_1003|Contig3|original@830	141.2	NA	NA	0.831411657030092	0.0241542489346174	2.16483516483516	2.17857142857143	0.00686813186813184	0.0801838906448707	Pray_2012_note1_rep1
1A	Cluster_10031|Contig1|original@724	74.8	NA	NA	0.952467074311594	0.0018941507245122	2.14117647058824	2.20394736842105	0.0313854489164087	0.0211500284522826	Pray_2012_note1_rep1
1B	Cluster_10031|Contig2|original@787	88	NA	NA	NA	NA	NA	NA	NA	NA	Pray_2012_note1_rep1
7A	Cluster_10032|Contig2|complementarySeq@257	129.2	7A	65912304	NA	NA	NA	NA	NA	NA	Pray_2012_note1_rep1
7A	Cluster_10035|Contig16|likelySeq@534	71.3	5B	120589124	NA	NA	NA	NA	NA	NA	Pray_2012_note1_rep1
7A	Cluster_10035|Contig4|original@278	94	4A	1805115	NA	NA	NA	NA	NA	NA	Pray_2012_note1_rep1
3A	Cluster_10035|Contig5|original@258	146.1	3B	629034894	0.730273467763891	0.0633161798684871	2.11904761904762	2.23026315789474	0.0556077694235588	0.13651447782364	Pray_2012_note1_rep1
2A	Cluster_10037|Contig1|complementarySeq@104	181.5	2A	222530598	0.0187093592385668	2.84814921930665	1.99	2.45833333333333	0.234166666666667	1.72794108603927	Pray_2012_note1_rep1
2A	Cluster_10037|Contig1|complementarySeq@317	180.6	2A	222530598	NA	NA	NA	NA	NA	NA	Pray_2012_note1_rep1
2A	Cluster_10037|Contig1|likelySeq@104	181.5	2A	222530598	NA	NA	NA	NA	NA	NA	Pray_2012_note1_rep1
2B	Cluster_10037|Contig2|likelySeq@147	199.9	2B	278214428	NA	NA	NA	NA	NA	NA	Pray_2012_note1_rep1
4B	Cluster_10044|Contig1|complementarySeq@577	117	4B	243923446	0.0704203809739392	1.70971269336973	1.99438202247191	2.3943661971831	0.199992087355594	1.15230162972832	Pray_2012_note1_rep1
4B	Cluster_10044|Contig2|original@651	117	4B	243923446	0.0804424391500475	1.59837247157449	1.99438202247191	2.3943661971831	0.199992087355594	1.09451476933653	Pray_2012_note1_rep1
6B	Cluster_1005|Contig1|likelySeq@442	63.3	NA	NA	0.350959072736651	0.461257733819013	2.26282051282051	2.08433734939759	0.0892415817114611	0.454743526044095	Pray_2012_note1_rep1
5B	Cluster_10051|Contig1|original@96	179.5	5B	222270060	0.781483837287572	0.0409977041653457	2.09677419354839	2.23979591836735	0.07151086240948	0.107079999665789	Pray_2012_note1_rep1
1A	Cluster_10058|Contig2|likelySeq@296	64.8	1A	119849706	0.810552724954374	0.0306215665410488	2.13372093023256	2.21333333333333	0.0398062015503877	0.0912187298444785	Pray_2012_note1_rep1
4B	Cluster_10067|Contig1|complementarySeq@1058	84.6	NA	NA	0.463894460678067	0.285031657127632	2.04651162790698	2.34931506849315	0.151401720293087	0.333580813321534	Pray_2012_note1_rep1
4B	Cluster_10067|Contig2|original@634	84.6	4B	76540690	NA	NA	NA	NA	NA	NA	Pray_2012_note1_rep1
4A	Cluster_10068|Contig4|original@118	0	4B	284044028	NA	NA	NA	NA	NA	NA	Pray_2012_note1_rep1
7A	Cluster_10069|Contig1|original@758	133.4	7A	100476286	NA	NA	NA	NA	NA	NA	Pray_2012_note1_rep1
7A	Cluster_10069|Contig3|original@186	133.4	7B	47855036	NA	NA	NA	NA	NA	NA	Pray_2012_note1_rep1
2A	Cluster_10072|Contig1|complementarySeq@79	112.4	2B	146136691	0.41138752463685	0.358202522344166	2.09278350515464	2.2890625	0.0981394974226804	0.385748882460268	Pray_2012_note1_rep1
2B	Cluster_10074|Contig1|original@287	25.8	NA	NA	NA	NA	NA	NA	NA	NA	Pray_2012_note1_rep1
2A	Cluster_10074|Contig2|complementarySeq@561	10.1	NA	NA	0.733211547764334	0.0618909522575299	2.2	2.14835164835165	0.025824175824176	0.134770703705954	Pray_2012_note1_rep1
2A	Cluster_10074|Contig2|likelySeq@561	10.1	NA	NA	0.733211547764334	0.0618909522575299	2.18115942028985	2.14835164835165	0.0164038859691034	0.134770703705954	Pray_2012_note1_rep1
4B	Cluster_10076|Contig2|original@673	66.6	4B	11587744	NA	NA	NA	NA	NA	NA	Pray_2012_note1_rep1
2A	Cluster_1008|Contig1|original@361	112.4	2B	168828831	0.49080144845232	0.252341282082289	2.10204081632653	2.27777777777778	0.0878684807256236	0.309094164254076	Pray_2012_note1_rep1
2B	Cluster_1008|Contig2|original@397	144.9	2B	168828831	NA	NA	NA	NA	NA	NA	Pray_2012_note1_rep1
1B	Cluster_10084|Contig2|likelySeq@205	176.6	1B	275408285	0.944767887879925	0.00255850140030714	2.1328125	2.20212765957447	0.0346575797872339	0.0246748765646925	Pray_2012_note1_rep1
4A	Cluster_10089|Contig1|original@1388	63.2	4A	57876770	0.0190478859571237	2.83253044922597	1.99438202247191	2.37142857142857	0.188523274478331	1.72015321778903	Pray_2012_note1_rep1
5A	Cluster_10093|Contig2|original@76	140.9	5A	78044746	0.496623913006517	0.245650340636368	2.22395833333333	2.05645161290323	0.0837533602150538	0.303972372504491	Pray_2012_note1_rep1
2B	Cluster_10097|Contig2|original@113	146.1	2B	94855107	NA	NA	NA	NA	NA	NA	Pray_2012_note1_rep1
2B	Cluster_10097|Contig2|original@225	146.1	2B	94855107	0.969674267212056	0.000770457614908726	2.17307692307692	2.16019417475728	0.0064413741598206	0.0133741293523022	Pray_2012_note1_rep1
2B	Cluster_10098|Contig1|likelySeq@505	120.4	2B	52057168	NA	NA	NA	NA	NA	NA	Pray_2012_note1_rep1
2B	Cluster_10098|Contig2|likelySeq@589	120.4	2B	52057168	NA	NA	NA	NA	NA	NA	Pray_2012_note1_rep1
4A	Cluster_10100|Contig2|original@99	191.4	NA	NA	NA	NA	NA	NA	NA	NA	Pray_2012_note1_rep1
1A	Cluster_10103|Contig1|original@211	10.3	1A	1633784	NA	NA	NA	NA	NA	NA	Pray_2012_note1_rep1
2B	Cluster_10105|Contig1|likelySeq@630	153.8	2B	106211010	NA	NA	NA	NA	NA	NA	Pray_2012_note1_rep1
2B	Cluster_10105|Contig1|likelySeq@648	153.8	2B	106211010	0.669114702145362	0.0972516479692824	2.14583333333333	2.16203703703704	0.00810185185185186	0.174499427465579	Pray_2012_note1_rep1
7A	Cluster_10107|Contig2|likelySeq@262	103.2	7A	33268998	0.211681690587617	0.823482475210198	2.08695652173913	2.28260869565217	0.0978260869565217	0.674316704666676	Pray_2012_note1_rep1
5B	Cluster_10108|Contig2|complementarySeq@833	189.3	5B	228335145	0.691191772201648	0.0840373499933299	2.13636363636364	2.21808510638298	0.0408607350096712	0.160401440246597	Pray_2012_note1_rep1
1B	Cluster_10114|Contig1|likelySeq@276	70.9	1B	170079480	NA	NA	NA	NA	NA	NA	Pray_2012_note1_rep1
1B	Cluster_10114|Contig4|likelySeq@512	23.3	1B	10164007	NA	NA	NA	NA	NA	NA	Pray_2012_note1_rep1
6A	Cluster_10115|Contig1|complementarySeq@155	155	NA	NA	0.424919879489376	0.338048195842896	2.10625	2.25	0.0718749999999999	0.371692950363582	Pray_2012_note1_rep1
6A	Cluster_10115|Contig1|likelySeq@155	155	NA	NA	0.297069869976177	0.575693413783578	2.08024691358025	2.27564102564103	0.0976970560303894	0.527141393859903	Pray_2012_note1_rep1
6B	Cluster_10115|Contig4|complementarySeq@292	163.4	NA	NA	NA	NA	NA	NA	NA	NA	Pray_2012_note1_rep1
4A	Cluster_10122|Contig1|original@1741	228.4	4A	212584318	NA	NA	NA	NA	NA	NA	Pray_2012_note1_rep1
4A	Cluster_10122|Contig4|original@1766	228.4	4A	212584318	NA	NA	NA	NA	NA	NA	Pray_2012_note1_rep1
4A	Cluster_10122|Contig5|original@1742	228.4	4A	212584318	NA	NA	NA	NA	NA	NA	Pray_2012_note1_rep1
7A	Cluster_10122|Contig6|original@679	6.2	4A	212584318	NA	NA	NA	NA	NA	NA	Pray_2012_note1_rep1
4B	Cluster_10123|Contig1|likelySeq@1000	89.6	4A	81039076	NA	NA	NA	NA	NA	NA	Pray_2012_note1_rep1
5A	Cluster_10125|Contig2|likelySeq@289	262.8	NA	NA	0.89122957709826	0.00996770549370986	2.16666666666667	2.15254237288136	0.00706214689265527	0.0500104090673199	Pray_2012_note1_rep1
1B	Cluster_10129|Contig1|original@476	142.6	1A	227383515	0.0196674753097825	2.80465843205095	1.95774647887324	2.37209302325581	0.207173272191287	1.70625138636447	Pray_2012_note1_rep1
6A	Cluster_1013|Contig5|complementarySeq@212	203.7	6A	204611433	0.962154768000986	0.0012002258235972	2.22289156626506	2.15492957746479	0.0339809944001359	0.0167550636351943	Pray_2012_note1_rep1
7A	Cluster_1013|Contig7|original@710	150.2	7A	83601008	NA	NA	NA	NA	NA	NA	Pray_2012_note1_rep1
7A	Cluster_10130|Contig1|complementarySeq@473	97.9	7B	5277810	0.226475663581442	0.772727334561384	2.0989010989011	2.2536231884058	0.077361044752349	0.64497845917051	Pray_2012_note1_rep1
7A	Cluster_10130|Contig1|likelySeq@473	97.9	7B	5277810	NA	NA	NA	NA	NA	NA	Pray_2012_note1_rep1
5B	Cluster_10132|Contig1|original@76	253.9	5B	267963499	0.748183977925795	0.0549065255915277	2.12903225806452	2.23157894736842	0.0512733446519524	0.125991596288736	Pray_2012_note1_rep1
5B	Cluster_10132|Contig2|original@1427	253.9	5B	267963499	0.414423369473607	0.353597078667711	2.12903225806452	2.22916666666667	0.0500672043010753	0.382555762559957	Pray_2012_note1_rep1
4A	Cluster_10132|Contig5|original@151	148.4	4A	176218675	NA	NA	NA	NA	NA	NA	Pray_2012_note1_rep1
2A	Cluster_10137|Contig1|likelySeq@515	69.9	NA	NA	0.436174541517078	0.321998719567611	2.08860759493671	2.25949367088608	0.0854430379746836	0.360339686765835	Pray_2012_note1_rep1
4B	Cluster_10139|Contig1|original@977	89.6	4B	102730700	0.102683868888204	1.39641909719321	2.02941176470588	2.36486486486486	0.167726550079491	0.988497776491208	Pray_2012_note1_rep1
4B	Cluster_10140|Contig1|complementarySeq@114	60.4	4B	14540309	NA	NA	NA	NA	NA	NA	Pray_2012_note1_rep1
4B	Cluster_10140|Contig1|likelySeq@53	60.4	4B	14540309	NA	NA	NA	NA	NA	NA	Pray_2012_note1_rep1
4A	Cluster_10140|Contig2|complementarySeq@146	100.9	4A	151571775	0.0444655789398395	2.09970805698814	2.01648351648352	2.3768115942029	0.180164038859691	1.35197604881687	Pray_2012_note1_rep1
4A	Cluster_10140|Contig2|likelySeq@146	100.9	4A	151571775	0.0510629681457621	1.98161623103901	2.01648351648352	2.3768115942029	0.180164038859691	1.29189394448945	Pray_2012_note1_rep1
7B	Cluster_10141|Contig3|complementarySeq@479	105.3	7B	176948322	0.0128790782114996	3.17402828281652	1.91538461538462	2.37777777777778	0.231196581196581	1.89011521942847	Pray_2012_note1_rep1
1B	Cluster_10145|Contig1|original@231	99	NA	NA	0.208139394225728	0.836253896702089	1.97619047619048	2.29896907216495	0.161389297987236	0.681645713754341	Pray_2012_note1_rep1
2B	Cluster_10149|Contig2|likelySeq@845	98.7	2B	35164011	0.760200521015069	0.0496324179042362	2.22972972972973	2.1046511627907	0.062539283469516	0.119071837082439	Pray_2012_note1_rep1
6B	Cluster_1015|Contig2|original@939	67.7	6A	26853174	0.631139679236689	0.122709305014375	2.24025974025974	2.10714285714286	0.0665584415584415	0.199874515227169	Pray_2012_note1_rep1
7A	Cluster_10156|Contig2|complementarySeq@539	61.7	NA	NA	0.796899236912231	0.0352946926560372	2.21686746987952	2.12337662337662	0.0467454232514473	0.0985965890424429	Pray_2012_note1_rep1
7A	Cluster_10156|Contig2|likelySeq@539	61.7	7A	13987040	0.893769739035969	0.00950488852012649	2.21341463414634	2.12337662337662	0.0450190053848589	0.0487743536275224	Pray_2012_note1_rep1
7A	Cluster_10163|Contig1|likelySeq@448	106.3	7A	31560066	NA	NA	NA	NA	NA	NA	Pray_2012_note1_rep1
6B	Cluster_10165|Contig1|likelySeq@351	118.7	6A	164675457	0.981737017518167	0.000279343593466159	2.19318181818182	2.15277777777778	0.0202020202020203	0.00800483312604536	Pray_2012_note1_rep1
6B	Cluster_10169|Contig1|complementarySeq@1082	48.9	NA	NA	0.786283796399842	0.0391728895930297	2.17333333333333	2.20238095238095	0.0145238095238096	0.104420674106909	Pray_2012_note1_rep1
6A	Cluster_10169|Contig1|likelySeq@718	32.2	NA	NA	NA	NA	NA	NA	NA	NA	Pray_2012_note1_rep1
6A	Cluster_10169|Contig2|original@1779	32.2	6A	11882377	NA	NA	NA	NA	NA	NA	Pray_2012_note1_rep1
6A	Cluster_10169|Contig2|original@1903	31.6	6A	11882377	0.577613594549405	0.164994137245125	2.25308641975309	2.11038961038961	0.0713484046817379	0.238362593886631	Pray_2012_note1_rep1
3A	Cluster_10171|Contig1|original@3288	14.6	3A	2311491	0.976767168102416	0.00045211158751265	2.11538461538462	2.21232876712329	0.0484720758693362	0.010208946679458	Pray_2012_note1_rep1
5B	Cluster_10172|Contig1|original@184	189.5	5A	116645081	0.691191772201648	0.0840373499933299	2.13636363636364	2.21808510638298	0.0408607350096712	0.160401440246597	Pray_2012_note1_rep1
5A	Cluster_10172|Contig2|original@1057	230.4	5A	116645081	NA	NA	NA	NA	NA	NA	Pray_2012_note1_rep1
5B	Cluster_10173|Contig1|original@773	170	5B	214145316	NA	NA	NA	NA	NA	NA	Pray_2012_note1_rep1
5B	Cluster_10173|Contig5|original@861	170	5B	214145316	NA	NA	NA	NA	NA	NA	Pray_2012_note1_rep1
5A	Cluster_10174|Contig1|complementarySeq@213	46.7	NA	NA	NA	NA	NA	NA	NA	NA	Pray_2012_note1_rep1
1B	Cluster_10177|Contig2|likelySeq@318	32.4	NA	NA	0.968998363539564	0.000805201616012325	2.1231884057971	2.21348314606742	0.045147370135157	0.0136769563923073	Pray_2012_note1_rep1
3B	Cluster_10179|Contig1|original@85	0.800000000000011	3B	1191536	0.0231251839939747	2.66382224084805	1.98275862068966	2.3972602739726	0.207250826641474	1.63591480314028	Pray_2012_note1_rep1
6A	Cluster_10181|Contig1|original@459	148.6	6A	196906352	NA	NA	NA	NA	NA	NA	Pray_2012_note1_rep1
4B	Cluster_10183|Contig2|original@187	143.3	4B	300992460	0.745433597605403	0.0561549150245932	2.1078431372549	2.28947368421053	0.090815273477812	0.127591036956738	Pray_2012_note1_rep1
4A	Cluster_10185|Contig1|original@330	3.3	NA	NA	0.504025974336165	0.23733151448448	2.19333333333333	2.13855421686747	0.0273895582329318	0.297547082165191	Pray_2012_note1_rep1
5A	Cluster_10187|Contig1|complementarySeq@502	252.5	5A	126666100	0.953244695128965	0.00183261332355683	2.16494845360825	2.16935483870968	0.00220319255071511	0.0207956029256564	Pray_2012_note1_rep1
4B	Cluster_10190|Contig2|complementarySeq@189	66.6	4A	140682114	NA	NA	NA	NA	NA	NA	Pray_2012_note1_rep1
4B	Cluster_10193|Contig1|likelySeq@630	76	4B	143250554	0.438484494905205	0.318781609662114	2.065	2.38333333333333	0.159166666666667	0.358045758959662	Pray_2012_note1_rep1
4B	Cluster_10196|Contig1|complementarySeq@709	125.9	NA	NA	NA	NA	NA	NA	NA	NA	Pray_2012_note1_rep1
4B	Cluster_10196|Contig2|complementarySeq@1250	125.9	NA	NA	NA	NA	NA	NA	NA	NA	Pray_2012_note1_rep1
4B	Cluster_10196|Contig2|likelySeq@222	125.9	NA	NA	NA	NA	NA	NA	NA	NA	Pray_2012_note1_rep1
7B	Cluster_10199|Contig1|original@242	75.2	7B	63634474	0.288045536873724	0.597476016120968	2.02112676056338	2.28977272727273	0.134322983354673	0.540538849568266	Pray_2012_note1_rep1
2B	Cluster_10204|Contig1|likelySeq@322	141.9	2B	210641546	0.991826023702785	5.59503156924599e-05	2.16935483870968	2.17171717171717	0.00118116650374711	0.00356450080166849	Pray_2012_note1_rep1
5A	Cluster_10206|Contig1|complementarySeq@168	224.1	5B	227089998	NA	NA	NA	NA	NA	NA	Pray_2012_note1_rep1
5A	Cluster_10206|Contig1|likelySeq@168	224.1	5B	227089998	NA	NA	NA	NA	NA	NA	Pray_2012_note1_rep1
5B	Cluster_10206|Contig2|complementarySeq@216	186.9	5B	227089998	0.740889008021698	0.0582516957925029	2.14516129032258	2.18947368421053	0.022156196943973	0.130246848450055	Pray_2012_note1_rep1
7A	Cluster_10207|Contig2|original@1726	140.8	7B	98581039	0.690662508024093	0.0843410683379521	2.18243243243243	2.16091954022989	0.0107564461012737	0.160734118628551	Pray_2012_note1_rep1
7A	Cluster_1021|Contig2|original@517	143	NA	NA	NA	NA	NA	NA	NA	NA	Pray_2012_note1_rep1
7A	Cluster_1021|Contig4|original@617	143	NA	NA	NA	NA	NA	NA	NA	NA	Pray_2012_note1_rep1
4A	Cluster_10212|Contig2|original@711	228.8	7A	1668806	NA	NA	NA	NA	NA	NA	Pray_2012_note1_rep1
3B	Cluster_10213|Contig2|original@724	77.7	3B	71245109	NA	NA	NA	NA	NA	NA	Pray_2012_note1_rep1
2B	Cluster_10214|Contig3|original@758	35	2B	4929450	0.231267552782963	0.757120856192857	2.28846153846154	2.03703703703704	0.125712250712251	0.635885295183582	Pray_2012_note1_rep1
6A	Cluster_10219|Contig2|original@290	88.8	6A	179137229	NA	NA	NA	NA	NA	NA	Pray_2012_note1_rep1
5A	Cluster_10226|Contig2|original@335	282.3	NA	NA	NA	NA	NA	NA	NA	NA	Pray_2012_note1_rep1
5A	Cluster_10226|Contig3|original@627	282.3	NA	NA	NA	NA	NA	NA	NA	NA	Pray_2012_note1_rep1
1A	Cluster_1023|Contig2|original@157	72.3	1B	136022802	NA	NA	NA	NA	NA	NA	Pray_2012_note1_rep1
1A	Cluster_1023|Contig2|original@244	76.1	1B	136022802	0.952467074311594	0.0018941507245122	2.14117647058824	2.20394736842105	0.0313854489164087	0.0211500284522826	Pray_2012_note1_rep1
6A	Cluster_10230|Contig1|likelySeq@1007	104.1	NA	NA	NA	NA	NA	NA	NA	NA	Pray_2012_note1_rep1
6A	Cluster_10230|Contig2|likelySeq@408	104.1	NA	NA	NA	NA	NA	NA	NA	NA	Pray_2012_note1_rep1
2B	Cluster_10231|Contig2|original@212	94.4	NA	NA	0.605717995194439	0.141808396658949	2.22972972972973	2.1046511627907	0.062539283469516	0.217729523748695	Pray_2012_note1_rep1
4B	Cluster_10232|Contig1|complementarySeq@189	143.8	5A	129780489	NA	NA	NA	NA	NA	NA	Pray_2012_note1_rep1
4B	Cluster_10233|Contig2|original@187	153.5	4B	306221174	NA	NA	NA	NA	NA	NA	Pray_2012_note1_rep1
4B	Cluster_10233|Contig2|original@479	153.5	4B	306221174	NA	NA	NA	NA	NA	NA	Pray_2012_note1_rep1
4B	Cluster_10233|Contig2|original@97	153.1	4B	306221174	0.498622057375172	0.243384248869347	2.06185567010309	2.31967213114754	0.128908230522224	0.302228513669311	Pray_2012_note1_rep1
1A	Cluster_10236|Contig1|original@110	46.8	1A	4186342	0.558817445054955	0.181796085717182	2.20967741935484	2.11764705882353	0.0460151802656545	0.252730044625063	Pray_2012_note1_rep1
1A	Cluster_10236|Contig2|original@91	46.8	1A	4186342	NA	NA	NA	NA	NA	NA	Pray_2012_note1_rep1
5B	Cluster_10239|Contig2|original@174	219.3	5B	252769039	0.261356767846711	0.66722960763478	2.03125	2.26288659793814	0.115818298969072	0.582766249343064	Pray_2012_note1_rep1
5B	Cluster_10245|Contig1|complementarySeq@1075	66.9	5B	21228665	0.745314124479278	0.0562094943728258	2.24074074074074	2.14285714285714	0.0489417989417991	0.127660648358794	Pray_2012_note1_rep1
4B	Cluster_10252|Contig1|original@1563	89.6	4B	70621486	0.275717266233852	0.628656597339068	2.02941176470588	2.36486486486486	0.167726550079491	0.559536036232685	Pray_2012_note1_rep1
4B	Cluster_10252|Contig3|original@453	89.6	4B	70621486	NA	NA	NA	NA	NA	NA	Pray_2012_note1_rep1
3B	Cluster_10256|Contig1|original@100	38.8	7B	107883573	0.39148219007263	0.389666516077706	2.04794520547945	2.25581395348837	0.10393437400446	0.407287990768535	Pray_2012_note1_rep1
6B	Cluster_10258|Contig1|likelySeq@2057	86.3	6A	50431206	0.434664449422704	0.324115820669212	2.25641025641026	2.09036144578313	0.083024405313562	0.361845878674851	Pray_2012_note1_rep1
4B	Cluster_10259|Contig1|complementarySeq@124	89.6	4B	188106367	NA	NA	NA	NA	NA	NA	Pray_2012_note1_rep1
7A	Cluster_10262|Contig1|original@427	140.1	NA	NA	0.736307325338489	0.0604087560351644	2.17763157894737	2.16470588235294	0.00646284829721377	0.132940878813997	Pray_2012_note1_rep1
2B	Cluster_10264|Contig1|original@542	182	2B	253661812	NA	NA	NA	NA	NA	NA	Pray_2012_note1_rep1
5B	Cluster_10265|Contig1|original@247	179.3	5B	222994482	0.781483837287572	0.0409977041653457	2.09677419354839	2.24226804123711	0.0727469238443632	0.107079999665789	Pray_2012_note1_rep1
5B	Cluster_10265|Contig2|original@417	179.3	5B	222994482	0.50377481835005	0.237610392241155	2.0952380952381	2.24226804123711	0.073514972999509	0.297763544906471	Pray_2012_note1_rep1
5A	Cluster_10265|Contig3|original@484	216.3	5B	222994482	NA	NA	NA	NA	NA	NA	Pray_2012_note1_rep1
1A	Cluster_1027|Contig1|complementarySeq@1709	127.7	NA	NA	NA	NA	NA	NA	NA	NA	Pray_2012_note1_rep1
1A	Cluster_1027|Contig1|likelySeq@1709	127.7	NA	NA	NA	NA	NA	NA	NA	NA	Pray_2012_note1_rep1
4B	Cluster_10274|Contig1|complementarySeq@263	98.3	4B	236506829	0.0402180472744749	2.18574242990393	2	2.40972222222222	0.204861111111111	1.39557901972903	Pray_2012_note1_rep1
5B	Cluster_10275|Contig1|likelySeq@132	55.3	5B	101843501	NA	NA	NA	NA	NA	NA	Pray_2012_note1_rep1
1B	Cluster_10277|Contig1|original@251	17.1	1A	2207556	NA	NA	NA	NA	NA	NA	Pray_2012_note1_rep1
6B	Cluster_10279|Contig2|original@91	3.9	NA	NA	0.170463500547363	0.989906374077545	1.99230769230769	2.27868852459016	0.143190416141236	0.768368597362424	Pray_2012_note1_rep1
5B	Cluster_10280|Contig1|complementarySeq@144	110.7	5B	187514045	NA	NA	NA	NA	NA	NA	Pray_2012_note1_rep1
5B	Cluster_10280|Contig1|likelySeq@144	110.7	5B	187514045	NA	NA	NA	NA	NA	NA	Pray_2012_note1_rep1
5A	Cluster_10280|Contig2|original@276	143.5	5A	89833786	0.818291409390306	0.0281281895445973	2.21666666666667	2.08333333333333	0.0666666666666667	0.0870920081224123	Pray_2012_note1_rep1
4B	Cluster_10281|Contig1|original@729	89.6	4B	103950509	NA	NA	NA	NA	NA	NA	Pray_2012_note1_rep1
4B	Cluster_10281|Contig2|original@304	89.6	NA	NA	NA	NA	NA	NA	NA	NA	Pray_2012_note1_rep1
4B	Cluster_10281|Contig3|original@2434	89.6	4B	103950509	NA	NA	NA	NA	NA	NA	Pray_2012_note1_rep1
4B	Cluster_10281|Contig4|original@1385	89.6	4B	134772571	NA	NA	NA	NA	NA	NA	Pray_2012_note1_rep1
4B	Cluster_10281|Contig5|original@1424	89.6	4B	134772571	NA	NA	NA	NA	NA	NA	Pray_2012_note1_rep1
6B	Cluster_10282|Contig1|original@524	171	6A	199626817	NA	NA	NA	NA	NA	NA	Pray_2012_note1_rep1
6A	Cluster_10282|Contig2|original@581	162.5	6A	200233598	0.635388617085537	0.119682316380356	2.1358024691358	2.22368421052632	0.0439408706952567	0.196960569775192	Pray_2012_note1_rep1
6B	Cluster_10282|Contig6|original@537	171.2	6B	195463682	NA	NA	NA	NA	NA	NA	Pray_2012_note1_rep1
6B	Cluster_10282|Contig8|original@481	171.2	6B	194950519	0.649851464715983	0.109721059761876	2.16111111111111	2.1830985915493	0.0109937402190925	0.187185897858521	Pray_2012_note1_rep1
4A	Cluster_10284|Contig1|complementarySeq@383	80.3	4A	153857133	NA	NA	NA	NA	NA	NA	Pray_2012_note1_rep1
4B	Cluster_10284|Contig1|likelySeq@562	89.2	4B	107240568	NA	NA	NA	NA	NA	NA	Pray_2012_note1_rep1
7A	Cluster_10287|Contig2|original@230	12.6	7A	4927033	0.99512618839577	1.98913226199677e-05	2.18235294117647	2.16	0.0111764705882351	0.00212184443102334	Pray_2012_note1_rep1
2A	Cluster_1029|Contig1|original@1276	10.1	2A	2682863	NA	NA	NA	NA	NA	NA	Pray_2012_note1_rep1
2A	Cluster_1029|Contig1|original@1343	9.8	2A	2682863	0.5653647392513	0.175821043954432	2.20422535211268	2.12068965517241	0.0417678484701312	0.247671281142072	Pray_2012_note1_rep1
2B	Cluster_1029|Contig2|original@1804	22	NA	NA	0.451711517287928	0.300846204471482	2.22289156626506	2.09090909090909	0.0659912376779848	0.345138836091636	Pray_2012_note1_rep1
2B	Cluster_1029|Contig2|original@944	22.3	NA	NA	NA	NA	NA	NA	NA	NA	Pray_2012_note1_rep1
2B	Cluster_1029|Contig3|original@1310	22	NA	NA	0.451711517287928	0.300846204471482	2.22289156626506	2.09090909090909	0.0659912376779848	0.345138836091636	Pray_2012_note1_rep1
2B	Cluster_1029|Contig3|original@1504	22.3	NA	NA	NA	NA	NA	NA	NA	NA	Pray_2012_note1_rep1
2A	Cluster_1029|Contig4|original@576	10.4	2A	2682863	NA	NA	NA	NA	NA	NA	Pray_2012_note1_rep1
5B	Cluster_10291|Contig1|likelySeq@1477	113.6	5B	189332112	0.775862112733414	0.0431918572347339	2.17460317460317	2.16145833333333	0.00657242063492047	0.110215455288193	Pray_2012_note1_rep1
4B	Cluster_10295|Contig2|likelySeq@629	56.5	NA	NA	0.614892911981712	0.134716699135348	2.11	2.30833333333333	0.0991666666666666	0.211200513143304	Pray_2012_note1_rep1
5B	Cluster_10296|Contig1|original@775	247.7	5B	262745657	NA	NA	NA	NA	NA	NA	Pray_2012_note1_rep1
5B	Cluster_10296|Contig5|original@768	248.3	5B	262745657	0.70733711080864	0.0750732623459399	2.12121212121212	2.26111111111111	0.069949494949495	0.150373555834406	Pray_2012_note1_rep1
4A	Cluster_10298|Contig1|complementarySeq@745	62.1	NA	NA	0.0444578714809999	2.0998563744388	1.99438202247191	2.37142857142857	0.188523274478331	1.35205133394888	Pray_2012_note1_rep1
2B	Cluster_103|Contig1|original@188	31.6	NA	NA	NA	NA	NA	NA	NA	NA	Pray_2012_note1_rep1
2B	Cluster_103|Contig3|original@930	31.6	2A	7473395	NA	NA	NA	NA	NA	NA	Pray_2012_note1_rep1
2B	Cluster_103|Contig5|original@221	31.6	NA	NA	NA	NA	NA	NA	NA	NA	Pray_2012_note1_rep1
2B	Cluster_103|Contig6|original@451	31.6	NA	NA	NA	NA	NA	NA	NA	NA	Pray_2012_note1_rep1
2B	Cluster_103|Contig7|original@1853	31.6	NA	NA	NA	NA	NA	NA	NA	NA	Pray_2012_note1_rep1
7A	Cluster_10300|Contig3|original@233	148	7A	80797129	0.247260862744593	0.707697370557065	2.21917808219178	2.10919540229885	0.0549913399464652	0.606844619745321	Pray_2012_note1_rep1
7A	Cluster_10300|Contig5|original@195	148.4	7B	165677215	0.410544004756352	0.359490976654018	2.21917808219178	2.10919540229885	0.0549913399464652	0.386640285563778	Pray_2012_note1_rep1
4A	Cluster_10301|Contig1|complementarySeq@141	59.3	4A	28978185	0.0439062206998978	2.11054148300041	2.00581395348837	2.36486486486486	0.179525455688246	1.35747394389807	Pray_2012_note1_rep1
4A	Cluster_10301|Contig1|complementarySeq@233	59.3	4A	28978185	NA	NA	NA	NA	NA	NA	Pray_2012_note1_rep1
4A	Cluster_10301|Contig1|likelySeq@141	59.3	4A	28978185	0.0439062206998978	2.11054148300041	2.00581395348837	2.36486486486486	0.179525455688246	1.35747394389807	Pray_2012_note1_rep1
6B	Cluster_10307|Contig1|original@247	55.2	6A	10962161	0.960783502183407	0.00128884841542458	2.20512820512821	2.17283950617284	0.016144349477683	0.0173744629034691	Pray_2012_note1_rep1
3B	Cluster_10318|Contig1|original@993	228.4	NA	NA	NA	NA	NA	NA	NA	NA	Pray_2012_note1_rep1
3B	Cluster_10318|Contig2|original@1630	228.4	NA	NA	NA	NA	NA	NA	NA	NA	Pray_2012_note1_rep1
3A	Cluster_10318|Contig4|original@1697	219.3	NA	NA	0.725233663755131	0.0658032281499498	2.15217391304348	2.13690476190476	0.00763457556935809	0.139522045111865	Pray_2012_note1_rep1
3B	Cluster_10318|Contig4|original@2014	228.4	NA	NA	NA	NA	NA	NA	NA	NA	Pray_2012_note1_rep1
3B	Cluster_10318|Contig5|original@980	228.4	NA	NA	NA	NA	NA	NA	NA	NA	Pray_2012_note1_rep1
3A	Cluster_1032|Contig1|original@247	80.5	3A	55311312	NA	NA	NA	NA	NA	NA	Pray_2012_note1_rep1
3A	Cluster_1032|Contig1|original@897	80.5	3A	55311312	0.0774491529580404	1.6300203831936	2.00746268656716	2.28804347826087	0.140290395846853	1.11098332764862	Pray_2012_note1_rep1
3B	Cluster_1032|Contig2|original@986	101.6	3B	217546672	0.945087304010485	0.00252894870053769	2.11904761904762	2.20408163265306	0.042517006802721	0.0245280709630257	Pray_2012_note1_rep1
3B	Cluster_1032|Contig3|original@1017	101.6	3B	217546672	0.945087304010485	0.00252894870053769	2.11904761904762	2.20408163265306	0.042517006802721	0.0245280709630257	Pray_2012_note1_rep1
3A	Cluster_1032|Contig4|original@268	80.5	3B	217546672	NA	NA	NA	NA	NA	NA	Pray_2012_note1_rep1
3B	Cluster_1032|Contig4|original@984	101.6	3B	217546672	0.945087304010485	0.00252894870053769	2.11904761904762	2.20408163265306	0.042517006802721	0.0245280709630257	Pray_2012_note1_rep1
1A	Cluster_10322|Contig1|complementarySeq@393	0.599999999999994	1A	65551	0.182009120652757	0.938991459953578	2.08536585365854	2.26271186440678	0.0886730053741216	0.739906848553848	Pray_2012_note1_rep1
2B	Cluster_1033|Contig2|original@1026	248.9	2B	329324612	0.186389511161794	0.920628430465323	2.08823529411765	2.27702702702703	0.09439586645469	0.7295785306769	Pray_2012_note1_rep1
2B	Cluster_1033|Contig3|original@798	248.9	2B	329324612	0.186389511161794	0.920628430465323	2.08823529411765	2.27702702702703	0.09439586645469	0.7295785306769	Pray_2012_note1_rep1
2B	Cluster_1033|Contig5|original@974	248.9	2B	329324612	0.225566436377455	0.775732711367235	2.08823529411765	2.27702702702703	0.09439586645469	0.646725521623448	Pray_2012_note1_rep1
7A	Cluster_10331|Contig1|complementarySeq@219	148	7A	83432569	0.247260862744593	0.707697370557065	2.21917808219178	2.10919540229885	0.0549913399464652	0.606844619745321	Pray_2012_note1_rep1
2A	Cluster_10333|Contig1|original@325	112.7	2A	109776407	0.49080144845232	0.252341282082289	2.10204081632653	2.27777777777778	0.0878684807256236	0.309094164254076	Pray_2012_note1_rep1
2B	Cluster_10333|Contig2|original@138	141.9	2B	199743600	NA	NA	NA	NA	NA	NA	Pray_2012_note1_rep1
6B	Cluster_10339|Contig1|likelySeq@255	95.4	6B	39324623	0.325074099756575	0.513131196075896	2.2625	2.08125	0.0906250000000002	0.488017631490931	Pray_2012_note1_rep1
2B	Cluster_10343|Contig4|original@967	217.5	2A	226972758	NA	NA	NA	NA	NA	NA	Pray_2012_note1_rep1
2A	Cluster_10343|Contig5|original@1751	200.8	2A	226972758	0.263225464314248	0.662064620461616	2.06521739130435	2.31159420289855	0.123188405797102	0.579672099570909	Pray_2012_note1_rep1
2A	Cluster_10343|Contig5|original@248	200.8	2A	226972758	NA	NA	NA	NA	NA	NA	Pray_2012_note1_rep1
5A	Cluster_10344|Contig2|original@422	75	NA	NA	NA	NA	NA	NA	NA	NA	Pray_2012_note1_rep1
7B	Cluster_10347|Contig1|likelySeq@268	86.3	7B	196441435	0.0230943123488652	2.66498255357052	1.92361111111111	2.375	0.225694444444444	1.63649496468132	Pray_2012_note1_rep1
7B	Cluster_10347|Contig1|likelySeq@551	87.2	7B	196441435	NA	NA	NA	NA	NA	NA	Pray_2012_note1_rep1
2A	Cluster_10348|Contig1|original@1849	41.4	2B	14152512	NA	NA	NA	NA	NA	NA	Pray_2012_note1_rep1
2B	Cluster_10348|Contig2|original@1557	65.4	NA	NA	0.292140308334146	0.587487110268225	2.28030303030303	2.06818181818182	0.106060606060606	0.534408516702051	Pray_2012_note1_rep1
1A	Cluster_10350|Contig1|likelySeq@1018	80.6	1A	199846834	NA	NA	NA	NA	NA	NA	Pray_2012_note1_rep1
1B	Cluster_10350|Contig2|likelySeq@108	95.8	1B	192776411	0.165746576544862	1.01184163398353	1.9672131147541	2.2979797979798	0.16538334161285	0.780555433077216	Pray_2012_note1_rep1
1B	Cluster_10352|Contig1|likelySeq@106	59.2	1A	156327133	0.638830577003968	0.117263992486176	2.04285714285714	2.25280898876404	0.104975922953451	0.194614304953267	Pray_2012_note1_rep1
6B	Cluster_10362|Contig1|original@180	139.5	NA	NA	0.063446031719756	1.79751541223015	2.06179775280899	2.30555555555556	0.121878901373283	1.19759553599807	Pray_2012_note1_rep1
2A	Cluster_10364|Contig1|likelySeq@1036	93.7	2A	132939171	0.79749541900112	0.0350832749191522	2.13186813186813	2.22463768115942	0.0463847746456443	0.0982718029519714	Pray_2012_note1_rep1
2A	Cluster_10364|Contig3|original@768	93.7	2A	132939171	0.301487102742659	0.565334105027009	2.09340659340659	2.27536231884058	0.090977862716993	0.520731261724492	Pray_2012_note1_rep1
3B	Cluster_10365|Contig1|likelySeq@271	147.6	3A	146321658	0.690369614186367	0.0845094176554659	2.11290322580645	2.21649484536082	0.0517958097771867	0.160918331837454	Pray_2012_note1_rep1
5A	Cluster_10366|Contig1|original@225	229.8	5A	115220642	0.361860507544832	0.440919763196451	2.08823529411765	2.25675675675676	0.0842607313195547	0.441458812004396	Pray_2012_note1_rep1
5B	Cluster_10366|Contig2|original@331	189.7	5B	231630057	NA	NA	NA	NA	NA	NA	Pray_2012_note1_rep1
1B	Cluster_10369|Contig2|complementarySeq@86	70.4	1B	195092353	NA	NA	NA	NA	NA	NA	Pray_2012_note1_rep1
1B	Cluster_10369|Contig2|likelySeq@86	70.4	1B	195092353	NA	NA	NA	NA	NA	NA	Pray_2012_note1_rep1
1B	Cluster_1037|Contig1|likelySeq@367	97.1	1B	166645244	0.213836238670159	0.815835898832993	1.98387096774194	2.29081632653061	0.153472679394338	0.66991869332354	Pray_2012_note1_rep1
7A	Cluster_10374|Contig3|original@137	7.7	NA	NA	0.705088826027954	0.0762869353032787	2.2037037037037	2.13461538461538	0.0345441595441596	0.151756167797575	Pray_2012_note1_rep1
2A	Cluster_10376|Contig2|likelySeq@1248	134.3	NA	NA	0.330918035502898	0.500953250877107	2.08602150537634	2.3030303030303	0.10850439882698	0.480279562529068	Pray_2012_note1_rep1
2A	Cluster_10376|Contig3|complementarySeq@209	134.3	2A	95809345	0.330918035502898	0.500953250877107	2.08602150537634	2.3030303030303	0.10850439882698	0.480279562529068	Pray_2012_note1_rep1
2A	Cluster_10376|Contig3|complementarySeq@57	134.3	2A	95809345	NA	NA	NA	NA	NA	NA	Pray_2012_note1_rep1
2A	Cluster_10376|Contig3|likelySeq@57	134.3	NA	NA	0.375004262859984	0.417483813187773	2.08602150537634	2.3030303030303	0.10850439882698	0.425963795402826	Pray_2012_note1_rep1
1B	Cluster_10382|Contig1|likelySeq@184	159.2	1B	271446803	0.271582321554979	0.639504926562934	2.00757575757576	2.32967032967033	0.161047286047286	0.566098503541025	Pray_2012_note1_rep1
2B	Cluster_10383|Contig2|complementarySeq@92	233.1	2B	322152139	NA	NA	NA	NA	NA	NA	Pray_2012_note1_rep1
2B	Cluster_10383|Contig2|likelySeq@93	233.1	2B	322152139	NA	NA	NA	NA	NA	NA	Pray_2012_note1_rep1
5A	Cluster_10385|Contig1|original@818	280	4B	300270919	0.550031901924925	0.190024981236717	2.20707070707071	2.10833333333333	0.0493686868686869	0.259612120636378	Pray_2012_note1_rep1
3B	Cluster_10387|Contig1|original@1861	83.7	3B	105983034	0.312268256727353	0.540843072879419	2.05147058823529	2.26086956521739	0.104699488491049	0.505472161235125	Pray_2012_note1_rep1
3A	Cluster_10387|Contig2|complementarySeq@1753	70.5	3A	24166304	NA	NA	NA	NA	NA	NA	Pray_2012_note1_rep1
3A	Cluster_10387|Contig2|likelySeq@109	70.5	3B	105983034	NA	NA	NA	NA	NA	NA	Pray_2012_note1_rep1
1A	Cluster_10392|Contig1|original@552	175.4	1A	237282551	0.767182707861235	0.0467010983430431	2.12096774193548	2.16666666666667	0.0228494623655913	0.115101194634422	Pray_2012_note1_rep1
7A	Cluster_10393|Contig2|complementarySeq@301	197.2	7B	218715768	0.312921498672912	0.539394082859122	2.2625	2.06410256410256	0.0991987179487179	0.504564598457276	Pray_2012_note1_rep1
6B	Cluster_10394|Contig2|likelySeq@326	103.3	6A	157203448	0.267231091536628	0.651143059507924	2.2752808988764	2.04166666666667	0.116807116104869	0.573113014395404	Pray_2012_note1_rep1
6B	Cluster_104|Contig1|likelySeq@1492	111.7	NA	NA	0.875403058918465	0.0131045423128995	2.21022727272727	2.125	0.0426136363636365	0.0577919401662578	Pray_2012_note1_rep1
7B	Cluster_1040|Contig1|original@394	156.3	NA	NA	0.981638830816531	0.000282355841892646	2.18023255813953	2.15972222222222	0.0102551679586562	0.0080482704972329	Pray_2012_note1_rep1
7A	Cluster_1040|Contig2|original@1474	220.6	7A	163718523	0.173291635779197	0.977080664516105	2.29054054054054	2.07317073170732	0.108684904416612	0.761222398755236	Pray_2012_note1_rep1
7A	Cluster_1040|Contig2|original@1496	221.9	7A	163718523	NA	NA	NA	NA	NA	NA	Pray_2012_note1_rep1
7B	Cluster_1040|Contig3|original@1422	156.3	NA	NA	0.970837408519904	0.000712463997921812	2.18023255813953	2.15972222222222	0.0102551679586562	0.0128534976874833	Pray_2012_note1_rep1
7B	Cluster_1040|Contig3|original@514	156.3	NA	NA	NA	NA	NA	NA	NA	NA	Pray_2012_note1_rep1
1B	Cluster_10400|Contig1|complementarySeq@760	137	NA	NA	0.288585602285124	0.596148378189926	2.0472972972973	2.28571428571429	0.119208494208494	0.539725339923395	Pray_2012_note1_rep1
3B	Cluster_10401|Contig1|original@140	76.9	3A	12643924	NA	NA	NA	NA	NA	NA	Pray_2012_note1_rep1
5B	Cluster_10405|Contig1|complementarySeq@916	108.3	5B	183326445	0.560488833158244	0.180258135413935	2.21538461538462	2.14210526315789	0.0366396761133603	0.251433035604362	Pray_2012_note1_rep1
4B	Cluster_10408|Contig2|original@2052	89.6	4B	207768845	0.253624022593095	0.689091690690376	2.02941176470588	2.36486486486486	0.167726550079491	0.59580961362343	Pray_2012_note1_rep1
4B	Cluster_10408|Contig3|original@322	89.6	4B	207768845	0.102683868888204	1.39641909719321	2.02941176470588	2.36486486486486	0.167726550079491	0.988497776491208	Pray_2012_note1_rep1
4A	Cluster_10411|Contig2|original@201	24.2	NA	NA	NA	NA	NA	NA	NA	NA	Pray_2012_note1_rep1
4B	Cluster_10411|Contig3|likelySeq@245	127.8	NA	NA	0.083741253996653	1.56490638642427	2.01578947368421	2.4	0.192105263157895	1.07706053998468	Pray_2012_note1_rep1
7A	Cluster_10415|Contig1|original@85	138.3	NA	NA	0.877997382659832	0.0125603234582147	2.16666666666667	2.17441860465116	0.00387596899224807	0.0565067787386429	Pray_2012_note1_rep1
1A	Cluster_10416|Contig1|original@242	114.7	1A	223939594	NA	NA	NA	NA	NA	NA	Pray_2012_note1_rep1
1A	Cluster_10416|Contig1|original@369	114.7	1A	223939594	0.55822154859873	0.182346519319171	2.12345679012346	2.19736842105263	0.0369558154645873	0.253193402786674	Pray_2012_note1_rep1
1B	Cluster_10416|Contig2|original@1239	137.7	1B	246277055	NA	NA	NA	NA	NA	NA	Pray_2012_note1_rep1
1B	Cluster_10416|Contig3|original@1188	137.7	1B	246277055	NA	NA	NA	NA	NA	NA	Pray_2012_note1_rep1
1A	Cluster_10416|Contig4|original@394	114.7	1A	223939594	0.55822154859873	0.182346519319171	2.12345679012346	2.19736842105263	0.0369558154645873	0.253193402786674	Pray_2012_note1_rep1
2A	Cluster_10418|Contig2|original@198	96.8	2A	135646407	0.921188377141044	0.00521784049414954	2.14736842105263	2.20454545454545	0.0285885167464115	0.0356515502728874	Pray_2012_note1_rep1
4A	Cluster_10420|Contig2|complementarySeq@310	77.2	4B	65809885	0.459548700377557	0.290597439879696	2.08888888888889	2.27857142857143	0.0948412698412697	0.337668457760993	Pray_2012_note1_rep1
1A	Cluster_10421|Contig1|complementarySeq@1450	180.5	1A	242108281	0.948990800928224	0.00218172010086125	2.171875	2.19148936170213	0.0098071808510638	0.0227379973993399	Pray_2012_note1_rep1
1A	Cluster_10421|Contig1|likelySeq@1700	180.5	1A	242108281	NA	NA	NA	NA	NA	NA	Pray_2012_note1_rep1
1A	Cluster_10421|Contig2|original@392	180.5	1A	242108281	NA	NA	NA	NA	NA	NA	Pray_2012_note1_rep1
2A	Cluster_10425|Contig1|complementarySeq@1049	93.7	2A	69730486	0.751263951464608	0.0535268522707267	2.13186813186813	2.22463768115942	0.0463847746456443	0.124207449780774	Pray_2012_note1_rep1
2A	Cluster_10425|Contig1|likelySeq@1049	93.7	2A	69730486	0.275922623800402	0.628123083018737	2.09340659340659	2.27536231884058	0.090977862716993	0.559212688832684	Pray_2012_note1_rep1
2A	Cluster_10425|Contig1|likelySeq@165	94.5	2A	69730486	NA	NA	NA	NA	NA	NA	Pray_2012_note1_rep1
2B	Cluster_1043|Contig2|complementarySeq@1659	37.3	2B	5674142	NA	NA	NA	NA	NA	NA	Pray_2012_note1_rep1
6A	Cluster_10431|Contig1|original@464	0.299999999999983	NA	NA	NA	NA	NA	NA	NA	NA	Pray_2012_note1_rep1
5B	Cluster_10431|Contig3|original@1208	80	5B	170585428	NA	NA	NA	NA	NA	NA	Pray_2012_note1_rep1
6A	Cluster_10431|Contig4|original@565	0	NA	NA	NA	NA	NA	NA	NA	NA	Pray_2012_note1_rep1
6B	Cluster_10431|Contig5|original@664	3.4	6B	2416873	NA	NA	NA	NA	NA	NA	Pray_2012_note1_rep1
3B	Cluster_10437|Contig1|likelySeq@1275	146.7	NA	NA	NA	NA	NA	NA	NA	NA	Pray_2012_note1_rep1
3B	Cluster_10437|Contig2|likelySeq@1437	147.2	NA	NA	0.690369614186367	0.0845094176554659	2.11290322580645	2.21649484536082	0.0517958097771867	0.160918331837454	Pray_2012_note1_rep1
4B	Cluster_1044|Contig1|original@948	158.8	NA	NA	NA	NA	NA	NA	NA	NA	Pray_2012_note1_rep1
5A	Cluster_1044|Contig2|original@2555	294	NA	NA	NA	NA	NA	NA	NA	NA	Pray_2012_note1_rep1
5A	Cluster_1044|Contig3|original@515	290.5	NA	NA	NA	NA	NA	NA	NA	NA	Pray_2012_note1_rep1
5A	Cluster_1044|Contig5|original@224	294	5A	138557778	0.0377829283998427	2.23939188043772	2.01923076923077	2.33974358974359	0.16025641025641	1.42270438472531	Pray_2012_note1_rep1
2A	Cluster_10444|Contig1|complementarySeq@310	158.8	2A	105181792	0.298608635499372	0.572062625863528	2.07222222222222	2.29285714285714	0.11031746031746	0.524897637014554	Pray_2012_note1_rep1
2A	Cluster_10444|Contig1|likelySeq@93	158.8	2A	105181792	NA	NA	NA	NA	NA	NA	Pray_2012_note1_rep1
2B	Cluster_10444|Contig2|complementarySeq@233	182.3	2B	255153386	NA	NA	NA	NA	NA	NA	Pray_2012_note1_rep1
2B	Cluster_10444|Contig2|likelySeq@233	182.3	2B	255153386	NA	NA	NA	NA	NA	NA	Pray_2012_note1_rep1
3B	Cluster_10445|Contig1|complementarySeq@240	178.2	3B	650758167	0.789632092380282	0.0379263021034706	2.18421052631579	2.17682926829268	0.00369062901155326	0.102575209299365	Pray_2012_note1_rep1
3B	Cluster_10445|Contig1|likelySeq@655	178.2	3B	650758167	NA	NA	NA	NA	NA	NA	Pray_2012_note1_rep1
3B	Cluster_10445|Contig2|original@775	178.2	3B	650758167	NA	NA	NA	NA	NA	NA	Pray_2012_note1_rep1
2A	Cluster_10447|Contig1|complementarySeq@804	107.5	2A	151819034	0.740711556306095	0.0583344313339957	2.12105263157895	2.23076923076923	0.0548582995951417	0.130350879594636	Pray_2012_note1_rep1
2B	Cluster_10448|Contig1|complementarySeq@415	255.7	NA	NA	0.534069587787259	0.205615436272152	2.125	2.22222222222222	0.0486111111111112	0.272402151917073	Pray_2012_note1_rep1
2B	Cluster_10448|Contig3|original@510	255.7	NA	NA	0.437016382141135	0.320823290966824	2.10240963855422	2.22222222222222	0.0599062918340028	0.35950228261735	Pray_2012_note1_rep1
2A	Cluster_1045|Contig1|original@865	111.2	NA	NA	NA	NA	NA	NA	NA	NA	Pray_2012_note1_rep1
4B	Cluster_10450|Contig1|complementarySeq@1584	89.6	4B	103162593	NA	NA	NA	NA	NA	NA	Pray_2012_note1_rep1
5A	Cluster_10452|Contig2|original@517	72.6	NA	NA	0.506477786362664	0.234621425413285	2.22435897435897	2.1	0.0621794871794872	0.295439597631785	Pray_2012_note1_rep1
1B	Cluster_10456|Contig1|original@317	88.6	1B	192290935	0.0564516949594137	1.89634821284199	1.95070422535211	2.375	0.212147887323944	1.24832301387242	Pray_2012_note1_rep1
5A	Cluster_10458|Contig1|likelySeq@1302	74.8	NA	NA	0.566504108212883	0.174794769409116	2.22435897435897	2.1	0.0621794871794872	0.246796936343009	Pray_2012_note1_rep1
5A	Cluster_10458|Contig2|likelySeq@1383	74.8	NA	NA	NA	NA	NA	NA	NA	NA	Pray_2012_note1_rep1
5B	Cluster_1046|Contig3|original@718	276.9	NA	NA	NA	NA	NA	NA	NA	NA	Pray_2012_note1_rep1
7A	Cluster_10461|Contig1|likelySeq@159	117.2	7B	35037995	0.0190706382178736	2.8314908132778	1.99382716049383	2.36075949367089	0.18346616658853	1.71963477261405	Pray_2012_note1_rep1
2A	Cluster_10462|Contig1|complementarySeq@2170	162.6	NA	NA	0.739321306498273	0.0589848769794958	2.10869565217391	2.25	0.0706521739130435	0.131166777690901	Pray_2012_note1_rep1
5B	Cluster_10467|Contig1|original@1549	241.7	5B	260256045	NA	NA	NA	NA	NA	NA	Pray_2012_note1_rep1
4A	Cluster_10467|Contig2|original@542	160.1	4A	182936241	NA	NA	NA	NA	NA	NA	Pray_2012_note1_rep1
5A	Cluster_10468|Contig2|likelySeq@787	91.2	NA	NA	NA	NA	NA	NA	NA	NA	Pray_2012_note1_rep1
5A	Cluster_10468|Contig3|original@841	91.2	NA	NA	NA	NA	NA	NA	NA	NA	Pray_2012_note1_rep1
3B	Cluster_10471|Contig1|likelySeq@272	147.2	3B	573439707	NA	NA	NA	NA	NA	NA	Pray_2012_note1_rep1
7B	Cluster_10473|Contig1|likelySeq@752	78.5	7B	62641561	NA	NA	NA	NA	NA	NA	Pray_2012_note1_rep1
7B	Cluster_10473|Contig1|likelySeq@956	78.5	7B	62641561	NA	NA	NA	NA	NA	NA	Pray_2012_note1_rep1
6B	Cluster_10474|Contig1|original@248	131.7	NA	NA	0.629331053555526	0.124011869683318	2.1551724137931	2.18918918918919	0.0170083876980427	0.201120838004511	Pray_2012_note1_rep1
6B	Cluster_10474|Contig2|original@1550	131.7	NA	NA	0.629331053555526	0.124011869683318	2.1551724137931	2.18918918918919	0.0170083876980427	0.201120838004511	Pray_2012_note1_rep1
2B	Cluster_10477|Contig1|complementarySeq@870	37.3	2B	5661529	NA	NA	NA	NA	NA	NA	Pray_2012_note1_rep1
2B	Cluster_10477|Contig2|complementarySeq@235	37.3	2B	5661529	NA	NA	NA	NA	NA	NA	Pray_2012_note1_rep1
2B	Cluster_10477|Contig2|complementarySeq@98	37.3	2B	5661529	0.0943927332165246	1.46569906636703	2.34722222222222	2	0.173611111111111	1.02506143838668	Pray_2012_note1_rep1
2B	Cluster_10477|Contig2|likelySeq@1133	37.3	2B	5661529	NA	NA	NA	NA	NA	NA	Pray_2012_note1_rep1
1A	Cluster_10482|Contig1|original@365	84.4	NA	NA	0.528398230042392	0.211359692188259	2.09259259259259	2.25316455696203	0.0802859821847164	0.277038645796552	Pray_2012_note1_rep1
1B	Cluster_10482|Contig2|original@152	100.1	1B	200790279	NA	NA	NA	NA	NA	NA	Pray_2012_note1_rep1
1B	Cluster_10482|Contig3|original@302	100.1	1B	200790279	NA	NA	NA	NA	NA	NA	Pray_2012_note1_rep1
5A	Cluster_10485|Contig5|original@1378	161.5	5A	91906169	NA	NA	NA	NA	NA	NA	Pray_2012_note1_rep1
5A	Cluster_10485|Contig6|original@1126	162	5A	91906169	NA	NA	NA	NA	NA	NA	Pray_2012_note1_rep1
1B	Cluster_10488|Contig3|original@1348	42.9	1A	15575524	0.153044293355524	1.07458230679969	2.22463768115942	2.10227272727273	0.0611824769433467	0.815182859535524	Pray_2012_note1_rep1
1B	Cluster_10488|Contig3|original@716	42.9	1A	15575524	NA	NA	NA	NA	NA	NA	Pray_2012_note1_rep1
1A	Cluster_10488|Contig4|original@514	57.3	1A	15575524	NA	NA	NA	NA	NA	NA	Pray_2012_note1_rep1
5B	Cluster_10489|Contig1|original@876	132	5B	198392247	0.47908594732244	0.266209426933836	2.24576271186441	2.12745098039216	0.0591558657361249	0.319586567797306	Pray_2012_note1_rep1
2B	Cluster_1049|Contig2|complementarySeq@418	144.9	2B	203578902	NA	NA	NA	NA	NA	NA	Pray_2012_note1_rep1
2A	Cluster_1049|Contig2|likelySeq@1097	112.4	2A	147967981	0.49080144845232	0.252341282082289	2.10204081632653	2.27777777777778	0.0878684807256236	0.309094164254076	Pray_2012_note1_rep1
6A	Cluster_10490|Contig2|original@496	96.4	NA	NA	NA	NA	NA	NA	NA	NA	Pray_2012_note1_rep1
6A	Cluster_10490|Contig2|original@833	96.4	NA	NA	0.610425595610519	0.138141165587991	2.14880952380952	2.2	0.0255952380952382	0.214367264372714	Pray_2012_note1_rep1
2A	Cluster_10492|Contig1|complementarySeq@948	230.4	2B	329095283	0.217346520174383	0.803568966709197	2.04639175257732	2.35714285714286	0.155375552282769	0.662847308687599	Pray_2012_note1_rep1
2B	Cluster_10492|Contig1|likelySeq@784	242.9	2B	329095283	NA	NA	NA	NA	NA	NA	Pray_2012_note1_rep1
2A	Cluster_10492|Contig2|complementarySeq@965	230.4	2A	243653606	0.154308615495793	1.06808099766997	2.03645833333333	2.36923076923077	0.166386217948718	0.811609825344331	Pray_2012_note1_rep1
2B	Cluster_10492|Contig2|likelySeq@936	242	2A	243653606	0.415887568594211	0.351393465261248	2.11046511627907	2.24657534246575	0.0680551130933418	0.381024061052776	Pray_2012_note1_rep1
2B	Cluster_10492|Contig2|likelySeq@987	242.9	2A	243653606	NA	NA	NA	NA	NA	NA	Pray_2012_note1_rep1
1B	Cluster_10494|Contig2|complementarySeq@525	96.6	NA	NA	0.191246424108399	0.900836292471651	1.96610169491525	2.29207920792079	0.162988756502769	0.718406676459358	Pray_2012_note1_rep1
6A	Cluster_105|Contig1|complementarySeq@1085	116.1	5B	258510715	NA	NA	NA	NA	NA	NA	Pray_2012_note1_rep1
6A	Cluster_105|Contig1|likelySeq@901	116.5	3B	184658751	NA	NA	NA	NA	NA	NA	Pray_2012_note1_rep1
6B	Cluster_105|Contig2|original@382	132.4	3A	118105465	0.571041203304253	0.170747286909684	2.14835164835165	2.2	0.025824175824176	0.243332554237381	Pray_2012_note1_rep1
4B	Cluster_10500|Contig1|original@757	86.9	NA	NA	NA	NA	NA	NA	NA	NA	Pray_2012_note1_rep1
4B	Cluster_10500|Contig3|original@1384	86.6	NA	NA	NA	NA	NA	NA	NA	NA	Pray_2012_note1_rep1
6B	Cluster_10501|Contig1|original@293	84.1	6B	60262406	NA	NA	NA	NA	NA	NA	Pray_2012_note1_rep1
6B	Cluster_10501|Contig1|original@358	84.1	6B	60262406	0.215971645995343	0.808345706872076	2.29220779220779	2.05952380952381	0.116341991341991	0.665603261793757	Pray_2012_note1_rep1
5A	Cluster_10509|Contig1|complementarySeq@163	72	NA	NA	0.533699651524126	0.205986793480731	2.22151898734177	2.10126582278481	0.0601265822784809	0.272703080766206	Pray_2012_note1_rep1
5A	Cluster_10509|Contig1|likelySeq@163	72	5B	169956689	0.499864333972215	0.241983054794617	2.22435897435897	2.1	0.0621794871794872	0.301147849667986	Pray_2012_note1_rep1
3B	Cluster_10510|Contig1|original@440	178.2	3B	622843613	0.760179226201728	0.0496415069034482	2.18421052631579	2.17682926829268	0.00369062901155326	0.119084002753476	Pray_2012_note1_rep1
3A	Cluster_10510|Contig2|original@320	162.2	3A	163702770	NA	NA	NA	NA	NA	NA	Pray_2012_note1_rep1
3B	Cluster_10510|Contig3|original@1320	178.2	3B	622843613	NA	NA	NA	NA	NA	NA	Pray_2012_note1_rep1
3A	Cluster_10510|Contig4|original@2837	162.4	3A	163702770	NA	NA	NA	NA	NA	NA	Pray_2012_note1_rep1
3A	Cluster_10510|Contig5|original@1993	162.2	3A	163702770	NA	NA	NA	NA	NA	NA	Pray_2012_note1_rep1
3B	Cluster_10510|Contig5|original@433	178.2	3A	163702770	0.584417018600783	0.159173526371534	2.18421052631579	2.16265060240964	0.0107799619530755	0.233277145617973	Pray_2012_note1_rep1
3A	Cluster_10511|Contig1|likelySeq@109	169.5	NA	NA	0.306962361133121	0.552758585413418	2.05405405405405	2.27011494252874	0.108030444237341	0.512914873233959	Pray_2012_note1_rep1
5A	Cluster_10513|Contig1|complementarySeq@680	262.8	5B	253460416	NA	NA	NA	NA	NA	NA	Pray_2012_note1_rep1
6B	Cluster_10520|Contig1|complementarySeq@281	119.5	NA	NA	0.882152351995865	0.0117133015479208	2.20114942528736	2.14383561643836	0.0286569044245002	0.0544564036241677	Pray_2012_note1_rep1
6A	Cluster_10520|Contig2|complementarySeq@1568	103.1	NA	NA	0.967662562435251	0.000876123840515441	2.18539325842697	2.15492957746479	0.0152318404810889	0.0142760608950533	Pray_2012_note1_rep1
6B	Cluster_10522|Contig3|complementarySeq@431	86.3	6B	107596929	0.434664449422704	0.324115820669212	2.25641025641026	2.09036144578313	0.083024405313562	0.361845878674851	Pray_2012_note1_rep1
2A	Cluster_10523|Contig1|likelySeq@535	112.4	2A	74590178	0.49080144845232	0.252341282082289	2.10204081632653	2.27777777777778	0.0878684807256236	0.309094164254076	Pray_2012_note1_rep1
4A	Cluster_10525|Contig5|original@384	228.4	NA	NA	NA	NA	NA	NA	NA	NA	Pray_2012_note1_rep1
7B	Cluster_10526|Contig1|original@478	78.5	NA	NA	0.0257875724356854	2.56925730928964	1.93918918918919	2.37209302325581	0.216451917033312	1.58858953911092	Pray_2012_note1_rep1
7B	Cluster_10526|Contig1|original@495	78.5	NA	NA	NA	NA	NA	NA	NA	NA	Pray_2012_note1_rep1
5B	Cluster_10529|Contig5|original@91	235	5B	256874681	NA	NA	NA	NA	NA	NA	Pray_2012_note1_rep1
4B	Cluster_10534|Contig1|complementarySeq@390	96.2	4A	134090126	NA	NA	NA	NA	NA	NA	Pray_2012_note1_rep1
4A	Cluster_10534|Contig1|likelySeq@423	77.2	4A	134090126	0.496462221552546	0.245834382648924	2.08888888888889	2.27857142857143	0.0948412698412697	0.304113793685206	Pray_2012_note1_rep1
3A	Cluster_10535|Contig1|original@978	103.4	3B	572750539	NA	NA	NA	NA	NA	NA	Pray_2012_note1_rep1
3B	Cluster_10535|Contig3|original@651	133.2	3B	572750539	NA	NA	NA	NA	NA	NA	Pray_2012_note1_rep1
3B	Cluster_10535|Contig4|original@2785	133.2	3B	572750539	0.86973262070916	0.014335251376823	2.17241379310345	2.16336633663366	0.00452372823489244	0.0606142407126198	Pray_2012_note1_rep1
7A	Cluster_10536|Contig2|original@424	176.5	7A	141836178	0.547052304546455	0.192871784354952	2.20238095238095	2.11184210526316	0.0452694235588973	0.261971148090824	Pray_2012_note1_rep1
2A	Cluster_10538|Contig2|original@272	86.7	2A	188564801	0.172377979428258	0.981198092500163	2.0609756097561	2.2972972972973	0.1181608437706	0.763518214286324	Pray_2012_note1_rep1
2A	Cluster_10540|Contig12|original@2635	112.7	NA	NA	0.49080144845232	0.252341282082289	2.10204081632653	2.27777777777778	0.0878684807256236	0.309094164254076	Pray_2012_note1_rep1
4B	Cluster_10546|Contig1|complementarySeq@2089	148.7	4B	306472491	NA	NA	NA	NA	NA	NA	Pray_2012_note1_rep1
1B	Cluster_10549|Contig1|original@75	66.6	1B	31149205	0.23256166935191	0.752971861791891	1.98717948717949	2.32716049382716	0.169990503323837	0.633461863815368	Pray_2012_note1_rep1
1B	Cluster_10549|Contig2|original@1150	66.8	1A	36357096	NA	NA	NA	NA	NA	NA	Pray_2012_note1_rep1
5A	Cluster_10555|Contig1|likelySeq@152	122.5	NA	NA	NA	NA	NA	NA	NA	NA	Pray_2012_note1_rep1
7B	Cluster_10556|Contig3|original@779	114	7B	209281417	NA	NA	NA	NA	NA	NA	Pray_2012_note1_rep1
2A	Cluster_1056|Contig3|likelySeq@1601	7	2A	2185152	0.991044502984815	6.71611566797262e-05	2.14666666666667	2.15432098765432	0.00382716049382714	0.00390684302554514	Pray_2012_note1_rep1
2A	Cluster_1056|Contig3|likelySeq@860	8	2A	2185152	NA	NA	NA	NA	NA	NA	Pray_2012_note1_rep1
3B	Cluster_10565|Contig2|original@3143	93.3	3B	163642331	0.587582869771947	0.156511033118463	2.08333333333333	2.25531914893617	0.0859929078014183	0.230930873998121	Pray_2012_note1_rep1
2B	Cluster_10571|Contig1|original@389	274.5	2A	246584884	NA	NA	NA	NA	NA	NA	Pray_2012_note1_rep1
2B	Cluster_10571|Contig3|original@93	274.2	2B	341167077	0.035355214323506	2.29653612044552	2.05294117647059	2.33561643835616	0.141337630942788	1.45154652571645	Pray_2012_note1_rep1
2B	Cluster_10571|Contig4|original@677	274.2	2B	341167077	0.0235741323245517	2.64712403815126	2.05294117647059	2.33561643835616	0.141337630942788	1.62756428304849	Pray_2012_note1_rep1
3B	Cluster_10573|Contig2|original@1419	164.1	3B	634729042	0.796972352707657	0.0352687279894553	2.13636363636364	2.1968085106383	0.0302224371373307	0.0985567441933062	Pray_2012_note1_rep1
1B	Cluster_10576|Contig1|likelySeq@870	57	1B	68978842	NA	NA	NA	NA	NA	NA	Pray_2012_note1_rep1
7A	Cluster_10577|Contig2|original@930	97.9	7A	27167370	0.295469772341856	0.579494274125279	2.0989010989011	2.2536231884058	0.077361044752349	0.529486942453171	Pray_2012_note1_rep1
5B	Cluster_10590|Contig1|complementarySeq@1445	167.2	5B	211763419	0.826440261404912	0.0256227320635755	2.16129032258065	2.18556701030928	0.0121383438643166	0.0827885335987125	Pray_2012_note1_rep1
3A	Cluster_10591|Contig1|original@601	218.6	3B	738268072	0.695454507029024	0.0816141866817359	2.19014084507042	2.15909090909091	0.0155249679897567	0.157731274000413	Pray_2012_note1_rep1
3A	Cluster_10591|Contig3|original@1309	218.6	3B	738268072	NA	NA	NA	NA	NA	NA	Pray_2012_note1_rep1
4A	Cluster_10606|Contig1|complementarySeq@1789	77.2	4A	79425014	0.459548700377557	0.290597439879696	2.08888888888889	2.27857142857143	0.0948412698412697	0.337668457760993	Pray_2012_note1_rep1
7A	Cluster_1062|Contig21|original@559	140.8	7B	153871189	0.690662508024093	0.0843410683379521	2.18243243243243	2.16091954022989	0.0107564461012737	0.160734118628551	Pray_2012_note1_rep1
2B	Cluster_1062|Contig7|original@3408	98.7	NA	NA	NA	NA	NA	NA	NA	NA	Pray_2012_note1_rep1
2A	Cluster_10621|Contig1|complementarySeq@2163	121.9	2B	119613520	NA	NA	NA	NA	NA	NA	Pray_2012_note1_rep1
2B	Cluster_10621|Contig1|likelySeq@1878	148.8	2B	119613520	0.552905834534871	0.187306164411727	2.23584905660377	2.1875	0.0241745283018868	0.257348827147664	Pray_2012_note1_rep1
2A	Cluster_10630|Contig2|original@127	163.3	2B	260603337	NA	NA	NA	NA	NA	NA	Pray_2012_note1_rep1
3B	Cluster_1064|Contig1|original@1887	117	NA	NA	NA	NA	NA	NA	NA	NA	Pray_2012_note1_rep1
3B	Cluster_1064|Contig1|original@4375	116.6	NA	NA	0.930462177332813	0.00405923386457689	2.12295081967213	2.19191919191919	0.0344841861235305	0.0313012759555701	Pray_2012_note1_rep1
3B	Cluster_1064|Contig2|original@2902	117	3A	97018499	NA	NA	NA	NA	NA	NA	Pray_2012_note1_rep1
3B	Cluster_1064|Contig4|original@5239	117	3A	97018499	0.935941719205762	0.00344340828262781	2.12295081967213	2.19191919191919	0.0344841861235305	0.0287511937996905	Pray_2012_note1_rep1
3B	Cluster_1064|Contig4|original@967	117	3A	97018499	NA	NA	NA	NA	NA	NA	Pray_2012_note1_rep1
4A	Cluster_10640|Contig1|original@449	229.4	4A	213431859	NA	NA	NA	NA	NA	NA	Pray_2012_note1_rep1
7A	Cluster_10640|Contig2|original@531	10.5	7A	2146358	NA	NA	NA	NA	NA	NA	Pray_2012_note1_rep1
3A	Cluster_10644|Contig1|likelySeq@712	118	NA	NA	0.383665207082238	0.40265376171997	2.08108108108108	2.25	0.0844594594594594	0.416047583281015	Pray_2012_note1_rep1
2A	Cluster_1066|Contig3|original@2131	200.1	2B	293790285	NA	NA	NA	NA	NA	NA	Pray_2012_note1_rep1
2A	Cluster_10669|Contig1|original@993	112.7	NA	NA	0.49080144845232	0.252341282082289	2.10204081632653	2.27777777777778	0.0878684807256236	0.309094164254076	Pray_2012_note1_rep1
1B	Cluster_10672|Contig1|original@1440	11	1B	6088371	0.0515797865440218	1.97304258800474	1.94927536231884	2.32222222222222	0.186473429951691	1.2875204594634	Pray_2012_note1_rep1
1B	Cluster_10672|Contig2|original@1415	11	1A	3177224	0.023996206394135	2.63171744411018	1.94927536231884	2.32222222222222	0.186473429951691	1.61985741130166	Pray_2012_note1_rep1
7B	Cluster_10683|Contig1|original@982	90	NA	NA	0.0210705224109191	2.74469673709835	1.92465753424658	2.37931034482759	0.227326405290506	1.6763246966004	Pray_2012_note1_rep1
3A	Cluster_10688|Contig2|complementarySeq@314	238.3	3B	760658378	NA	NA	NA	NA	NA	NA	Pray_2012_note1_rep1
3B	Cluster_10688|Contig2|complementarySeq@923	254.7	3B	760658378	0.258864319543541	0.674189276604494	2.04375	2.27631578947368	0.116282894736842	0.58692780624042	Pray_2012_note1_rep1
3A	Cluster_10688|Contig2|likelySeq@314	238.3	3B	760658378	NA	NA	NA	NA	NA	NA	Pray_2012_note1_rep1
3B	Cluster_10688|Contig2|likelySeq@923	254.7	3B	760658378	0.289050310793543	0.595008484283893	2.04375	2.27631578947368	0.116282894736842	0.539026559325198	Pray_2012_note1_rep1
3B	Cluster_1069|Contig1|original@302	147.2	3B	478793134	NA	NA	NA	NA	NA	NA	Pray_2012_note1_rep1
4B	Cluster_10693|Contig3|original@407	86.9	NA	NA	NA	NA	NA	NA	NA	NA	Pray_2012_note1_rep1
4B	Cluster_10693|Contig4|original@139	86.9	NA	NA	NA	NA	NA	NA	NA	NA	Pray_2012_note1_rep1
6A	Cluster_10696|Contig2|original@445	85.8	6A	150237345	NA	NA	NA	NA	NA	NA	Pray_2012_note1_rep1
4A	Cluster_10700|Contig1|complementarySeq@518	59.3	NA	NA	0.0512422952777732	1.9786311699063	2.00581395348837	2.36486486486486	0.179525455688246	1.29037142529453	Pray_2012_note1_rep1
1B	Cluster_10703|Contig1|original@176	65.6	NA	NA	NA	NA	NA	NA	NA	NA	Pray_2012_note1_rep1
2B	Cluster_10712|Contig1|likelySeq@1561	171.6	NA	NA	NA	NA	NA	NA	NA	NA	Pray_2012_note1_rep1
3B	Cluster_10714|Contig1|original@281	188.6	3B	693494183	0.622135431427497	0.129278292062371	2.1875	2.18604651162791	0.000726744186046568	0.20611506431355	Pray_2012_note1_rep1
3B	Cluster_10718|Contig1|original@256	154.2	NA	NA	0.707269688068461	0.0751094974138449	2.18421052631579	2.15841584158416	0.0128973423658154	0.150414954368698	Pray_2012_note1_rep1
3B	Cluster_10718|Contig1|original@691	154.2	NA	NA	NA	NA	NA	NA	NA	NA	Pray_2012_note1_rep1
3A	Cluster_10718|Contig2|original@47	134.7	NA	NA	NA	NA	NA	NA	NA	NA	Pray_2012_note1_rep1
7A	Cluster_1072|Contig6|original@1725	138.3	NA	NA	NA	NA	NA	NA	NA	NA	Pray_2012_note1_rep1
7A	Cluster_1072|Contig6|original@1829	138.3	NA	NA	NA	NA	NA	NA	NA	NA	Pray_2012_note1_rep1
5B	Cluster_10721|Contig1|original@1231	248.4	5B	264456070	NA	NA	NA	NA	NA	NA	Pray_2012_note1_rep1
3B	Cluster_10739|Contig1|complementarySeq@333	135.8	NA	NA	0.966873304840214	0.000919437159570644	2.14516129032258	2.18686868686869	0.0208536982730532	0.014630430377823	Pray_2012_note1_rep1
3B	Cluster_10739|Contig1|complementarySeq@381	138.9	NA	NA	NA	NA	NA	NA	NA	NA	Pray_2012_note1_rep1
5B	Cluster_1074|Contig1|likelySeq@610	61.5	5B	70079344	0.400846604159916	0.374584666722083	2.26724137931034	2.1039603960396	0.0816404916353703	0.397021791250469	Pray_2012_note1_rep1
7A	Cluster_10741|Contig3|complementarySeq@307	123	7B	102066937	NA	NA	NA	NA	NA	NA	Pray_2012_note1_rep1
5B	Cluster_10745|Contig3|original@661	225.2	NA	NA	0.62675258354214	0.125883512444941	2.09090909090909	2.22043010752688	0.0647605083088953	0.202903867157089	Pray_2012_note1_rep1
1B	Cluster_10756|Contig1|original@490	81.4	NA	NA	0.122660701229931	1.25160380557824	1.98648648648649	2.33139534883721	0.172454431175362	0.911294556855283	Pray_2012_note1_rep1
3B	Cluster_10760|Contig1|original@545	154.6	3B	596535422	0.591777452160566	0.153027809528551	2.19491525423729	2.16	0.017457627118644	0.227841586300761	Pray_2012_note1_rep1
7B	Cluster_10762|Contig1|original@141	78.5	7B	102055980	NA	NA	NA	NA	NA	NA	Pray_2012_note1_rep1
7A	Cluster_10762|Contig2|original@86	130.7	7A	63870116	NA	NA	NA	NA	NA	NA	Pray_2012_note1_rep1
3B	Cluster_10769|Contig3|original@239	104.4	3B	235835290	0.803783513396406	0.0328944636947818	2.109375	2.203125	0.046875	0.0948609059747832	Pray_2012_note1_rep1
1B	Cluster_10776|Contig2|original@1690	162.2	NA	NA	NA	NA	NA	NA	NA	NA	Pray_2012_note1_rep1
1B	Cluster_10776|Contig3|original@2310	162.2	NA	NA	NA	NA	NA	NA	NA	NA	Pray_2012_note1_rep1
1B	Cluster_10776|Contig3|original@716	162.4	NA	NA	NA	NA	NA	NA	NA	NA	Pray_2012_note1_rep1
2B	Cluster_10786|Contig2|original@200	117.8	2B	44285664	0.288058356196219	0.597444466301373	2.11029411764706	2.19230769230769	0.0410067873303168	0.540519521939728	Pray_2012_note1_rep1
7B	Cluster_10795|Contig2|original@371	164.6	NA	NA	NA	NA	NA	NA	NA	NA	Pray_2012_note1_rep1
7B	Cluster_10795|Contig3|complementarySeq@1708	164.6	NA	NA	0.598853994007755	0.147264683040198	2.225	2.125	0.05	0.222679049607423	Pray_2012_note1_rep1
7A	Cluster_10795|Contig3|complementarySeq@2584	235.8	NA	NA	NA	NA	NA	NA	NA	NA	Pray_2012_note1_rep1
7A	Cluster_10795|Contig3|likelySeq@1288	235.8	7A	166848472	NA	NA	NA	NA	NA	NA	Pray_2012_note1_rep1
5B	Cluster_108|Contig1|complementarySeq@618	200.5	5B	235351475	NA	NA	NA	NA	NA	NA	Pray_2012_note1_rep1
5A	Cluster_108|Contig1|likelySeq@729	237.7	5B	235351475	0.133164860656571	1.18542077779296	2.05172413793103	2.30555555555556	0.12691570881226	0.875610361023625	Pray_2012_note1_rep1
2A	Cluster_1080|Contig2|original@634	254.1	2A	249799475	0.598230965726962	0.147766419203432	2.11170212765957	2.29230769230769	0.0903027823240588	0.223131110702416	Pray_2012_note1_rep1
3B	Cluster_10804|Contig3|original@461	187.5	3B	689442027	NA	NA	NA	NA	NA	NA	Pray_2012_note1_rep1
2B	Cluster_1081|Contig2|original@614	52.1	NA	NA	NA	NA	NA	NA	NA	NA	Pray_2012_note1_rep1
2A	Cluster_10811|Contig1|original@344	116	NA	NA	0.672479694661104	0.0951644350213144	2.109375	2.26153846153846	0.0760817307692307	0.172320824529674	Pray_2012_note1_rep1
1B	Cluster_10813|Contig1|original@542	230.5	NA	NA	NA	NA	NA	NA	NA	NA	Pray_2012_note1_rep1
3B	Cluster_10814|Contig1|original@197	233.4	3B	526134962	NA	NA	NA	NA	NA	NA	Pray_2012_note1_rep1
3A	Cluster_10814|Contig2|original@1434	224.4	3B	526134962	NA	NA	NA	NA	NA	NA	Pray_2012_note1_rep1
2B	Cluster_10817|Contig1|original@3353	71	2B	16345325	NA	NA	NA	NA	NA	NA	Pray_2012_note1_rep1
2B	Cluster_10817|Contig1|original@3433	70.1	2B	16345325	0.705853042755068	0.075873150110553	2.23846153846154	2.09042553191489	0.0740180032733224	0.15128570881218	Pray_2012_note1_rep1
6A	Cluster_10820|Contig1|complementarySeq@1694	141.4	6A	196193161	NA	NA	NA	NA	NA	NA	Pray_2012_note1_rep1
6A	Cluster_10820|Contig1|complementarySeq@1849	144.8	6A	196193161	0.451466569494165	0.301170980976579	2.1046511627907	2.25352112676056	0.0744349819849328	0.3453744030952	Pray_2012_note1_rep1
6A	Cluster_10820|Contig1|likelySeq@1694	141.4	6B	182605332	NA	NA	NA	NA	NA	NA	Pray_2012_note1_rep1
6A	Cluster_10822|Contig1|original@256	12.9	6A	3687579	0.755894022836768	0.0514890278286217	2.2037037037037	2.16666666666667	0.0185185185185186	0.121539088789067	Pray_2012_note1_rep1
7A	Cluster_1083|Contig1|original@356	6.2	4A	212483438	NA	NA	NA	NA	NA	NA	Pray_2012_note1_rep1
7A	Cluster_1083|Contig1|original@578	6.4	4A	212483438	NA	NA	NA	NA	NA	NA	Pray_2012_note1_rep1
7A	Cluster_1083|Contig3|original@3379	6.2	7A	1520811	NA	NA	NA	NA	NA	NA	Pray_2012_note1_rep1
4A	Cluster_1083|Contig4|original@1076	228.8	4A	212483438	NA	NA	NA	NA	NA	NA	Pray_2012_note1_rep1
7A	Cluster_1083|Contig6|original@1322	6.4	7A	1520811	0.869651056540943	0.01435336741996	2.18181818181818	2.15972222222222	0.0110479797979797	0.0606549710801254	Pray_2012_note1_rep1
7A	Cluster_1083|Contig7|original@546	6.4	7A	1520811	NA	NA	NA	NA	NA	NA	Pray_2012_note1_rep1
2B	Cluster_10849|Contig3|original@819	52.3	NA	NA	0.0943854555497507	1.46576270163559	2.33766233766234	2.04268292682927	0.147489705416535	1.02509492372249	Pray_2012_note1_rep1
4B	Cluster_1085|Contig1|original@1337	79.5	4A	132674675	NA	NA	NA	NA	NA	NA	Pray_2012_note1_rep1
4B	Cluster_1085|Contig2|complementarySeq@786	79.5	4B	200833870	0.387251889230052	0.39664888940189	2.08163265306122	2.34426229508197	0.131314821010371	0.412006454833611	Pray_2012_note1_rep1
6B	Cluster_10850|Contig1|likelySeq@446	163.4	6B	188299039	NA	NA	NA	NA	NA	NA	Pray_2012_note1_rep1
3A	Cluster_10853|Contig3|original@1979	111.4	3A	144452428	0.365606258658498	0.434123110304417	2.07692307692308	2.25609756097561	0.0895872420262662	0.436986378371508	Pray_2012_note1_rep1
6A	Cluster_10855|Contig1|original@327	27.5	6A	7103614	NA	NA	NA	NA	NA	NA	Pray_2012_note1_rep1
6B	Cluster_10855|Contig2|original@689	44.9	6A	7103614	0.363276741107443	0.438338746148587	2.13970588235294	2.23214285714286	0.046218487394958	0.439762407069991	Pray_2012_note1_rep1
6B	Cluster_10855|Contig2|original@714	46.3	6A	7103614	NA	NA	NA	NA	NA	NA	Pray_2012_note1_rep1
3A	Cluster_10856|Contig2|original@3032	244.3	NA	NA	0.327930579023542	0.507143158301064	2.25625	2.08641975308642	0.0849151234567902	0.484218084148009	Pray_2012_note1_rep1
3A	Cluster_10856|Contig2|original@3167	245.4	NA	NA	NA	NA	NA	NA	NA	NA	Pray_2012_note1_rep1
2A	Cluster_10859|Contig1|likelySeq@1459	93.7	2B	44877389	0.751263951464608	0.0535268522707267	2.13186813186813	2.22463768115942	0.0463847746456443	0.124207449780774	Pray_2012_note1_rep1
2A	Cluster_10859|Contig1|likelySeq@1551	94.5	2B	44877389	NA	NA	NA	NA	NA	NA	Pray_2012_note1_rep1
3A	Cluster_1086|Contig6|original@2605	97.5	3A	152288411	NA	NA	NA	NA	NA	NA	Pray_2012_note1_rep1
5A	Cluster_10872|Contig1|likelySeq@668	221.5	5A	114124908	NA	NA	NA	NA	NA	NA	Pray_2012_note1_rep1
5A	Cluster_10872|Contig1|likelySeq@763	220.9	5A	114124908	0.863691475238042	0.0157088612109624	2.13888888888889	2.18840579710145	0.0247584541062802	0.0636413669315468	Pray_2012_note1_rep1
2B	Cluster_10879|Contig1|original@1457	207.8	2B	295577285	0.808148498541427	0.0314189755506449	2.20666666666667	2.15294117647059	0.0268627450980392	0.0925088296072356	Pray_2012_note1_rep1
3A	Cluster_10883|Contig1|original@279	80.5	NA	NA	NA	NA	NA	NA	NA	NA	Pray_2012_note1_rep1
2A	Cluster_10886|Contig1|original@355	210.6	NA	NA	0.60764083983008	0.140303189773672	2.10555555555556	2.25714285714286	0.0757936507936507	0.216353044689448	Pray_2012_note1_rep1
2B	Cluster_10886|Contig2|original@170	227.4	2B	314058274	NA	NA	NA	NA	NA	NA	Pray_2012_note1_rep1
6A	Cluster_10889|Contig2|complementarySeq@1025	172.5	6A	201347630	NA	NA	NA	NA	NA	NA	Pray_2012_note1_rep1
7A	Cluster_10896|Contig1|original@1777	61.7	7A	16499709	NA	NA	NA	NA	NA	NA	Pray_2012_note1_rep1
7A	Cluster_10896|Contig1|original@949	61.7	7A	16499709	NA	NA	NA	NA	NA	NA	Pray_2012_note1_rep1
5B	Cluster_109|Contig1|original@705	2.9	NA	NA	NA	NA	NA	NA	NA	NA	Pray_2012_note1_rep1
5B	Cluster_109|Contig4|original@378	2.9	5B	398580	NA	NA	NA	NA	NA	NA	Pray_2012_note1_rep1
5B	Cluster_109|Contig5|original@1373	2.9	5B	398580	NA	NA	NA	NA	NA	NA	Pray_2012_note1_rep1
7A	Cluster_10902|Contig2|original@360	133.4	7A	107664964	0.501111520763499	0.240582206540367	2.10666666666667	2.22674418604651	0.0600387596899226	0.300065612530924	Pray_2012_note1_rep1
5B	Cluster_10906|Contig2|complementarySeq@1268	108.3	NA	NA	0.560488833158244	0.180258135413935	2.21538461538462	2.14210526315789	0.0366396761133603	0.251433035604362	Pray_2012_note1_rep1
1B	Cluster_1091|Contig1|original@277	95.8	1A	189698350	0.165746576544862	1.01184163398353	1.9672131147541	2.2979797979798	0.16538334161285	0.780555433077216	Pray_2012_note1_rep1
1B	Cluster_1091|Contig1|original@304	95.8	1A	189698350	NA	NA	NA	NA	NA	NA	Pray_2012_note1_rep1
5A	Cluster_10915|Contig1|complementarySeq@924	46.2	NA	NA	NA	NA	NA	NA	NA	NA	Pray_2012_note1_rep1
2A	Cluster_10919|Contig2|original@1063	112.7	2A	143233666	0.49080144845232	0.252341282082289	2.10204081632653	2.27777777777778	0.0878684807256236	0.309094164254076	Pray_2012_note1_rep1
3B	Cluster_10925|Contig5|original@135	242.9	3B	749992135	0.631801668987549	0.122234650765609	2.09210526315789	2.22289156626506	0.0653931515535828	0.199419231183124	Pray_2012_note1_rep1
7A	Cluster_10929|Contig1|likelySeq@766	87.6	NA	NA	NA	NA	NA	NA	NA	NA	Pray_2012_note1_rep1
6A	Cluster_1093|Contig12|complementarySeq@3341	95.8	6B	140166836	NA	NA	NA	NA	NA	NA	Pray_2012_note1_rep1
6A	Cluster_1093|Contig12|likelySeq@3341	96.4	6B	140166836	NA	NA	NA	NA	NA	NA	Pray_2012_note1_rep1
6A	Cluster_1093|Contig4|original@1462	96.4	6B	140169182	NA	NA	NA	NA	NA	NA	Pray_2012_note1_rep1
1B	Cluster_10930|Contig1|original@1625	78.3	NA	NA	0.0801278604830427	1.60163944618501	1.94594594594595	2.34705882352941	0.200556438791733	1.09621645332553	Pray_2012_note1_rep1
4A	Cluster_10935|Contig2|original@193	184.3	4A	191921312	NA	NA	NA	NA	NA	NA	Pray_2012_note1_rep1
2B	Cluster_10946|Contig1|original@173	223.8	6B	11785281	NA	NA	NA	NA	NA	NA	Pray_2012_note1_rep1
6A	Cluster_1095|Contig1|complementarySeq@1358	11.3	6B	3393796	NA	NA	NA	NA	NA	NA	Pray_2012_note1_rep1
6B	Cluster_1095|Contig1|likelySeq@1462	11.1	6B	3393796	NA	NA	NA	NA	NA	NA	Pray_2012_note1_rep1
6A	Cluster_1095|Contig2|original@334	10.5	6A	2918944	NA	NA	NA	NA	NA	NA	Pray_2012_note1_rep1
6A	Cluster_10950|Contig1|complementarySeq@1887	80.7	6A	41152808	NA	NA	NA	NA	NA	NA	Pray_2012_note1_rep1
3B	Cluster_10952|Contig2|likelySeq@1717	187.5	NA	NA	NA	NA	NA	NA	NA	NA	Pray_2012_note1_rep1
6B	Cluster_10956|Contig1|original@250	65.9	6A	31882681	0.393188102999685	0.386880971772361	2.26282051282051	2.08433734939759	0.0892415817114611	0.40539963142931	Pray_2012_note1_rep1
4A	Cluster_10980|Contig1|likelySeq@221	76.8	NA	NA	0.442316372607235	0.313501281934082	2.08988764044944	2.26428571428571	0.0871990369181379	0.35426698466075	Pray_2012_note1_rep1
4B	Cluster_10984|Contig1|likelySeq@1639	84.6	NA	NA	NA	NA	NA	NA	NA	NA	Pray_2012_note1_rep1
3A	Cluster_10990|Contig2|original@402	128.6	3A	151941668	NA	NA	NA	NA	NA	NA	Pray_2012_note1_rep1
1B	Cluster_10991|Contig4|original@234	58	1B	202597738	0.473069595625533	0.273547782326389	2.02816901408451	2.26704545454545	0.119438220230474	0.325074963336714	Pray_2012_note1_rep1
2A	Cluster_10993|Contig1|original@362	204.1	2A	228095048	0.351808230383258	0.459642988410726	2.07865168539326	2.28472222222222	0.103035268414482	0.453694004650525	Pray_2012_note1_rep1
7B	Cluster_10994|Contig2|complementarySeq@2273	161.1	7B	234062019	NA	NA	NA	NA	NA	NA	Pray_2012_note1_rep1
6A	Cluster_11|Contig7|likelySeq@3212	44	6B	25849754	NA	NA	NA	NA	NA	NA	Pray_2012_note1_rep1
2A	Cluster_110|Contig6|original@394	92.5	2A	69685311	0.409144609891258	0.361637039268764	2.10795454545455	2.25	0.0710227272727273	0.388123165885668	Pray_2012_note1_rep1
2A	Cluster_110|Contig6|original@895	91.4	2A	69685311	NA	NA	NA	NA	NA	NA	Pray_2012_note1_rep1
2A	Cluster_110|Contig8|original@600	93.3	7A	114257203	NA	NA	NA	NA	NA	NA	Pray_2012_note1_rep1
4B	Cluster_11000|Contig1|complementarySeq@2849	89.2	NA	NA	0.248582688840675	0.703785111896292	2.02906976744186	2.36986301369863	0.170396623128385	0.60452911866599	Pray_2012_note1_rep1
7A	Cluster_11004|Contig1|complementarySeq@1810	199.4	NA	NA	NA	NA	NA	NA	NA	NA	Pray_2012_note1_rep1
7A	Cluster_11004|Contig1|likelySeq@1810	199.4	NA	NA	NA	NA	NA	NA	NA	NA	Pray_2012_note1_rep1
7A	Cluster_11004|Contig1|likelySeq@1924	199.4	NA	NA	0.16524852643376	1.01419869634027	2.2875	2.04	0.12375	0.781862404547556	Pray_2012_note1_rep1
2A	Cluster_11010|Contig2|complementarySeq@135	141.8	2A	202822894	NA	NA	NA	NA	NA	NA	Pray_2012_note1_rep1
2A	Cluster_11010|Contig2|likelySeq@952	141.8	2A	202822894	0.894910444867237	0.00930069390900389	2.13636363636364	2.21232876712329	0.0379825653798258	0.0482204230594823	Pray_2012_note1_rep1
2A	Cluster_11010|Contig2|likelySeq@953	141.8	2A	202822894	NA	NA	NA	NA	NA	NA	Pray_2012_note1_rep1
5A	Cluster_11012|Contig2|original@612	165	NA	NA	NA	NA	NA	NA	NA	NA	Pray_2012_note1_rep1
5B	Cluster_11013|Contig2|likelySeq@1217	180.5	NA	NA	NA	NA	NA	NA	NA	NA	Pray_2012_note1_rep1
7A	Cluster_11015|Contig4|complementarySeq@1159	196.5	NA	NA	NA	NA	NA	NA	NA	NA	Pray_2012_note1_rep1
7B	Cluster_11015|Contig4|likelySeq@671	130.8	7B	215243181	0.590330125667859	0.154223992050414	2.10135135135135	2.22352941176471	0.0610890302066773	0.228905053340768	Pray_2012_note1_rep1
2A	Cluster_11016|Contig1|original@290	98.1	NA	NA	NA	NA	NA	NA	NA	NA	Pray_2012_note1_rep1
2A	Cluster_11016|Contig1|original@419	97.2	NA	NA	0.998585157039213	1.67624621323681e-06	2.14893617021277	2.20149253731343	0.0262781835503334	0.000614893582203589	Pray_2012_note1_rep1
7B	Cluster_11020|Contig1|complementarySeq@291	131.1	7B	215798462	NA	NA	NA	NA	NA	NA	Pray_2012_note1_rep1
7B	Cluster_11020|Contig1|likelySeq@291	131.1	7B	215798462	NA	NA	NA	NA	NA	NA	Pray_2012_note1_rep1
3B	Cluster_11025|Contig1|likelySeq@209	156.7	3B	611749072	0.992635671313704	4.54149995200618e-05	2.14406779661017	2.18811881188119	0.0220255076355094	0.00321012207004427	Pray_2012_note1_rep1
5B	Cluster_11028|Contig2|original@172	235.4	5B	258214930	NA	NA	NA	NA	NA	NA	Pray_2012_note1_rep1
2B	Cluster_11045|Contig1|complementarySeq@1854	180.7	2B	254623057	0.0559772639190058	1.90350828603483	2.36111111111111	2.06666666666667	0.147222222222222	1.25198833298521	Pray_2012_note1_rep1
1B	Cluster_11047|Contig1|original@347	151.2	1B	260417630	0.0310962675397191	2.40724829417255	1.89516129032258	2.3494623655914	0.227150537634409	1.5072917358665	Pray_2012_note1_rep1
1B	Cluster_11056|Contig1|complementarySeq@1833	201.8	1B	286450793	NA	NA	NA	NA	NA	NA	Pray_2012_note1_rep1
1A	Cluster_11059|Contig3|complementarySeq@2097	46.8	1A	7366721	0.579201301632153	0.163623618032994	2.20744680851064	2.12121212121212	0.0431173436492587	0.237170470825021	Pray_2012_note1_rep1
7B	Cluster_11070|Contig2|original@4518	146.5	NA	NA	0.726053685322173	0.0653949076320879	2.13924050632911	2.2037037037037	0.032231598687295	0.139031265832718	Pray_2012_note1_rep1
4A	Cluster_11072|Contig1|original@250	134.6	4A	173033160	NA	NA	NA	NA	NA	NA	Pray_2012_note1_rep1
2B	Cluster_11074|Contig1|original@371	142.9	NA	NA	NA	NA	NA	NA	NA	NA	Pray_2012_note1_rep1
2B	Cluster_11074|Contig2|original@572	144.9	NA	NA	NA	NA	NA	NA	NA	NA	Pray_2012_note1_rep1
7A	Cluster_11075|Contig2|original@652	115.5	7A	54842723	0.0293782184176834	2.45637161135081	1.99382716049383	2.36075949367089	0.18346616658853	1.53197454465296	Pray_2012_note1_rep1
1A	Cluster_11076|Contig1|original@251	20.4	1A	2486280	NA	NA	NA	NA	NA	NA	Pray_2012_note1_rep1
1A	Cluster_11076|Contig1|original@547	20.4	1A	2486280	0.76066177431027	0.0494357697674663	2.19767441860465	2.14189189189189	0.0278912633563795	0.118808407884907	Pray_2012_note1_rep1
1A	Cluster_11076|Contig1|original@868	20.4	1A	2486280	NA	NA	NA	NA	NA	NA	Pray_2012_note1_rep1
1B	Cluster_11076|Contig2|original@796	11.6	1B	6076077	NA	NA	NA	NA	NA	NA	Pray_2012_note1_rep1
7A	Cluster_11079|Contig3|original@2781	11	NA	NA	0.745223747111776	0.0562508012364161	2.2037037037037	2.13157894736842	0.0360623781676412	0.127713314436981	Pray_2012_note1_rep1
7A	Cluster_11079|Contig3|original@688	10.8	NA	NA	NA	NA	NA	NA	NA	NA	Pray_2012_note1_rep1
3B	Cluster_1108|Contig12|original@709	10.8	NA	NA	NA	NA	NA	NA	NA	NA	Pray_2012_note1_rep1
3A	Cluster_1108|Contig13|original@776	9.19999999999999	NA	NA	NA	NA	NA	NA	NA	NA	Pray_2012_note1_rep1
3B	Cluster_1108|Contig2|original@351	10	3A	1898100	NA	NA	NA	NA	NA	NA	Pray_2012_note1_rep1
3B	Cluster_1108|Contig5|original@1288	10.8	NA	NA	0.0996599020412582	1.42096885140351	1.97297297297297	2.33908045977011	0.183053743398571	1.00147954404598	Pray_2012_note1_rep1
3B	Cluster_1108|Contig5|original@909	10.8	NA	NA	NA	NA	NA	NA	NA	NA	Pray_2012_note1_rep1
3A	Cluster_1108|Contig8|original@295	9.19999999999999	3A	1898100	NA	NA	NA	NA	NA	NA	Pray_2012_note1_rep1
5B	Cluster_11088|Contig1|original@710	56	5B	123293210	NA	NA	NA	NA	NA	NA	Pray_2012_note1_rep1
5B	Cluster_11091|Contig2|complementarySeq@1305	163.6	5A	104596239	NA	NA	NA	NA	NA	NA	Pray_2012_note1_rep1
5B	Cluster_11091|Contig2|complementarySeq@1686	163.6	5A	104596239	NA	NA	NA	NA	NA	NA	Pray_2012_note1_rep1
5A	Cluster_11094|Contig1|complementarySeq@313	266.6	NA	NA	0.290451505923822	0.59158535519888	2.11616161616162	2.23636363636364	0.06010101010101	0.53692636746556	Pray_2012_note1_rep1
4B	Cluster_111|Contig4|original@292	148.7	NA	NA	0.137025504568175	1.16252317104868	2.03092783505155	2.38888888888889	0.178980526918671	0.86319859005291	Pray_2012_note1_rep1
7B	Cluster_11106|Contig2|original@1080	19	NA	NA	7.34862677443127e-06	9.5127000012154	1.675	2.49438202247191	0.409691011235955	5.13379380921596	Pray_2012_note1_rep1
7B	Cluster_11106|Contig2|original@1147	19	NA	NA	2.01804448275752e-06	10.5394217710094	1.675	2.49438202247191	0.409691011235955	5.6950692650549	Pray_2012_note1_rep1
3B	Cluster_1111|Contig1|original@2531	137.7	3A	154218798	NA	NA	NA	NA	NA	NA	Pray_2012_note1_rep1
3B	Cluster_1111|Contig1|original@2636	135.8	3A	154218798	0.745384244422752	0.0561774576742954	2.17460317460317	2.16836734693878	0.0031179138321995	0.127619791395132	Pray_2012_note1_rep1
7A	Cluster_11117|Contig1|original@94	199.7	NA	NA	NA	NA	NA	NA	NA	NA	Pray_2012_note1_rep1
1A	Cluster_11120|Contig1|original@74	55.6	1A	12269966	NA	NA	NA	NA	NA	NA	Pray_2012_note1_rep1
2A	Cluster_11121|Contig1|complementarySeq@804	93.7	2A	152863434	0.751263951464608	0.0535268522707267	2.13186813186813	2.22463768115942	0.0463847746456443	0.124207449780774	Pray_2012_note1_rep1
2B	Cluster_11123|Contig4|original@182	52.5	2B	11205142	0.0193421820858484	2.819178964414	2.42105263157895	1.99390243902439	0.213575096277279	1.71349453261158	Pray_2012_note1_rep1
5A	Cluster_11126|Contig1|original@548	231.7	NA	NA	0.316819710928644	0.530827646270377	2.09090909090909	2.25352112676056	0.0813060179257363	0.499187806624063	Pray_2012_note1_rep1
5A	Cluster_11126|Contig1|original@724	231.7	NA	NA	NA	NA	NA	NA	NA	NA	Pray_2012_note1_rep1
5B	Cluster_11126|Contig2|original@428	192.6	NA	NA	0.506044617652163	0.235098599996219	2.11538461538462	2.22872340425532	0.0566693944353518	0.295811189986552	Pray_2012_note1_rep1
1B	Cluster_11129|Contig2|original@416	70.9	NA	NA	NA	NA	NA	NA	NA	NA	Pray_2012_note1_rep1
7B	Cluster_1113|Contig6|original@1422	227.7	7B	248384702	0.898625515471541	0.00865129055354882	2.16901408450704	2.26315789473684	0.0470719051148998	0.0464212542593828	Pray_2012_note1_rep1
2B	Cluster_11132|Contig1|original@340	237.2	NA	NA	0.800164053092162	0.0341452037752331	2.14197530864198	2.2	0.0290123456790123	0.0968209629474992	Pray_2012_note1_rep1
2A	Cluster_11132|Contig2|original@215	229.5	2A	243762363	0.096747852889807	1.44537689616881	2.02551020408163	2.3968253968254	0.185657596371882	1.01435866443263	Pray_2012_note1_rep1
2A	Cluster_11132|Contig3|original@128	229.5	2A	243762363	0.137543207783864	1.15950671762701	2.03645833333333	2.3968253968254	0.180183531746032	0.861560851256278	Pray_2012_note1_rep1
7A	Cluster_11133|Contig1|original@375	172.4	NA	NA	NA	NA	NA	NA	NA	NA	Pray_2012_note1_rep1
5B	Cluster_1114|Contig1|original@220	183.1	5A	113618256	NA	NA	NA	NA	NA	NA	Pray_2012_note1_rep1
5A	Cluster_1114|Contig1|original@690	220.9	5A	113618256	0.974918929946866	0.000526930566781646	2.13888888888889	2.18840579710145	0.0247584541062802	0.0110314968558913	Pray_2012_note1_rep1
5B	Cluster_1114|Contig2|original@898	183.6	5A	113618256	NA	NA	NA	NA	NA	NA	Pray_2012_note1_rep1
7A	Cluster_11144|Contig2|complementarySeq@1977	171.6	7A	126613090	0.344710722130002	0.473303167083286	2.225	2.07792207792208	0.0735389610389612	0.462545207774319	Pray_2012_note1_rep1
1B	Cluster_11149|Contig1|complementarySeq@608	57	1B	64861625	0.480151492075259	0.264925264280153	2.02857142857143	2.26404494382022	0.117736757624398	0.318621717223919	Pray_2012_note1_rep1
6A	Cluster_11152|Contig4|original@1277	176.8	6A	201605374	NA	NA	NA	NA	NA	NA	Pray_2012_note1_rep1
6A	Cluster_11152|Contig4|original@245	177	6A	201605374	0.690823941403523	0.0842483626779351	2.14285714285714	2.23943661971831	0.0482897384305836	0.160632619802805	Pray_2012_note1_rep1
4A	Cluster_1116|Contig1|original@2909	59.7	NA	NA	0.0512422952777732	1.9786311699063	2.00581395348837	2.36486486486486	0.179525455688246	1.29037142529453	Pray_2012_note1_rep1
7A	Cluster_11171|Contig1|original@584	238.4	NA	NA	NA	NA	NA	NA	NA	NA	Pray_2012_note1_rep1
7B	Cluster_11171|Contig2|original@554	165.4	NA	NA	NA	NA	NA	NA	NA	NA	Pray_2012_note1_rep1
2A	Cluster_1118|Contig4|complementarySeq@783	264.2	2A	250541172	NA	NA	NA	NA	NA	NA	Pray_2012_note1_rep1
2A	Cluster_1118|Contig4|likelySeq@783	264.2	2A	250541172	NA	NA	NA	NA	NA	NA	Pray_2012_note1_rep1
2B	Cluster_1118|Contig6|original@569	1.7	2B	3459987	NA	NA	NA	NA	NA	NA	Pray_2012_note1_rep1
6A	Cluster_11189|Contig1|original@179	160	NA	NA	0.317186133432739	0.53002943106039	2.09876543209877	2.26351351351351	0.0823740407073741	0.498685807184445	Pray_2012_note1_rep1
3A	Cluster_11196|Contig1|complementarySeq@693	90.1	3A	107471296	NA	NA	NA	NA	NA	NA	Pray_2012_note1_rep1
1B	Cluster_11197|Contig6|likelySeq@1556	144.7	1B	254234675	0.0180143008666854	2.88113381572004	1.93055555555556	2.37931034482759	0.224377394636015	1.74438258814216	Pray_2012_note1_rep1
6A	Cluster_11198|Contig3|original@172	0.299999999999983	6A	522410	NA	NA	NA	NA	NA	NA	Pray_2012_note1_rep1
2A	Cluster_112|Contig3|complementarySeq@931	98.7	2B	139849104	0.937508112880527	0.00327673158574247	2.15957446808511	2.1865671641791	0.0134963480469992	0.0280249653453101	Pray_2012_note1_rep1
1A	Cluster_1120|Contig1|complementarySeq@2343	191.3	NA	NA	NA	NA	NA	NA	NA	NA	Pray_2012_note1_rep1
1A	Cluster_1120|Contig1|likelySeq@2343	191.3	NA	NA	NA	NA	NA	NA	NA	NA	Pray_2012_note1_rep1
1A	Cluster_1120|Contig2|original@171	191.3	NA	NA	NA	NA	NA	NA	NA	NA	Pray_2012_note1_rep1
3A	Cluster_11210|Contig1|original@537	162.4	3A	163309133	NA	NA	NA	NA	NA	NA	Pray_2012_note1_rep1
1B	Cluster_1122|Contig1|likelySeq@1619	62.6	NA	NA	0.139006158119528	1.15104984179087	1.97297297297297	2.32352941176471	0.175278219395867	0.856965959615769	Pray_2012_note1_rep1
4A	Cluster_11220|Contig3|likelySeq@2418	87	4A	158345733	NA	NA	NA	NA	NA	NA	Pray_2012_note1_rep1
3B	Cluster_11230|Contig3|original@1185	216.3	3B	648104992	0.289356816757835	0.59425790821081	2.07333333333333	2.24342105263158	0.0850438596491228	0.538566281935512	Pray_2012_note1_rep1
5A	Cluster_11232|Contig3|original@156	266.6	NA	NA	NA	NA	NA	NA	NA	NA	Pray_2012_note1_rep1
2B	Cluster_11239|Contig1|likelySeq@623	260.5	2B	330751707	NA	NA	NA	NA	NA	NA	Pray_2012_note1_rep1
2B	Cluster_11239|Contig1|likelySeq@732	260.5	2B	330751707	0.0895547287219293	1.50919967869368	2.03164556962025	2.31875	0.143552215189873	1.04791147733455	Pray_2012_note1_rep1
1A	Cluster_1124|Contig3|original@1429	105.3	1B	225857079	NA	NA	NA	NA	NA	NA	Pray_2012_note1_rep1
1B	Cluster_1124|Contig3|original@2064	119.4	1B	225857079	0.539713816466369	0.200006542719631	2.05223880597015	2.25806451612903	0.102912855079442	0.267836464020577	Pray_2012_note1_rep1
1A	Cluster_1124|Contig4|original@285	105.3	1A	211537537	NA	NA	NA	NA	NA	NA	Pray_2012_note1_rep1
5B	Cluster_11254|Contig1|likelySeq@343	140.7	5B	200930855	NA	NA	NA	NA	NA	NA	Pray_2012_note1_rep1
6A	Cluster_11259|Contig1|original@273	63	6A	28231952	0.544187355113514	0.195636195753651	2.22784810126582	2.12658227848101	0.0506329113924051	0.264251553824594	Pray_2012_note1_rep1
5A	Cluster_11271|Contig1|original@880	111.6	5A	59956217	NA	NA	NA	NA	NA	NA	Pray_2012_note1_rep1
5A	Cluster_11272|Contig1|complementarySeq@767	213	5A	107685274	0.696375880490701	0.0810957893578728	2.12087912087912	2.22058823529412	0.0498545572074984	0.157156279414552	Pray_2012_note1_rep1
3B	Cluster_11274|Contig2|original@366	0	3B	912692	NA	NA	NA	NA	NA	NA	Pray_2012_note1_rep1
5A	Cluster_1128|Contig1|original@294	196.1	5A	101642323	NA	NA	NA	NA	NA	NA	Pray_2012_note1_rep1
5B	Cluster_1128|Contig4|original@315	160.5	NA	NA	NA	NA	NA	NA	NA	NA	Pray_2012_note1_rep1
6B	Cluster_11281|Contig1|complementarySeq@1850	84.1	6B	81555093	0.215971645995343	0.808345706872076	2.29220779220779	2.05952380952381	0.116341991341991	0.665603261793757	Pray_2012_note1_rep1
4B	Cluster_11283|Contig1|original@380	182.7	NA	NA	NA	NA	NA	NA	NA	NA	Pray_2012_note1_rep1
3B	Cluster_11289|Contig2|likelySeq@334	123.7	3B	488971966	NA	NA	NA	NA	NA	NA	Pray_2012_note1_rep1
3B	Cluster_11289|Contig3|original@593	123.2	3B	488971966	NA	NA	NA	NA	NA	NA	Pray_2012_note1_rep1
1B	Cluster_11290|Contig1|complementarySeq@146	67.3	NA	NA	0.210964515781124	0.826047954415551	1.98717948717949	2.32716049382716	0.169990503323837	0.675790586865393	Pray_2012_note1_rep1
6A	Cluster_113|Contig10|original@327	14.6	6A	4028426	NA	NA	NA	NA	NA	NA	Pray_2012_note1_rep1
6B	Cluster_113|Contig17|original@1344	16	NA	NA	NA	NA	NA	NA	NA	NA	Pray_2012_note1_rep1
6B	Cluster_113|Contig2|original@812	17	6A	4028426	NA	NA	NA	NA	NA	NA	Pray_2012_note1_rep1
6A	Cluster_113|Contig22|original@1041	14.6	NA	NA	NA	NA	NA	NA	NA	NA	Pray_2012_note1_rep1
6A	Cluster_113|Contig23|original@1455	14.6	6A	4028426	NA	NA	NA	NA	NA	NA	Pray_2012_note1_rep1
6B	Cluster_113|Contig25|original@1383	17	6B	4550993	NA	NA	NA	NA	NA	NA	Pray_2012_note1_rep1
6A	Cluster_113|Contig27|original@1345	14.6	6A	4028426	NA	NA	NA	NA	NA	NA	Pray_2012_note1_rep1
6A	Cluster_113|Contig28|original@1235	14.6	6A	4028426	NA	NA	NA	NA	NA	NA	Pray_2012_note1_rep1
6B	Cluster_113|Contig3|original@305	16	6A	4028426	NA	NA	NA	NA	NA	NA	Pray_2012_note1_rep1
6B	Cluster_113|Contig30|original@1857	16	6A	4028426	NA	NA	NA	NA	NA	NA	Pray_2012_note1_rep1
6A	Cluster_113|Contig31|original@1077	14.6	6A	4028426	NA	NA	NA	NA	NA	NA	Pray_2012_note1_rep1
6A	Cluster_113|Contig8|original@1427	14.6	6A	4028426	NA	NA	NA	NA	NA	NA	Pray_2012_note1_rep1
7A	Cluster_11305|Contig3|original@683	280.7	7A	180602968	0.592285006666966	0.152609741561061	2.08219178082192	2.22413793103448	0.0709730751062825	0.227469261119345	Pray_2012_note1_rep1
3B	Cluster_11306|Contig1|original@503	43	3B	35651120	NA	NA	NA	NA	NA	NA	Pray_2012_note1_rep1
2A	Cluster_11316|Contig1|original@553	126	2A	35548642	NA	NA	NA	NA	NA	NA	Pray_2012_note1_rep1
2A	Cluster_11318|Contig1|original@225	107.5	2A	168659316	0.844998354167593	0.0203708060791147	2.12105263157895	2.23076923076923	0.0548582995951417	0.073144136939809	Pray_2012_note1_rep1
2A	Cluster_1132|Contig14|original@546	257.6	2A	247515771	NA	NA	NA	NA	NA	NA	Pray_2012_note1_rep1
4B	Cluster_11321|Contig1|complementarySeq@371	139.9	4B	299032151	0.68141181543408	0.0897524338170178	2.1	2.29166666666667	0.0958333333333332	0.166590340193833	Pray_2012_note1_rep1
3B	Cluster_11329|Contig2|original@617	136.7	3B	534914355	NA	NA	NA	NA	NA	NA	Pray_2012_note1_rep1
3B	Cluster_11329|Contig2|original@780	136.7	3B	534914355	0.985391512713877	0.000178722403742175	2.14754098360656	2.185	0.0187295081967214	0.00639118267142375	Pray_2012_note1_rep1
6B	Cluster_11335|Contig1|original@698	150.3	6B	181532199	0.172209414695937	0.981960433591256	2.09340659340659	2.27142857142857	0.0890109890109889	0.763943109335755	Pray_2012_note1_rep1
6B	Cluster_11335|Contig3|original@831	150.3	6B	181532199	NA	NA	NA	NA	NA	NA	Pray_2012_note1_rep1
2A	Cluster_1134|Contig2|original@561	98.7	2A	128901688	0.937508112880527	0.00327673158574247	2.15957446808511	2.1865671641791	0.0134963480469992	0.0280249653453101	Pray_2012_note1_rep1
7A	Cluster_11340|Contig1|original@246	42.6	4A	179599248	0.124385055388405	1.24032362851585	2.31012658227848	2.03703703703704	0.136544772620722	0.90523179611012	Pray_2012_note1_rep1
7B	Cluster_11347|Contig3|original@442	201.3	7A	173965798	0.962813974295085	0.00115874828712385	2.16860465116279	2.13380281690141	0.017400917130691	0.0164576149952616	Pray_2012_note1_rep1
4B	Cluster_1135|Contig1|original@1741	89.6	NA	NA	0.275717266233852	0.628656597339068	2.02941176470588	2.36486486486486	0.167726550079491	0.559536036232685	Pray_2012_note1_rep1
4B	Cluster_11369|Contig1|original@173	53.6	4B	8864531	0.620281414174348	0.130657222904632	2.1010101010101	2.3	0.0994949494949493	0.207411231639241	Pray_2012_note1_rep1
2B	Cluster_11372|Contig1|original@322	133.4	2B	208561641	0.858855417810321	0.0168551003127052	2.18548387096774	2.16161616161616	0.0119338546757901	0.0660799403970372	Pray_2012_note1_rep1
2A	Cluster_11372|Contig2|original@657	98.7	2A	166056630	0.937508112880527	0.00327673158574247	2.15957446808511	2.1865671641791	0.0134963480469992	0.0280249653453101	Pray_2012_note1_rep1
4A	Cluster_11373|Contig1|complementarySeq@733	30.5	4A	1711450	NA	NA	NA	NA	NA	NA	Pray_2012_note1_rep1
3B	Cluster_11377|Contig2|original@206	123.2	3A	141459867	NA	NA	NA	NA	NA	NA	Pray_2012_note1_rep1
3B	Cluster_11377|Contig2|original@302	123.2	3A	141459867	NA	NA	NA	NA	NA	NA	Pray_2012_note1_rep1
4B	Cluster_1138|Contig176|original@469	89.6	NA	NA	NA	NA	NA	NA	NA	NA	Pray_2012_note1_rep1
1A	Cluster_1138|Contig25|original@559	86.8	NA	NA	NA	NA	NA	NA	NA	NA	Pray_2012_note1_rep1
5B	Cluster_1138|Contig269|original@75	172.5	NA	NA	NA	NA	NA	NA	NA	NA	Pray_2012_note1_rep1
4B	Cluster_1138|Contig35|original@189	89.6	1B	245226639	NA	NA	NA	NA	NA	NA	Pray_2012_note1_rep1
2B	Cluster_1138|Contig58|likelySeq@185	144.9	NA	NA	NA	NA	NA	NA	NA	NA	Pray_2012_note1_rep1
1B	Cluster_11384|Contig1|likelySeq@311	55	1B	55739043	NA	NA	NA	NA	NA	NA	Pray_2012_note1_rep1
6A	Cluster_11389|Contig2|original@1566	34.6	NA	NA	NA	NA	NA	NA	NA	NA	Pray_2012_note1_rep1
2B	Cluster_1141|Contig2|original@335	283.3	2B	343336221	0.033259444116776	2.34920087543333	2.01898734177215	2.33552631578947	0.158269487008661	1.47808501365631	Pray_2012_note1_rep1
7B	Cluster_11413|Contig1|original@242	112.2	NA	NA	0.377060879927564	0.413919341238976	2.02941176470588	2.28571428571429	0.128151260504202	0.423588523316728	Pray_2012_note1_rep1
1B	Cluster_11421|Contig1|complementarySeq@3084	119.4	1B	226109102	0.539713816466369	0.200006542719631	2.05223880597015	2.25806451612903	0.102912855079442	0.267836464020577	Pray_2012_note1_rep1
1A	Cluster_11421|Contig1|likelySeq@4086	105.3	1A	213433906	NA	NA	NA	NA	NA	NA	Pray_2012_note1_rep1
6A	Cluster_11426|Contig3|original@490	126.2	6A	194080118	NA	NA	NA	NA	NA	NA	Pray_2012_note1_rep1
6A	Cluster_11426|Contig3|original@577	125.8	6A	194080118	0.314244968119984	0.536470342834636	2.09036144578313	2.28169014084507	0.0956643475309691	0.502731667771586	Pray_2012_note1_rep1
4A	Cluster_11433|Contig3|original@975	154.5	4A	175984511	NA	NA	NA	NA	NA	NA	Pray_2012_note1_rep1
1A	Cluster_11438|Contig1|original@915	74.8	1A	98931411	0.952467074311594	0.0018941507245122	2.14117647058824	2.20394736842105	0.0313854489164087	0.0211500284522826	Pray_2012_note1_rep1
7A	Cluster_11456|Contig2|original@1537	140.8	NA	NA	0.690662508024093	0.0843410683379521	2.18243243243243	2.16091954022989	0.0107564461012737	0.160734118628551	Pray_2012_note1_rep1
5A	Cluster_11459|Contig1|likelySeq@1686	150.2	5A	94994952	NA	NA	NA	NA	NA	NA	Pray_2012_note1_rep1
2A	Cluster_11460|Contig3|likelySeq@2631	25.3	2A	9160845	0.373389291890591	0.420301910291839	2.07692307692308	2.25903614457831	0.0910565338276181	0.427838140965169	Pray_2012_note1_rep1
5B	Cluster_11471|Contig1|complementarySeq@1094	265.6	5B	269387566	NA	NA	NA	NA	NA	NA	Pray_2012_note1_rep1
5B	Cluster_11471|Contig1|likelySeq@1037	265.6	5B	269387566	NA	NA	NA	NA	NA	NA	Pray_2012_note1_rep1
5B	Cluster_11471|Contig3|original@158	265.6	5B	269384040	NA	NA	NA	NA	NA	NA	Pray_2012_note1_rep1
2A	Cluster_11472|Contig4|likelySeq@1602	93.7	2A	118796087	NA	NA	NA	NA	NA	NA	Pray_2012_note1_rep1
6B	Cluster_11474|Contig8|original@273	62	6A	19364434	NA	NA	NA	NA	NA	NA	Pray_2012_note1_rep1
6B	Cluster_11474|Contig9|original@804	62	6B	27414052	0.574261322905656	0.167912410871921	2.23417721518987	2.09876543209877	0.067705891545554	0.240890432916628	Pray_2012_note1_rep1
4B	Cluster_1148|Contig1|original@192	84.6	4B	57649506	NA	NA	NA	NA	NA	NA	Pray_2012_note1_rep1
4B	Cluster_1148|Contig1|original@945	84.6	4B	57649506	0.426262192385643	0.336100767044314	2.04651162790698	2.34931506849315	0.151401720293087	0.370323185688414	Pray_2012_note1_rep1
4B	Cluster_11499|Contig1|original@168	57.3	4B	15190844	NA	NA	NA	NA	NA	NA	Pray_2012_note1_rep1
4A	Cluster_11499|Contig5|original@224	102.2	4A	140341363	0.0546817327459691	1.92338656554876	2.01704545454545	2.3943661971831	0.188660371318822	1.26215773203234	Pray_2012_note1_rep1
4A	Cluster_11506|Contig1|original@178	102.2	4A	140699403	0.0624811731797048	1.81045317515092	2.01704545454545	2.3943661971831	0.188660371318822	1.20425082451026	Pray_2012_note1_rep1
3A	Cluster_11524|Contig1|likelySeq@782	70.5	3A	24816534	0.383912563989983	0.402237103149707	2.07638888888889	2.25	0.0868055555555556	0.415767674852549	Pray_2012_note1_rep1
5A	Cluster_11526|Contig1|original@1240	85.3	NA	NA	NA	NA	NA	NA	NA	NA	Pray_2012_note1_rep1
5A	Cluster_11526|Contig3|complementarySeq@454	85.1	NA	NA	NA	NA	NA	NA	NA	NA	Pray_2012_note1_rep1
5A	Cluster_11526|Contig4|original@2001	85.3	NA	NA	NA	NA	NA	NA	NA	NA	Pray_2012_note1_rep1
6A	Cluster_1153|Contig1|complementarySeq@1537	109.9	6B	156239399	NA	NA	NA	NA	NA	NA	Pray_2012_note1_rep1
6B	Cluster_1153|Contig1|complementarySeq@549	124	6B	156239399	0.888973566773165	0.0103881472382846	2.20430107526882	2.12878787878788	0.0377565982404691	0.051111152387745	Pray_2012_note1_rep1
6A	Cluster_1153|Contig1|likelySeq@1537	109.9	6A	188304219	NA	NA	NA	NA	NA	NA	Pray_2012_note1_rep1
2B	Cluster_11542|Contig1|likelySeq@1199	144.9	2B	241466068	0.515621320646903	0.224709540290656	2.10833333333333	2.20792079207921	0.0497937293729374	0.287669133118748	Pray_2012_note1_rep1
2B	Cluster_11542|Contig1|likelySeq@2805	144.9	2B	241466068	NA	NA	NA	NA	NA	NA	Pray_2012_note1_rep1
1B	Cluster_11544|Contig3|likelySeq@1046	16	1B	8564045	0.167669401045045	1.00281594289054	2	2.28494623655914	0.14247311827957	0.77554618706478	Pray_2012_note1_rep1
1B	Cluster_11544|Contig3|likelySeq@1196	15.8	1B	8564045	NA	NA	NA	NA	NA	NA	Pray_2012_note1_rep1
6A	Cluster_11546|Contig1|complementarySeq@211	170.4	6A	199035740	0.908483416191243	0.00704361512929064	2.2	2.18831168831169	0.00584415584415598	0.0416829960635619	Pray_2012_note1_rep1
1B	Cluster_1155|Contig1|original@554	110.4	1A	198795043	NA	NA	NA	NA	NA	NA	Pray_2012_note1_rep1
5A	Cluster_11550|Contig1|original@339	123.1	5A	74246520	NA	NA	NA	NA	NA	NA	Pray_2012_note1_rep1
3B	Cluster_11551|Contig3|original@61	163	3A	159614085	NA	NA	NA	NA	NA	NA	Pray_2012_note1_rep1
3A	Cluster_11551|Contig4|original@174	145.5	3A	159614085	0.76852713097858	0.0461477971862755	2.11904761904762	2.23026315789474	0.0556077694235588	0.114340796184663	Pray_2012_note1_rep1
5A	Cluster_11552|Contig2|complementarySeq@386	117	5B	176917529	NA	NA	NA	NA	NA	NA	Pray_2012_note1_rep1
6A	Cluster_11565|Contig1|complementarySeq@606	52.8	6A	25035634	NA	NA	NA	NA	NA	NA	Pray_2012_note1_rep1
5B	Cluster_11566|Contig3|original@1111	207.5	NA	NA	NA	NA	NA	NA	NA	NA	Pray_2012_note1_rep1
5B	Cluster_11566|Contig3|original@1276	211.4	NA	NA	0.609687843329176	0.138711886828768	2.0952380952381	2.21938775510204	0.0620748299319727	0.214892464364158	Pray_2012_note1_rep1
1B	Cluster_11571|Contig1|complementarySeq@2634	130.3	1A	216086643	0.0527239551665546	1.95437448556538	1.94117647058824	2.36813186813187	0.213477698771816	1.27799201794022	Pray_2012_note1_rep1
3A	Cluster_11579|Contig6|likelySeq@3426	195.6	NA	NA	NA	NA	NA	NA	NA	NA	Pray_2012_note1_rep1
3A	Cluster_11579|Contig6|likelySeq@972	195	NA	NA	0.34045083139209	0.481684000327336	2.04929577464789	2.25882352941176	0.104763877381939	0.467945600922983	Pray_2012_note1_rep1
6B	Cluster_1158|Contig2|complementarySeq@507	131.7	NA	NA	0.629331053555526	0.124011869683318	2.1551724137931	2.18918918918919	0.0170083876980427	0.201120838004511	Pray_2012_note1_rep1
3A	Cluster_11587|Contig1|original@1161	97.2	3A	130372780	NA	NA	NA	NA	NA	NA	Pray_2012_note1_rep1
3B	Cluster_11587|Contig2|original@151	125.1	3A	130372780	NA	NA	NA	NA	NA	NA	Pray_2012_note1_rep1
4B	Cluster_11589|Contig1|original@203	102.2	NA	NA	0.122871322174092	1.25021675206725	2.00568181818182	2.35211267605634	0.17321542893726	0.910549468414352	Pray_2012_note1_rep1
3A	Cluster_11596|Contig2|complementarySeq@813	8.59999999999999	3A	1889107	NA	NA	NA	NA	NA	NA	Pray_2012_note1_rep1
2B	Cluster_116|Contig5|original@1847	46.1	NA	NA	0.0205665733803247	2.76575526829922	2.39473684210526	1.9702380952381	0.212249373433584	1.68683806056497	Pray_2012_note1_rep1
2B	Cluster_116|Contig8|original@1875	46.1	NA	NA	0.0205665733803247	2.76575526829922	2.39473684210526	1.9702380952381	0.212249373433584	1.68683806056497	Pray_2012_note1_rep1
4B	Cluster_11604|Contig2|original@1877	177.6	5A	142106494	0.271367776712105	0.640073363966988	2.22435897435897	2.11111111111111	0.0566239316239316	0.566441723466863	Pray_2012_note1_rep1
4B	Cluster_11608|Contig1|complementarySeq@1953	81.1	4B	121845064	NA	NA	NA	NA	NA	NA	Pray_2012_note1_rep1
1A	Cluster_11613|Contig2|complementarySeq@252	74.8	1A	73458507	0.952467074311594	0.0018941507245122	2.14117647058824	2.20394736842105	0.0313854489164087	0.0211500284522826	Pray_2012_note1_rep1
1B	Cluster_11613|Contig2|likelySeq@665	86.8	1B	125228336	NA	NA	NA	NA	NA	NA	Pray_2012_note1_rep1
3A	Cluster_11618|Contig2|original@776	95.5	3A	146143560	NA	NA	NA	NA	NA	NA	Pray_2012_note1_rep1
3A	Cluster_11618|Contig2|original@878	93.6	3A	146143560	0.702189522188122	0.0778684553933013	2.12820512820513	2.22222222222222	0.0470085470085471	0.153545655203665	Pray_2012_note1_rep1
5B	Cluster_1162|Contig4|original@187	83.3	NA	NA	NA	NA	NA	NA	NA	NA	Pray_2012_note1_rep1
5A	Cluster_1162|Contig6|original@1980	111.9	NA	NA	NA	NA	NA	NA	NA	NA	Pray_2012_note1_rep1
2B	Cluster_11627|Contig2|complementarySeq@1204	191	2B	263929621	NA	NA	NA	NA	NA	NA	Pray_2012_note1_rep1
2B	Cluster_11627|Contig2|complementarySeq@475	189.7	2B	263929621	0.189196623682438	0.909118253513181	2.26865671641791	2.08695652173913	0.09085009733939	0.7230866180884	Pray_2012_note1_rep1
2B	Cluster_11627|Contig2|complementarySeq@605	191	2B	263929621	NA	NA	NA	NA	NA	NA	Pray_2012_note1_rep1
3B	Cluster_1163|Contig2|complementarySeq@1930	116	NA	NA	0.709955188968668	0.073673910387691	2.14166666666667	2.18181818181818	0.0200757575757575	0.148769062263741	Pray_2012_note1_rep1
7B	Cluster_11635|Contig3|complementarySeq@471	89	7B	194960818	NA	NA	NA	NA	NA	NA	Pray_2012_note1_rep1
4B	Cluster_11637|Contig2|original@364	72.7	4B	46077687	NA	NA	NA	NA	NA	NA	Pray_2012_note1_rep1
3A	Cluster_11639|Contig4|complementarySeq@1129	243.6	3B	764380579	NA	NA	NA	NA	NA	NA	Pray_2012_note1_rep1
2B	Cluster_1164|Contig6|original@275	221.1	2B	316157194	NA	NA	NA	NA	NA	NA	Pray_2012_note1_rep1
1B	Cluster_11646|Contig2|original@1036	126.4	NA	NA	NA	NA	NA	NA	NA	NA	Pray_2012_note1_rep1
2B	Cluster_11652|Contig2|original@1515	4.9	2B	33325	0.568854075693868	0.172690586575619	2.12820512820513	2.19620253164557	0.0339987017202208	0.244999125957656	Pray_2012_note1_rep1
2A	Cluster_11654|Contig1|likelySeq@1787	107.5	2A	185050274	0.844998354167593	0.0203708060791147	2.12105263157895	2.23076923076923	0.0548582995951417	0.073144136939809	Pray_2012_note1_rep1
7A	Cluster_11658|Contig1|original@140	43	NA	NA	0.226191452527048	0.773665235530483	2.28481012658228	2.06172839506173	0.111540865760275	0.645523810509035	Pray_2012_note1_rep1
4B	Cluster_11669|Contig1|likelySeq@468	127.8	4B	286348621	0.0955272346582195	1.45584266988122	2.01578947368421	2.4	0.192105263157895	1.0198727941171	Pray_2012_note1_rep1
5A	Cluster_11674|Contig1|original@859	228.6	5A	116693291	0.46239861019208	0.286938145164822	2.09756097560976	2.22368421052632	0.0630616174582799	0.334983479922341	Pray_2012_note1_rep1
5A	Cluster_11674|Contig2|original@248	228.8	5B	229662845	NA	NA	NA	NA	NA	NA	Pray_2012_note1_rep1
5B	Cluster_11674|Contig3|original@390	189.7	5B	229662845	NA	NA	NA	NA	NA	NA	Pray_2012_note1_rep1
5B	Cluster_11674|Contig3|original@465	190.3	5B	229662845	NA	NA	NA	NA	NA	NA	Pray_2012_note1_rep1
7A	Cluster_1168|Contig1|original@1864	147	7A	70286850	0.245441422425922	0.713123874222132	2.23333333333333	2.10714285714286	0.0630952380952381	0.610052140822953	Pray_2012_note1_rep1
7A	Cluster_1169|Contig2|original@274	266.9	NA	NA	0.474368896210035	0.271950282967638	2.04761904761905	2.23157894736842	0.0919799498746867	0.323883794869756	Pray_2012_note1_rep1
7B	Cluster_1169|Contig3|original@1650	203.7	7B	246240284	NA	NA	NA	NA	NA	NA	Pray_2012_note1_rep1
2B	Cluster_11690|Contig1|original@596	25.8	NA	NA	0.408460754372767	0.362689662211404	2.25	2.03378378378378	0.108108108108108	0.388849664904237	Pray_2012_note1_rep1
2A	Cluster_11690|Contig3|original@1587	8.5	NA	NA	NA	NA	NA	NA	NA	NA	Pray_2012_note1_rep1
4A	Cluster_117|Contig8|likelySeq@805	188.6	NA	NA	NA	NA	NA	NA	NA	NA	Pray_2012_note1_rep1
1A	Cluster_117|Contig9|original@2312	46.8	NA	NA	NA	NA	NA	NA	NA	NA	Pray_2012_note1_rep1
1B	Cluster_1171|Contig1|complementarySeq@211	88.6	1B	160769694	0.0644911884735899	1.78373106798673	1.95070422535211	2.34831460674157	0.19880519069473	1.19049961960839	Pray_2012_note1_rep1
1B	Cluster_1171|Contig1|complementarySeq@687	87.4	1B	160769694	NA	NA	NA	NA	NA	NA	Pray_2012_note1_rep1
3A	Cluster_11715|Contig5|original@1373	57.7	3B	71516936	NA	NA	NA	NA	NA	NA	Pray_2012_note1_rep1
1B	Cluster_11723|Contig2|likelySeq@538	42.9	NA	NA	NA	NA	NA	NA	NA	NA	Pray_2012_note1_rep1
7B	Cluster_11724|Contig1|complementarySeq@321	75.2	7B	70806310	NA	NA	NA	NA	NA	NA	Pray_2012_note1_rep1
7B	Cluster_11724|Contig1|complementarySeq@492	75.2	7B	70806310	0.253173314073284	0.690390867484459	2.02112676056338	2.29213483146067	0.135504035448647	0.59658207338414	Pray_2012_note1_rep1
4B	Cluster_11725|Contig2|original@1542	86.9	4A	164336307	NA	NA	NA	NA	NA	NA	Pray_2012_note1_rep1
4B	Cluster_11725|Contig2|original@1679	86.9	4A	164336307	NA	NA	NA	NA	NA	NA	Pray_2012_note1_rep1
1A	Cluster_11732|Contig1|original@129	2	NA	NA	0.672644828746042	0.095062692216532	2.09550561797753	2.1875	0.045997191011236	0.172214192287119	Pray_2012_note1_rep1
3A	Cluster_11734|Contig1|original@229	118.4	3A	141938102	NA	NA	NA	NA	NA	NA	Pray_2012_note1_rep1
3A	Cluster_11738|Contig1|likelySeq@379	146.9	NA	NA	0.758204198636739	0.050488435703588	2.11764705882353	2.23972602739726	0.0610394842868653	0.120213814950842	Pray_2012_note1_rep1
3B	Cluster_11742|Contig1|original@195	178.2	3B	650763358	NA	NA	NA	NA	NA	NA	Pray_2012_note1_rep1
1B	Cluster_11745|Contig1|original@397	203.1	1A	241397810	NA	NA	NA	NA	NA	NA	Pray_2012_note1_rep1
6A	Cluster_11749|Contig1|original@535	163.1	6A	199071996	NA	NA	NA	NA	NA	NA	Pray_2012_note1_rep1
3A	Cluster_11753|Contig2|original@684	70.7	3A	24600624	NA	NA	NA	NA	NA	NA	Pray_2012_note1_rep1
3A	Cluster_11753|Contig2|original@803	72.2	3A	24600624	0.335070532835719	0.492470487749695	2.07534246575342	2.25287356321839	0.088765548732483	0.474863763718149	Pray_2012_note1_rep1
7B	Cluster_1176|Contig3|original@643	113.6	7B	187127488	0.623208418765367	0.128484391355792	2.06818181818182	2.24468085106383	0.0882495164410058	0.20536668852123	Pray_2012_note1_rep1
1A	Cluster_11760|Contig1|original@424	137	1A	228942700	NA	NA	NA	NA	NA	NA	Pray_2012_note1_rep1
4A	Cluster_11763|Contig1|likelySeq@486	92.2	NA	NA	0.0244131528957804	2.61676607080248	2.01704545454545	2.36111111111111	0.172032828282828	1.61237612894759	Pray_2012_note1_rep1
1A	Cluster_11774|Contig1|original@336	66	1A	167345060	NA	NA	NA	NA	NA	NA	Pray_2012_note1_rep1
1B	Cluster_11776|Contig1|original@1290	83.6	1B	188951618	NA	NA	NA	NA	NA	NA	Pray_2012_note1_rep1
1A	Cluster_11776|Contig2|original@546	70.8	1A	25382823	0.829803071486223	0.0246244456023623	2.15697674418605	2.16891891891892	0.00597108736643626	0.0810249619786667	Pray_2012_note1_rep1
1A	Cluster_11776|Contig2|original@740	72.8	1A	25382823	NA	NA	NA	NA	NA	NA	Pray_2012_note1_rep1
5A	Cluster_1178|Contig2|original@627	105.4	5A	60935955	0.462151101270416	0.287254538346526	2.2093023255814	2.09859154929577	0.0553553881428104	0.335216007735904	Pray_2012_note1_rep1
5A	Cluster_1178|Contig3|original@139	105.8	5B	165435163	NA	NA	NA	NA	NA	NA	Pray_2012_note1_rep1
6A	Cluster_11788|Contig1|likelySeq@2144	202.5	6A	206122641	NA	NA	NA	NA	NA	NA	Pray_2012_note1_rep1
6A	Cluster_11788|Contig1|likelySeq@783	203	6A	206122641	NA	NA	NA	NA	NA	NA	Pray_2012_note1_rep1
6B	Cluster_11788|Contig3|original@357	208	6B	200625764	NA	NA	NA	NA	NA	NA	Pray_2012_note1_rep1
1A	Cluster_11794|Contig1|complementarySeq@1025	138	1B	271297297	NA	NA	NA	NA	NA	NA	Pray_2012_note1_rep1
1B	Cluster_11794|Contig1|likelySeq@1040	155.1	1B	271297297	NA	NA	NA	NA	NA	NA	Pray_2012_note1_rep1
4A	Cluster_118|Contig1|original@919	58.9	4A	43707108	NA	NA	NA	NA	NA	NA	Pray_2012_note1_rep1
6B	Cluster_11800|Contig1|complementarySeq@177	62.5	6B	32382840	0.280583405219602	0.616145401586986	2.27215189873418	2.07317073170732	0.0994905835134301	0.551938018392037	Pray_2012_note1_rep1
1B	Cluster_1181|Contig2|original@120	186	1B	281255827	NA	NA	NA	NA	NA	NA	Pray_2012_note1_rep1
1B	Cluster_1181|Contig2|original@920	189.6	1B	281255827	0.516919032755605	0.223327315516073	2.10483870967742	2.23655913978495	0.0658602150537633	0.286577476985799	Pray_2012_note1_rep1
1A	Cluster_1181|Contig4|original@836	169.6	NA	NA	0.436994659689983	0.320853578068253	2.12096774193548	2.18085106382979	0.0299416609471517	0.35952387030954	Pray_2012_note1_rep1
1B	Cluster_1181|Contig5|original@1689	186	NA	NA	NA	NA	NA	NA	NA	NA	Pray_2012_note1_rep1
1A	Cluster_1181|Contig5|original@830	169.6	NA	NA	0.596085188949152	0.149502780127528	2.12096774193548	2.17894736842105	0.0289898132427844	0.224691669040455	Pray_2012_note1_rep1
6A	Cluster_11814|Contig1|complementarySeq@1624	96.4	6A	171004240	NA	NA	NA	NA	NA	NA	Pray_2012_note1_rep1
6B	Cluster_11814|Contig1|likelySeq@1424	111.7	NA	NA	NA	NA	NA	NA	NA	NA	Pray_2012_note1_rep1
5A	Cluster_11816|Contig1|original@1059	240.6	5B	243948884	0.261227827625501	0.667587656668236	2.07954545454545	2.27777777777778	0.0991161616161615	0.582980561162387	Pray_2012_note1_rep1
4B	Cluster_11822|Contig1|likelySeq@1098	99.3	4B	241460421	0.115953348858945	1.29718412137381	2	2.37162162162162	0.185810810810811	0.935716703947443	Pray_2012_note1_rep1
4A	Cluster_11825|Contig1|original@2306	108.6	NA	NA	NA	NA	NA	NA	NA	NA	Pray_2012_note1_rep1
4A	Cluster_11825|Contig1|original@282	108.6	NA	NA	0.1975401326726	0.876031342100446	2.07777777777778	2.31746031746032	0.11984126984127	0.704344658884927	Pray_2012_note1_rep1
6B	Cluster_11826|Contig1|original@257	71.3	NA	NA	NA	NA	NA	NA	NA	NA	Pray_2012_note1_rep1
6A	Cluster_11826|Contig3|complementarySeq@396	63	6A	26807895	0.491936466902062	0.251026636221093	2.22784810126582	2.12658227848101	0.0506329113924051	0.308090982304835	Pray_2012_note1_rep1
1A	Cluster_11827|Contig2|original@1250	124.8	1A	227519017	0.464637302097468	0.284088498424251	2.21052631578947	2.15060240963855	0.0299619530754598	0.332885927026556	Pray_2012_note1_rep1
1A	Cluster_11827|Contig3|original@152	124.8	1A	227640787	0.362660270134956	0.439460542307174	2.21052631578947	2.15060240963855	0.0299619530754598	0.440500019292034	Pray_2012_note1_rep1
5B	Cluster_1183|Contig1|likelySeq@311	58.9	5B	93134860	0.556034456646127	0.18437630554908	2.24545454545455	2.13461538461538	0.0554195804195805	0.254898294986991	Pray_2012_note1_rep1
1B	Cluster_11832|Contig1|likelySeq@1937	116.3	1B	239749913	0.331358226030199	0.500047396887401	2.01492537313433	2.28494623655914	0.135010431712406	0.47970224349697	Pray_2012_note1_rep1
3B	Cluster_11839|Contig1|original@772	79.7	3B	73666538	NA	NA	NA	NA	NA	NA	Pray_2012_note1_rep1
4A	Cluster_11844|Contig1|complementarySeq@662	20.6	NA	NA	0.165718087080941	1.01197624767184	2.26506024096386	2.07142857142857	0.096815834767642	0.78063008849821	Pray_2012_note1_rep1
4B	Cluster_1185|Contig2|original@96	96.5	NA	NA	0.0563935149654959	1.8972228849488	2	2.39285714285714	0.196428571428571	1.24877083531865	Pray_2012_note1_rep1
6B	Cluster_11851|Contig1|original@275	171.6	6B	195539655	NA	NA	NA	NA	NA	NA	Pray_2012_note1_rep1
3B	Cluster_11854|Contig1|original@155	178.2	3B	651839060	NA	NA	NA	NA	NA	NA	Pray_2012_note1_rep1
1B	Cluster_11858|Contig2|original@372	62.8	1B	90879902	0.241156534924692	0.726097066559099	1.97297297297297	2.32352941176471	0.175278219395867	0.617700964953878	Pray_2012_note1_rep1
3B	Cluster_11859|Contig1|original@283	224	3B	735442005	0.461991253876443	0.28745901490322	2.10119047619048	2.23611111111111	0.0674603174603174	0.335366246151998	Pray_2012_note1_rep1
3B	Cluster_11859|Contig1|original@286	224	3B	735442005	NA	NA	NA	NA	NA	NA	Pray_2012_note1_rep1
5A	Cluster_11865|Contig1|original@282	220.9	5A	113378918	0.974918929946866	0.000526930566781646	2.13888888888889	2.18840579710145	0.0247584541062802	0.0110314968558913	Pray_2012_note1_rep1
5A	Cluster_11865|Contig1|original@518	220	5A	113378918	NA	NA	NA	NA	NA	NA	Pray_2012_note1_rep1
5B	Cluster_11865|Contig3|original@318	183.7	5B	225902236	0.374312568504845	0.418688744288433	2.05084745762712	2.25	0.0995762711864407	0.426765590089269	Pray_2012_note1_rep1
3A	Cluster_11869|Contig1|complementarySeq@1183	153.6	3A	163171089	0.955520456886578	0.00165837707200205	2.14375	2.19753086419753	0.0268904320987655	0.0197600106310988	Pray_2012_note1_rep1
1B	Cluster_1187|Contig1|likelySeq@987	59.7	1B	119215249	0.638830577003968	0.117263992486176	2.04285714285714	2.25280898876404	0.104975922953451	0.194614304953267	Pray_2012_note1_rep1
4A	Cluster_11872|Contig8|original@205	148.4	NA	NA	NA	NA	NA	NA	NA	NA	Pray_2012_note1_rep1
4A	Cluster_11872|Contig8|original@308	148.4	NA	NA	0.756257827686535	0.0513307424869406	2.15853658536585	2.18666666666667	0.0140650406504064	0.121330117128269	Pray_2012_note1_rep1
4A	Cluster_11877|Contig1|likelySeq@1828	77.2	4A	91027367	0.459548700377557	0.290597439879696	2.08888888888889	2.27857142857143	0.0948412698412697	0.337668457760993	Pray_2012_note1_rep1
4A	Cluster_11879|Contig2|complementarySeq@2030	217.9	7A	5985976	NA	NA	NA	NA	NA	NA	Pray_2012_note1_rep1
5B	Cluster_1189|Contig3|original@1204	64.5	5B	102054065	NA	NA	NA	NA	NA	NA	Pray_2012_note1_rep1
5B	Cluster_1189|Contig4|original@1187	64.5	5B	102054065	0.444722063809015	0.310221768564681	2.2719298245614	2.10294117647059	0.0844943240454077	0.351911323546787	Pray_2012_note1_rep1
6A	Cluster_11896|Contig2|original@393	110.3	6A	191995648	0.647533686348477	0.111282279174302	2.19411764705882	2.11971830985915	0.0371996685998344	0.188737633556035	Pray_2012_note1_rep1
6A	Cluster_11899|Contig1|complementarySeq@900	47.1	6A	14228868	NA	NA	NA	NA	NA	NA	Pray_2012_note1_rep1
6B	Cluster_11899|Contig1|likelySeq@903	57.5	6A	14228868	0.843919263076106	0.0206590642909978	2.20779220779221	2.16666666666667	0.0205627705627707	0.0736990999119391	Pray_2012_note1_rep1
6A	Cluster_11899|Contig2|original@896	44	NA	NA	NA	NA	NA	NA	NA	NA	Pray_2012_note1_rep1
5B	Cluster_119|Contig5|original@2153	66.6	5B	108044440	0.678000200482199	0.091797670520717	2.24545454545455	2.14423076923077	0.0506118881118882	0.168770177713615	Pray_2012_note1_rep1
5B	Cluster_11901|Contig2|complementarySeq@443	196.5	5B	236998403	0.343507256613025	0.475656788018343	2.09677419354839	2.21875	0.0609879032258065	0.464064084008489	Pray_2012_note1_rep1
2B	Cluster_11905|Contig2|original@455	272.9	2B	340913122	NA	NA	NA	NA	NA	NA	Pray_2012_note1_rep1
2A	Cluster_11905|Contig5|original@1304	254.1	2B	340913122	0.598230965726962	0.147766419203432	2.11170212765957	2.29230769230769	0.0903027823240588	0.223131110702416	Pray_2012_note1_rep1
2B	Cluster_11905|Contig5|original@795	272.9	2B	340913122	NA	NA	NA	NA	NA	NA	Pray_2012_note1_rep1
3B	Cluster_1191|Contig1|complementarySeq@1377	110	3B	383214288	NA	NA	NA	NA	NA	NA	Pray_2012_note1_rep1
3B	Cluster_11918|Contig2|complementarySeq@2128	240.4	3A	179466047	0.662678257672962	0.101318695451867	2.11184210526316	2.1890243902439	0.0385911424903722	0.178697278281031	Pray_2012_note1_rep1
5A	Cluster_1192|Contig2|likelySeq@1303	71.7	NA	NA	NA	NA	NA	NA	NA	NA	Pray_2012_note1_rep1
2A	Cluster_11929|Contig1|original@394	139	2A	51370184	0.910512784326638	0.00673341671301847	2.125	2.22602739726027	0.0505136986301369	0.0407139519848931	Pray_2012_note1_rep1
2A	Cluster_11930|Contig1|complementarySeq@896	109.1	NA	NA	NA	NA	NA	NA	NA	NA	Pray_2012_note1_rep1
2B	Cluster_11930|Contig1|likelySeq@1262	141.9	2B	78491576	0.991826023702785	5.59503156924599e-05	2.16935483870968	2.17171717171717	0.00118116650374711	0.00356450080166849	Pray_2012_note1_rep1
2B	Cluster_11930|Contig2|complementarySeq@990	141.9	NA	NA	NA	NA	NA	NA	NA	NA	Pray_2012_note1_rep1
2A	Cluster_11930|Contig2|likelySeq@1356	109.1	NA	NA	NA	NA	NA	NA	NA	NA	Pray_2012_note1_rep1
7A	Cluster_11931|Contig1|complementarySeq@1452	98.7	7B	21919604	NA	NA	NA	NA	NA	NA	Pray_2012_note1_rep1
7B	Cluster_11931|Contig1|complementarySeq@248	40.4	7B	21919604	NA	NA	NA	NA	NA	NA	Pray_2012_note1_rep1
6A	Cluster_11936|Contig3|original@252	203.7	6A	204871932	NA	NA	NA	NA	NA	NA	Pray_2012_note1_rep1
6B	Cluster_11936|Contig4|original@129	208	6A	204871932	NA	NA	NA	NA	NA	NA	Pray_2012_note1_rep1
6B	Cluster_11936|Contig5|original@879	208	NA	NA	NA	NA	NA	NA	NA	NA	Pray_2012_note1_rep1
5B	Cluster_1194|Contig3|original@213	204	5B	244625695	0.189931758001955	0.906136247067076	2.06034482758621	2.25490196078431	0.0972785665990534	0.721402411925166	Pray_2012_note1_rep1
5A	Cluster_1194|Contig4|original@319	239.9	5A	122975467	NA	NA	NA	NA	NA	NA	Pray_2012_note1_rep1
5A	Cluster_1194|Contig5|original@3229	239.9	5A	122975467	NA	NA	NA	NA	NA	NA	Pray_2012_note1_rep1
6A	Cluster_1195|Contig1|complementarySeq@2217	96.4	6A	176325150	NA	NA	NA	NA	NA	NA	Pray_2012_note1_rep1
7A	Cluster_11960|Contig3|original@1193	148	7A	97499382	NA	NA	NA	NA	NA	NA	Pray_2012_note1_rep1
2A	Cluster_11967|Contig1|likelySeq@1146	92.7	2A	180369638	0.409144609891258	0.361637039268764	2.10795454545455	2.24647887323944	0.0692621638924455	0.388123165885668	Pray_2012_note1_rep1
2A	Cluster_11967|Contig1|likelySeq@611	93.3	2A	180369638	NA	NA	NA	NA	NA	NA	Pray_2012_note1_rep1
6B	Cluster_1197|Contig1|original@494	96.1	6B	160695487	NA	NA	NA	NA	NA	NA	Pray_2012_note1_rep1
4B	Cluster_11970|Contig2|original@710	89.6	NA	NA	NA	NA	NA	NA	NA	NA	Pray_2012_note1_rep1
4B	Cluster_11970|Contig4|original@586	89.2	NA	NA	NA	NA	NA	NA	NA	NA	Pray_2012_note1_rep1
4A	Cluster_1198|Contig1|likelySeq@1892	168.6	NA	NA	0.481797725442491	0.262950354702712	2.14179104477612	2.19021739130435	0.0242131732641142	0.317135254628474	Pray_2012_note1_rep1
7B	Cluster_11995|Contig7|complementarySeq@2841	194.3	NA	NA	NA	NA	NA	NA	NA	NA	Pray_2012_note1_rep1
7B	Cluster_11995|Contig7|likelySeq@2841	194.3	NA	NA	NA	NA	NA	NA	NA	NA	Pray_2012_note1_rep1
7A	Cluster_120|Contig13|original@3365	82.5	7A	20092708	NA	NA	NA	NA	NA	NA	Pray_2012_note1_rep1
7A	Cluster_120|Contig9|complementarySeq@5952	82.5	7A	20028927	NA	NA	NA	NA	NA	NA	Pray_2012_note1_rep1
7A	Cluster_120|Contig9|likelySeq@3132	82.5	7A	20028927	NA	NA	NA	NA	NA	NA	Pray_2012_note1_rep1
7A	Cluster_120|Contig9|likelySeq@6780	82.5	7A	20028927	NA	NA	NA	NA	NA	NA	Pray_2012_note1_rep1
5A	Cluster_1201|Contig5|likelySeq@3490	317.6	5A	146796204	NA	NA	NA	NA	NA	NA	Pray_2012_note1_rep1
5A	Cluster_1201|Contig5|likelySeq@921	317.6	5A	146796204	0.283681206236696	0.6083205831017	2.27127659574468	2.04838709677419	0.111444749485244	0.547169435082035	Pray_2012_note1_rep1
4B	Cluster_12012|Contig2|original@1264	89.6	NA	NA	NA	NA	NA	NA	NA	NA	Pray_2012_note1_rep1
3B	Cluster_12014|Contig1|complementarySeq@878	116.2	3B	445856319	NA	NA	NA	NA	NA	NA	Pray_2012_note1_rep1
3B	Cluster_12014|Contig1|complementarySeq@900	116.2	3B	445856319	0.787575906345263	0.0386892721016584	2.14406779661017	2.18	0.0179661016949153	0.103707578340616	Pray_2012_note1_rep1
7A	Cluster_12015|Contig1|original@615	7.7	7A	4766325	NA	NA	NA	NA	NA	NA	Pray_2012_note1_rep1
7A	Cluster_12015|Contig1|original@710	7.7	7A	4766325	0.760355631962386	0.0495662412356792	2.2037037037037	2.13924050632911	0.032231598687295	0.118983232885081	Pray_2012_note1_rep1
4A	Cluster_12015|Contig2|original@859	228.8	4A	213909310	NA	NA	NA	NA	NA	NA	Pray_2012_note1_rep1
2A	Cluster_12016|Contig1|likelySeq@1001	10.1	NA	NA	NA	NA	NA	NA	NA	NA	Pray_2012_note1_rep1
2A	Cluster_12016|Contig1|likelySeq@2952	10.1	NA	NA	0.733211547764334	0.0618909522575299	2.18115942028985	2.14835164835165	0.0164038859691034	0.134770703705954	Pray_2012_note1_rep1
2B	Cluster_1202|Contig1|original@8754	109.9	2B	42905674	0.951377750825444	0.00198206980393635	2.23239436619718	2.10344827586207	0.064473045167557	0.0216470093242764	Pray_2012_note1_rep1
2B	Cluster_1202|Contig11|original@426	109.9	2A	145497710	NA	NA	NA	NA	NA	NA	Pray_2012_note1_rep1
2B	Cluster_1202|Contig13|original@9277	109.9	2A	145497710	NA	NA	NA	NA	NA	NA	Pray_2012_note1_rep1
2B	Cluster_1202|Contig14|original@366	109.9	2A	145497710	NA	NA	NA	NA	NA	NA	Pray_2012_note1_rep1
2B	Cluster_1202|Contig5|original@10551	109.9	2A	145497710	NA	NA	NA	NA	NA	NA	Pray_2012_note1_rep1
2B	Cluster_1202|Contig6|original@10570	109.9	2A	145497710	NA	NA	NA	NA	NA	NA	Pray_2012_note1_rep1
2B	Cluster_1202|Contig8|original@8763	109.9	2A	145497710	NA	NA	NA	NA	NA	NA	Pray_2012_note1_rep1
3B	Cluster_12024|Contig10|original@359	263.2	NA	NA	0.2619176638266	0.665674586157144	2.06329113924051	2.25324675324675	0.0949778070031235	0.581835211602496	Pray_2012_note1_rep1
3B	Cluster_12024|Contig3|complementarySeq@457	262.9	NA	NA	NA	NA	NA	NA	NA	NA	Pray_2012_note1_rep1
3A	Cluster_12024|Contig5|original@199	247.9	3A	181255706	NA	NA	NA	NA	NA	NA	Pray_2012_note1_rep1
1B	Cluster_1203|Contig1|original@818	196.7	1B	284148202	0.0619418991298152	1.81777557075171	1.89795918367347	2.3	0.201020408163265	1.20801548336807	Pray_2012_note1_rep1
3B	Cluster_12036|Contig1|original@354	95.9	1B	269322657	NA	NA	NA	NA	NA	NA	Pray_2012_note1_rep1
6A	Cluster_12037|Contig4|original@231	88.8	NA	NA	NA	NA	NA	NA	NA	NA	Pray_2012_note1_rep1
1B	Cluster_1204|Contig4|original@4001	225.1	1A	244399794	0.479404500662845	0.265825030458572	2.11904761904762	2.2125	0.0467261904761904	0.319297893114498	Pray_2012_note1_rep1
1A	Cluster_1204|Contig6|original@249	196	1A	244399794	NA	NA	NA	NA	NA	NA	Pray_2012_note1_rep1
1A	Cluster_1204|Contig8|original@334	196	1A	244399794	NA	NA	NA	NA	NA	NA	Pray_2012_note1_rep1
4A	Cluster_12043|Contig3|likelySeq@1338	63.2	4A	64631201	NA	NA	NA	NA	NA	NA	Pray_2012_note1_rep1
5B	Cluster_12055|Contig1|likelySeq@4069	61.5	5B	160299828	NA	NA	NA	NA	NA	NA	Pray_2012_note1_rep1
5B	Cluster_12060|Contig1|likelySeq@756	59.4	5B	54547427	NA	NA	NA	NA	NA	NA	Pray_2012_note1_rep1
2B	Cluster_12067|Contig3|original@345	100.7	NA	NA	0.609323524531656	0.138994267126947	2.25	2.11904761904762	0.0654761904761905	0.215152054475127	Pray_2012_note1_rep1
3B	Cluster_12068|Contig1|complementarySeq@279	158	3B	616381553	NA	NA	NA	NA	NA	NA	Pray_2012_note1_rep1
3A	Cluster_12068|Contig1|likelySeq@596	141.2	NA	NA	0.831411657030092	0.0241542489346174	2.16483516483516	2.17857142857143	0.00686813186813184	0.0801838906448707	Pray_2012_note1_rep1
2A	Cluster_12077|Contig3|original@374	104.9	2A	109110041	0.980244900546021	0.000326863488432212	2.14673913043478	2.2089552238806	0.0311080467229072	0.0086654083192472	Pray_2012_note1_rep1
7A	Cluster_12078|Contig1|likelySeq@1311	96.2	7A	25048756	0.282972268701795	0.610101868426198	2.11111111111111	2.24647887323944	0.0676838810641627	0.548256123273948	Pray_2012_note1_rep1
3B	Cluster_1208|Contig2|original@409	98.4	NA	NA	0.639204770871328	0.117002893389845	2.17460317460317	2.21052631578947	0.0179615705931497	0.194359992211964	Pray_2012_note1_rep1
2A	Cluster_12083|Contig1|original@4740	193.4	NA	NA	0.0747615188730177	1.65955716976408	2.01980198019802	2.42241379310345	0.201305906452714	1.12632188397232	Pray_2012_note1_rep1
3B	Cluster_12087|Contig2|original@458	202.7	3B	716613763	0.83339867847737	0.0235799658595471	2.17567567567568	2.16860465116279	0.00353551225644266	0.0791471925401772	Pray_2012_note1_rep1
6B	Cluster_1209|Contig3|original@209	79.9	6B	123156037	0.0580547910423186	1.87260969471665	2.33333333333333	2.00625	0.163541666666667	1.23616193376551	Pray_2012_note1_rep1
6B	Cluster_1209|Contig4|original@7270	79.9	6A	48284777	0.0580547910423186	1.87260969471665	2.33333333333333	2.00625	0.163541666666667	1.23616193376551	Pray_2012_note1_rep1
5B	Cluster_12090|Contig1|original@212	231.7	5B	260144279	0.822241859021457	0.0268982636223361	2.12698412698413	2.20879120879121	0.040903540903541	0.0850004177535608	Pray_2012_note1_rep1
1B	Cluster_121|Contig1|complementarySeq@412	73.4	1A	77551373	0.135360792877354	1.17230850700357	1.99315068493151	2.30232558139535	0.154587448231921	0.86850711041283	Pray_2012_note1_rep1
1B	Cluster_121|Contig1|complementarySeq@780	71.8	1A	77551373	NA	NA	NA	NA	NA	NA	Pray_2012_note1_rep1
6B	Cluster_1211|Contig2|original@427	158.5	NA	NA	NA	NA	NA	NA	NA	NA	Pray_2012_note1_rep1
5B	Cluster_12121|Contig1|likelySeq@953	195.6	5B	236434367	NA	NA	NA	NA	NA	NA	Pray_2012_note1_rep1
1B	Cluster_1213|Contig2|original@2437	8.4	1A	2458400	0.0517591813777031	1.97008737207147	1.97794117647059	2.2967032967033	0.159381060116354	1.28601260107888	Pray_2012_note1_rep1
6A	Cluster_12132|Contig2|likelySeq@1833	49.9	6A	15944813	NA	NA	NA	NA	NA	NA	Pray_2012_note1_rep1
6B	Cluster_1214|Contig1|original@1289	69.1	6B	130962981	NA	NA	NA	NA	NA	NA	Pray_2012_note1_rep1
6A	Cluster_1214|Contig2|complementarySeq@2866	62.2	NA	NA	NA	NA	NA	NA	NA	NA	Pray_2012_note1_rep1
1A	Cluster_12142|Contig1|original@1904	194.1	NA	NA	0.50818317901325	0.232749524758508	2.26923076923077	2.09139784946237	0.0889164598842018	0.293979714300658	Pray_2012_note1_rep1
4B	Cluster_1215|Contig1|original@895	105.3	4B	266797726	NA	NA	NA	NA	NA	NA	Pray_2012_note1_rep1
4A	Cluster_1215|Contig2|original@245	62.1	4A	123962155	0.0190478859571237	2.83253044922597	1.99438202247191	2.37142857142857	0.188523274478331	1.72015321778903	Pray_2012_note1_rep1
2A	Cluster_1216|Contig2|complementarySeq@1004	116	2A	93036884	0.672479694661104	0.0951644350213144	2.109375	2.26153846153846	0.0760817307692307	0.172320824529674	Pray_2012_note1_rep1
2A	Cluster_1216|Contig2|complementarySeq@1275	112.7	2A	93036884	NA	NA	NA	NA	NA	NA	Pray_2012_note1_rep1
1B	Cluster_12165|Contig1|original@263	42.9	1B	19046356	0.187776027484194	0.914918586347484	2.22463768115942	2.10227272727273	0.0611824769433467	0.726359852942511	Pray_2012_note1_rep1
1A	Cluster_12165|Contig2|original@1849	57.3	1A	12956136	NA	NA	NA	NA	NA	NA	Pray_2012_note1_rep1
4B	Cluster_12166|Contig1|original@303	139.9	4B	292815095	0.68141181543408	0.0897524338170178	2.1	2.29166666666667	0.0958333333333332	0.166590340193833	Pray_2012_note1_rep1
3A	Cluster_12167|Contig1|complementarySeq@3189	89.9	3A	63577093	NA	NA	NA	NA	NA	NA	Pray_2012_note1_rep1
3B	Cluster_12167|Contig1|likelySeq@3054	116.2	NA	NA	NA	NA	NA	NA	NA	NA	Pray_2012_note1_rep1
5B	Cluster_12169|Contig3|original@363	69.6	5B	61181805	0.643513454060607	0.114021858695654	2.27884615384615	2.12616822429907	0.0763389647735442	0.191442368785702	Pray_2012_note1_rep1
6B	Cluster_1217|Contig5|original@2002	85.4	NA	NA	NA	NA	NA	NA	NA	NA	Pray_2012_note1_rep1
1B	Cluster_12173|Contig2|original@636	163.3	NA	NA	NA	NA	NA	NA	NA	NA	Pray_2012_note1_rep1
1A	Cluster_1218|Contig19|original@102	80.6	1A	183244895	NA	NA	NA	NA	NA	NA	Pray_2012_note1_rep1
1B	Cluster_1218|Contig22|original@177	95.8	1B	292971162	NA	NA	NA	NA	NA	NA	Pray_2012_note1_rep1
1A	Cluster_1218|Contig23|original@104	80.6	1A	183244895	NA	NA	NA	NA	NA	NA	Pray_2012_note1_rep1
1B	Cluster_1218|Contig6|original@186	95.8	1B	188026914	NA	NA	NA	NA	NA	NA	Pray_2012_note1_rep1
3A	Cluster_12182|Contig1|complementarySeq@1321	72.2	3A	21473173	0.350193739506396	0.462717594230822	2.07534246575342	2.25287356321839	0.088765548732483	0.455691622164992	Pray_2012_note1_rep1
3B	Cluster_12187|Contig1|original@610	85.6	3B	131867990	0.31277292713034	0.539723294565988	2.05072463768116	2.26086956521739	0.105072463768116	0.504770845467504	Pray_2012_note1_rep1
3A	Cluster_12187|Contig2|original@326	72.2	3B	131867990	0.360387658186916	0.443618624261867	2.07746478873239	2.25	0.0862676056338028	0.443230090259836	Pray_2012_note1_rep1
3B	Cluster_1219|Contig2|original@967	98.4	NA	NA	0.956270977045502	0.00160282978169682	2.15625	2.203125	0.0234375	0.0194190249204854	Pray_2012_note1_rep1
2B	Cluster_12193|Contig1|complementarySeq@413	138	2A	172002085	0.506057890725248	0.235083968172605	2.22727272727273	2.13157894736842	0.0478468899521529	0.295799799001248	Pray_2012_note1_rep1
7A	Cluster_12194|Contig1|complementarySeq@391	97.2	7A	34167592	0.148576062133654	1.09804714970079	2.08791208791209	2.27857142857143	0.0953296703296702	0.828051156394431	Pray_2012_note1_rep1
5A	Cluster_1220|Contig1|complementarySeq@164	286.7	4B	308532428	0.621482494514686	0.129762881379199	2.2	2.1	0.05	0.206571099754027	Pray_2012_note1_rep1
5A	Cluster_1220|Contig1|likelySeq@164	286.7	4B	308532428	0.586365480602487	0.157531431182661	2.20833333333333	2.11290322580645	0.047715053763441	0.231831604576219	Pray_2012_note1_rep1
1B	Cluster_12203|Contig2|complementarySeq@1431	225.2	1A	243984733	0.242465331226103	0.722105289273014	2.05737704918033	2.26760563380282	0.105114292311244	0.61535034998364	Pray_2012_note1_rep1
1B	Cluster_12203|Contig2|likelySeq@1431	225.2	1B	294440448	0.811847809485498	0.0301965121034463	2.1171875	2.25949367088608	0.071153085443038	0.0905253767877073	Pray_2012_note1_rep1
1B	Cluster_12203|Contig2|likelySeq@560	225.7	1B	294440448	NA	NA	NA	NA	NA	NA	Pray_2012_note1_rep1
4A	Cluster_12204|Contig1|likelySeq@2065	59.3	4A	72657121	0.0512422952777732	1.9786311699063	2.00581395348837	2.36486486486486	0.179525455688246	1.29037142529453	Pray_2012_note1_rep1
4A	Cluster_12204|Contig2|original@1322	58.9	4B	267369901	NA	NA	NA	NA	NA	NA	Pray_2012_note1_rep1
5A	Cluster_12209|Contig3|original@374	210.8	5A	105814700	NA	NA	NA	NA	NA	NA	Pray_2012_note1_rep1
5A	Cluster_12209|Contig3|original@437	210.8	5A	105814700	0.91974359722407	0.00541154387478664	2.15934065934066	2.16911764705882	0.00488849385908208	0.0363332268183186	Pray_2012_note1_rep1
1B	Cluster_1221|Contig1|original@207	201	1B	285248685	NA	NA	NA	NA	NA	NA	Pray_2012_note1_rep1
2A	Cluster_12212|Contig1|complementarySeq@1194	158.6	2A	26550840	NA	NA	NA	NA	NA	NA	Pray_2012_note1_rep1
2A	Cluster_12212|Contig1|likelySeq@1228	158.8	2A	26550840	NA	NA	NA	NA	NA	NA	Pray_2012_note1_rep1
4A	Cluster_1223|Contig2|original@141	109.4	4A	100234769	0.0710451016633454	1.70229768666599	2.06989247311828	2.34848484848485	0.139296187683285	1.14846585994501	Pray_2012_note1_rep1
4A	Cluster_1223|Contig2|original@301	109.4	4A	100234769	NA	NA	NA	NA	NA	NA	Pray_2012_note1_rep1
2A	Cluster_12235|Contig1|complementarySeq@489	192.8	2A	227692732	NA	NA	NA	NA	NA	NA	Pray_2012_note1_rep1
2A	Cluster_12235|Contig1|likelySeq@489	192.8	2A	227692732	NA	NA	NA	NA	NA	NA	Pray_2012_note1_rep1
2A	Cluster_12235|Contig1|likelySeq@801	193	2A	227692732	0.0657440708021055	1.76751194452471	2.01980198019802	2.42241379310345	0.201305906452714	1.18214340837493	Pray_2012_note1_rep1
2B	Cluster_12235|Contig2|original@402	209.6	2B	294771561	NA	NA	NA	NA	NA	NA	Pray_2012_note1_rep1
3A	Cluster_12240|Contig2|original@1801	126.8	3A	151708248	NA	NA	NA	NA	NA	NA	Pray_2012_note1_rep1
1B	Cluster_1225|Contig1|complementarySeq@305	61.8	1B	58314883	0.265886879756133	0.654785606049241	2	2.29651162790698	0.148255813953488	0.575303092492036	Pray_2012_note1_rep1
2B	Cluster_12255|Contig1|complementarySeq@640	188.3	NA	NA	0.178286065592252	0.954999434748651	2.3015873015873	2.08947368421053	0.106056808688388	0.748882598904724	Pray_2012_note1_rep1
2A	Cluster_12255|Contig1|likelySeq@652	164.9	NA	NA	0.586288652712677	0.157595970787643	2.09574468085106	2.27272727272727	0.0884912959381046	0.231888511259443	Pray_2012_note1_rep1
2A	Cluster_12255|Contig1|likelySeq@792	165.2	NA	NA	NA	NA	NA	NA	NA	NA	Pray_2012_note1_rep1
3A	Cluster_1226|Contig3|likelySeq@975	138.4	NA	NA	0.868464739133767	0.0146181856431549	2.14880952380952	2.19480519480519	0.0229978354978355	0.0612478098138939	Pray_2012_note1_rep1
5B	Cluster_12261|Contig4|original@103	237.9	5B	259475760	0.188127758293585	0.913477788485147	2.05	2.27840909090909	0.114204545454546	0.725547119471907	Pray_2012_note1_rep1
7B	Cluster_12266|Contig1|complementarySeq@1165	121.6	7B	212558551	NA	NA	NA	NA	NA	NA	Pray_2012_note1_rep1
1A	Cluster_1227|Contig1|original@243	103.4	1A	205280152	0.0990213203937948	1.42625528213032	2.03571428571429	2.33108108108108	0.147683397683398	1.00427128689248	Pray_2012_note1_rep1
1B	Cluster_1227|Contig2|complementarySeq@196	118.5	1A	205280152	NA	NA	NA	NA	NA	NA	Pray_2012_note1_rep1
1B	Cluster_1227|Contig2|likelySeq@196	118.5	NA	NA	NA	NA	NA	NA	NA	NA	Pray_2012_note1_rep1
2A	Cluster_12274|Contig1|original@360	23.8	2B	12074373	NA	NA	NA	NA	NA	NA	Pray_2012_note1_rep1
2B	Cluster_12274|Contig4|original@719	51.5	2A	8485257	NA	NA	NA	NA	NA	NA	Pray_2012_note1_rep1
2A	Cluster_12280|Contig1|original@945	163.3	2A	221682306	NA	NA	NA	NA	NA	NA	Pray_2012_note1_rep1
2A	Cluster_12280|Contig1|original@963	163.3	2A	221682306	0.604617915738976	0.142674101782006	2.09677419354839	2.26865671641791	0.0859412614347617	0.218518988168294	Pray_2012_note1_rep1
7A	Cluster_12287|Contig1|complementarySeq@640	87.6	NA	NA	0.537509051075142	0.202184820029247	2.13888888888889	2.21428571428571	0.0376984126984128	0.269614218298136	Pray_2012_note1_rep1
7B	Cluster_12287|Contig1|likelySeq@471	23.2	NA	NA	NA	NA	NA	NA	NA	NA	Pray_2012_note1_rep1
1B	Cluster_1229|Contig10|complementarySeq@1689	78.9	1B	142767129	0.0292273816082594	2.46082365010999	1.94594594594595	2.34705882352941	0.200556438791733	1.53421009001444	Pray_2012_note1_rep1
1B	Cluster_1229|Contig10|complementarySeq@843	78.3	1B	142767129	NA	NA	NA	NA	NA	NA	Pray_2012_note1_rep1
1A	Cluster_1229|Contig10|likelySeq@1670	72.1	NA	NA	0.944061216465283	0.00262449629952283	2.13953488372093	2.20666666666667	0.0335658914728683	0.0249998435079813	Pray_2012_note1_rep1
6B	Cluster_1229|Contig6|likelySeq@2169	82.2	6B	40607287	NA	NA	NA	NA	NA	NA	Pray_2012_note1_rep1
3A	Cluster_12296|Contig3|original@139	254.6	3A	183748463	0.175455650665112	0.967425714872888	2.27777777777778	2.08522727272727	0.0962752525252524	0.755832640482719	Pray_2012_note1_rep1
3A	Cluster_12298|Contig2|likelySeq@3284	72.2	3B	126539108	0.335070532835719	0.492470487749695	2.07534246575342	2.25287356321839	0.088765548732483	0.474863763718149	Pray_2012_note1_rep1
6B	Cluster_12307|Contig1|likelySeq@769	64.1	6B	34005470	0.350959072736651	0.461257733819013	2.26282051282051	2.08433734939759	0.0892415817114611	0.454743526044095	Pray_2012_note1_rep1
7A	Cluster_12316|Contig2|original@585	218.2	7A	162627692	NA	NA	NA	NA	NA	NA	Pray_2012_note1_rep1
7B	Cluster_12316|Contig3|original@277	152.1	NA	NA	0.445317261187455	0.309414566115097	2.23809523809524	2.09333333333333	0.0723809523809524	0.351330470615074	Pray_2012_note1_rep1
5A	Cluster_12318|Contig2|original@758	150.2	5A	88949911	NA	NA	NA	NA	NA	NA	Pray_2012_note1_rep1
5A	Cluster_12318|Contig2|original@788	150.2	5A	88949911	0.890071745022374	0.0101823798686866	2.22093023255814	2.0958904109589	0.0625199107996177	0.0505749852522676	Pray_2012_note1_rep1
2B	Cluster_1232|Contig1|complementarySeq@260	200.4	2B	280682330	NA	NA	NA	NA	NA	NA	Pray_2012_note1_rep1
5B	Cluster_12320|Contig3|complementarySeq@741	66.9	NA	NA	0.800324259097649	0.0340893185751934	2.24074074074074	2.13333333333333	0.0537037037037038	0.096734018751964	Pray_2012_note1_rep1
5A	Cluster_12320|Contig3|likelySeq@1587	82.3	NA	NA	NA	NA	NA	NA	NA	NA	Pray_2012_note1_rep1
3A	Cluster_12325|Contig2|original@2012	248.8	NA	NA	NA	NA	NA	NA	NA	NA	Pray_2012_note1_rep1
3B	Cluster_12325|Contig3|original@767	263.7	3B	768812970	NA	NA	NA	NA	NA	NA	Pray_2012_note1_rep1
5B	Cluster_1235|Contig2|complementarySeq@256	210.4	5A	127681485	NA	NA	NA	NA	NA	NA	Pray_2012_note1_rep1
5B	Cluster_1235|Contig2|likelySeq@256	210.4	5B	245066184	NA	NA	NA	NA	NA	NA	Pray_2012_note1_rep1
3A	Cluster_12358|Contig1|complementarySeq@476	89.9	3B	461415906	NA	NA	NA	NA	NA	NA	Pray_2012_note1_rep1
3B	Cluster_12358|Contig1|likelySeq@1578	117	3B	461415906	NA	NA	NA	NA	NA	NA	Pray_2012_note1_rep1
3A	Cluster_12358|Contig2|original@417	90.1	3A	108372018	NA	NA	NA	NA	NA	NA	Pray_2012_note1_rep1
3B	Cluster_12358|Contig3|original@568	117	3B	461415906	NA	NA	NA	NA	NA	NA	Pray_2012_note1_rep1
6A	Cluster_12362|Contig2|original@674	180.4	6A	201923450	NA	NA	NA	NA	NA	NA	Pray_2012_note1_rep1
4B	Cluster_12367|Contig3|original@1319	137.2	4B	299324005	NA	NA	NA	NA	NA	NA	Pray_2012_note1_rep1
4B	Cluster_12370|Contig2|original@637	64	NA	NA	NA	NA	NA	NA	NA	NA	Pray_2012_note1_rep1
5A	Cluster_12374|Contig1|original@333	233.8	NA	NA	NA	NA	NA	NA	NA	NA	Pray_2012_note1_rep1
5A	Cluster_12374|Contig1|original@410	231.7	NA	NA	0.359402302708749	0.445432602437721	2.08045977011494	2.25352112676056	0.0865306783228106	0.444419144671399	Pray_2012_note1_rep1
6A	Cluster_12376|Contig1|complementarySeq@741	154.5	6A	197461900	0.252094537042135	0.693511885624096	2.08024691358025	2.27564102564103	0.0976970560303894	0.598436565502302	Pray_2012_note1_rep1
6B	Cluster_12376|Contig1|likelySeq@738	163.4	6B	191718369	0.306636420736898	0.553499155588945	2.13297872340426	2.22388059701493	0.0454509368053351	0.513376263096538	Pray_2012_note1_rep1
4A	Cluster_1239|Contig2|complementarySeq@1871	95.8	4A	144946010	0.038588655944136	2.22125651463037	2.03763440860215	2.35820895522388	0.160287273310865	1.41354034778804	Pray_2012_note1_rep1
7A	Cluster_12392|Contig3|original@657	198.4	NA	NA	0.238718275249409	0.733603381535868	2.25925925925926	2.06410256410256	0.0975783475783474	0.622114331993828	Pray_2012_note1_rep1
7A	Cluster_1240|Contig1|original@163	217.9	7B	230947217	0.164010701560457	1.02009157459302	2.275	2.05921052631579	0.107894736842105	0.785127813677766	Pray_2012_note1_rep1
7B	Cluster_1240|Contig2|original@305	149.3	7A	161834289	NA	NA	NA	NA	NA	NA	Pray_2012_note1_rep1
7A	Cluster_1240|Contig3|original@1112	217.9	7A	161834289	NA	NA	NA	NA	NA	NA	Pray_2012_note1_rep1
7A	Cluster_1240|Contig3|original@1260	217.9	7A	161834289	0.0960631714324756	1.45122995261688	2.275	2.05921052631579	0.107894736842105	1.01744307964909	Pray_2012_note1_rep1
7B	Cluster_1240|Contig4|original@1358	152.1	7B	230947217	0.389686248590638	0.392617729478814	2.23809523809524	2.09333333333333	0.0723809523809524	0.40928491950004	Pray_2012_note1_rep1
7B	Cluster_1240|Contig4|original@918	149.3	7B	230947217	NA	NA	NA	NA	NA	NA	Pray_2012_note1_rep1
2B	Cluster_12405|Contig3|original@3281	169.4	2B	221060105	0.927428715957544	0.0044220952749518	2.22826086956522	2.12376237623762	0.0522492466637967	0.0327194611803165	Pray_2012_note1_rep1
4B	Cluster_12409|Contig1|original@154	125.9	NA	NA	NA	NA	NA	NA	NA	NA	Pray_2012_note1_rep1
4B	Cluster_12409|Contig1|original@632	125.9	NA	NA	NA	NA	NA	NA	NA	NA	Pray_2012_note1_rep1
4B	Cluster_12409|Contig2|original@1889	125.9	NA	NA	NA	NA	NA	NA	NA	NA	Pray_2012_note1_rep1
4B	Cluster_12409|Contig4|original@658	125.9	NA	NA	NA	NA	NA	NA	NA	NA	Pray_2012_note1_rep1
5B	Cluster_12425|Contig1|original@242	174.3	5B	217712236	0.342826361061779	0.476993298437393	2.03225806451613	2.26020408163265	0.113973008558262	0.464925791114355	Pray_2012_note1_rep1
5A	Cluster_1243|Contig1|original@1442	70.8	NA	NA	NA	NA	NA	NA	NA	NA	Pray_2012_note1_rep1
5A	Cluster_1243|Contig2|original@897	70.3	NA	NA	0.229706145428517	0.762163673952774	2.25625	2.06329113924051	0.0964794303797469	0.638827385780194	Pray_2012_note1_rep1
5A	Cluster_1243|Contig6|original@1533	70.8	NA	NA	NA	NA	NA	NA	NA	NA	Pray_2012_note1_rep1
1A	Cluster_12438|Contig1|original@989	183.4	1A	240474227	0.942017680461445	0.00282009136968656	2.18032786885246	2.13297872340426	0.0236745727241019	0.0259409459812367	Pray_2012_note1_rep1
1A	Cluster_12438|Contig3|original@366	183.4	1A	240474227	0.969105695806899	0.000799633081277336	2.18333333333333	2.14516129032258	0.0190860215053763	0.0136288539065233	Pray_2012_note1_rep1
7A	Cluster_12444|Contig2|original@214	24.6	NA	NA	0.712066383678127	0.0725563656826566	2.25324675324675	2.11111111111111	0.0710678210678211	0.147479516586192	Pray_2012_note1_rep1
3B	Cluster_12445|Contig2|original@397	236.6	3B	741784994	0.919259686640213	0.00547721944403368	2.18292682926829	2.15540540540541	0.0137607119314438	0.036561785084634	Pray_2012_note1_rep1
7A	Cluster_12467|Contig1|original@448	142.3	NA	NA	0.545046014743671	0.194804861243107	2.19736842105263	2.14705882352941	0.0251547987616099	0.263566831474403	Pray_2012_note1_rep1
5A	Cluster_1247|Contig2|original@622	200.8	5A	103333009	0.979030912563116	0.000368279941640651	2.14204545454545	2.19444444444444	0.026199494949495	0.00920359528201711	Pray_2012_note1_rep1
3A	Cluster_1248|Contig1|original@256	192.2	NA	NA	0.30089704418412	0.566706715770388	2.04109589041096	2.27647058823529	0.117687348912167	0.521582078464078	Pray_2012_note1_rep1
2A	Cluster_1249|Contig1|original@355	107.5	2B	74308521	0.740711556306095	0.0583344313339957	2.12105263157895	2.23076923076923	0.0548582995951417	0.130350879594636	Pray_2012_note1_rep1
2A	Cluster_1249|Contig3|original@2919	107.5	2A	111669463	0.844998354167593	0.0203708060791147	2.12105263157895	2.23076923076923	0.0548582995951417	0.073144136939809	Pray_2012_note1_rep1
2B	Cluster_12493|Contig1|original@533	208.3	2B	285281167	0.964349686940368	0.00106495507476315	2.20394736842105	2.1547619047619	0.024592731829574	0.0157654561690805	Pray_2012_note1_rep1
2A	Cluster_12493|Contig2|original@191	190.5	2A	230183330	NA	NA	NA	NA	NA	NA	Pray_2012_note1_rep1
5A	Cluster_12497|Contig2|original@1400	97.5	5B	167601666	NA	NA	NA	NA	NA	NA	Pray_2012_note1_rep1
1B	Cluster_12499|Contig3|original@1525	174.1	NA	NA	NA	NA	NA	NA	NA	NA	Pray_2012_note1_rep1
1B	Cluster_12499|Contig3|original@578	170.3	NA	NA	0.892103712605446	0.00980717427731093	2.13709677419355	2.20103092783505	0.0319670768207516	0.0495846532539755	Pray_2012_note1_rep1
7B	Cluster_125|Contig1|original@1985	101.7	7B	188817601	0.0097386994687332	3.41848894556361	1.88405797101449	2.4	0.257971014492754	2.01149903606434	Pray_2012_note1_rep1
3A	Cluster_12504|Contig1|original@366	50	3A	8385036	0.593013445195289	0.152011013725261	2.13095238095238	2.2	0.0345238095238096	0.226935459910734	Pray_2012_note1_rep1
3B	Cluster_12504|Contig2|original@235	65.5	3B	58952210	NA	NA	NA	NA	NA	NA	Pray_2012_note1_rep1
1B	Cluster_12507|Contig3|original@467	133.3	1B	241499168	NA	NA	NA	NA	NA	NA	Pray_2012_note1_rep1
1A	Cluster_12508|Contig1|complementarySeq@216	69.8	1A	33673889	0.849067127567736	0.0193027869015982	2.15882352941176	2.17361111111111	0.00739379084967329	0.0710579729129473	Pray_2012_note1_rep1
1B	Cluster_12508|Contig1|likelySeq@201	78.9	1B	142571832	0.0340070197503454	2.33003459717241	1.94594594594595	2.34705882352941	0.200556438791733	1.46843142636461	Pray_2012_note1_rep1
3A	Cluster_1251|Contig2|complementarySeq@569	223.8	3A	178211465	0.627290701119994	0.125491481874654	2.11538461538462	2.22289156626506	0.0537534754402225	0.202531150342798	Pray_2012_note1_rep1
3A	Cluster_1251|Contig2|complementarySeq@605	223.8	3A	178211465	NA	NA	NA	NA	NA	NA	Pray_2012_note1_rep1
3A	Cluster_1251|Contig2|likelySeq@605	223.8	NA	NA	0.627290701119994	0.125491481874654	2.11538461538462	2.22289156626506	0.0537534754402225	0.202531150342798	Pray_2012_note1_rep1
7B	Cluster_12511|Contig1|original@1134	165.4	NA	NA	NA	NA	NA	NA	NA	NA	Pray_2012_note1_rep1
7B	Cluster_12511|Contig1|original@933	165.4	NA	NA	NA	NA	NA	NA	NA	NA	Pray_2012_note1_rep1
6A	Cluster_12516|Contig1|original@244	180	1B	14863432	0.560208460613496	0.180515515700711	2.12650602409639	2.22916666666667	0.0513303212851406	0.251650336479947	Pray_2012_note1_rep1
7A	Cluster_12519|Contig1|original@358	4.2	7A	742559	NA	NA	NA	NA	NA	NA	Pray_2012_note1_rep1
7A	Cluster_12519|Contig1|original@873	4.2	7A	742559	NA	NA	NA	NA	NA	NA	Pray_2012_note1_rep1
1B	Cluster_1252|Contig5|original@781	46.5	NA	NA	0.302214696197974	0.56364625734131	2.14285714285714	2.15294117647059	0.00504201680672267	0.519684420465233	Pray_2012_note1_rep1
3B	Cluster_12520|Contig1|complementarySeq@906	141.8	NA	NA	0.674030930601052	0.0942112030427906	2.125	2.17525773195876	0.0251288659793814	0.171320173670703	Pray_2012_note1_rep1
7B	Cluster_12529|Contig1|likelySeq@1119	148.3	7B	229930091	NA	NA	NA	NA	NA	NA	Pray_2012_note1_rep1
4A	Cluster_12532|Contig5|original@679	228.4	NA	NA	NA	NA	NA	NA	NA	NA	Pray_2012_note1_rep1
2B	Cluster_12546|Contig4|original@718	81.9	NA	NA	NA	NA	NA	NA	NA	NA	Pray_2012_note1_rep1
7B	Cluster_12548|Contig1|original@2603	82	7B	42922089	0.112678447354778	1.3204903733989	1.97945205479452	2.33333333333333	0.176940639269407	0.948159145977159	Pray_2012_note1_rep1
7B	Cluster_1255|Contig2|original@3170	79.6	7B	60512436	NA	NA	NA	NA	NA	NA	Pray_2012_note1_rep1
6A	Cluster_12551|Contig1|original@788	189.9	6A	206244631	NA	NA	NA	NA	NA	NA	Pray_2012_note1_rep1
2A	Cluster_1256|Contig3|original@451	228.9	2B	319591958	0.117478943091459	1.28656952073545	2.03092783505155	2.3828125	0.175942332474227	0.930039969296087	Pray_2012_note1_rep1
2A	Cluster_1256|Contig4|original@444	228.9	2A	241705062	0.117478943091459	1.28656952073545	2.03092783505155	2.3828125	0.175942332474227	0.930039969296087	Pray_2012_note1_rep1
5B	Cluster_12561|Contig3|original@385	25.8	5B	7913677	NA	NA	NA	NA	NA	NA	Pray_2012_note1_rep1
5B	Cluster_12561|Contig5|likelySeq@1091	25.8	NA	NA	NA	NA	NA	NA	NA	NA	Pray_2012_note1_rep1
1B	Cluster_12564|Contig1|less_than_5_individuals|original@159	98.6	4A	3514296	0.306043566364504	0.554848768025064	1.98387096774194	2.28350515463918	0.14981709344862	0.514216745789898	Pray_2012_note1_rep1
1A	Cluster_1257|Contig1|original@2535	77	NA	NA	NA	NA	NA	NA	NA	NA	Pray_2012_note1_rep1
1A	Cluster_1257|Contig2|original@1306	77	NA	NA	NA	NA	NA	NA	NA	NA	Pray_2012_note1_rep1
3A	Cluster_1257|Contig4|original@905	234.7	3B	759889906	NA	NA	NA	NA	NA	NA	Pray_2012_note1_rep1
3B	Cluster_1257|Contig5|original@823	252.5	3B	759889906	NA	NA	NA	NA	NA	NA	Pray_2012_note1_rep1
2A	Cluster_12584|Contig4|original@140	255	2A	246621322	NA	NA	NA	NA	NA	NA	Pray_2012_note1_rep1
2A	Cluster_12584|Contig4|original@153	255.1	2A	246621322	0.20628928047446	0.843025402424941	2.08947368421053	2.328125	0.119325657894737	0.685523338928181	Pray_2012_note1_rep1
7A	Cluster_12589|Contig2|likelySeq@1037	94	7A	25209491	NA	NA	NA	NA	NA	NA	Pray_2012_note1_rep1
7A	Cluster_12589|Contig2|likelySeq@1124	93.3	7A	25209491	0.947306178084921	0.00232841552874987	2.17058823529412	2.17333333333333	0.00137254901960793	0.0235096303297295	Pray_2012_note1_rep1
5A	Cluster_12590|Contig2|original@361	75.9	NA	NA	0.481088791488058	0.263799481378946	2.2375	2.09493670886076	0.0712816455696201	0.317774761267446	Pray_2012_note1_rep1
2A	Cluster_126|Contig1|original@2866	112.7	2A	77600956	0.493169939438192	0.249603649958877	2.1	2.26923076923077	0.0846153846153845	0.307003403150896	Pray_2012_note1_rep1
5B	Cluster_12600|Contig1|original@326	55.3	5B	64735961	0.881228234062324	0.0118990769952573	2.2	2.1701030927835	0.0149484536082476	0.0549115967447896	Pray_2012_note1_rep1
4B	Cluster_12607|Contig1|original@629	80.5	4B	169076461	NA	NA	NA	NA	NA	NA	Pray_2012_note1_rep1
4A	Cluster_12607|Contig4|complementarySeq@231	83.3	NA	NA	0.191893795692154	0.898241822183302	2.06521739130435	2.31617647058824	0.125479539641944	0.716939066641394	Pray_2012_note1_rep1
1B	Cluster_12609|Contig2|complementarySeq@2100	57	NA	NA	0.446428242202003	0.307912282295334	2.02857142857143	2.26404494382022	0.117736757624398	0.350248338612352	Pray_2012_note1_rep1
1B	Cluster_12609|Contig2|likelySeq@1057	57	1B	110369722	NA	NA	NA	NA	NA	NA	Pray_2012_note1_rep1
1B	Cluster_12609|Contig2|likelySeq@2100	57	1B	110369722	0.67136373758339	0.0958536792908715	2.02816901408451	2.26704545454545	0.119438220230474	0.17304212003281	Pray_2012_note1_rep1
5A	Cluster_12621|Contig1|original@209	113.7	5B	148983596	NA	NA	NA	NA	NA	NA	Pray_2012_note1_rep1
7A	Cluster_12637|Contig2|original@662	137.3	7B	65329740	NA	NA	NA	NA	NA	NA	Pray_2012_note1_rep1
1B	Cluster_12653|Contig1|complementarySeq@1319	69.1	1B	160517929	NA	NA	NA	NA	NA	NA	Pray_2012_note1_rep1
2B	Cluster_12656|Contig1|complementarySeq@570	281	2B	340750501	0.0313995998322976	2.39886399341176	2.03614457831325	2.33108108108108	0.147468251383914	1.50307588669533	Pray_2012_note1_rep1
2B	Cluster_12656|Contig1|complementarySeq@585	282.4	2B	340750501	NA	NA	NA	NA	NA	NA	Pray_2012_note1_rep1
3B	Cluster_12668|Contig4|original@700	9	3B	13944796	NA	NA	NA	NA	NA	NA	Pray_2012_note1_rep1
3B	Cluster_12668|Contig5|original@241	8.5	3B	4099450	NA	NA	NA	NA	NA	NA	Pray_2012_note1_rep1
3A	Cluster_12668|Contig6|original@709	9.89999999999998	3B	4099450	NA	NA	NA	NA	NA	NA	Pray_2012_note1_rep1
5B	Cluster_1267|Contig2|original@1119	179.9	5A	113446450	NA	NA	NA	NA	NA	NA	Pray_2012_note1_rep1
5A	Cluster_1267|Contig3|original@1448	216.3	5A	113446450	NA	NA	NA	NA	NA	NA	Pray_2012_note1_rep1
5A	Cluster_1267|Contig4|original@2186	216.3	5A	113446450	NA	NA	NA	NA	NA	NA	Pray_2012_note1_rep1
3B	Cluster_12671|Contig1|original@706	43.8	NA	NA	0.283919865254595	0.607722176224218	2.04054054054054	2.27325581395349	0.116357636706474	0.546804219772044	Pray_2012_note1_rep1
1A	Cluster_12678|Contig1|complementarySeq@1936	74.8	NA	NA	NA	NA	NA	NA	NA	NA	Pray_2012_note1_rep1
1A	Cluster_12678|Contig1|complementarySeq@2210	74.8	NA	NA	NA	NA	NA	NA	NA	NA	Pray_2012_note1_rep1
7B	Cluster_12684|Contig2|original@176	31.3	7B	15795338	NA	NA	NA	NA	NA	NA	Pray_2012_note1_rep1
7B	Cluster_12684|Contig2|original@320	31.3	7B	15795338	0.00457052812466046	4.08071292988634	1.81967213114754	2.41489361702128	0.297610742936868	2.34003361429034	Pray_2012_note1_rep1
1B	Cluster_127|Contig1|original@135	80.8	1A	26195478	0.12005955119459	1.26895077948665	1.98666666666667	2.33529411764706	0.174313725490196	0.920603284452385	Pray_2012_note1_rep1
3B	Cluster_12701|Contig2|likelySeq@1182	117	3B	438624284	0.959837769244277	0.00135181310743331	2.1271186440678	2.19191919191919	0.0324002739256977	0.0178021647477885	Pray_2012_note1_rep1
2A	Cluster_12705|Contig1|original@1057	236.8	NA	NA	0.183030302946046	0.93466580360888	2.04736842105263	2.34677419354839	0.149702886247878	0.737477001456682	Pray_2012_note1_rep1
1A	Cluster_1271|Contig3|original@69	112.6	1A	219636170	0.893660150635553	0.00952462441476342	2.14375	2.18181818181818	0.0190340909090909	0.0488276073388045	Pray_2012_note1_rep1
7B	Cluster_12712|Contig1|original@63	12.8	NA	NA	NA	NA	NA	NA	NA	NA	Pray_2012_note1_rep1
3B	Cluster_12723|Contig1|original@299	93.3	3B	163358436	0.330943561477693	0.500900678512344	2.08333333333333	2.25531914893617	0.0859929078014183	0.480246063712837	Pray_2012_note1_rep1
2A	Cluster_12729|Contig2|original@1453	93.7	2A	166905628	NA	NA	NA	NA	NA	NA	Pray_2012_note1_rep1
6B	Cluster_12731|Contig2|complementarySeq@1134	54.7	6B	12422714	0.888100751732635	0.010553184316444	2.17948717948718	2.175	0.00224358974358974	0.0515377623301173	Pray_2012_note1_rep1
6B	Cluster_12731|Contig2|complementarySeq@1316	54.7	6B	12422714	NA	NA	NA	NA	NA	NA	Pray_2012_note1_rep1
6A	Cluster_12731|Contig2|likelySeq@1149	32.2	6B	12422714	0.713556198746652	0.0717735673971007	2.2125	2.15384615384615	0.0293269230769231	0.146571816740769	Pray_2012_note1_rep1
6A	Cluster_12731|Contig2|likelySeq@1241	35.6	6B	12422714	NA	NA	NA	NA	NA	NA	Pray_2012_note1_rep1
6B	Cluster_12731|Contig3|original@456	53.8	6B	12422714	NA	NA	NA	NA	NA	NA	Pray_2012_note1_rep1
5A	Cluster_12743|Contig2|complementarySeq@689	39.5	NA	NA	NA	NA	NA	NA	NA	NA	Pray_2012_note1_rep1
6A	Cluster_12746|Contig2|original@360	47.1	6A	14233521	NA	NA	NA	NA	NA	NA	Pray_2012_note1_rep1
3B	Cluster_12751|Contig1|likelySeq@1242	106.8	3B	250737436	NA	NA	NA	NA	NA	NA	Pray_2012_note1_rep1
5A	Cluster_12758|Contig2|original@1057	122.7	NA	NA	NA	NA	NA	NA	NA	NA	Pray_2012_note1_rep1
5B	Cluster_12758|Contig2|original@204	85	NA	NA	NA	NA	NA	NA	NA	NA	Pray_2012_note1_rep1
7A	Cluster_12768|Contig1|original@73	252.6	NA	NA	0.584792406681481	0.158856306173387	2.18181818181818	2.11627906976744	0.0327695560253698	0.232998275170822	Pray_2012_note1_rep1
7B	Cluster_1277|Contig1|original@312	75.2	7A	44028346	0.253173314073284	0.690390867484459	2.02112676056338	2.29213483146067	0.135504035448647	0.59658207338414	Pray_2012_note1_rep1
5A	Cluster_12772|Contig3|original@959	237.7	NA	NA	0.145452419259195	1.11492143116851	2.05172413793103	2.30555555555556	0.12691570881226	0.837279050888692	Pray_2012_note1_rep1
2B	Cluster_12782|Contig2|original@286	98.7	2B	32188178	0.760200521015069	0.0496324179042362	2.22972972972973	2.1046511627907	0.062539283469516	0.119071837082439	Pray_2012_note1_rep1
2A	Cluster_12785|Contig1|original@1058	135.5	2B	163935005	NA	NA	NA	NA	NA	NA	Pray_2012_note1_rep1
3A	Cluster_12786|Contig1|complementarySeq@993	122.2	NA	NA	NA	NA	NA	NA	NA	NA	Pray_2012_note1_rep1
7A	Cluster_12787|Contig3|original@979	143	7A	62620068	0.478877250996674	0.266461484454097	2.18181818181818	2.13855421686747	0.0216319824753559	0.319775793571879	Pray_2012_note1_rep1
6B	Cluster_12795|Contig1|likelySeq@574	92.3	6B	40190563	0.370007801880264	0.426257557372517	2.2625	2.08024691358025	0.0911265432098767	0.431789118425371	Pray_2012_note1_rep1
7A	Cluster_12805|Contig1|original@1150	61.7	7A	17046155	0.796899236912231	0.0352946926560372	2.21341463414634	2.12337662337662	0.0450190053848589	0.0985965890424429	Pray_2012_note1_rep1
4A	Cluster_12811|Contig1|original@1316	50.8	4A	29401915	NA	NA	NA	NA	NA	NA	Pray_2012_note1_rep1
5B	Cluster_12812|Contig2|likelySeq@757	161.4	5A	103622729	0.727012201908856	0.0649194292958236	2.10655737704918	2.20526315789474	0.0493528904227782	0.138458300038879	Pray_2012_note1_rep1
1A	Cluster_12819|Contig1|original@414	141.3	NA	NA	0.94591075078602	0.00245355794242559	2.14583333333333	2.17241379310345	0.0132902298850575	0.0241498385132855	Pray_2012_note1_rep1
1A	Cluster_1282|Contig1|likelySeq@213	72.3	NA	NA	0.944061216465283	0.00262449629952283	2.13953488372093	2.20666666666667	0.0335658914728683	0.0249998435079813	Pray_2012_note1_rep1
2A	Cluster_12823|Contig3|original@239	112.7	2A	31615872	0.672479694661104	0.0951644350213144	2.109375	2.26153846153846	0.0760817307692307	0.172320824529674	Pray_2012_note1_rep1
5A	Cluster_12837|Contig2|original@532	221.8	5A	114205820	NA	NA	NA	NA	NA	NA	Pray_2012_note1_rep1
2B	Cluster_12841|Contig2|likelySeq@113	209.3	NA	NA	0.890384732510321	0.0101241188954189	2.2027027027027	2.15697674418605	0.0228629792583281	0.0504222954875523	Pray_2012_note1_rep1
2B	Cluster_12855|Contig1|original@714	133.4	2B	203615066	NA	NA	NA	NA	NA	NA	Pray_2012_note1_rep1
4B	Cluster_12856|Contig1|original@222	1.4	4B	632112	NA	NA	NA	NA	NA	NA	Pray_2012_note1_rep1
2A	Cluster_1286|Contig1|original@1688	128.8	2B	190168977	0.413126239806862	0.355558800556901	2.0969387755102	2.28571428571429	0.0943877551020407	0.383917219834803	Pray_2012_note1_rep1
2A	Cluster_1286|Contig3|original@1756	128.8	2B	190168977	0.465160733322391	0.28342534886798	2.1010101010101	2.28225806451613	0.0906239817530139	0.332396953490382	Pray_2012_note1_rep1
7A	Cluster_12866|Contig2|original@1627	142.3	NA	NA	0.545046014743671	0.194804861243107	2.19736842105263	2.14705882352941	0.0251547987616099	0.263566831474403	Pray_2012_note1_rep1
5A	Cluster_1287|Contig13|original@1001	317.6	4B	316796945	NA	NA	NA	NA	NA	NA	Pray_2012_note1_rep1
5A	Cluster_1287|Contig17|original@1425	317.6	5A	147627915	NA	NA	NA	NA	NA	NA	Pray_2012_note1_rep1
5A	Cluster_1287|Contig19|original@1081	317.6	5A	147627915	NA	NA	NA	NA	NA	NA	Pray_2012_note1_rep1
5A	Cluster_1287|Contig7|original@1198	317.6	5A	147627915	NA	NA	NA	NA	NA	NA	Pray_2012_note1_rep1
7A	Cluster_12870|Contig4|original@320	42.6	NA	NA	NA	NA	NA	NA	NA	NA	Pray_2012_note1_rep1
2A	Cluster_12877|Contig1|original@358	128.8	2B	119864621	NA	NA	NA	NA	NA	NA	Pray_2012_note1_rep1
4B	Cluster_1288|Contig2|original@142	156.9	4B	308137819	0.674164169372582	0.0941295907099161	2.1010101010101	2.275	0.0869949494949493	0.171234333181532	Pray_2012_note1_rep1
4B	Cluster_1288|Contig2|original@161	159.1	4B	308137819	NA	NA	NA	NA	NA	NA	Pray_2012_note1_rep1
7A	Cluster_12880|Contig1|original@213	192.8	7A	150174973	0.206374849184661	0.842710660846573	2.23780487804878	2.08441558441558	0.0766946468165981	0.685343231104284	Pray_2012_note1_rep1
3A	Cluster_12881|Contig1|original@609	150.2	3A	160621734	NA	NA	NA	NA	NA	NA	Pray_2012_note1_rep1
5A	Cluster_12896|Contig1|original@342	314.6	5A	148194179	NA	NA	NA	NA	NA	NA	Pray_2012_note1_rep1
3B	Cluster_129|Contig1|original@1287	147.2	3B	571456581	NA	NA	NA	NA	NA	NA	Pray_2012_note1_rep1
3B	Cluster_129|Contig3|original@1011	147.2	3B	571456581	NA	NA	NA	NA	NA	NA	Pray_2012_note1_rep1
7A	Cluster_12902|Contig1|likelySeq@335	122.7	7A	49428746	NA	NA	NA	NA	NA	NA	Pray_2012_note1_rep1
7A	Cluster_12902|Contig2|complementarySeq@723	122.7	7A	49428746	NA	NA	NA	NA	NA	NA	Pray_2012_note1_rep1
6B	Cluster_12903|Contig2|original@566	148.1	NA	NA	NA	NA	NA	NA	NA	NA	Pray_2012_note1_rep1
5A	Cluster_12906|Contig3|complementarySeq@651	220.9	5B	224964956	0.93183825935527	0.00389978620301306	2.13888888888889	2.18840579710145	0.0247584541062802	0.0306594622868485	Pray_2012_note1_rep1
5A	Cluster_12906|Contig3|complementarySeq@748	220.8	5B	224964956	NA	NA	NA	NA	NA	NA	Pray_2012_note1_rep1
1A	Cluster_1291|Contig1|original@130	70.8	1A	60961300	0.829803071486223	0.0246244456023623	2.15697674418605	2.16891891891892	0.00597108736643626	0.0810249619786667	Pray_2012_note1_rep1
4B	Cluster_12911|Contig3|original@464	100.9	4A	60896230	NA	NA	NA	NA	NA	NA	Pray_2012_note1_rep1
3A	Cluster_1292|Contig2|original@87	155.9	3A	162893134	0.683208419898345	0.088686170025604	2.13815789473684	2.21428571428571	0.0380639097744362	0.165446790016861	Pray_2012_note1_rep1
3B	Cluster_12921|Contig1|original@127	118	3B	460018481	NA	NA	NA	NA	NA	NA	Pray_2012_note1_rep1
3A	Cluster_12921|Contig3|original@1371	90.8	3A	103372807	0.978825904551255	0.00037551791907172	2.15131578947368	2.18674698795181	0.0177155992390616	0.00929454559855128	Pray_2012_note1_rep1
7A	Cluster_1293|Contig1|original@351	94	7A	27025106	NA	NA	NA	NA	NA	NA	Pray_2012_note1_rep1
7A	Cluster_1293|Contig3|original@2505	94	7A	27025106	NA	NA	NA	NA	NA	NA	Pray_2012_note1_rep1
4A	Cluster_1294|Contig2|original@1738	90.4	4A	99879913	0.0409453271720945	2.17036579432114	2.02272727272727	2.35416666666667	0.165719696969697	1.38779565432286	Pray_2012_note1_rep1
7B	Cluster_12941|Contig2|original@585	192.3	7B	239351195	NA	NA	NA	NA	NA	NA	Pray_2012_note1_rep1
7B	Cluster_12941|Contig2|original@989	192.3	7B	239351195	NA	NA	NA	NA	NA	NA	Pray_2012_note1_rep1
2A	Cluster_12947|Contig3|original@310	141.8	2A	206116057	0.894910444867237	0.00930069390900389	2.13636363636364	2.21232876712329	0.0379825653798258	0.0482204230594823	Pray_2012_note1_rep1
5B	Cluster_12965|Contig4|original@346	162.1	NA	NA	NA	NA	NA	NA	NA	NA	Pray_2012_note1_rep1
3A	Cluster_12972|Contig2|original@645	187.8	NA	NA	NA	NA	NA	NA	NA	NA	Pray_2012_note1_rep1
3A	Cluster_12977|Contig2|original@259	181.2	3A	168349667	0.182126988618132	0.938490768745789	2.03289473684211	2.29411764705882	0.130611455108359	0.739625693197705	Pray_2012_note1_rep1
2B	Cluster_12989|Contig2|likelySeq@724	51.5	2A	8521338	0.22721065977614	0.770308280419373	2.34	2.06875	0.135625	0.643571297198007	Pray_2012_note1_rep1
2B	Cluster_130|Contig3|original@101	214.6	2B	293801528	NA	NA	NA	NA	NA	NA	Pray_2012_note1_rep1
2A	Cluster_130|Contig6|original@85	196.7	2A	222488102	0.102242282739618	1.39995530332131	2.03092783505155	2.37704918032787	0.173060672638161	0.990369462685751	Pray_2012_note1_rep1
5B	Cluster_13000|Contig5|original@961	72.6	5B	166056266	0.706319881625485	0.0756210111499545	2.24509803921569	2.14150943396226	0.0517943026267111	0.150998568973644	Pray_2012_note1_rep1
3A	Cluster_13003|Contig4|complementarySeq@665	122.2	NA	NA	0.871051786725677	0.0140438842936566	2.14285714285714	2.21341463414634	0.0352787456445993	0.0599560240731481	Pray_2012_note1_rep1
6A	Cluster_13008|Contig1|original@218	170.4	6A	201471628	0.920941537653723	0.00525068208934718	2.2	2.18831168831169	0.00584415584415598	0.0357679384027801	Pray_2012_note1_rep1
5B	Cluster_13009|Contig2|original@386	64.5	5B	105896118	0.444722063809015	0.310221768564681	2.2719298245614	2.12135922330097	0.0752853006302163	0.351911323546787	Pray_2012_note1_rep1
2B	Cluster_1301|Contig4|original@1925	144.9	2B	212005535	0.515621320646903	0.224709540290656	2.10833333333333	2.20792079207921	0.0497937293729374	0.287669133118748	Pray_2012_note1_rep1
3B	Cluster_13010|Contig2|complementarySeq@3020	163	3B	631389181	NA	NA	NA	NA	NA	NA	Pray_2012_note1_rep1
6B	Cluster_13015|Contig1|original@274	118.2	NA	NA	0.885466778923282	0.0110592745083503	2.19318181818182	2.15277777777778	0.0202020202020203	0.0528277280944022	Pray_2012_note1_rep1
5A	Cluster_13017|Contig1|original@1145	266.6	NA	NA	NA	NA	NA	NA	NA	NA	Pray_2012_note1_rep1
5A	Cluster_13017|Contig1|original@433	266.6	NA	NA	0.6700285850222	0.0966821529559018	2.12376237623762	2.23214285714286	0.0541902404526167	0.173906668862471	Pray_2012_note1_rep1
5A	Cluster_13017|Contig2|original@435	266.6	3B	119194078	0.543440131910694	0.196361602843503	2.1421568627451	2.24561403508772	0.0517285861713106	0.264848292999842	Pray_2012_note1_rep1
4B	Cluster_13020|Contig1|likelySeq@304	99.3	NA	NA	0.115953348858945	1.29718412137381	2	2.37162162162162	0.185810810810811	0.935716703947443	Pray_2012_note1_rep1
5B	Cluster_13025|Contig1|original@568	35.4	NA	NA	0.771853425567564	0.0447942043372749	2.14615384615385	2.19473684210526	0.0242914979757085	0.112465164056715	Pray_2012_note1_rep1
3B	Cluster_13026|Contig1|original@155	156.7	NA	NA	NA	NA	NA	NA	NA	NA	Pray_2012_note1_rep1
3B	Cluster_13030|Contig2|complementarySeq@441	87.6	3B	137043367	NA	NA	NA	NA	NA	NA	Pray_2012_note1_rep1
5A	Cluster_13043|Contig1|original@2171	211	5B	213957678	0.805045328705747	0.032464248301206	2.15934065934066	2.16911764705882	0.00488849385908208	0.0941796656538095	Pray_2012_note1_rep1
4B	Cluster_13054|Contig2|original@3053	117	NA	NA	NA	NA	NA	NA	NA	NA	Pray_2012_note1_rep1
4A	Cluster_1306|Contig2|complementarySeq@139	83.1	4A	151016184	0.214427108632057	0.813754615897015	2.06593406593407	2.31159420289855	0.122830068482242	0.668720310466756	Pray_2012_note1_rep1
4A	Cluster_1306|Contig2|complementarySeq@180	83.5	4A	151016184	NA	NA	NA	NA	NA	NA	Pray_2012_note1_rep1
2A	Cluster_13061|Contig3|original@762	112.7	2B	113518249	NA	NA	NA	NA	NA	NA	Pray_2012_note1_rep1
7A	Cluster_13088|Contig2|original@276	281.8	7A	181117620	NA	NA	NA	NA	NA	NA	Pray_2012_note1_rep1
7A	Cluster_13088|Contig2|original@337	283.3	7A	181117620	0.522601297887542	0.217345525390899	2.07042253521127	2.16666666666667	0.0481220657276995	0.28182951603101	Pray_2012_note1_rep1
2A	Cluster_13090|Contig1|likelySeq@470	96.8	2A	136255646	0.921188377141044	0.00521784049414954	2.14736842105263	2.20454545454545	0.0285885167464115	0.0356515502728874	Pray_2012_note1_rep1
1B	Cluster_13093|Contig2|original@182	62.8	NA	NA	NA	NA	NA	NA	NA	NA	Pray_2012_note1_rep1
4B	Cluster_13093|Contig3|likelySeq@177	89.6	NA	NA	NA	NA	NA	NA	NA	NA	Pray_2012_note1_rep1
3A	Cluster_131|Contig2|likelySeq@892	75.3	3A	27657328	0.211242453753295	0.82505250717582	2.06338028169014	2.25862068965517	0.0976202039825158	0.67521879646982	Pray_2012_note1_rep1
5B	Cluster_1310|Contig3|original@3824	169.7	5A	105443745	0.996207806211411	1.20421807021569e-05	2.13846153846154	2.19473684210526	0.0281376518218623	0.00165005949054781	Pray_2012_note1_rep1
5A	Cluster_1311|Contig10|original@1218	71.7	NA	NA	NA	NA	NA	NA	NA	NA	Pray_2012_note1_rep1
5A	Cluster_1311|Contig7|original@224	71.7	NA	NA	NA	NA	NA	NA	NA	NA	Pray_2012_note1_rep1
2A	Cluster_13110|Contig3|original@390	251.3	2B	334689869	NA	NA	NA	NA	NA	NA	Pray_2012_note1_rep1
5A	Cluster_13124|Contig1|complementarySeq@613	74.8	5A	16225727	NA	NA	NA	NA	NA	NA	Pray_2012_note1_rep1
4A	Cluster_13126|Contig1|complementarySeq@2217	132.2	4A	173980811	0.158668624156311	1.04610900977524	2.05882352941176	2.27083333333333	0.106004901960784	0.799508944089251	Pray_2012_note1_rep1
2A	Cluster_13127|Contig2|original@159	15.1	2B	4625047	NA	NA	NA	NA	NA	NA	Pray_2012_note1_rep1
2B	Cluster_13127|Contig4|original@1577	182.3	NA	NA	NA	NA	NA	NA	NA	NA	Pray_2012_note1_rep1
2B	Cluster_13127|Contig5|original@1388	35.5	2B	4625047	NA	NA	NA	NA	NA	NA	Pray_2012_note1_rep1
2B	Cluster_13127|Contig6|original@417	35.5	2B	4625047	NA	NA	NA	NA	NA	NA	Pray_2012_note1_rep1
2A	Cluster_13127|Contig8|original@1278	15.1	2A	4882731	NA	NA	NA	NA	NA	NA	Pray_2012_note1_rep1
5A	Cluster_13128|Contig1|original@886	216.8	NA	NA	0.726257164996618	0.0652938077249548	2.10227272727273	2.21739130434783	0.0575592885375495	0.138909569984547	Pray_2012_note1_rep1
2A	Cluster_1315|Contig1|original@940	21.9	NA	NA	NA	NA	NA	NA	NA	NA	Pray_2012_note1_rep1
2B	Cluster_1315|Contig2|original@974	49.7	NA	NA	0.0119752441171828	3.23763719184953	2.42307692307692	1.94444444444444	0.239316239316239	1.92171562466373	Pray_2012_note1_rep1
6A	Cluster_13159|Contig1|likelySeq@427	91.3	6A	170879074	0.792294077078169	0.0369506066546816	2.19753086419753	2.14473684210526	0.0263970110461338	0.101113590699543	Pray_2012_note1_rep1
4A	Cluster_1316|Contig5|original@422	228.4	NA	NA	NA	NA	NA	NA	NA	NA	Pray_2012_note1_rep1
4A	Cluster_1316|Contig6|original@520	228.4	NA	NA	NA	NA	NA	NA	NA	NA	Pray_2012_note1_rep1
4B	Cluster_1317|Contig1|complementarySeq@291	58.3	4B	12515343	NA	NA	NA	NA	NA	NA	Pray_2012_note1_rep1
5B	Cluster_13172|Contig2|complementarySeq@587	144.4	5B	204296828	0.354731515955789	0.454124071407944	2.24561403508772	2.11386138613861	0.0658763244745526	0.450100225123613	Pray_2012_note1_rep1
5B	Cluster_13172|Contig2|complementarySeq@617	145	5B	204296828	NA	NA	NA	NA	NA	NA	Pray_2012_note1_rep1
6B	Cluster_13175|Contig2|original@196	69.1	NA	NA	NA	NA	NA	NA	NA	NA	Pray_2012_note1_rep1
1B	Cluster_13188|Contig1|original@552	135.3	1B	241598966	0.196424557774406	0.880361121291565	2.01408450704225	2.31034482758621	0.148130160271977	0.706804215942272	Pray_2012_note1_rep1
3B	Cluster_13192|Contig2|original@139	147.2	3B	478855153	0.732342550528821	0.0623106085085654	2.11290322580645	2.21649484536082	0.0517958097771867	0.135285731774644	Pray_2012_note1_rep1
7A	Cluster_13194|Contig1|likelySeq@511	278.5	NA	NA	NA	NA	NA	NA	NA	NA	Pray_2012_note1_rep1
3B	Cluster_1320|Contig5|original@54	210.6	3A	98181912	NA	NA	NA	NA	NA	NA	Pray_2012_note1_rep1
1B	Cluster_13201|Contig1|likelySeq@219	138.2	1A	222073103	0.195361207399289	0.884514686963805	2.02739726027397	2.29166666666667	0.132134703196347	0.709161669301997	Pray_2012_note1_rep1
2B	Cluster_1321|Contig2|original@1743	242.9	2B	329336495	NA	NA	NA	NA	NA	NA	Pray_2012_note1_rep1
2B	Cluster_1321|Contig3|original@1629	242.9	2B	329336495	NA	NA	NA	NA	NA	NA	Pray_2012_note1_rep1
7B	Cluster_13212|Contig1|original@1919	68	7B	53912763	0.127833704950887	1.2182670765394	1.99305555555556	2.31609195402299	0.161518199233716	0.893354623921872	Pray_2012_note1_rep1
5B	Cluster_1322|Contig1|original@1800	213.7	NA	NA	NA	NA	NA	NA	NA	NA	Pray_2012_note1_rep1
5B	Cluster_1322|Contig2|original@1062	213.7	5B	252759340	NA	NA	NA	NA	NA	NA	Pray_2012_note1_rep1
5B	Cluster_1322|Contig2|original@1311	213.7	5B	252759340	NA	NA	NA	NA	NA	NA	Pray_2012_note1_rep1
2B	Cluster_13221|Contig1|original@337	138.2	2B	211078228	0.814925988088496	0.0291988066009651	2.1953125	2.15104166666667	0.0221354166666667	0.0888818322714785	Pray_2012_note1_rep1
2A	Cluster_13221|Contig2|original@537	105.5	2A	181680924	NA	NA	NA	NA	NA	NA	Pray_2012_note1_rep1
4B	Cluster_1323|Contig4|likelySeq@1049	85.1	4B	108215742	0.224876690581103	0.778022181163348	2.05172413793103	2.34722222222222	0.147749042145594	0.648055558689041	Pray_2012_note1_rep1
5A	Cluster_13231|Contig1|original@1576	279.7	5A	133246504	0.517085832099524	0.223150090542943	2.20707070707071	2.10833333333333	0.0493686868686869	0.286437361522634	Pray_2012_note1_rep1
2B	Cluster_13233|Contig1|original@213	155.8	2B	119864621	0.735968324034725	0.0605700891446786	2.17021276595745	2.15151515151515	0.00934880722114761	0.133140877229032	Pray_2012_note1_rep1
4A	Cluster_1324|Contig2|original@1542	90.4	NA	NA	0.0409453271720945	2.17036579432114	2.02272727272727	2.35416666666667	0.165719696969697	1.38779565432286	Pray_2012_note1_rep1
4A	Cluster_1324|Contig2|original@204	89.9	NA	NA	NA	NA	NA	NA	NA	NA	Pray_2012_note1_rep1
4A	Cluster_1324|Contig4|original@242	90.4	NA	NA	0.0409453271720945	2.17036579432114	2.02272727272727	2.35416666666667	0.165719696969697	1.38779565432286	Pray_2012_note1_rep1
5B	Cluster_13247|Contig1|complementarySeq@362	277.3	NA	NA	0.448598126281271	0.304994650354232	2.06944444444444	2.26315789473684	0.0968567251461987	0.348142544724081	Pray_2012_note1_rep1
5B	Cluster_13247|Contig1|likelySeq@362	277.3	NA	NA	0.290284977406797	0.591991097029858	2.06944444444444	2.26623376623377	0.0983946608946609	0.537175438843308	Pray_2012_note1_rep1
5B	Cluster_13247|Contig2|original@157	277.3	NA	NA	NA	NA	NA	NA	NA	NA	Pray_2012_note1_rep1
4A	Cluster_13247|Contig3|original@156	126.1	NA	NA	0.263025506879352	0.662615146652234	2.09195402298851	2.28472222222222	0.0963840996168583	0.580002133792311	Pray_2012_note1_rep1
2B	Cluster_13249|Contig1|original@329	256.1	NA	NA	NA	NA	NA	NA	NA	NA	Pray_2012_note1_rep1
3B	Cluster_13250|Contig1|original@1611	182.1	NA	NA	NA	NA	NA	NA	NA	NA	Pray_2012_note1_rep1
1A	Cluster_13257|Contig1|original@341	60.4	1A	14048794	0.87400604475352	0.0134024951265012	2.14705882352941	2.19594594594595	0.0244435612082672	0.0584855637111117	Pray_2012_note1_rep1
1A	Cluster_13259|Contig1|original@425	194.1	1A	244118155	0.361845282873824	0.44094758433481	2.26923076923077	2.08510638297872	0.0920621931260228	0.441477084597198	Pray_2012_note1_rep1
1A	Cluster_13259|Contig4|original@1289	193.7	1A	244118155	0.334023995677616	0.494595247435824	2.26923076923077	2.08510638297872	0.0920621931260228	0.476222333140384	Pray_2012_note1_rep1
2A	Cluster_13265|Contig1|original@563	249.3	2A	253895173	NA	NA	NA	NA	NA	NA	Pray_2012_note1_rep1
2B	Cluster_13265|Contig3|original@812	262.8	2A	253895173	NA	NA	NA	NA	NA	NA	Pray_2012_note1_rep1
6A	Cluster_13269|Contig1|original@2450	32.3	NA	NA	0.498550700347167	0.243464912385067	2.24375	2.11038961038961	0.0666801948051947	0.302290669325531	Pray_2012_note1_rep1
5A	Cluster_1327|Contig1|likelySeq@1037	237.7	5A	122273394	0.12457179499388	1.23911228375059	2.05172413793103	2.30555555555556	0.12691570881226	0.904580277621709	Pray_2012_note1_rep1
3A	Cluster_13271|Contig1|complementarySeq@1936	90.1	3A	107292206	NA	NA	NA	NA	NA	NA	Pray_2012_note1_rep1
4A	Cluster_13280|Contig2|original@149	59.3	4A	41862097	0.0439062206998978	2.11054148300041	2.00581395348837	2.36486486486486	0.179525455688246	1.35747394389807	Pray_2012_note1_rep1
4A	Cluster_13280|Contig2|original@936	59.3	4A	41862097	NA	NA	NA	NA	NA	NA	Pray_2012_note1_rep1
7B	Cluster_1329|Contig5|original@825	102	NA	NA	NA	NA	NA	NA	NA	NA	Pray_2012_note1_rep1
7B	Cluster_1329|Contig6|original@1066	102	7B	174034834	0.0068262201293676	3.72957172255974	1.88405797101449	2.4	0.257971014492754	2.1658197108672	Pray_2012_note1_rep1
7B	Cluster_1329|Contig7|original@1015	102	7B	174034834	0.0097386994687332	3.41848894556361	1.88405797101449	2.4	0.257971014492754	2.01149903606434	Pray_2012_note1_rep1
7B	Cluster_13298|Contig1|original@1774	114	NA	NA	NA	NA	NA	NA	NA	NA	Pray_2012_note1_rep1
4B	Cluster_133|Contig8|original@649	89.2	NA	NA	0.102683868888204	1.39641909719321	2.02941176470588	2.36486486486486	0.167726550079491	0.988497776491208	Pray_2012_note1_rep1
4A	Cluster_1330|Contig1|original@1101	100.9	4A	140350786	0.0510629681457621	1.98161623103901	2.01648351648352	2.3768115942029	0.180164038859691	1.29189394448945	Pray_2012_note1_rep1
4A	Cluster_1330|Contig4|original@1257	100.9	4A	140350786	0.0510629681457621	1.98161623103901	2.01648351648352	2.3768115942029	0.180164038859691	1.29189394448945	Pray_2012_note1_rep1
1B	Cluster_13304|Contig1|original@1111	62.8	1B	104797474	NA	NA	NA	NA	NA	NA	Pray_2012_note1_rep1
5B	Cluster_13317|Contig1|original@747	248.4	NA	NA	NA	NA	NA	NA	NA	NA	Pray_2012_note1_rep1
3A	Cluster_1332|Contig11|original@154	145.5	NA	NA	NA	NA	NA	NA	NA	NA	Pray_2012_note1_rep1
3B	Cluster_1332|Contig6|complementarySeq@612	162.9	3B	626046628	0.645007325679885	0.112999162884262	2.12096774193548	2.21354166666667	0.0462869623655913	0.19043535283096	Pray_2012_note1_rep1
1B	Cluster_13329|Contig1|likelySeq@1212	47.5	1B	105023163	0.591779312856586	0.153026275550909	2.14788732394366	2.17241379310345	0.0122632345798932	0.227840220772655	Pray_2012_note1_rep1
5B	Cluster_13346|Contig3|likelySeq@789	170.3	5B	213870375	0.930668856932516	0.00403508036162614	2.13076923076923	2.19791666666667	0.0335737179487179	0.0312048186848143	Pray_2012_note1_rep1
3B	Cluster_13366|Contig1|original@369	263.9	3B	770579648	NA	NA	NA	NA	NA	NA	Pray_2012_note1_rep1
3A	Cluster_13366|Contig2|original@463	252.2	3B	770307194	0.208850881273464	0.833668453340579	2.27397260273973	2.08620689655172	0.093882853094001	0.680163687832928	Pray_2012_note1_rep1
3A	Cluster_13366|Contig2|original@484	253	3B	770307194	NA	NA	NA	NA	NA	NA	Pray_2012_note1_rep1
5B	Cluster_13368|Contig1|complementarySeq@1448	156.4	5B	207819770	0.789147648753796	0.0381053278359692	2.1031746031746	2.18085106382979	0.038838230327592	0.102841733115066	Pray_2012_note1_rep1
5B	Cluster_13368|Contig1|complementarySeq@1867	156.4	5B	207819770	NA	NA	NA	NA	NA	NA	Pray_2012_note1_rep1
5A	Cluster_13368|Contig1|likelySeq@1700	185.8	5A	101272796	NA	NA	NA	NA	NA	NA	Pray_2012_note1_rep1
7B	Cluster_13370|Contig1|original@1886	223	7A	178991439	NA	NA	NA	NA	NA	NA	Pray_2012_note1_rep1
7A	Cluster_13370|Contig4|original@1624	280.7	7A	178991439	0.811844889876819	0.0301974668091217	2.08219178082192	2.22413793103448	0.0709730751062825	0.0905269386225776	Pray_2012_note1_rep1
7A	Cluster_13370|Contig4|original@167	281	7A	178991439	NA	NA	NA	NA	NA	NA	Pray_2012_note1_rep1
6A	Cluster_13378|Contig2|original@249	50.4	6A	20500954	NA	NA	NA	NA	NA	NA	Pray_2012_note1_rep1
7A	Cluster_13379|Contig1|likelySeq@256	117.2	7A	47778855	0.0235892458271976	2.64656754143892	1.98765432098765	2.38461538461538	0.198480531813865	1.62728594374019	Pray_2012_note1_rep1
4B	Cluster_13394|Contig2|original@463	137.6	4B	299543028	0.507387003396082	0.233622099418792	2.08080808080808	2.31967213114754	0.11943202516973	0.294660661327244	Pray_2012_note1_rep1
2A	Cluster_13398|Contig1|original@178	34.8	NA	NA	NA	NA	NA	NA	NA	NA	Pray_2012_note1_rep1
4B	Cluster_13401|Contig3|original@695	128.9	NA	NA	0.156733170977954	1.05577826849585	2.02659574468085	2.36923076923077	0.171317512274959	0.804839079803659	Pray_2012_note1_rep1
7A	Cluster_13413|Contig3|original@717	61.5	4A	194006792	0.854153177570083	0.0180095644711246	2.21341463414634	2.12337662337662	0.0450190053848589	0.0684642391375724	Pray_2012_note1_rep1
2B	Cluster_13418|Contig2|original@289	103.3	2B	44727261	0.724545502162276	0.0661469904733226	2.25342465753425	2.11309523809524	0.0701647097195042	0.139934335220463	Pray_2012_note1_rep1
1B	Cluster_1342|Contig2|complementarySeq@169	95.8	1B	195906037	0.165746576544862	1.01184163398353	1.9672131147541	2.2979797979798	0.16538334161285	0.780555433077216	Pray_2012_note1_rep1
1B	Cluster_1342|Contig2|likelySeq@169	95.8	1B	195906037	0.165746576544862	1.01184163398353	1.9672131147541	2.2979797979798	0.16538334161285	0.780555433077216	Pray_2012_note1_rep1
2A	Cluster_1343|Contig1|complementarySeq@965	112.9	2A	160640160	0.49080144845232	0.252341282082289	2.10204081632653	2.27777777777778	0.0878684807256236	0.309094164254076	Pray_2012_note1_rep1
2A	Cluster_1343|Contig2|complementarySeq@1480	112.7	2A	160640160	0.49080144845232	0.252341282082289	2.10204081632653	2.27777777777778	0.0878684807256236	0.309094164254076	Pray_2012_note1_rep1
3B	Cluster_1344|Contig5|original@289	247.4	NA	NA	NA	NA	NA	NA	NA	NA	Pray_2012_note1_rep1
3B	Cluster_1344|Contig5|original@438	246.9	NA	NA	0.192189200631953	0.897061267197838	2.02469135802469	2.30379746835443	0.139553055164869	0.716271019569242	Pray_2012_note1_rep1
3B	Cluster_13440|Contig2|original@203	6.30000000000001	3B	7797083	0.0844703951310417	1.55769793138952	2.00602409638554	2.35064935064935	0.172312627131904	1.07329547429339	Pray_2012_note1_rep1
2A	Cluster_13442|Contig1|original@683	107.5	2B	249648631	0.740711556306095	0.0583344313339957	2.12105263157895	2.23076923076923	0.0548582995951417	0.130350879594636	Pray_2012_note1_rep1
3A	Cluster_13445|Contig1|original@166	127.9	NA	NA	NA	NA	NA	NA	NA	NA	Pray_2012_note1_rep1
2A	Cluster_13446|Contig1|original@270	93.3	2B	46680172	0.482004221789272	0.262703406117842	2.1123595505618	2.24647887323944	0.0670596613388195	0.316949157836347	Pray_2012_note1_rep1
2A	Cluster_13446|Contig1|original@335	93.7	2B	46680172	NA	NA	NA	NA	NA	NA	Pray_2012_note1_rep1
7A	Cluster_13449|Contig1|original@1027	132.1	7A	67546890	NA	NA	NA	NA	NA	NA	Pray_2012_note1_rep1
1A	Cluster_13450|Contig1|original@427	70.8	1A	39015095	NA	NA	NA	NA	NA	NA	Pray_2012_note1_rep1
6A	Cluster_13454|Contig1|original@627	185.1	6A	202891767	NA	NA	NA	NA	NA	NA	Pray_2012_note1_rep1
6B	Cluster_13454|Contig2|original@1434	193.6	6B	199212365	NA	NA	NA	NA	NA	NA	Pray_2012_note1_rep1
6B	Cluster_13454|Contig3|original@560	193.6	6A	202891767	NA	NA	NA	NA	NA	NA	Pray_2012_note1_rep1
6A	Cluster_13457|Contig1|original@1583	104.1	6B	158665456	NA	NA	NA	NA	NA	NA	Pray_2012_note1_rep1
6A	Cluster_13457|Contig2|original@450	103.8	6A	165232803	0.967662562435251	0.000876123840515441	2.18539325842697	2.15492957746479	0.0152318404810889	0.0142760608950533	Pray_2012_note1_rep1
2A	Cluster_1346|Contig1|original@1241	136.1	NA	NA	0.413606167797568	0.354831929568919	2.08241758241758	2.28260869565217	0.100095556617296	0.383412993558996	Pray_2012_note1_rep1
1B	Cluster_1347|Contig1|original@1330	113.8	NA	NA	NA	NA	NA	NA	NA	NA	Pray_2012_note1_rep1
2B	Cluster_1348|Contig3|complementarySeq@2554	193.9	2B	269609536	NA	NA	NA	NA	NA	NA	Pray_2012_note1_rep1
1A	Cluster_13489|Contig1|complementarySeq@348	50	1A	9900420	0.504801156552424	0.236472255230947	2.19444444444444	2.11428571428571	0.0400793650793652	0.296879658748549	Pray_2012_note1_rep1
1B	Cluster_13489|Contig1|likelySeq@455	39	NA	NA	NA	NA	NA	NA	NA	NA	Pray_2012_note1_rep1
5A	Cluster_13490|Contig1|original@1111	290.5	5A	138530216	NA	NA	NA	NA	NA	NA	Pray_2012_note1_rep1
4B	Cluster_13493|Contig2|original@236	141.3	NA	NA	NA	NA	NA	NA	NA	NA	Pray_2012_note1_rep1
5B	Cluster_135|Contig6|original@292	237.9	5B	260193819	NA	NA	NA	NA	NA	NA	Pray_2012_note1_rep1
4A	Cluster_13506|Contig3|complementarySeq@659	55.5	4A	28493626	NA	NA	NA	NA	NA	NA	Pray_2012_note1_rep1
2A	Cluster_13507|Contig1|original@225	168.1	2A	88742503	0.435334283104666	0.323175365948217	2.07894736842105	2.3	0.110526315789474	0.361177130276781	Pray_2012_note1_rep1
4A	Cluster_1351|Contig1|original@1044	66.4	4A	67889126	NA	NA	NA	NA	NA	NA	Pray_2012_note1_rep1
4A	Cluster_1351|Contig3|original@1030	66.4	4A	67889126	NA	NA	NA	NA	NA	NA	Pray_2012_note1_rep1
2A	Cluster_13513|Contig1|complementarySeq@312	205.1	2B	313190567	0.21747789442997	0.803114388436373	2.05681818181818	2.30821917808219	0.125700498132005	0.662584880387414	Pray_2012_note1_rep1
3A	Cluster_13516|Contig1|original@206	255.2	NA	NA	0.228176320753506	0.767144099088419	2.26865671641791	2.06410256410256	0.102277076157673	0.641729426962825	Pray_2012_note1_rep1
1B	Cluster_13520|Contig1|original@956	101	NA	NA	NA	NA	NA	NA	NA	NA	Pray_2012_note1_rep1
4B	Cluster_13538|Contig1|original@127	67.7	4B	46271121	0.778307942910346	0.0422296774107252	2.12371134020619	2.29838709677419	0.087337878284004	0.10884853739842	Pray_2012_note1_rep1
4B	Cluster_13538|Contig1|original@214	67.7	4B	46271121	NA	NA	NA	NA	NA	NA	Pray_2012_note1_rep1
1A	Cluster_1355|Contig1|original@277	70.8	1B	160204594	0.829803071486223	0.0246244456023623	2.15697674418605	2.16891891891892	0.00597108736643626	0.0810249619786667	Pray_2012_note1_rep1
4B	Cluster_13557|Contig2|original@357	89.6	4B	123734979	0.253624022593095	0.689091690690376	2.02941176470588	2.36486486486486	0.167726550079491	0.59580961362343	Pray_2012_note1_rep1
4B	Cluster_13569|Contig1|original@367	132.1	4B	279001726	0.290226714304256	0.592133122514877	2.05729166666667	2.34375	0.143229166666667	0.537262614844683	Pray_2012_note1_rep1
2A	Cluster_136|Contig1|complementarySeq@280	113.2	NA	NA	0.431909958465587	0.328006244710539	2.0979381443299	2.27777777777778	0.0899198167239403	0.364606782391971	Pray_2012_note1_rep1
5B	Cluster_1360|Contig1|original@258	117.7	5B	193839353	0.959024183173956	0.00140718431741458	2.16129032258065	2.17857142857143	0.00864055299539168	0.0181704413313347	Pray_2012_note1_rep1
4A	Cluster_13606|Contig1|complementarySeq@1934	67.3	4A	33568356	0.0606562606563192	1.83550435900161	2.02747252747253	2.36231884057971	0.167423156553591	1.21712436663305	Pray_2012_note1_rep1
2B	Cluster_13613|Contig1|likelySeq@967	155.8	2B	119864621	NA	NA	NA	NA	NA	NA	Pray_2012_note1_rep1
2A	Cluster_1362|Contig1|original@631	96.8	2A	125613961	NA	NA	NA	NA	NA	NA	Pray_2012_note1_rep1
2A	Cluster_1362|Contig3|original@2587	96.8	2A	125613961	NA	NA	NA	NA	NA	NA	Pray_2012_note1_rep1
2A	Cluster_1362|Contig4|original@2103	96.8	NA	NA	NA	NA	NA	NA	NA	NA	Pray_2012_note1_rep1
7B	Cluster_13623|Contig2|original@373	141.5	NA	NA	NA	NA	NA	NA	NA	NA	Pray_2012_note1_rep1
2A	Cluster_13634|Contig1|original@391	228.5	2A	241135858	NA	NA	NA	NA	NA	NA	Pray_2012_note1_rep1
2A	Cluster_13634|Contig1|original@559	228.5	2A	241135858	NA	NA	NA	NA	NA	NA	Pray_2012_note1_rep1
2B	Cluster_13634|Contig2|original@1405	234.2	2B	323088727	NA	NA	NA	NA	NA	NA	Pray_2012_note1_rep1
2B	Cluster_13634|Contig2|original@260	234.2	2B	323088727	NA	NA	NA	NA	NA	NA	Pray_2012_note1_rep1
2A	Cluster_13634|Contig3|original@201	228.9	2A	241135858	NA	NA	NA	NA	NA	NA	Pray_2012_note1_rep1
4A	Cluster_13636|Contig1|likelySeq@729	90.4	4B	96771326	0.0347144835260796	2.31229001587347	2.02272727272727	2.35416666666667	0.165719696969697	1.45948929169051	Pray_2012_note1_rep1
4B	Cluster_13637|Contig1|original@1284	89.6	NA	NA	NA	NA	NA	NA	NA	NA	Pray_2012_note1_rep1
5A	Cluster_13648|Contig2|original@896	71.7	NA	NA	0.598475423970442	0.147569423035767	2.22435897435897	2.1	0.0621794871794872	0.222953678930363	Pray_2012_note1_rep1
4B	Cluster_13655|Contig1|original@1151	82	4B	203596707	0.61660637965217	0.133417452396123	2.11702127659574	2.3046875	0.0938331117021276	0.209991986204709	Pray_2012_note1_rep1
2A	Cluster_1366|Contig1|original@414	207.9	NA	NA	NA	NA	NA	NA	NA	NA	Pray_2012_note1_rep1
4A	Cluster_1366|Contig5|original@632	188.6	NA	NA	NA	NA	NA	NA	NA	NA	Pray_2012_note1_rep1
4B	Cluster_13662|Contig1|original@1179	89.6	NA	NA	NA	NA	NA	NA	NA	NA	Pray_2012_note1_rep1
7B	Cluster_13666|Contig2|original@1023	24.2	7B	14138195	NA	NA	NA	NA	NA	NA	Pray_2012_note1_rep1
7B	Cluster_13666|Contig2|original@84	24.2	7B	14138195	NA	NA	NA	NA	NA	NA	Pray_2012_note1_rep1
2A	Cluster_13670|Contig1|complementarySeq@265	112.7	2B	120986573	0.49080144845232	0.252341282082289	2.10204081632653	2.27777777777778	0.0878684807256236	0.309094164254076	Pray_2012_note1_rep1
2A	Cluster_1368|Contig2|original@534	172.2	NA	NA	0.0430513074918651	2.12737727610105	1.98936170212766	2.40769230769231	0.209165302782324	1.36601365424797	Pray_2012_note1_rep1
3A	Cluster_13680|Contig2|complementarySeq@663	161.9	NA	NA	NA	NA	NA	NA	NA	NA	Pray_2012_note1_rep1
3B	Cluster_13680|Contig2|likelySeq@874	184.9	3B	373045443	0.606351214210083	0.141311593226693	2.18243243243243	2.16470588235294	0.00886327503974571	0.217275748424289	Pray_2012_note1_rep1
1B	Cluster_13685|Contig1|likelySeq@373	76	1B	161456349	0.0964334995979532	1.448058651084	1.97916666666667	2.31034482758621	0.16558908045977	1.0157720722876	Pray_2012_note1_rep1
4B	Cluster_13695|Contig3|original@415	89.6	4A	9266737	0.275717266233852	0.628656597339068	2.02941176470588	2.33333333333333	0.151960784313726	0.559536036232685	Pray_2012_note1_rep1
6A	Cluster_13696|Contig1|original@711	61.3	6A	33118917	NA	NA	NA	NA	NA	NA	Pray_2012_note1_rep1
6A	Cluster_13696|Contig3|original@1365	61.3	6A	33118917	NA	NA	NA	NA	NA	NA	Pray_2012_note1_rep1
2A	Cluster_1371|Contig1|original@361	112.7	2A	86747036	0.672479694661104	0.0951644350213144	2.109375	2.26153846153846	0.0760817307692307	0.172320824529674	Pray_2012_note1_rep1
2B	Cluster_1371|Contig4|complementarySeq@3613	144.9	2B	99044345	0.515621320646903	0.224709540290656	2.10833333333333	2.20792079207921	0.0497937293729374	0.287669133118748	Pray_2012_note1_rep1
2B	Cluster_1371|Contig4|likelySeq@3613	144.9	2B	99044345	0.515621320646903	0.224709540290656	2.10833333333333	2.20792079207921	0.0497937293729374	0.287669133118748	Pray_2012_note1_rep1
4B	Cluster_13719|Contig2|original@557	89.6	4B	126046735	NA	NA	NA	NA	NA	NA	Pray_2012_note1_rep1
6A	Cluster_13731|Contig1|complementarySeq@590	63	NA	NA	0.544187355113514	0.195636195753651	2.22784810126582	2.12658227848101	0.0506329113924051	0.264251553824594	Pray_2012_note1_rep1
4A	Cluster_13749|Contig3|original@1859	87	4A	163978229	NA	NA	NA	NA	NA	NA	Pray_2012_note1_rep1
1B	Cluster_13753|Contig2|likelySeq@367	78.3	1B	184044180	NA	NA	NA	NA	NA	NA	Pray_2012_note1_rep1
1B	Cluster_13753|Contig2|likelySeq@494	80.8	1B	184044180	0.12005955119459	1.26895077948665	1.98666666666667	2.33529411764706	0.174313725490196	0.920603284452385	Pray_2012_note1_rep1
6A	Cluster_13758|Contig4|original@182	4.89999999999998	6A	3654157	NA	NA	NA	NA	NA	NA	Pray_2012_note1_rep1
3B	Cluster_1376|Contig1|original@158	242.9	3A	180367024	0.56444851201753	0.176649215275041	2.09868421052632	2.22289156626506	0.0621036778693722	0.248375667497211	Pray_2012_note1_rep1
2A	Cluster_13762|Contig1|original@119	216	NA	NA	NA	NA	NA	NA	NA	NA	Pray_2012_note1_rep1
4A	Cluster_13768|Contig1|complementarySeq@354	69.2	4A	59392269	NA	NA	NA	NA	NA	NA	Pray_2012_note1_rep1
3B	Cluster_1377|Contig3|original@104	153.8	3B	594178098	NA	NA	NA	NA	NA	NA	Pray_2012_note1_rep1
5B	Cluster_13775|Contig2|complementarySeq@1267	224.6	5B	255761124	NA	NA	NA	NA	NA	NA	Pray_2012_note1_rep1
5B	Cluster_13775|Contig2|likelySeq@565	224.6	5B	255761124	0.616912987397049	0.13318579292386	2.1044776119403	2.21739130434783	0.0564568462037638	0.209776086790384	Pray_2012_note1_rep1
5B	Cluster_13775|Contig2|likelySeq@931	224.6	5B	255761124	NA	NA	NA	NA	NA	NA	Pray_2012_note1_rep1
4B	Cluster_13778|Contig1|original@2104	138.5	NA	NA	0.654667606750842	0.106519250540089	2.0959595959596	2.29508196721311	0.0995611856267593	0.183979147633685	Pray_2012_note1_rep1
2A	Cluster_13791|Contig2|original@722	215.7	2A	239251429	NA	NA	NA	NA	NA	NA	Pray_2012_note1_rep1
4B	Cluster_13797|Contig1|complementarySeq@535	163.4	4B	310284115	0.639242779611855	0.116976392046924	2.16847826086957	2.16666666666667	0.000905797101449446	0.194334168725856	Pray_2012_note1_rep1
5A	Cluster_13797|Contig1|likelySeq@211	294.9	5A	139442800	NA	NA	NA	NA	NA	NA	Pray_2012_note1_rep1
5B	Cluster_1380|Contig1|complementarySeq@2456	216.6	5B	247069730	0.558137742212548	0.182424021077812	2.08064516129032	2.22448979591837	0.0719223173140224	0.253258608767284	Pray_2012_note1_rep1
5B	Cluster_1380|Contig2|complementarySeq@1019	216.6	5B	247069730	0.505518233424029	0.235679396770496	2.08064516129032	2.22448979591837	0.0719223173140224	0.296263175319999	Pray_2012_note1_rep1
7B	Cluster_13807|Contig1|original@490	141.9	7B	221346392	0.48348774626496	0.260934323040485	2.09876543209877	2.21428571428571	0.0577601410934745	0.3156145283999	Pray_2012_note1_rep1
4B	Cluster_13810|Contig1|complementarySeq@608	89.2	4B	208057936	0.275717266233852	0.628656597339068	2.02941176470588	2.36486486486486	0.167726550079491	0.559536036232685	Pray_2012_note1_rep1
3A	Cluster_1383|Contig2|original@3043	111.4	3B	549807083	0.365606258658498	0.434123110304417	2.08227848101266	2.25609756097561	0.0869095399814757	0.436986378371508	Pray_2012_note1_rep1
2B	Cluster_13838|Contig1|likelySeq@540	156	2B	98053571	0.849180219393672	0.0192735267018028	2.1530612244898	2.17889908256881	0.0129189290395058	0.0710001307427672	Pray_2012_note1_rep1
3B	Cluster_1384|Contig1|original@2574	1	NA	NA	NA	NA	NA	NA	NA	NA	Pray_2012_note1_rep1
3B	Cluster_1384|Contig12|original@1474	1.20000000000005	NA	NA	0.0252839835569493	2.58635887842872	1.98275862068966	2.3972602739726	0.207250826641474	1.59715450078093	Pray_2012_note1_rep1
3B	Cluster_1384|Contig7|original@3101	1.20000000000005	NA	NA	0.0252839835569493	2.58635887842872	1.98275862068966	2.3972602739726	0.207250826641474	1.59715450078093	Pray_2012_note1_rep1
5A	Cluster_1385|Contig9|original@364	82	NA	NA	NA	NA	NA	NA	NA	NA	Pray_2012_note1_rep1
3B	Cluster_13857|Contig1|likelySeq@1433	175.5	3B	649036524	0.475652793268216	0.270378622805108	2.2027027027027	2.15060240963855	0.0260501465320742	0.322709948517965	Pray_2012_note1_rep1
1A	Cluster_1386|Contig2|original@880	1.29999999999998	1A	151839	0.407929193559665	0.363509635330903	2.09036144578313	2.24603174603175	0.0778351501243069	0.389415213172277	Pray_2012_note1_rep1
6B	Cluster_1386|Contig3|original@617	72.1	6B	24827758	NA	NA	NA	NA	NA	NA	Pray_2012_note1_rep1
1B	Cluster_1386|Contig4|original@440	0.4	NA	NA	NA	NA	NA	NA	NA	NA	Pray_2012_note1_rep1
7B	Cluster_13866|Contig2|original@785	106.8	7B	176029359	0.264576874760836	0.658357273413344	2.00714285714286	2.30898876404494	0.150922953451043	0.577448117830522	Pray_2012_note1_rep1
2B	Cluster_13870|Contig2|likelySeq@1008	266.2	2B	335044534	NA	NA	NA	NA	NA	NA	Pray_2012_note1_rep1
6A	Cluster_13877|Contig9|original@303	16.8	6A	5486402	NA	NA	NA	NA	NA	NA	Pray_2012_note1_rep1
1B	Cluster_13887|Contig1|original@320	77.9	1A	56223382	0.0703248274272036	1.71085294111126	1.94594594594595	2.34705882352941	0.200556438791733	1.15289132489337	Pray_2012_note1_rep1
2A	Cluster_13888|Contig2|complementarySeq@343	59	2A	16583622	NA	NA	NA	NA	NA	NA	Pray_2012_note1_rep1
4B	Cluster_139|Contig1|original@2047	66.6	4A	156185572	0.778307942910346	0.0422296774107252	2.12371134020619	2.29838709677419	0.087337878284004	0.10884853739842	Pray_2012_note1_rep1
4A	Cluster_139|Contig12|original@1047	96.8	4A	156185572	0.0299777400985133	2.43890409370696	2.02173913043478	2.375	0.176630434782609	1.52320110997135	Pray_2012_note1_rep1
4A	Cluster_139|Contig2|original@2444	96.8	4A	156185572	0.0252980380885484	2.58587691101422	2.02173913043478	2.375	0.176630434782609	1.59691315788962	Pray_2012_note1_rep1
1B	Cluster_1390|Contig1|original@350	84.4	1B	168218994	NA	NA	NA	NA	NA	NA	Pray_2012_note1_rep1
2B	Cluster_13900|Contig1|original@401	33.3	2B	6465519	0.404598156352819	0.368683499380392	2.25641025641026	2.06707317073171	0.0946685428392746	0.392976100526217	Pray_2012_note1_rep1
2A	Cluster_13900|Contig2|original@528	13.2	2B	6465519	NA	NA	NA	NA	NA	NA	Pray_2012_note1_rep1
4A	Cluster_13909|Contig1|original@1408	59.3	4B	250001668	NA	NA	NA	NA	NA	NA	Pray_2012_note1_rep1
4A	Cluster_13909|Contig2|original@253	59.3	NA	NA	0.0512422952777732	1.9786311699063	2.00581395348837	2.36486486486486	0.179525455688246	1.29037142529453	Pray_2012_note1_rep1
2B	Cluster_1391|Contig1|original@2706	279.3	2B	342137448	0.138615879043364	1.15329629866462	2.05952380952381	2.32432432432432	0.132400257400257	0.858187016579173	Pray_2012_note1_rep1
2B	Cluster_1391|Contig2|original@1578	282.4	2B	342137448	NA	NA	NA	NA	NA	NA	Pray_2012_note1_rep1
2B	Cluster_1391|Contig3|original@1309	282.4	NA	NA	NA	NA	NA	NA	NA	NA	Pray_2012_note1_rep1
3B	Cluster_13912|Contig1|original@144	244.9	3A	181057070	0.366471038397627	0.432567509812376	1.94871794871795	2.22666666666667	0.138974358974359	0.435960341244105	Pray_2012_note1_rep1
3B	Cluster_13912|Contig2|likelySeq@1918	245.2	3B	750796125	NA	NA	NA	NA	NA	NA	Pray_2012_note1_rep1
1B	Cluster_13919|Contig1|original@1012	65.6	NA	NA	NA	NA	NA	NA	NA	NA	Pray_2012_note1_rep1
1B	Cluster_13919|Contig2|original@800	65.6	NA	NA	NA	NA	NA	NA	NA	NA	Pray_2012_note1_rep1
1B	Cluster_13919|Contig4|original@152	65.6	NA	NA	NA	NA	NA	NA	NA	NA	Pray_2012_note1_rep1
7A	Cluster_13930|Contig2|original@227	70.9	7A	18794299	0.636443990861213	0.118937610693199	2.1547619047619	2.17567567567568	0.0104568854568856	0.196239809653995	Pray_2012_note1_rep1
2A	Cluster_13934|Contig1|original@161	59	2A	17287273	0.438289365623419	0.319052375056958	2.08333333333333	2.26315789473684	0.0899122807017543	0.358239066665449	Pray_2012_note1_rep1
1B	Cluster_1394|Contig1|original@303	178.5	NA	NA	0.973390673176515	0.000593125614403837	2.13492063492063	2.19148936170213	0.0282843633907464	0.0117128193904157	Pray_2012_note1_rep1
1B	Cluster_1394|Contig1|original@357	177.8	NA	NA	NA	NA	NA	NA	NA	NA	Pray_2012_note1_rep1
3B	Cluster_13946|Contig1|original@472	204.8	3B	718746320	NA	NA	NA	NA	NA	NA	Pray_2012_note1_rep1
1B	Cluster_13948|Contig3|likelySeq@782	77.2	1B	186142105	0.0703248274272036	1.71085294111126	1.94594594594595	2.33928571428571	0.196669884169884	1.15289132489337	Pray_2012_note1_rep1
4B	Cluster_1395|Contig1|original@226	113.9	4B	255330665	NA	NA	NA	NA	NA	NA	Pray_2012_note1_rep1
4A	Cluster_1395|Contig2|complementarySeq@3160	59.3	4A	111471395	NA	NA	NA	NA	NA	NA	Pray_2012_note1_rep1
2A	Cluster_13952|Contig2|complementarySeq@1067	204.3	2A	221969353	0.351808230383258	0.459642988410726	2.07865168539326	2.28472222222222	0.103035268414482	0.453694004650525	Pray_2012_note1_rep1
3B	Cluster_13960|Contig1|original@836	79.7	3B	74857196	0.691437496113654	0.083896556340138	2.10144927536232	2.21978021978022	0.0591654722089505	0.160247072705529	Pray_2012_note1_rep1
6A	Cluster_13962|Contig2|original@388	115.5	6A	185834784	NA	NA	NA	NA	NA	NA	Pray_2012_note1_rep1
3B	Cluster_13970|Contig2|original@273	145.4	3B	553954679	0.73382946758086	0.0615935071202732	2.10655737704918	2.1969696969697	0.0452061599602582	0.134404852745226	Pray_2012_note1_rep1
3B	Cluster_13970|Contig2|original@323	145.4	3B	553954679	NA	NA	NA	NA	NA	NA	Pray_2012_note1_rep1
3B	Cluster_13974|Contig1|complementarySeq@925	162.4	3B	624221433	NA	NA	NA	NA	NA	NA	Pray_2012_note1_rep1
6B	Cluster_1398|Contig3|original@1678	133.1	6A	192365691	0.571041203304253	0.170747286909684	2.14835164835165	2.2	0.025824175824176	0.243332554237381	Pray_2012_note1_rep1
4B	Cluster_13987|Contig1|original@1278	133.5	4B	274068348	0.409128299170508	0.361662115740457	2.06185567010309	2.33606557377049	0.1371049518337	0.38814047956168	Pray_2012_note1_rep1
6B	Cluster_14|Contig1013|original@249	82.2	2A	44682160	NA	NA	NA	NA	NA	NA	Pray_2012_note1_rep1
2A	Cluster_14|Contig1029|original@98	257.9	2A	249738220	NA	NA	NA	NA	NA	NA	Pray_2012_note1_rep1
2B	Cluster_14|Contig1043|original@2010	199.9	NA	NA	NA	NA	NA	NA	NA	NA	Pray_2012_note1_rep1
7A	Cluster_14|Contig1066|original@502	94	NA	NA	NA	NA	NA	NA	NA	NA	Pray_2012_note1_rep1
6B	Cluster_14|Contig1132|original@131	93.6	NA	NA	NA	NA	NA	NA	NA	NA	Pray_2012_note1_rep1
2B	Cluster_14|Contig1142|original@126	144.9	NA	NA	NA	NA	NA	NA	NA	NA	Pray_2012_note1_rep1
7A	Cluster_14|Contig1147|original@683	98.7	7A	28452043	NA	NA	NA	NA	NA	NA	Pray_2012_note1_rep1
6A	Cluster_14|Contig1149|complementarySeq@241	25.5	6A	6898830	0.665637940716479	0.0994362934399222	2.13924050632911	2.19620253164557	0.028481012658228	0.176761931647924	Pray_2012_note1_rep1
2A	Cluster_14|Contig1154|likelySeq@75	128.8	1A	188094959	NA	NA	NA	NA	NA	NA	Pray_2012_note1_rep1
4A	Cluster_14|Contig1206|complementarySeq@791	225.6	7A	6706819	NA	NA	NA	NA	NA	NA	Pray_2012_note1_rep1
2B	Cluster_14|Contig1223|likelySeq@504	52.3	NA	NA	0.0943854555497507	1.46576270163559	2.33766233766234	2.05555555555556	0.141053391053391	1.02509492372249	Pray_2012_note1_rep1
2B	Cluster_14|Contig1223|likelySeq@635	52.5	NA	NA	NA	NA	NA	NA	NA	NA	Pray_2012_note1_rep1
4B	Cluster_14|Contig127|original@2346	96.5	7B	101075349	NA	NA	NA	NA	NA	NA	Pray_2012_note1_rep1
5A	Cluster_14|Contig1279|original@608	78	7A	51221854	NA	NA	NA	NA	NA	NA	Pray_2012_note1_rep1
7A	Cluster_14|Contig1343|original@710	94	NA	NA	NA	NA	NA	NA	NA	NA	Pray_2012_note1_rep1
7A	Cluster_14|Contig1373|original@268	94	NA	NA	NA	NA	NA	NA	NA	NA	Pray_2012_note1_rep1
6B	Cluster_14|Contig1384|original@743	86.3	6A	114829934	NA	NA	NA	NA	NA	NA	Pray_2012_note1_rep1
1B	Cluster_14|Contig1420|complementarySeq@1025	62.8	1B	113674501	NA	NA	NA	NA	NA	NA	Pray_2012_note1_rep1
1B	Cluster_14|Contig1422|likelySeq@107	62.8	1B	113674501	NA	NA	NA	NA	NA	NA	Pray_2012_note1_rep1
3B	Cluster_14|Contig1457|original@546	133.8	NA	NA	NA	NA	NA	NA	NA	NA	Pray_2012_note1_rep1
5B	Cluster_14|Contig1461|complementarySeq@418	187.2	5B	226590901	NA	NA	NA	NA	NA	NA	Pray_2012_note1_rep1
5B	Cluster_14|Contig1461|likelySeq@418	187.2	5B	226590901	NA	NA	NA	NA	NA	NA	Pray_2012_note1_rep1
4B	Cluster_14|Contig1468|original@263	89.6	2A	93178231	NA	NA	NA	NA	NA	NA	Pray_2012_note1_rep1
4B	Cluster_14|Contig1489|original@1261	89.6	NA	NA	NA	NA	NA	NA	NA	NA	Pray_2012_note1_rep1
4A	Cluster_14|Contig1495|original@1475	59.3	4A	23985907	NA	NA	NA	NA	NA	NA	Pray_2012_note1_rep1
7B	Cluster_14|Contig1611|original@260	66.9	7B	140750310	NA	NA	NA	NA	NA	NA	Pray_2012_note1_rep1
2A	Cluster_14|Contig1691|complementarySeq@368	204.3	2B	306789697	NA	NA	NA	NA	NA	NA	Pray_2012_note1_rep1
6A	Cluster_14|Contig1700|complementarySeq@270	27.2	NA	NA	NA	NA	NA	NA	NA	NA	Pray_2012_note1_rep1
6B	Cluster_14|Contig1703|original@3564	118.7	6A	158434636	NA	NA	NA	NA	NA	NA	Pray_2012_note1_rep1
4B	Cluster_14|Contig1704|original@892	89.2	4B	103221268	NA	NA	NA	NA	NA	NA	Pray_2012_note1_rep1
4A	Cluster_14|Contig1748|likelySeq@438	225.6	7A	6706819	NA	NA	NA	NA	NA	NA	Pray_2012_note1_rep1
4B	Cluster_14|Contig1786|original@3816	89.6	NA	NA	NA	NA	NA	NA	NA	NA	Pray_2012_note1_rep1
7A	Cluster_14|Contig1839|original@552	138.1	7A	51221854	NA	NA	NA	NA	NA	NA	Pray_2012_note1_rep1
4B	Cluster_14|Contig1899|original@562	31.5	4B	3917760	NA	NA	NA	NA	NA	NA	Pray_2012_note1_rep1
4A	Cluster_14|Contig1937|original@2845	5.1	4B	290864489	NA	NA	NA	NA	NA	NA	Pray_2012_note1_rep1
6B	Cluster_14|Contig1995|likelySeq@267	36.5	6B	7241855	0.387784371662887	0.395764076454222	2.27678571428571	2.13013698630137	0.0733243639921723	0.411409697674377	Pray_2012_note1_rep1
6A	Cluster_14|Contig2006|original@315	19	6A	6791510	0.925443056348617	0.00466809997616503	2.2012987012987	2.15625	0.0225243506493507	0.0336502987634841	Pray_2012_note1_rep1
3B	Cluster_14|Contig2028|complementarySeq@217	154.2	NA	NA	NA	NA	NA	NA	NA	NA	Pray_2012_note1_rep1
2A	Cluster_14|Contig205|original@500	133.4	2A	85717819	NA	NA	NA	NA	NA	NA	Pray_2012_note1_rep1
6B	Cluster_14|Contig2062|original@3563	118.7	NA	NA	NA	NA	NA	NA	NA	NA	Pray_2012_note1_rep1
4B	Cluster_14|Contig207|original@181	96.5	NA	NA	NA	NA	NA	NA	NA	NA	Pray_2012_note1_rep1
5B	Cluster_14|Contig2118|original@1157	159	3B	536796714	NA	NA	NA	NA	NA	NA	Pray_2012_note1_rep1
4A	Cluster_14|Contig2126|original@2916	5.1	NA	NA	NA	NA	NA	NA	NA	NA	Pray_2012_note1_rep1
1A	Cluster_14|Contig2207|complementarySeq@397	141.3	1A	234023757	NA	NA	NA	NA	NA	NA	Pray_2012_note1_rep1
2A	Cluster_14|Contig2221|original@603	112.7	NA	NA	NA	NA	NA	NA	NA	NA	Pray_2012_note1_rep1
4B	Cluster_14|Contig2245|original@1416	89.6	2A	93178231	NA	NA	NA	NA	NA	NA	Pray_2012_note1_rep1
7A	Cluster_14|Contig2309|complementarySeq@444	224	7A	164539773	NA	NA	NA	NA	NA	NA	Pray_2012_note1_rep1
4B	Cluster_14|Contig2389|likelySeq@147	94.2	NA	NA	NA	NA	NA	NA	NA	NA	Pray_2012_note1_rep1
2A	Cluster_14|Contig2411|original@267	116	2A	93178231	NA	NA	NA	NA	NA	NA	Pray_2012_note1_rep1
1B	Cluster_14|Contig2488|complementarySeq@451	59.2	1B	114641943	NA	NA	NA	NA	NA	NA	Pray_2012_note1_rep1
1B	Cluster_14|Contig2488|likelySeq@263	59.2	1B	114641943	NA	NA	NA	NA	NA	NA	Pray_2012_note1_rep1
7A	Cluster_14|Contig329|complementarySeq@2088	94	NA	NA	NA	NA	NA	NA	NA	NA	Pray_2012_note1_rep1
7A	Cluster_14|Contig329|likelySeq@2088	94	NA	NA	NA	NA	NA	NA	NA	NA	Pray_2012_note1_rep1
4B	Cluster_14|Contig334|original@1617	96.5	NA	NA	NA	NA	NA	NA	NA	NA	Pray_2012_note1_rep1
7A	Cluster_14|Contig340|original@247	96.4	7A	28050689	NA	NA	NA	NA	NA	NA	Pray_2012_note1_rep1
7A	Cluster_14|Contig350|original@737	98.7	7A	28452043	NA	NA	NA	NA	NA	NA	Pray_2012_note1_rep1
5B	Cluster_14|Contig387|complementarySeq@126	48.7	NA	NA	NA	NA	NA	NA	NA	NA	Pray_2012_note1_rep1
4B	Cluster_14|Contig388|complementarySeq@600	124.1	4B	276920176	NA	NA	NA	NA	NA	NA	Pray_2012_note1_rep1
2B	Cluster_14|Contig402|original@566	199.9	NA	NA	NA	NA	NA	NA	NA	NA	Pray_2012_note1_rep1
4A	Cluster_14|Contig430|complementarySeq@494	174.6	NA	NA	NA	NA	NA	NA	NA	NA	Pray_2012_note1_rep1
4B	Cluster_14|Contig504|original@823	89.2	4B	103221268	NA	NA	NA	NA	NA	NA	Pray_2012_note1_rep1
4B	Cluster_14|Contig542|original@1070	89.6	4B	103221268	NA	NA	NA	NA	NA	NA	Pray_2012_note1_rep1
4B	Cluster_14|Contig543|original@536	89.6	NA	NA	NA	NA	NA	NA	NA	NA	Pray_2012_note1_rep1
7B	Cluster_14|Contig580|original@1422	87.2	NA	NA	NA	NA	NA	NA	NA	NA	Pray_2012_note1_rep1
2B	Cluster_14|Contig589|complementarySeq@325	52.5	2B	11484863	NA	NA	NA	NA	NA	NA	Pray_2012_note1_rep1
4B	Cluster_14|Contig680|original@443	84.6	3B	642565021	NA	NA	NA	NA	NA	NA	Pray_2012_note1_rep1
4A	Cluster_14|Contig700|original@435	225.6	NA	NA	NA	NA	NA	NA	NA	NA	Pray_2012_note1_rep1
7A	Cluster_14|Contig730|original@366	94	NA	NA	NA	NA	NA	NA	NA	NA	Pray_2012_note1_rep1
4B	Cluster_14|Contig747|original@895	89.6	4B	127416339	NA	NA	NA	NA	NA	NA	Pray_2012_note1_rep1
7B	Cluster_14|Contig815|likelySeq@631	114	NA	NA	NA	NA	NA	NA	NA	NA	Pray_2012_note1_rep1
1B	Cluster_14|Contig912|original@809	95.8	1B	129309274	NA	NA	NA	NA	NA	NA	Pray_2012_note1_rep1
2A	Cluster_140|Contig11|original@82	119.5	2A	91011286	NA	NA	NA	NA	NA	NA	Pray_2012_note1_rep1
2B	Cluster_140|Contig13|original@260	146.1	2B	124069924	NA	NA	NA	NA	NA	NA	Pray_2012_note1_rep1
2A	Cluster_140|Contig21|original@417	34.8	2B	12219108	NA	NA	NA	NA	NA	NA	Pray_2012_note1_rep1
2B	Cluster_140|Contig27|original@298	146.1	2B	124069924	NA	NA	NA	NA	NA	NA	Pray_2012_note1_rep1
2B	Cluster_140|Contig3|original@1510	146.1	2B	124069924	NA	NA	NA	NA	NA	NA	Pray_2012_note1_rep1
2A	Cluster_140|Contig30|original@1673	119.5	2A	91011286	NA	NA	NA	NA	NA	NA	Pray_2012_note1_rep1
7A	Cluster_140|Contig6|complementarySeq@193	140.1	NA	NA	NA	NA	NA	NA	NA	NA	Pray_2012_note1_rep1
2B	Cluster_140|Contig8|complementarySeq@2184	146.1	2B	124069924	NA	NA	NA	NA	NA	NA	Pray_2012_note1_rep1
2B	Cluster_140|Contig8|likelySeq@2184	146.1	2B	124069924	NA	NA	NA	NA	NA	NA	Pray_2012_note1_rep1
7A	Cluster_140|Contig9|original@1274	127.4	7A	40605711	NA	NA	NA	NA	NA	NA	Pray_2012_note1_rep1
5B	Cluster_14004|Contig1|original@187	130.3	NA	NA	NA	NA	NA	NA	NA	NA	Pray_2012_note1_rep1
4A	Cluster_14008|Contig2|complementarySeq@214	120.7	4A	171326389	0.149229207899414	1.09456855897159	2.05172413793103	2.30555555555556	0.12691570881226	0.826146166219296	Pray_2012_note1_rep1
4B	Cluster_1401|Contig1|original@428	131.7	4B	284088711	NA	NA	NA	NA	NA	NA	Pray_2012_note1_rep1
4B	Cluster_1401|Contig3|original@420	131.7	4B	284088711	NA	NA	NA	NA	NA	NA	Pray_2012_note1_rep1
4B	Cluster_14018|Contig1|original@268	96.5	NA	NA	NA	NA	NA	NA	NA	NA	Pray_2012_note1_rep1
3B	Cluster_14025|Contig1|original@556	128	3B	496213195	0.969597940801475	0.000774342648669786	2.16949152542373	2.18316831683168	0.00683839570397726	0.0134083155163886	Pray_2012_note1_rep1
3B	Cluster_1403|Contig1|original@1229	119.9	3B	467122389	NA	NA	NA	NA	NA	NA	Pray_2012_note1_rep1
3A	Cluster_1403|Contig3|original@251	95	3A	144034502	NA	NA	NA	NA	NA	NA	Pray_2012_note1_rep1
2B	Cluster_14044|Contig1|original@486	232.6	2B	325142199	NA	NA	NA	NA	NA	NA	Pray_2012_note1_rep1
2B	Cluster_1405|Contig1|original@602	144.9	NA	NA	NA	NA	NA	NA	NA	NA	Pray_2012_note1_rep1
2B	Cluster_1405|Contig3|original@1155	144.9	NA	NA	NA	NA	NA	NA	NA	NA	Pray_2012_note1_rep1
7A	Cluster_14054|Contig1|original@124	27.5	NA	NA	0.464597665038995	0.284138763889851	2.25324675324675	2.09756097560976	0.0778428888184985	0.332922977194475	Pray_2012_note1_rep1
3A	Cluster_14056|Contig2|original@406	138.2	3A	155195377	0.874796224079051	0.0132335455447321	2.13855421686747	2.21428571428571	0.0378657487091223	0.0580931001944958	Pray_2012_note1_rep1
1A	Cluster_1406|Contig2|original@89	115.7	1A	221679828	0.917875432310927	0.00566729802000559	2.1625	2.21153846153846	0.0245192307692308	0.0372162542353548	Pray_2012_note1_rep1
7B	Cluster_14062|Contig1|likelySeq@281	78.5	NA	NA	NA	NA	NA	NA	NA	NA	Pray_2012_note1_rep1
3B	Cluster_14063|Contig1|likelySeq@767	131.6	3A	153740748	NA	NA	NA	NA	NA	NA	Pray_2012_note1_rep1
3B	Cluster_14067|Contig1|complementarySeq@979	188.6	3B	694626059	NA	NA	NA	NA	NA	NA	Pray_2012_note1_rep1
3A	Cluster_14067|Contig1|likelySeq@457	181.2	NA	NA	NA	NA	NA	NA	NA	NA	Pray_2012_note1_rep1
3A	Cluster_14067|Contig1|likelySeq@531	182.3	NA	NA	0.0486525023699148	2.02282941246126	1.95774647887324	2.30813953488372	0.175196528005241	1.31289481752313	Pray_2012_note1_rep1
3B	Cluster_1408|Contig1|likelySeq@1959	182.1	3B	666651349	0.64617974412206	0.112200428945044	2.18243243243243	2.16470588235294	0.00886327503974571	0.189646659988902	Pray_2012_note1_rep1
6B	Cluster_14088|Contig1|complementarySeq@359	148.3	6B	179568417	NA	NA	NA	NA	NA	NA	Pray_2012_note1_rep1
6B	Cluster_14088|Contig1|complementarySeq@905	148.1	6B	179568417	0.162671462363819	1.0265238052387	2.09239130434783	2.27205882352941	0.0898337595907928	0.788688629146609	Pray_2012_note1_rep1
2A	Cluster_14089|Contig2|original@724	271.7	2A	252884174	NA	NA	NA	NA	NA	NA	Pray_2012_note1_rep1
2B	Cluster_14089|Contig3|original@432	293.3	2B	343850692	NA	NA	NA	NA	NA	NA	Pray_2012_note1_rep1
2A	Cluster_14089|Contig4|original@1044	271.7	2A	252888445	NA	NA	NA	NA	NA	NA	Pray_2012_note1_rep1
2A	Cluster_14089|Contig4|original@771	271.7	2A	252888445	NA	NA	NA	NA	NA	NA	Pray_2012_note1_rep1
3B	Cluster_14090|Contig2|original@582	48.6	3B	41881440	0.0671118762291596	1.75017068262814	1.975	2.32638888888889	0.175694444444444	1.17320061955682	Pray_2012_note1_rep1
2A	Cluster_14091|Contig1|original@109	218.8	2A	240000045	0.0594577172666268	1.85238899741737	2.01075268817204	2.38059701492537	0.184922163376665	1.22579176848356	Pray_2012_note1_rep1
2A	Cluster_14091|Contig1|original@222	218.8	2A	240000045	NA	NA	NA	NA	NA	NA	Pray_2012_note1_rep1
2A	Cluster_14091|Contig2|original@276	218.8	2A	240000045	0.0851297964145151	1.5512355600015	2.01075268817204	2.38059701492537	0.184922163376665	1.06991840520928	Pray_2012_note1_rep1
1B	Cluster_14098|Contig1|likelySeq@539	124.3	1B	232349001	NA	NA	NA	NA	NA	NA	Pray_2012_note1_rep1
5B	Cluster_141|Contig1|likelySeq@1519	87.2	5B	183016571	NA	NA	NA	NA	NA	NA	Pray_2012_note1_rep1
2B	Cluster_14102|Contig2|original@872	160.1	2B	121758188	NA	NA	NA	NA	NA	NA	Pray_2012_note1_rep1
2A	Cluster_14102|Contig3|original@659	135.5	NA	NA	NA	NA	NA	NA	NA	NA	Pray_2012_note1_rep1
2A	Cluster_14102|Contig5|original@1624	135.5	NA	NA	NA	NA	NA	NA	NA	NA	Pray_2012_note1_rep1
7A	Cluster_14103|Contig1|original@708	140.1	7A	74951586	NA	NA	NA	NA	NA	NA	Pray_2012_note1_rep1
5A	Cluster_14113|Contig1|likelySeq@427	66	NA	NA	0.371872636229474	0.422963862196524	2.24683544303797	2.075	0.0859177215189872	0.42960577746723	Pray_2012_note1_rep1
2A	Cluster_1413|Contig2|original@1179	106.5	2A	133888974	0.810647332025883	0.0305904097015297	2.12631578947368	2.23484848484848	0.0542663476874004	0.0911680422948758	Pray_2012_note1_rep1
6B	Cluster_14138|Contig1|original@324	173.2	NA	NA	0.578471664144452	0.164252520678006	2.15730337078652	2.19014084507042	0.0164187371419529	0.237717909671783	Pray_2012_note1_rep1
5B	Cluster_14140|Contig1|original@424	86.3	NA	NA	NA	NA	NA	NA	NA	NA	Pray_2012_note1_rep1
5A	Cluster_14140|Contig2|complementarySeq@1113	122.5	5A	72678830	0.804960975523438	0.0324929148587754	2.16129032258065	2.15384615384615	0.00372208436724564	0.094225173701256	Pray_2012_note1_rep1
5B	Cluster_14140|Contig2|likelySeq@1118	86.3	5A	72678830	0.468647973629713	0.279037299314864	2.26315789473684	2.09782608695652	0.08266590389016	0.329153256464102	Pray_2012_note1_rep1
4B	Cluster_14149|Contig2|original@369	154.3	NA	NA	0.544044630738942	0.195774611842347	2.09090909090909	2.30833333333333	0.108712121212121	0.264365471462507	Pray_2012_note1_rep1
4B	Cluster_1416|Contig1|original@257	67.3	4A	132118694	NA	NA	NA	NA	NA	NA	Pray_2012_note1_rep1
4B	Cluster_1416|Contig2|original@2158	67.3	4B	46276884	NA	NA	NA	NA	NA	NA	Pray_2012_note1_rep1
4B	Cluster_1416|Contig5|original@406	67.9	4B	46276884	NA	NA	NA	NA	NA	NA	Pray_2012_note1_rep1
4B	Cluster_1416|Contig7|original@565	67.5	4B	46276884	0.719503513732172	0.0686963893028011	2.12371134020619	2.29838709677419	0.087337878284004	0.142967080822905	Pray_2012_note1_rep1
2A	Cluster_14161|Contig2|original@98	271.4	2B	345093544	NA	NA	NA	NA	NA	NA	Pray_2012_note1_rep1
2B	Cluster_14161|Contig3|original@171	291.4	2B	345093544	0.963713323185553	0.00110333960925029	2.16666666666667	2.28461538461538	0.058974358974359	0.0160521369215072	Pray_2012_note1_rep1
3B	Cluster_1417|Contig3|original@569	175.5	3A	160893111	0.49834855960383	0.243693521897801	2.19333333333333	2.15060240963855	0.0213654618473895	0.30246679265941	Pray_2012_note1_rep1
3A	Cluster_1417|Contig5|original@299	157.3	3A	160893111	NA	NA	NA	NA	NA	NA	Pray_2012_note1_rep1
3B	Cluster_1417|Contig7|original@660	175.5	3B	649032154	0.507147794279757	0.233884719364192	2.19736842105263	2.15060240963855	0.0233830057070386	0.29486545903631	Pray_2012_note1_rep1
7A	Cluster_14171|Contig2|original@258	150.2	7A	61143105	0.274080171935899	0.632927412730756	2.21527777777778	2.11363636363636	0.050820707070707	0.562122381936983	Pray_2012_note1_rep1
2B	Cluster_14172|Contig4|original@1305	287.2	NA	NA	NA	NA	NA	NA	NA	NA	Pray_2012_note1_rep1
2A	Cluster_14172|Contig6|original@337	264.2	NA	NA	0.294233108091986	0.582449719631441	2.22164948453608	2.09375	0.0639497422680413	0.531308460593336	Pray_2012_note1_rep1
3B	Cluster_14199|Contig1|likelySeq@1084	83.7	3B	106798223	0.312268256727353	0.540843072879419	2.05147058823529	2.26086956521739	0.104699488491049	0.505472161235125	Pray_2012_note1_rep1
3B	Cluster_14199|Contig1|likelySeq@1142	83.7	3B	106798223	NA	NA	NA	NA	NA	NA	Pray_2012_note1_rep1
2B	Cluster_1420|Contig1|complementarySeq@2025	231.2	2B	306622394	NA	NA	NA	NA	NA	NA	Pray_2012_note1_rep1
3A	Cluster_14205|Contig1|complementarySeq@2536	245.4	NA	NA	NA	NA	NA	NA	NA	NA	Pray_2012_note1_rep1
3A	Cluster_14205|Contig1|likelySeq@1492	245.4	NA	NA	NA	NA	NA	NA	NA	NA	Pray_2012_note1_rep1
7A	Cluster_1421|Contig1|complementarySeq@1122	134	7A	60143982	0.781258362432394	0.0410845218492883	2.13513513513514	2.2093023255814	0.0370835952231301	0.107205321022195	Pray_2012_note1_rep1
6A	Cluster_14221|Contig2|original@174	117.7	6B	163370038	NA	NA	NA	NA	NA	NA	Pray_2012_note1_rep1
6A	Cluster_14227|Contig1|original@253	134.1	NA	NA	0.486930155171925	0.256863310397071	2.11046511627907	2.26056338028169	0.07504913200131	0.312533329131985	Pray_2012_note1_rep1
7A	Cluster_14236|Contig1|original@367	242.5	NA	NA	NA	NA	NA	NA	NA	NA	Pray_2012_note1_rep1
1A	Cluster_14244|Contig6|original@437	107.9	NA	NA	0.447796799519049	0.306069580994014	2.08227848101266	2.27631578947368	0.0970186542305129	0.348919014723454	Pray_2012_note1_rep1
6A	Cluster_14247|Contig3|likelySeq@724	122.1	NA	NA	NA	NA	NA	NA	NA	NA	Pray_2012_note1_rep1
1B	Cluster_14250|Contig1|original@386	70.9	1B	193397324	NA	NA	NA	NA	NA	NA	Pray_2012_note1_rep1
2A	Cluster_14256|Contig2|original@982	107.5	NA	NA	0.844998354167593	0.0203708060791147	2.12105263157895	2.23076923076923	0.0548582995951417	0.073144136939809	Pray_2012_note1_rep1
2A	Cluster_1426|Contig1|original@2899	126	2A	95061424	NA	NA	NA	NA	NA	NA	Pray_2012_note1_rep1
2A	Cluster_1426|Contig2|original@222	126	2A	95061424	NA	NA	NA	NA	NA	NA	Pray_2012_note1_rep1
2A	Cluster_1426|Contig3|original@2776	126	2A	95061424	NA	NA	NA	NA	NA	NA	Pray_2012_note1_rep1
2A	Cluster_1426|Contig5|original@179	125.5	2A	95061424	NA	NA	NA	NA	NA	NA	Pray_2012_note1_rep1
5B	Cluster_14261|Contig1|original@362	208.4	5B	244299670	NA	NA	NA	NA	NA	NA	Pray_2012_note1_rep1
1B	Cluster_14266|Contig1|original@382	97.1	1B	166645244	0.23541585386385	0.743917574639203	1.98387096774194	2.29081632653061	0.153472679394338	0.62816429334585	Pray_2012_note1_rep1
3A	Cluster_14268|Contig2|original@712	95.5	3A	154525923	NA	NA	NA	NA	NA	NA	Pray_2012_note1_rep1
6B	Cluster_1427|Contig2|original@3109	100.8	NA	NA	0.679229473816116	0.0910576297319204	2.21511627906977	2.12	0.0475581395348836	0.16798347700737	Pray_2012_note1_rep1
1A	Cluster_14274|Contig1|original@346	21.1	1B	5749116	NA	NA	NA	NA	NA	NA	Pray_2012_note1_rep1
1B	Cluster_14274|Contig2|original@405	13.8	1B	5749116	NA	NA	NA	NA	NA	NA	Pray_2012_note1_rep1
2A	Cluster_14278|Contig4|original@789	112.9	NA	NA	0.49080144845232	0.252341282082289	2.10204081632653	2.27777777777778	0.0878684807256236	0.309094164254076	Pray_2012_note1_rep1
2B	Cluster_1429|Contig3|original@810	197.1	2B	267345689	NA	NA	NA	NA	NA	NA	Pray_2012_note1_rep1
6B	Cluster_143|Contig11|original@619	212.9	6A	207700718	NA	NA	NA	NA	NA	NA	Pray_2012_note1_rep1
5A	Cluster_143|Contig12|original@193	79.2	NA	NA	NA	NA	NA	NA	NA	NA	Pray_2012_note1_rep1
6B	Cluster_143|Contig17|original@722	212.9	NA	NA	NA	NA	NA	NA	NA	NA	Pray_2012_note1_rep1
3B	Cluster_143|Contig20|original@1019	239.3	NA	NA	NA	NA	NA	NA	NA	NA	Pray_2012_note1_rep1
6B	Cluster_143|Contig21|original@165	187.8	6A	203195509	NA	NA	NA	NA	NA	NA	Pray_2012_note1_rep1
5A	Cluster_143|Contig28|original@175	79.2	NA	NA	NA	NA	NA	NA	NA	NA	Pray_2012_note1_rep1
6B	Cluster_143|Contig3|original@732	212.9	NA	NA	NA	NA	NA	NA	NA	NA	Pray_2012_note1_rep1
6B	Cluster_143|Contig32|original@1356	212.9	NA	NA	NA	NA	NA	NA	NA	NA	Pray_2012_note1_rep1
6B	Cluster_143|Contig33|original@720	212.9	6A	207700718	NA	NA	NA	NA	NA	NA	Pray_2012_note1_rep1
6B	Cluster_143|Contig34|original@996	212.9	NA	NA	NA	NA	NA	NA	NA	NA	Pray_2012_note1_rep1
6B	Cluster_143|Contig43|original@1041	212.9	6B	203300408	NA	NA	NA	NA	NA	NA	Pray_2012_note1_rep1
6B	Cluster_143|Contig47|original@372	212.9	NA	NA	NA	NA	NA	NA	NA	NA	Pray_2012_note1_rep1
6B	Cluster_143|Contig48|original@750	212.9	NA	NA	NA	NA	NA	NA	NA	NA	Pray_2012_note1_rep1
6B	Cluster_143|Contig51|original@717	212.9	6A	207700718	NA	NA	NA	NA	NA	NA	Pray_2012_note1_rep1
6B	Cluster_143|Contig63|original@372	212.9	NA	NA	NA	NA	NA	NA	NA	NA	Pray_2012_note1_rep1
6B	Cluster_143|Contig66|original@5085	212.9	NA	NA	NA	NA	NA	NA	NA	NA	Pray_2012_note1_rep1
6B	Cluster_143|Contig68|original@4293	212.9	6A	207700718	NA	NA	NA	NA	NA	NA	Pray_2012_note1_rep1
6B	Cluster_143|Contig74|original@753	212.9	NA	NA	NA	NA	NA	NA	NA	NA	Pray_2012_note1_rep1
6B	Cluster_143|Contig78|original@607	212.9	6A	207700718	NA	NA	NA	NA	NA	NA	Pray_2012_note1_rep1
5A	Cluster_143|Contig8|original@175	79.2	NA	NA	NA	NA	NA	NA	NA	NA	Pray_2012_note1_rep1
7B	Cluster_14300|Contig2|original@323	189.9	NA	NA	NA	NA	NA	NA	NA	NA	Pray_2012_note1_rep1
7B	Cluster_14301|Contig1|complementarySeq@565	112.8	NA	NA	0.377060879927564	0.413919341238976	2.02941176470588	2.28571428571429	0.128151260504202	0.423588523316728	Pray_2012_note1_rep1
3A	Cluster_14303|Contig1|original@1182	53.4	3A	11427591	0.522177611687236	0.217787611990368	2.12941176470588	2.21710526315789	0.0438467492260062	0.282181752446296	Pray_2012_note1_rep1
1B	Cluster_14305|Contig1|original@496	175.2	1B	276490601	0.977275323980241	0.000432545228814256	2.15322580645161	2.21052631578947	0.0286502546689305	0.00998306694597722	Pray_2012_note1_rep1
2B	Cluster_14310|Contig1|original@439	144.9	NA	NA	NA	NA	NA	NA	NA	NA	Pray_2012_note1_rep1
6B	Cluster_14323|Contig2|original@958	152.4	6B	180730479	NA	NA	NA	NA	NA	NA	Pray_2012_note1_rep1
3B	Cluster_1433|Contig3|original@325	162.4	3B	623349010	NA	NA	NA	NA	NA	NA	Pray_2012_note1_rep1
6B	Cluster_14331|Contig3|original@838	150.3	6B	184137266	NA	NA	NA	NA	NA	NA	Pray_2012_note1_rep1
3A	Cluster_14334|Contig1|complementarySeq@455	80.5	NA	NA	NA	NA	NA	NA	NA	NA	Pray_2012_note1_rep1
3B	Cluster_14334|Contig1|likelySeq@384	101.6	NA	NA	0.945087304010485	0.00252894870053769	2.11904761904762	2.19587628865979	0.0384143348060875	0.0245280709630257	Pray_2012_note1_rep1
3A	Cluster_1434|Contig2|original@554	170.7	3A	167898525	NA	NA	NA	NA	NA	NA	Pray_2012_note1_rep1
5A	Cluster_14343|Contig2|original@804	318.5	5A	147164078	0.49054041848548	0.252644335129734	2.25806451612903	2.05555555555556	0.101254480286739	0.309325202754935	Pray_2012_note1_rep1
7A	Cluster_14359|Contig2|likelySeq@3935	174.1	7B	206295975	0.467785099093251	0.280118225246435	2.21686746987952	2.1	0.058433734939759	0.329953616397421	Pray_2012_note1_rep1
4A	Cluster_1436|Contig2|original@201	103.2	NA	NA	0.0301643886602541	2.43353868239523	2.02777777777778	2.38970588235294	0.180964052287582	1.52050547207702	Pray_2012_note1_rep1
4B	Cluster_1436|Contig3|original@268	53	4A	138369711	NA	NA	NA	NA	NA	NA	Pray_2012_note1_rep1
3B	Cluster_1437|Contig2|original@383	6.60000000000002	3B	9404296	NA	NA	NA	NA	NA	NA	Pray_2012_note1_rep1
3B	Cluster_1437|Contig6|likelySeq@178	134.9	NA	NA	0.968463467832781	0.000833241207835277	2.15	2.16326530612245	0.00663265306122462	0.0139167569973979	Pray_2012_note1_rep1
2B	Cluster_14372|Contig2|complementarySeq@2340	246.9	NA	NA	NA	NA	NA	NA	NA	NA	Pray_2012_note1_rep1
2B	Cluster_14372|Contig2|likelySeq@2340	246.9	NA	NA	NA	NA	NA	NA	NA	NA	Pray_2012_note1_rep1
2A	Cluster_14377|Contig1|original@2511	109	NA	NA	0.67270880944245	0.0950232894685216	2.11702127659574	2.24626865671642	0.0646236900603365	0.172172884986748	Pray_2012_note1_rep1
1A	Cluster_1439|Contig2|original@1458	137	1A	228936101	NA	NA	NA	NA	NA	NA	Pray_2012_note1_rep1
1B	Cluster_1439|Contig3|original@1478	156.8	1B	266223328	NA	NA	NA	NA	NA	NA	Pray_2012_note1_rep1
7B	Cluster_14391|Contig2|complementarySeq@173	75.2	7B	70802000	NA	NA	NA	NA	NA	NA	Pray_2012_note1_rep1
7B	Cluster_14391|Contig2|likelySeq@173	75.2	7B	70802000	NA	NA	NA	NA	NA	NA	Pray_2012_note1_rep1
7A	Cluster_14391|Contig2|likelySeq@745	129.2	7B	70802000	NA	NA	NA	NA	NA	NA	Pray_2012_note1_rep1
2B	Cluster_14392|Contig1|original@1294	191.9	2B	276093631	0.448313628954974	0.30537594697207	2.25	2.1195652173913	0.0652173913043479	0.348418058167515	Pray_2012_note1_rep1
5A	Cluster_14396|Contig1|original@378	280	4B	300557419	NA	NA	NA	NA	NA	NA	Pray_2012_note1_rep1
4A	Cluster_144|Contig2|original@920	59.3	NA	NA	NA	NA	NA	NA	NA	NA	Pray_2012_note1_rep1
4A	Cluster_14403|Contig3|original@2551	115.2	4A	169445719	0.501296775593674	0.240374628452726	2.11827956989247	2.24626865671642	0.0639945434119724	0.299905088816785	Pray_2012_note1_rep1
7A	Cluster_14410|Contig2|likelySeq@1084	152.9	7A	79516330	NA	NA	NA	NA	NA	NA	Pray_2012_note1_rep1
1A	Cluster_14411|Contig1|original@1088	70.8	NA	NA	0.67905870756711	0.0911602242711681	2.15697674418605	2.16891891891892	0.00597108736643626	0.168092677456945	Pray_2012_note1_rep1
5A	Cluster_14412|Contig2|original@160	216.3	5A	113893539	NA	NA	NA	NA	NA	NA	Pray_2012_note1_rep1
5A	Cluster_14438|Contig1|complementarySeq@1242	150.2	5A	94470972	0.661088375702122	0.102338540091298	2.22093023255814	2.0958904109589	0.0625199107996177	0.179740479222046	Pray_2012_note1_rep1
5A	Cluster_14438|Contig1|complementarySeq@1342	150.2	5A	94470972	NA	NA	NA	NA	NA	NA	Pray_2012_note1_rep1
1B	Cluster_1444|Contig13|original@2596	62.8	1B	89187009	NA	NA	NA	NA	NA	NA	Pray_2012_note1_rep1
1B	Cluster_1444|Contig17|original@548	62.8	1B	89187009	NA	NA	NA	NA	NA	NA	Pray_2012_note1_rep1
1B	Cluster_1444|Contig42|original@101	62.8	1B	89187009	NA	NA	NA	NA	NA	NA	Pray_2012_note1_rep1
2A	Cluster_1444|Contig7|likelySeq@1226	97.4	NA	NA	NA	NA	NA	NA	NA	NA	Pray_2012_note1_rep1
7B	Cluster_14441|Contig1|original@83	85.4	NA	NA	NA	NA	NA	NA	NA	NA	Pray_2012_note1_rep1
6A	Cluster_14454|Contig1|original@691	51.3	6A	23272643	0.488320730496721	0.255232184733908	2.14024390243902	2.20138888888889	0.0305724932249323	0.311294838383854	Pray_2012_note1_rep1
1B	Cluster_14459|Contig3|original@598	0.4	NA	NA	0.190207151191489	0.905022546151812	2.12328767123288	2.23239436619718	0.0545533474821531	0.720773158983151	Pray_2012_note1_rep1
4A	Cluster_1446|Contig3|original@1192	92.2	NA	NA	0.0204171166531457	2.77210125702555	2.01704545454545	2.36111111111111	0.172032828282828	1.69000558987128	Pray_2012_note1_rep1
4A	Cluster_1446|Contig4|original@1158	92.2	4A	146446138	0.031621777552908	2.39277521786582	2.02298850574713	2.34931506849315	0.163163281373012	1.50001372075039	Pray_2012_note1_rep1
3B	Cluster_1447|Contig4|likelySeq@373	182.1	NA	NA	NA	NA	NA	NA	NA	NA	Pray_2012_note1_rep1
3B	Cluster_1447|Contig4|likelySeq@490	182.1	NA	NA	0.64617974412206	0.112200428945044	2.18243243243243	2.16470588235294	0.00886327503974571	0.189646659988902	Pray_2012_note1_rep1
5B	Cluster_1448|Contig1|original@196	224.6	5B	255375243	NA	NA	NA	NA	NA	NA	Pray_2012_note1_rep1
5A	Cluster_1448|Contig2|original@516	262.8	NA	NA	0.791713008894869	0.0371624259770355	2.175	2.13559322033898	0.0197033898305083	0.101432218967272	Pray_2012_note1_rep1
2A	Cluster_14483|Contig2|original@591	93.7	2A	178733214	NA	NA	NA	NA	NA	NA	Pray_2012_note1_rep1
4B	Cluster_1450|Contig1|original@371	148.7	4B	306028980	NA	NA	NA	NA	NA	NA	Pray_2012_note1_rep1
4B	Cluster_1450|Contig3|original@1875	148.7	4B	306028980	0.153360024043815	1.07295318428178	2.03092783505155	2.38888888888889	0.178980526918671	0.814287832041214	Pray_2012_note1_rep1
4B	Cluster_1450|Contig3|original@489	148.7	4B	306028980	NA	NA	NA	NA	NA	NA	Pray_2012_note1_rep1
4A	Cluster_14509|Contig1|original@2717	227.7	NA	NA	0.21846960499952	0.799693264885678	2.26162790697674	2.0703125	0.0956577034883721	0.660608976538902	Pray_2012_note1_rep1
4A	Cluster_14509|Contig1|original@2755	228.4	NA	NA	NA	NA	NA	NA	NA	NA	Pray_2012_note1_rep1
7A	Cluster_14509|Contig2|original@1463	4.2	7A	845792	NA	NA	NA	NA	NA	NA	Pray_2012_note1_rep1
2A	Cluster_14517|Contig1|complementarySeq@2135	112.4	2A	134372857	NA	NA	NA	NA	NA	NA	Pray_2012_note1_rep1
2A	Cluster_14517|Contig1|complementarySeq@2641	112.4	2A	134372857	NA	NA	NA	NA	NA	NA	Pray_2012_note1_rep1
2A	Cluster_14517|Contig1|likelySeq@2641	112.9	2A	134372857	NA	NA	NA	NA	NA	NA	Pray_2012_note1_rep1
7A	Cluster_14534|Contig1|original@91	113.4	7B	28190603	0.00702908156356109	3.70393013080205	1.97530864197531	2.4025974025974	0.213644380311047	2.15310141721845	Pray_2012_note1_rep1
1A	Cluster_1455|Contig1|original@2368	162.6	NA	NA	NA	NA	NA	NA	NA	NA	Pray_2012_note1_rep1
1A	Cluster_1455|Contig3|original@976	162.6	NA	NA	NA	NA	NA	NA	NA	NA	Pray_2012_note1_rep1
1A	Cluster_1455|Contig4|original@957	162.6	1B	276946770	0.630449449769828	0.123205409356001	2.10606060606061	2.17777777777778	0.0358585858585858	0.200349729972955	Pray_2012_note1_rep1
1A	Cluster_1455|Contig5|original@985	162.6	1B	276946770	NA	NA	NA	NA	NA	NA	Pray_2012_note1_rep1
1A	Cluster_1455|Contig6|original@2353	162.6	NA	NA	NA	NA	NA	NA	NA	NA	Pray_2012_note1_rep1
1A	Cluster_1455|Contig7|original@312	162.6	1B	276946770	NA	NA	NA	NA	NA	NA	Pray_2012_note1_rep1
1A	Cluster_1455|Contig8|original@947	162.6	1B	276946770	NA	NA	NA	NA	NA	NA	Pray_2012_note1_rep1
1A	Cluster_1455|Contig9|original@2341	162.6	NA	NA	NA	NA	NA	NA	NA	NA	Pray_2012_note1_rep1
3B	Cluster_1456|Contig1|original@183	158.3	3B	443238454	NA	NA	NA	NA	NA	NA	Pray_2012_note1_rep1
3B	Cluster_1456|Contig1|original@294	158.3	3B	443238454	NA	NA	NA	NA	NA	NA	Pray_2012_note1_rep1
6A	Cluster_14583|Contig3|original@184	45.7	6A	13412114	NA	NA	NA	NA	NA	NA	Pray_2012_note1_rep1
6A	Cluster_14583|Contig3|original@293	45.2	6A	13412114	0.390429287965194	0.391394384536115	2.12820512820513	2.21518987341772	0.0434923726062966	0.408457611280502	Pray_2012_note1_rep1
4A	Cluster_1459|Contig3|original@1501	129.6	NA	NA	0.13522673257007	1.17310228048178	2.05813953488372	2.3013698630137	0.121615164064989	0.868937445524275	Pray_2012_note1_rep1
4A	Cluster_1459|Contig5|original@753	129.6	NA	NA	0.118639206148213	1.27859647508824	2.05813953488372	2.3013698630137	0.121615164064989	0.925771767969255	Pray_2012_note1_rep1
2B	Cluster_14591|Contig1|original@371	282.1	2B	342064547	0.0786848993776956	1.61680081220722	2.01923076923077	2.31818181818182	0.149475524475525	1.10410860622025	Pray_2012_note1_rep1
6A	Cluster_14595|Contig1|original@372	121.1	6A	185324330	0.66621619839565	0.0990709523060259	2.15294117647059	2.21527777777778	0.0311683006535948	0.176384812070656	Pray_2012_note1_rep1
1B	Cluster_14600|Contig1|original@1407	59.2	1B	113247637	NA	NA	NA	NA	NA	NA	Pray_2012_note1_rep1
2A	Cluster_14601|Contig1|complementarySeq@330	93.7	2B	63269571	0.79749541900112	0.0350832749191522	2.13186813186813	2.22463768115942	0.0463847746456443	0.0982718029519714	Pray_2012_note1_rep1
6B	Cluster_14604|Contig4|original@1026	0	6B	324783	0.238123317302663	0.735448928151422	1.9921875	2.25581395348837	0.131813226744186	0.623198075909439	Pray_2012_note1_rep1
6B	Cluster_14604|Contig4|original@1057	1.4	6B	324783	NA	NA	NA	NA	NA	NA	Pray_2012_note1_rep1
6B	Cluster_1461|Contig1|original@121	158.7	6B	187765036	0.516681068043089	0.223580326111461	2.15841584158416	2.19166666666667	0.0166254125412542	0.286777451353603	Pray_2012_note1_rep1
3B	Cluster_1462|Contig2|original@230	64.4	3B	58499772	NA	NA	NA	NA	NA	NA	Pray_2012_note1_rep1
5B	Cluster_14622|Contig1|original@541	168.3	NA	NA	NA	NA	NA	NA	NA	NA	Pray_2012_note1_rep1
5B	Cluster_1463|Contig3|original@162	171.6	5A	107520657	NA	NA	NA	NA	NA	NA	Pray_2012_note1_rep1
5B	Cluster_1463|Contig3|original@81	171.6	5A	107520657	0.641894586360053	0.115136428661453	2.09701492537313	2.22340425531915	0.0631946649730073	0.192536287072959	Pray_2012_note1_rep1
2A	Cluster_14632|Contig1|original@209	141.8	2A	207943578	NA	NA	NA	NA	NA	NA	Pray_2012_note1_rep1
2A	Cluster_14632|Contig3|original@704	141.8	2A	207943578	0.894910444867237	0.00930069390900389	2.13636363636364	2.21232876712329	0.0379825653798258	0.0482204230594823	Pray_2012_note1_rep1
3A	Cluster_14640|Contig1|original@304	181.2	3B	693494183	NA	NA	NA	NA	NA	NA	Pray_2012_note1_rep1
1B	Cluster_14642|Contig4|original@224	121.3	1B	232458164	NA	NA	NA	NA	NA	NA	Pray_2012_note1_rep1
1B	Cluster_14648|Contig1|likelySeq@2214	59.2	1B	203371087	NA	NA	NA	NA	NA	NA	Pray_2012_note1_rep1
1B	Cluster_1466|Contig3|original@3973	62.8	1B	48106832	NA	NA	NA	NA	NA	NA	Pray_2012_note1_rep1
1B	Cluster_1466|Contig3|original@5691	61.9	1B	48106832	0.20194800934773	0.859195649306126	1.97297297297297	2.32738095238095	0.17720398970399	0.694760423422724	Pray_2012_note1_rep1
3B	Cluster_14668|Contig1|original@531	77.3	6B	82756063	NA	NA	NA	NA	NA	NA	Pray_2012_note1_rep1
5A	Cluster_1467|Contig1|original@2689	93.3	NA	NA	NA	NA	NA	NA	NA	NA	Pray_2012_note1_rep1
5B	Cluster_1467|Contig2|original@1020	71.3	NA	NA	0.782910811192237	0.0404505457226036	2.26	2.13761467889908	0.0611926605504587	0.106287709734223	Pray_2012_note1_rep1
5A	Cluster_14674|Contig2|original@1323	93	NA	NA	NA	NA	NA	NA	NA	NA	Pray_2012_note1_rep1
3B	Cluster_1468|Contig2|original@806	87.2	3B	135878845	0.658768351177966	0.103837651485769	2.09285714285714	2.25555555555556	0.0813492063492063	0.181267273556522	Pray_2012_note1_rep1
6B	Cluster_14685|Contig1|complementarySeq@834	117.3	NA	NA	NA	NA	NA	NA	NA	NA	Pray_2012_note1_rep1
3B	Cluster_1469|Contig1|original@143	214.9	NA	NA	NA	NA	NA	NA	NA	NA	Pray_2012_note1_rep1
3B	Cluster_1469|Contig1|original@247	212.8	NA	NA	0.295547373522295	0.579309340345788	2.08088235294118	2.23780487804878	0.0784612625538019	0.529372895796882	Pray_2012_note1_rep1
3B	Cluster_1469|Contig2|original@145	214.9	NA	NA	NA	NA	NA	NA	NA	NA	Pray_2012_note1_rep1
3B	Cluster_14690|Contig2|original@231	117	3B	442530362	0.935941719205762	0.00344340828262781	2.12295081967213	2.19191919191919	0.0344841861235305	0.0287511937996905	Pray_2012_note1_rep1
3B	Cluster_14693|Contig1|original@191	10	3A	1794231	NA	NA	NA	NA	NA	NA	Pray_2012_note1_rep1
3B	Cluster_14693|Contig1|original@260	12.1	3A	1794231	0.0275826683638827	2.5109482466929	1.92567567567568	2.39156626506024	0.232945294692283	1.55936372221913	Pray_2012_note1_rep1
5B	Cluster_14695|Contig2|original@208	186.4	NA	NA	NA	NA	NA	NA	NA	NA	Pray_2012_note1_rep1
4B	Cluster_14701|Contig1|original@98	67.7	4B	113885184	0.863975855275077	0.015642750738846	2.12371134020619	2.29838709677419	0.087337878284004	0.0634983941730972	Pray_2012_note1_rep1
4B	Cluster_14701|Contig2|original@373	67.7	4B	113885184	0.778307942910346	0.0422296774107252	2.12371134020619	2.29838709677419	0.087337878284004	0.10884853739842	Pray_2012_note1_rep1
2B	Cluster_1471|Contig4|original@32	144.9	2B	249527152	NA	NA	NA	NA	NA	NA	Pray_2012_note1_rep1
2B	Cluster_1471|Contig6|original@357	170.3	2B	247749173	NA	NA	NA	NA	NA	NA	Pray_2012_note1_rep1
2A	Cluster_14710|Contig1|original@326	208.8	2A	235293388	0.321223212515059	0.521313450020397	2.07386363636364	2.28767123287671	0.106903798256538	0.493193078888534	Pray_2012_note1_rep1
2B	Cluster_14710|Contig2|complementarySeq@654	224.8	2B	316376097	NA	NA	NA	NA	NA	NA	Pray_2012_note1_rep1
2B	Cluster_14710|Contig2|complementarySeq@695	224.8	2B	316376097	0.682622338530275	0.0890331871993318	2.20253164556962	2.14024390243902	0.0311438715652981	0.165819503719712	Pray_2012_note1_rep1
6A	Cluster_14718|Contig2|original@218	192.2	6A	203963853	NA	NA	NA	NA	NA	NA	Pray_2012_note1_rep1
2A	Cluster_1472|Contig1|original@191	230	2B	327008280	NA	NA	NA	NA	NA	NA	Pray_2012_note1_rep1
6A	Cluster_14723|Contig4|original@99	161.1	NA	NA	0.533172727911248	0.206516540324374	2.1219512195122	2.23376623376623	0.0559075071270192	0.273132073100201	Pray_2012_note1_rep1
2B	Cluster_14726|Contig1|complementarySeq@134	137.5	2B	249659852	0.618367283656162	0.132090401879736	2.22307692307692	2.13541666666667	0.0438301282051283	0.208753495971135	Pray_2012_note1_rep1
2A	Cluster_14726|Contig1|likelySeq@121	107.5	2A	179128040	0.844998354167593	0.0203708060791147	2.12105263157895	2.23076923076923	0.0548582995951417	0.073144136939809	Pray_2012_note1_rep1
4B	Cluster_14730|Contig1|original@1195	113.9	NA	NA	0.0446024349710587	2.09707889533314	1.98351648351648	2.42028985507246	0.21838668577799	1.3506414312962	Pray_2012_note1_rep1
4A	Cluster_14730|Contig2|original@689	59.3	NA	NA	NA	NA	NA	NA	NA	NA	Pray_2012_note1_rep1
6B	Cluster_14732|Contig1|original@537	118.7	6B	157427007	NA	NA	NA	NA	NA	NA	Pray_2012_note1_rep1
6B	Cluster_14732|Contig3|complementarySeq@302	118.7	NA	NA	NA	NA	NA	NA	NA	NA	Pray_2012_note1_rep1
6A	Cluster_14732|Contig3|likelySeq@1637	103.8	NA	NA	0.92522809528331	0.00469513450831029	2.18539325842697	2.15492957746479	0.0152318404810889	0.0337511880055568	Pray_2012_note1_rep1
6B	Cluster_14741|Contig1|original@361	72.3	6B	123279416	0.215053512809118	0.811555487725275	2.30405405405405	2.05813953488372	0.122957259585166	0.667453459033367	Pray_2012_note1_rep1
6B	Cluster_14742|Contig1|original@667	91.1	6B	105874038	NA	NA	NA	NA	NA	NA	Pray_2012_note1_rep1
6B	Cluster_14742|Contig3|original@242	91.1	6B	105874038	NA	NA	NA	NA	NA	NA	Pray_2012_note1_rep1
4B	Cluster_14746|Contig4|original@658	148.7	5A	136395449	0.153360024043815	1.07295318428178	2.03092783505155	2.38888888888889	0.178980526918671	0.814287832041214	Pray_2012_note1_rep1
7A	Cluster_14751|Contig1|original@335	268.1	NA	NA	0.544273605775829	0.195552580968102	2.04761904761905	2.23157894736842	0.0919799498746867	0.264182726024373	Pray_2012_note1_rep1
1B	Cluster_14758|Contig1|original@1199	228.1	NA	NA	0.442575249830138	0.313147063987793	2.20666666666667	2.1025641025641	0.052051282051282	0.35401287681352	Pray_2012_note1_rep1
1B	Cluster_14759|Contig3|original@135	38.2	1B	20994169	NA	NA	NA	NA	NA	NA	Pray_2012_note1_rep1
1B	Cluster_14759|Contig3|original@366	38.2	1B	20994169	0.810760158260255	0.0305532746671105	2.10714285714286	2.21348314606742	0.0531701444622792	0.0911076012134396	Pray_2012_note1_rep1
2A	Cluster_14764|Contig2|original@205	142.3	NA	NA	0.979008579664335	0.000369065002221359	2.13483146067416	2.21527777777778	0.0402231585518102	0.00921350218608554	Pray_2012_note1_rep1
2B	Cluster_1477|Contig1|complementarySeq@3276	98.7	NA	NA	0.760200521015069	0.0496324179042362	2.22972972972973	2.1046511627907	0.062539283469516	0.119071837082439	Pray_2012_note1_rep1
2B	Cluster_1477|Contig1|likelySeq@3276	98.7	2B	33141887	0.4729634423049	0.273678610064159	2.26	2.10365853658537	0.078170731707317	0.325172426743871	Pray_2012_note1_rep1
7B	Cluster_14787|Contig2|complementarySeq@820	67.6	7B	113519367	NA	NA	NA	NA	NA	NA	Pray_2012_note1_rep1
7B	Cluster_14787|Contig2|complementarySeq@825	68	7B	113519367	0.140694943191647	1.14140869604338	2	2.31609195402299	0.158045977011494	0.851721511544854	Pray_2012_note1_rep1
2A	Cluster_14795|Contig2|original@450	125.1	2B	120352983	0.230199453009328	0.760566069773953	2.08585858585859	2.31967213114754	0.116906772644477	0.637895712658064	Pray_2012_note1_rep1
6A	Cluster_148|Contig4|original@1025	194.7	6A	206038831	0.162901962471937	1.02541250879827	2.3	2.046875	0.1265625	0.788073683735694	Pray_2012_note1_rep1
6A	Cluster_148|Contig5|original@1051	194.7	6A	206038831	0.1074797809277	1.3590348348407	2.3	2.046875	0.1265625	0.968673227445308	Pray_2012_note1_rep1
6A	Cluster_148|Contig5|original@633	196.1	6A	206038831	NA	NA	NA	NA	NA	NA	Pray_2012_note1_rep1
6A	Cluster_148|Contig6|original@979	194.7	6A	206038831	0.144792580494677	1.1185373581267	2.3	2.046875	0.1265625	0.839253691818268	Pray_2012_note1_rep1
6A	Cluster_148|Contig8|original@612	196.1	6A	206038831	NA	NA	NA	NA	NA	NA	Pray_2012_note1_rep1
5B	Cluster_14805|Contig2|complementarySeq@421	232.4	5B	258333342	NA	NA	NA	NA	NA	NA	Pray_2012_note1_rep1
7A	Cluster_14812|Contig1|original@298	169.5	NA	NA	0.574847438221318	0.167399760839709	2.22151898734177	2.10625	0.0576344936708859	0.240447399710309	Pray_2012_note1_rep1
4A	Cluster_1482|Contig1|complementarySeq@726	10.2	4B	295595441	0.487001112060292	0.256779893372978	2.21686746987952	2.12337662337662	0.0467454232514473	0.312470047078801	Pray_2012_note1_rep1
3B	Cluster_14820|Contig3|original@2738	260.3	3B	765253971	NA	NA	NA	NA	NA	NA	Pray_2012_note1_rep1
2B	Cluster_14825|Contig1|original@308	141.9	NA	NA	NA	NA	NA	NA	NA	NA	Pray_2012_note1_rep1
2B	Cluster_14830|Contig2|likelySeq@1007	232.6	2B	325171238	NA	NA	NA	NA	NA	NA	Pray_2012_note1_rep1
3B	Cluster_14843|Contig1|original@280	101.6	3A	125084542	NA	NA	NA	NA	NA	NA	Pray_2012_note1_rep1
7B	Cluster_14853|Contig2|complementarySeq@2319	99.4	7B	193055492	NA	NA	NA	NA	NA	NA	Pray_2012_note1_rep1
7A	Cluster_14853|Contig2|likelySeq@639	154.9	7A	119299995	0.322908502549113	0.517716947169882	2.225	2.10126582278481	0.0618670886075949	0.490920519363308	Pray_2012_note1_rep1
2B	Cluster_1486|Contig1|likelySeq@286	141.9	2B	158838449	NA	NA	NA	NA	NA	NA	Pray_2012_note1_rep1
2B	Cluster_1486|Contig1|likelySeq@308	141.3	2B	158838449	0.949902884633606	0.00210429607424279	2.16666666666667	2.1734693877551	0.0034013605442178	0.0223207934729109	Pray_2012_note1_rep1
1A	Cluster_1487|Contig1|original@318	175	1A	237599115	NA	NA	NA	NA	NA	NA	Pray_2012_note1_rep1
1B	Cluster_1487|Contig2|complementarySeq@1469	193.7	1B	283347908	0.357439187564807	0.449066818009801	2.01923076923077	2.29775280898876	0.139261019878997	0.446797835685463	Pray_2012_note1_rep1
6B	Cluster_14873|Contig2|original@96	161.7	NA	NA	NA	NA	NA	NA	NA	NA	Pray_2012_note1_rep1
6B	Cluster_14873|Contig4|likelySeq@912	161.5	6B	191346252	NA	NA	NA	NA	NA	NA	Pray_2012_note1_rep1
3A	Cluster_14879|Contig4|original@235	95.8	3A	144603529	NA	NA	NA	NA	NA	NA	Pray_2012_note1_rep1
3A	Cluster_14879|Contig5|original@319	95.8	3B	471369214	NA	NA	NA	NA	NA	NA	Pray_2012_note1_rep1
3B	Cluster_14879|Contig6|original@103	123	3A	144603529	0.771566700099591	0.0449100241456222	2.1271186440678	2.21212121212121	0.0425012840267076	0.112626524256603	Pray_2012_note1_rep1
1B	Cluster_1488|Contig1|complementarySeq@1476	162.4	1B	265512318	NA	NA	NA	NA	NA	NA	Pray_2012_note1_rep1
1A	Cluster_1488|Contig1|likelySeq@1110	147.1	NA	NA	NA	NA	NA	NA	NA	NA	Pray_2012_note1_rep1
1A	Cluster_1488|Contig2|original@738	147.1	1B	265512318	NA	NA	NA	NA	NA	NA	Pray_2012_note1_rep1
1A	Cluster_1488|Contig3|original@1248	147.1	1A	236553397	0.924890597824927	0.00473773865438991	2.15540540540541	2.2093023255814	0.026948460087995	0.0339096354457169	Pray_2012_note1_rep1
1B	Cluster_1488|Contig3|original@756	162.7	1A	236553397	NA	NA	NA	NA	NA	NA	Pray_2012_note1_rep1
1A	Cluster_1488|Contig4|original@978	147.1	NA	NA	NA	NA	NA	NA	NA	NA	Pray_2012_note1_rep1
4B	Cluster_14885|Contig1|complementarySeq@265	119.5	4B	250863252	0.129918582061858	1.20524611307993	2.02222222222222	2.375	0.176388888888889	0.886328727989533	Pray_2012_note1_rep1
7B	Cluster_14896|Contig1|original@352	141.5	NA	NA	0.695753062772799	0.0814460006112709	2.09876543209877	2.21428571428571	0.0577601410934745	0.15754487318307	Pray_2012_note1_rep1
2A	Cluster_14899|Contig3|original@315	230	2A	243132674	NA	NA	NA	NA	NA	NA	Pray_2012_note1_rep1
4A	Cluster_149|Contig15|original@576	109.4	4A	152897712	NA	NA	NA	NA	NA	NA	Pray_2012_note1_rep1
4A	Cluster_149|Contig19|original@292	109.4	4B	8345626	NA	NA	NA	NA	NA	NA	Pray_2012_note1_rep1
5A	Cluster_149|Contig3|original@533	262.8	5B	251126932	0.889088872016689	0.0103664437602613	2.17857142857143	2.15254237288136	0.0130145278450362	0.0510548254219706	Pray_2012_note1_rep1
5A	Cluster_149|Contig5|original@1002	262.8	4A	152897712	0.889938730808595	0.0102071913279405	2.15979381443299	2.13793103448276	0.0109313899751156	0.0506398919929309	Pray_2012_note1_rep1
4A	Cluster_149|Contig5|original@2252	109.4	4A	152897712	NA	NA	NA	NA	NA	NA	Pray_2012_note1_rep1
5A	Cluster_149|Contig7|original@766	262.2	NA	NA	NA	NA	NA	NA	NA	NA	Pray_2012_note1_rep1
5A	Cluster_149|Contig7|original@768	262.3	NA	NA	0.9360769984517	0.00342884935475273	2.17525773195876	2.15254237288136	0.0113576795387034	0.0286884262327053	Pray_2012_note1_rep1
5A	Cluster_149|Contig8|complementarySeq@315	262.2	5B	251126932	NA	NA	NA	NA	NA	NA	Pray_2012_note1_rep1
7B	Cluster_14900|Contig1|original@268	114	NA	NA	0.660636139728201	0.102629740303642	2.06818181818182	2.24468085106383	0.0882495164410058	0.180037672159551	Pray_2012_note1_rep1
4B	Cluster_14904|Contig1|original@507	89.6	4B	218167870	NA	NA	NA	NA	NA	NA	Pray_2012_note1_rep1
2B	Cluster_14907|Contig1|original@216	111.3	2A	128540193	0.961494597861693	0.00124249659949083	2.21527777777778	2.13483146067416	0.0402231585518102	0.0170531514935698	Pray_2012_note1_rep1
2B	Cluster_1491|Contig1|original@325	144.9	NA	NA	0.515621320646903	0.224709540290656	2.10833333333333	2.20792079207921	0.0497937293729374	0.287669133118748	Pray_2012_note1_rep1
2B	Cluster_1491|Contig2|original@549	144.9	2B	206853397	0.515621320646903	0.224709540290656	2.10833333333333	2.20792079207921	0.0497937293729374	0.287669133118748	Pray_2012_note1_rep1
2B	Cluster_1491|Contig6|original@2576	144.9	NA	NA	0.515621320646903	0.224709540290656	2.10833333333333	2.20792079207921	0.0497937293729374	0.287669133118748	Pray_2012_note1_rep1
2B	Cluster_1491|Contig9|original@4810	144.9	NA	NA	0.515621320646903	0.224709540290656	2.10833333333333	2.20792079207921	0.0497937293729374	0.287669133118748	Pray_2012_note1_rep1
6B	Cluster_1492|Contig10|original@1072	132.7	6A	184523432	NA	NA	NA	NA	NA	NA	Pray_2012_note1_rep1
6B	Cluster_1492|Contig2|original@901	132.7	6A	184523432	NA	NA	NA	NA	NA	NA	Pray_2012_note1_rep1
6B	Cluster_1492|Contig3|original@5011	132.7	6B	158336408	NA	NA	NA	NA	NA	NA	Pray_2012_note1_rep1
6B	Cluster_1492|Contig4|original@1151	132.7	6B	158336408	NA	NA	NA	NA	NA	NA	Pray_2012_note1_rep1
6B	Cluster_1492|Contig8|original@5028	132.7	6B	158336408	NA	NA	NA	NA	NA	NA	Pray_2012_note1_rep1
5B	Cluster_1493|Contig1|original@1364	177.2	5B	223458963	0.415558004112384	0.351888465302762	2.04098360655738	2.25252525252525	0.105770822983938	0.381368348275135	Pray_2012_note1_rep1
3B	Cluster_14954|Contig1|likelySeq@178	79.7	NA	NA	NA	NA	NA	NA	NA	NA	Pray_2012_note1_rep1
3B	Cluster_1496|Contig1|complementarySeq@1672	110.8	3B	400655044	NA	NA	NA	NA	NA	NA	Pray_2012_note1_rep1
2A	Cluster_14976|Contig1|original@377	207.7	2A	234536369	0.436673549134568	0.321301561053292	2.08045977011494	2.27083333333333	0.0951867816091956	0.359843114038839	Pray_2012_note1_rep1
2B	Cluster_14976|Contig3|likelySeq@376	221.5	2B	312467834	0.447609053734056	0.306321859065885	2.24324324324324	2.1046511627907	0.0692960402262728	0.349101137633019	Pray_2012_note1_rep1
2B	Cluster_14976|Contig3|likelySeq@997	221.5	2B	312467834	NA	NA	NA	NA	NA	NA	Pray_2012_note1_rep1
1B	Cluster_1498|Contig1|original@1211	174.4	1B	276592560	0.858315214533415	0.0169857221851303	2.13076923076923	2.20744680851064	0.0383387888707039	0.0663531890836697	Pray_2012_note1_rep1
1B	Cluster_1498|Contig3|original@780	174.4	1B	276592560	0.69917057450981	0.0795349892972553	2.13076923076923	2.20744680851064	0.0383387888707039	0.155416857829217	Pray_2012_note1_rep1
2B	Cluster_14981|Contig1|likelySeq@841	186.8	NA	NA	0.230026444813296	0.761125903409765	2.30645161290323	2.09183673469388	0.107307439104674	0.638222232781141	Pray_2012_note1_rep1
7B	Cluster_14993|Contig1|original@480	141.4	7B	220905540	NA	NA	NA	NA	NA	NA	Pray_2012_note1_rep1
7A	Cluster_14993|Contig2|complementarySeq@1399	207.9	7B	220905540	0.142601070814316	1.13067909506825	2.27710843373494	2.04	0.11855421686747	0.845877213284976	Pray_2012_note1_rep1
7A	Cluster_14993|Contig2|likelySeq@554	207.9	7A	158334892	NA	NA	NA	NA	NA	NA	Pray_2012_note1_rep1
1B	Cluster_1500|Contig2|original@114	95.8	1B	149640685	0.165746576544862	1.01184163398353	1.9672131147541	2.2979797979798	0.16538334161285	0.780555433077216	Pray_2012_note1_rep1
5B	Cluster_1502|Contig2|original@1943	56	5B	126966352	NA	NA	NA	NA	NA	NA	Pray_2012_note1_rep1
3B	Cluster_1504|Contig1|original@1820	13.1	3B	17199683	NA	NA	NA	NA	NA	NA	Pray_2012_note1_rep1
3A	Cluster_1504|Contig10|original@550	8.29999999999998	3A	2514202	NA	NA	NA	NA	NA	NA	Pray_2012_note1_rep1
7A	Cluster_1504|Contig6|original@1177	209.3	NA	NA	0.163469056558048	1.02268591076036	2.24719101123596	2.05714285714286	0.0950240770465491	0.78656444384724	Pray_2012_note1_rep1
3B	Cluster_15040|Contig1|original@641	85.6	NA	NA	0.31277292713034	0.539723294565988	2.05072463768116	2.26086956521739	0.105072463768116	0.504770845467504	Pray_2012_note1_rep1
2B	Cluster_15041|Contig1|original@353	55	2B	13072903	NA	NA	NA	NA	NA	NA	Pray_2012_note1_rep1
6B	Cluster_1505|Contig1|likelySeq@836	87.1	6B	101406775	0.578555795866162	0.16417992412139	2.25316455696203	2.10493827160494	0.0741131426785435	0.237654751373784	Pray_2012_note1_rep1
3B	Cluster_15054|Contig1|likelySeq@409	100.4	3B	204371795	NA	NA	NA	NA	NA	NA	Pray_2012_note1_rep1
5A	Cluster_15055|Contig1|original@416	288.5	5A	138465051	NA	NA	NA	NA	NA	NA	Pray_2012_note1_rep1
4B	Cluster_15055|Contig2|original@427	158.2	NA	NA	0.801895980064019	0.0335436278335101	2.10714285714286	2.27049180327869	0.0816744730679158	0.0958819636536046	Pray_2012_note1_rep1
3B	Cluster_15060|Contig2|complementarySeq@1873	101.5	3B	217295502	0.945087304010485	0.00252894870053769	2.11904761904762	2.19587628865979	0.0384143348060875	0.0245280709630257	Pray_2012_note1_rep1
2B	Cluster_15067|Contig1|complementarySeq@696	231	2B	301929746	NA	NA	NA	NA	NA	NA	Pray_2012_note1_rep1
2A	Cluster_15067|Contig1|likelySeq@499	215.2	2A	240647337	NA	NA	NA	NA	NA	NA	Pray_2012_note1_rep1
2A	Cluster_1508|Contig1|original@1142	109.4	NA	NA	0.579135374887974	0.163680378260356	2.10526315789474	2.26153846153846	0.0781376518218624	0.237219906575125	Pray_2012_note1_rep1
2B	Cluster_1508|Contig2|original@2245	141.9	2B	131077154	NA	NA	NA	NA	NA	NA	Pray_2012_note1_rep1
1B	Cluster_1509|Contig2|original@120	113.8	1A	195394099	0.190498157240856	0.903847714851889	1.97727272727273	2.32258064516129	0.172653958944282	0.720109221059219	Pray_2012_note1_rep1
3A	Cluster_151|Contig1|likelySeq@348	243.6	NA	NA	NA	NA	NA	NA	NA	NA	Pray_2012_note1_rep1
3A	Cluster_151|Contig3|complementarySeq@1463	243.6	NA	NA	0.342071451188423	0.478479233292458	2.26282051282051	2.10625	0.0782852564102563	0.465883169921055	Pray_2012_note1_rep1
3A	Cluster_151|Contig3|complementarySeq@1543	243.6	NA	NA	NA	NA	NA	NA	NA	NA	Pray_2012_note1_rep1
3A	Cluster_151|Contig3|likelySeq@1463	243.6	3B	765417905	0.324466832680999	0.514413080919995	2.26282051282051	2.10625	0.0782852564102563	0.488829690604172	Pray_2012_note1_rep1
3A	Cluster_151|Contig3|likelySeq@1543	243.6	3B	765417905	NA	NA	NA	NA	NA	NA	Pray_2012_note1_rep1
2B	Cluster_1511|Contig2|likelySeq@427	187.4	2B	250663540	0.220971943197491	0.791141428225468	2.3015873015873	2.08947368421053	0.106056808688388	0.65566286517478	Pray_2012_note1_rep1
3A	Cluster_15113|Contig1|complementarySeq@2171	94.1	3A	125456185	NA	NA	NA	NA	NA	NA	Pray_2012_note1_rep1
5B	Cluster_15122|Contig1|complementarySeq@1421	159	5B	209302869	NA	NA	NA	NA	NA	NA	Pray_2012_note1_rep1
5A	Cluster_15129|Contig1|original@134	311.2	5A	145753073	0.328554068059855	0.505845214948065	2.26530612244898	2.04098360655738	0.112161257945801	0.483393151133611	Pray_2012_note1_rep1
6B	Cluster_1513|Contig2|original@1163	89.6	6A	84066742	0.303922973475697	0.55970372088958	2.26875	2.07407407407407	0.0973379629629629	0.517236470447775	Pray_2012_note1_rep1
2B	Cluster_15133|Contig2|original@364	198.1	2B	269385633	NA	NA	NA	NA	NA	NA	Pray_2012_note1_rep1
2B	Cluster_15133|Contig2|original@436	198.9	2B	269385633	0.629573100126895	0.123837059147866	2.23880597014925	2.12903225806452	0.0548868560423688	0.200953836424134	Pray_2012_note1_rep1
2A	Cluster_15148|Contig1|original@116	135.5	NA	NA	NA	NA	NA	NA	NA	NA	Pray_2012_note1_rep1
2B	Cluster_1517|Contig2|original@2662	146.1	2A	95568278	NA	NA	NA	NA	NA	NA	Pray_2012_note1_rep1
2A	Cluster_1518|Contig1|original@474	93.7	NA	NA	0.275922623800402	0.628123083018737	2.09340659340659	2.27536231884058	0.090977862716993	0.559212688832684	Pray_2012_note1_rep1
2A	Cluster_1518|Contig2|original@474	93.7	NA	NA	0.275922623800402	0.628123083018737	2.09340659340659	2.27536231884058	0.090977862716993	0.559212688832684	Pray_2012_note1_rep1
2A	Cluster_1518|Contig3|original@1171	93.7	NA	NA	0.301487102742659	0.565334105027009	2.09340659340659	2.27536231884058	0.090977862716993	0.520731261724492	Pray_2012_note1_rep1
2A	Cluster_1518|Contig4|original@3014	93.7	NA	NA	NA	NA	NA	NA	NA	NA	Pray_2012_note1_rep1
3B	Cluster_15180|Contig1|original@199	203.5	NA	NA	NA	NA	NA	NA	NA	NA	Pray_2012_note1_rep1
3B	Cluster_15180|Contig3|original@208	203.3	NA	NA	0.771203865668125	0.045056819504644	2.13194444444444	2.20114942528736	0.0346024904214559	0.112830802193753	Pray_2012_note1_rep1
3B	Cluster_15180|Contig3|original@832	203.5	NA	NA	NA	NA	NA	NA	NA	NA	Pray_2012_note1_rep1
3A	Cluster_15180|Contig4|original@177	198.2	NA	NA	0.328530747832258	0.505893703493907	2.0530303030303	2.25	0.0984848484848484	0.483423977735965	Pray_2012_note1_rep1
2B	Cluster_15184|Contig1|original@1739	204.3	NA	NA	NA	NA	NA	NA	NA	NA	Pray_2012_note1_rep1
4A	Cluster_15195|Contig1|original@565	123.9	NA	NA	0.201940834030861	0.859222708513498	2.07142857142857	2.29411764705882	0.111344537815126	0.694775854403665	Pray_2012_note1_rep1
4B	Cluster_152|Contig1|original@1463	97.8	4B	234573979	NA	NA	NA	NA	NA	NA	Pray_2012_note1_rep1
3B	Cluster_1521|Contig10|original@2319	85.6	3B	124220083	0.31277292713034	0.539723294565988	2.05072463768116	2.26086956521739	0.105072463768116	0.504770845467504	Pray_2012_note1_rep1
3B	Cluster_1521|Contig10|original@2678	85.6	3B	124220083	NA	NA	NA	NA	NA	NA	Pray_2012_note1_rep1
3B	Cluster_1521|Contig13|original@294	79.7	NA	NA	NA	NA	NA	NA	NA	NA	Pray_2012_note1_rep1
3B	Cluster_1521|Contig14|original@436	79.7	3B	124220083	NA	NA	NA	NA	NA	NA	Pray_2012_note1_rep1
3B	Cluster_1521|Contig4|original@465	85.6	3B	124220083	0.31277292713034	0.539723294565988	2.05072463768116	2.26086956521739	0.105072463768116	0.504770845467504	Pray_2012_note1_rep1
3A	Cluster_1521|Contig5|original@694	57.7	3B	72516995	NA	NA	NA	NA	NA	NA	Pray_2012_note1_rep1
3B	Cluster_1521|Contig6|original@1261	79.7	3B	72516995	NA	NA	NA	NA	NA	NA	Pray_2012_note1_rep1
5A	Cluster_15212|Contig3|original@741	51.7	NA	NA	NA	NA	NA	NA	NA	NA	Pray_2012_note1_rep1
6A	Cluster_15213|Contig1|likelySeq@156	103.8	NA	NA	0.967662562435251	0.000876123840515441	2.18539325842697	2.15492957746479	0.0152318404810889	0.0142760608950533	Pray_2012_note1_rep1
6B	Cluster_15217|Contig2|original@1268	94.1	6B	74427393	0.415404560246319	0.352119131827878	2.25316455696203	2.09146341463415	0.0808505711639396	0.381528740157825	Pray_2012_note1_rep1
6A	Cluster_1522|Contig4|original@772	118.6	6A	186108587	0.98041522720881	0.000321250306129306	2.14880952380952	2.15277777777778	0.00198412698412698	0.0085899521716879	Pray_2012_note1_rep1
6A	Cluster_15223|Contig1|original@136	208.7	NA	NA	NA	NA	NA	NA	NA	NA	Pray_2012_note1_rep1
3A	Cluster_15225|Contig1|original@165	254.9	3A	184932589	NA	NA	NA	NA	NA	NA	Pray_2012_note1_rep1
3B	Cluster_15225|Contig2|original@183	269.3	3B	761689116	0.463731748796532	0.285238565412889	2.1025641025641	2.20666666666667	0.052051282051282	0.333733169674327	Pray_2012_note1_rep1
2A	Cluster_1524|Contig1|original@1004	54.2	2A	14870535	NA	NA	NA	NA	NA	NA	Pray_2012_note1_rep1
2B	Cluster_1524|Contig2|original@260	74.3	NA	NA	NA	NA	NA	NA	NA	NA	Pray_2012_note1_rep1
6A	Cluster_15247|Contig2|original@229	170.4	NA	NA	0.776731995053516	0.0428483091893449	2.2	2.18831168831169	0.00584415584415598	0.10972880506949	Pray_2012_note1_rep1
4B	Cluster_15269|Contig1|original@204	37.4	4B	114370160	0.932796398414305	0.00379066585145989	2.14736842105263	2.18548387096774	0.0190577249575552	0.0302131394201951	Pray_2012_note1_rep1
4B	Cluster_15269|Contig2|original@1588	37.4	NA	NA	0.797925224403116	0.0349312769710194	2.140625	2.1984126984127	0.0288938492063493	0.0980378055799727	Pray_2012_note1_rep1
3B	Cluster_1527|Contig1|original@1477	64	3B	60915761	0.779816342432517	0.0416421000761815	2.06153846153846	2.2027027027027	0.0705821205821207	0.108007667642656	Pray_2012_note1_rep1
2A	Cluster_15298|Contig1|original@1276	69.9	NA	NA	NA	NA	NA	NA	NA	NA	Pray_2012_note1_rep1
2A	Cluster_153|Contig1|complementarySeq@1301	200.8	NA	NA	NA	NA	NA	NA	NA	NA	Pray_2012_note1_rep1
2B	Cluster_153|Contig2|complementarySeq@260	217.5	NA	NA	NA	NA	NA	NA	NA	NA	Pray_2012_note1_rep1
2A	Cluster_153|Contig3|complementarySeq@790	200.8	2A	222464922	NA	NA	NA	NA	NA	NA	Pray_2012_note1_rep1
3B	Cluster_1530|Contig2|original@210	35.7	3B	30685906	NA	NA	NA	NA	NA	NA	Pray_2012_note1_rep1
3A	Cluster_1530|Contig3|original@78	24.5	3B	29503130	NA	NA	NA	NA	NA	NA	Pray_2012_note1_rep1
3B	Cluster_15300|Contig2|original@338	200.5	3B	711583052	NA	NA	NA	NA	NA	NA	Pray_2012_note1_rep1
7A	Cluster_15302|Contig2|original@1558	7.7	7A	5774467	0.760355631962386	0.0495662412356792	2.2037037037037	2.13461538461538	0.0345441595441596	0.118983232885081	Pray_2012_note1_rep1
4A	Cluster_15302|Contig4|original@991	229.1	4A	211831697	NA	NA	NA	NA	NA	NA	Pray_2012_note1_rep1
7A	Cluster_15306|Contig1|original@870	91.7	7A	25978222	0.878191997218283	0.0125199747716445	2.15909090909091	2.1875	0.0142045454545454	0.05641052484923	Pray_2012_note1_rep1
7A	Cluster_15306|Contig2|complementarySeq@768	91.7	7B	12569805	NA	NA	NA	NA	NA	NA	Pray_2012_note1_rep1
5A	Cluster_15313|Contig2|original@338	28.8	NA	NA	0.806703086930808	0.0319035953765014	2.22388059701493	2.13636363636364	0.0437584803256446	0.0932862811821742	Pray_2012_note1_rep1
2A	Cluster_15327|Contig1|original@722	228.9	2A	241786475	NA	NA	NA	NA	NA	NA	Pray_2012_note1_rep1
2B	Cluster_15327|Contig2|likelySeq@400	237.2	2A	241786475	0.800164053092162	0.0341452037752331	2.14197530864198	2.2	0.0290123456790123	0.0968209629474992	Pray_2012_note1_rep1
2A	Cluster_15330|Contig1|complementarySeq@2471	169.2	2A	205162280	0.21691425688191	0.805066954009171	2.03296703296703	2.34558823529412	0.156310601163542	0.663711902657723	Pray_2012_note1_rep1
1A	Cluster_15331|Contig1|original@469	74.5	1A	94026104	0.729492950192999	0.0636978457007981	2.1144578313253	2.20666666666667	0.0461044176706826	0.136978900764461	Pray_2012_note1_rep1
4A	Cluster_15338|Contig1|original@198	59.3	4A	21571825	0.0512422952777732	1.9786311699063	2.00581395348837	2.36486486486486	0.179525455688246	1.29037142529453	Pray_2012_note1_rep1
4A	Cluster_1534|Contig1|original@161	104.3	NA	NA	NA	NA	NA	NA	NA	NA	Pray_2012_note1_rep1
4A	Cluster_1534|Contig1|original@175	102.2	NA	NA	0.0624811731797048	1.81045317515092	2.01704545454545	2.3943661971831	0.188660371318822	1.20425082451026	Pray_2012_note1_rep1
4B	Cluster_1534|Contig2|original@1170	56.5	4B	12522898	0.614892911981712	0.134716699135348	2.11	2.30833333333333	0.0991666666666666	0.211200513143304	Pray_2012_note1_rep1
4B	Cluster_1534|Contig3|original@1163	55.9	4B	12522898	NA	NA	NA	NA	NA	NA	Pray_2012_note1_rep1
2B	Cluster_1535|Contig2|original@413	196.7	2B	265380935	0.664371885176078	0.100238963441382	2.21969696969697	2.1436170212766	0.0380399742101869	0.177588754262845	Pray_2012_note1_rep1
1B	Cluster_15361|Contig1|original@1110	168.9	1B	272237860	0.883739232812223	0.0113977732068251	2.125	2.20707070707071	0.0410353535353536	0.0536758644637551	Pray_2012_note1_rep1
5B	Cluster_15364|Contig1|complementarySeq@947	56	5B	146216715	NA	NA	NA	NA	NA	NA	Pray_2012_note1_rep1
5A	Cluster_15368|Contig1|complementarySeq@304	231.3	5A	114632195	NA	NA	NA	NA	NA	NA	Pray_2012_note1_rep1
5A	Cluster_15371|Contig1|likelySeq@975	221.7	NA	NA	0.869349304773084	0.0144204909439135	2.15340909090909	2.18055555555556	0.0135732323232323	0.0608056888509969	Pray_2012_note1_rep1
7A	Cluster_1539|Contig2|original@114	143.1	NA	NA	0.711784660290636	0.0727049336836378	2.18181818181818	2.14024390243902	0.0207871396895787	0.147651375734978	Pray_2012_note1_rep1
4B	Cluster_1541|Contig1|likelySeq@2362	100.8	NA	NA	0.10606733976076	1.36985525567366	2	2.37671232876712	0.188356164383562	0.974418323405425	Pray_2012_note1_rep1
4B	Cluster_1541|Contig2|likelySeq@1083	100.8	NA	NA	NA	NA	NA	NA	NA	NA	Pray_2012_note1_rep1
4B	Cluster_1541|Contig4|likelySeq@1491	100.8	NA	NA	NA	NA	NA	NA	NA	NA	Pray_2012_note1_rep1
3B	Cluster_1542|Contig2|original@1175	187.1	3B	138876251	0.605724134832576	0.141803574413972	2.19078947368421	2.1566265060241	0.017081483830057	0.217725121704391	Pray_2012_note1_rep1
7A	Cluster_1544|Contig1|original@324	30.1	4A	193850013	NA	NA	NA	NA	NA	NA	Pray_2012_note1_rep1
7A	Cluster_1544|Contig3|complementarySeq@690	30.4	4A	193850013	0.364128077259763	0.436793836506281	2.26623376623377	2.08433734939759	0.0909482084180879	0.43874583211014	Pray_2012_note1_rep1
7A	Cluster_1544|Contig3|likelySeq@690	30.4	4A	193850013	0.35238709296214	0.458545240009848	2.26351351351351	2.08433734939759	0.0895880820579615	0.452980007064688	Pray_2012_note1_rep1
4A	Cluster_1544|Contig6|likelySeq@512	188.6	4A	193850013	NA	NA	NA	NA	NA	NA	Pray_2012_note1_rep1
1B	Cluster_15443|Contig4|original@856	129.9	1B	226901626	NA	NA	NA	NA	NA	NA	Pray_2012_note1_rep1
6B	Cluster_15443|Contig5|original@335	62	1B	226901626	NA	NA	NA	NA	NA	NA	Pray_2012_note1_rep1
1B	Cluster_15443|Contig6|original@680	129.9	1B	226901626	NA	NA	NA	NA	NA	NA	Pray_2012_note1_rep1
3A	Cluster_15472|Contig2|complementarySeq@1662	57.4	NA	NA	0.37038526559474	0.425589028973808	2.10843373493976	2.23684210526316	0.0642041851616995	0.431346298443069	Pray_2012_note1_rep1
3A	Cluster_15477|Contig1|original@813	198.2	NA	NA	0.437919580323732	0.319565998849227	2.06716417910448	2.2445652173913	0.0887005191434134	0.358605636135939	Pray_2012_note1_rep1
3B	Cluster_15477|Contig2|original@1815	203.5	NA	NA	NA	NA	NA	NA	NA	NA	Pray_2012_note1_rep1
7B	Cluster_15479|Contig1|original@37	80	7B	51782696	NA	NA	NA	NA	NA	NA	Pray_2012_note1_rep1
7A	Cluster_15479|Contig2|complementarySeq@2116	134	NA	NA	NA	NA	NA	NA	NA	NA	Pray_2012_note1_rep1
6B	Cluster_1548|Contig2|complementarySeq@940	207.2	6A	205197494	0.476965138781205	0.268779192160252	2.15384615384615	2.19285714285714	0.0195054945054947	0.321513362235005	Pray_2012_note1_rep1
6A	Cluster_1548|Contig2|likelySeq@1032	200.8	6A	205197494	NA	NA	NA	NA	NA	NA	Pray_2012_note1_rep1
1A	Cluster_1549|Contig4|original@484	206.6	1A	247451143	0.0654479059116047	1.7713165435887	2.34920634920635	1.99431818181818	0.177444083694084	1.18410424469129	Pray_2012_note1_rep1
5B	Cluster_155|Contig10|complementarySeq@689	33.4	NA	NA	0.598546209854263	0.147512411597237	2.18852459016393	2.13684210526316	0.0258412424503882	0.222902314915031	Pray_2012_note1_rep1
2B	Cluster_155|Contig11|original@286	144.9	2B	195659592	NA	NA	NA	NA	NA	NA	Pray_2012_note1_rep1
3A	Cluster_15506|Contig1|likelySeq@897	141.2	NA	NA	NA	NA	NA	NA	NA	NA	Pray_2012_note1_rep1
1B	Cluster_15509|Contig1|original@1088	78.3	1B	179271241	0.0801278604830427	1.60163944618501	1.94594594594595	2.34705882352941	0.200556438791733	1.09621645332553	Pray_2012_note1_rep1
1B	Cluster_1553|Contig1|original@1334	78.3	NA	NA	0.0801278604830427	1.60163944618501	1.94594594594595	2.34705882352941	0.200556438791733	1.09621645332553	Pray_2012_note1_rep1
1B	Cluster_1553|Contig1|original@1501	78.3	NA	NA	NA	NA	NA	NA	NA	NA	Pray_2012_note1_rep1
1B	Cluster_1553|Contig1|original@1543	78.3	NA	NA	NA	NA	NA	NA	NA	NA	Pray_2012_note1_rep1
1B	Cluster_1553|Contig3|original@1281	78.3	1A	84704679	0.0703248274272036	1.71085294111126	1.94594594594595	2.34705882352941	0.200556438791733	1.15289132489337	Pray_2012_note1_rep1
1B	Cluster_1553|Contig3|original@996	80.8	1A	84704679	NA	NA	NA	NA	NA	NA	Pray_2012_note1_rep1
5B	Cluster_15531|Contig4|complementarySeq@1039	174.3	5B	220027218	0.342826361061779	0.476993298437393	2.03174603174603	2.26020408163265	0.114229024943311	0.464925791114355	Pray_2012_note1_rep1
5B	Cluster_15531|Contig4|complementarySeq@1045	174.3	5B	220027218	0.342826361061779	0.476993298437393	2.03174603174603	2.26020408163265	0.114229024943311	0.464925791114355	Pray_2012_note1_rep1
1A	Cluster_15540|Contig1|original@594	103.4	NA	NA	0.0611205504809186	1.82905698467046	2.01807228915663	2.34666666666667	0.16429718875502	1.21381274295088	Pray_2012_note1_rep1
2A	Cluster_15547|Contig1|original@994	112.7	2A	56570534	0.49080144845232	0.252341282082289	2.10204081632653	2.27777777777778	0.0878684807256236	0.309094164254076	Pray_2012_note1_rep1
5A	Cluster_15557|Contig1|complementarySeq@303	90.6	NA	NA	0.814921698691086	0.029200184597302	2.20625	2.14375	0.03125	0.0888841182048707	Pray_2012_note1_rep1
5B	Cluster_15557|Contig1|likelySeq@761	73.8	5B	30948204	NA	NA	NA	NA	NA	NA	Pray_2012_note1_rep1
1A	Cluster_15568|Contig1|original@418	162.6	NA	NA	0.704861106118579	0.0764104824880114	2.12307692307692	2.2	0.0384615384615385	0.151896452922126	Pray_2012_note1_rep1
4B	Cluster_15583|Contig3|original@293	76.3	4B	88902297	NA	NA	NA	NA	NA	NA	Pray_2012_note1_rep1
2A	Cluster_15585|Contig3|original@143	158	2A	218362269	NA	NA	NA	NA	NA	NA	Pray_2012_note1_rep1
2A	Cluster_1559|Contig1|complementarySeq@339	162.1	2B	271983865	NA	NA	NA	NA	NA	NA	Pray_2012_note1_rep1
2A	Cluster_1559|Contig1|likelySeq@1684	162.6	NA	NA	0.749331810090026	0.0543900968837323	2.10869565217391	2.25	0.0706521739130435	0.125325830656494	Pray_2012_note1_rep1
6B	Cluster_15590|Contig1|original@563	50.9	6B	13084115	0.700623555325012	0.0787303856201658	2.19736842105263	2.17682926829268	0.0102695763799743	0.154515265568566	Pray_2012_note1_rep1
5B	Cluster_15595|Contig3|original@378	52.5	5B	16866404	0.713706997835369	0.0716946005091467	2.19166666666667	2.18947368421053	0.00109649122807021	0.146480045002372	Pray_2012_note1_rep1
4B	Cluster_156|Contig1|original@1139	125.9	4B	286159851	0.0694167431467216	1.72177111676114	2.01546391752577	2.41269841269841	0.19861724758632	1.15853576615564	Pray_2012_note1_rep1
2A	Cluster_1561|Contig1|likelySeq@555	41.4	NA	NA	0.187505182057368	0.916030160498353	2.00714285714286	2.28089887640449	0.136878009630819	0.726986725227885	Pray_2012_note1_rep1
2B	Cluster_1561|Contig2|original@512	65.4	2B	19571360	NA	NA	NA	NA	NA	NA	Pray_2012_note1_rep1
2B	Cluster_15617|Contig1|original@639	207.8	2B	294654419	0.952338476103362	0.00190442566848121	2.20666666666667	2.15294117647059	0.0268627450980392	0.0212086690755111	Pray_2012_note1_rep1
5B	Cluster_15618|Contig2|original@906	159	5B	207575500	NA	NA	NA	NA	NA	NA	Pray_2012_note1_rep1
7B	Cluster_1562|Contig1|original@3725	76.7	7B	85899351	0.083004930272853	1.57225371275812	1.97142857142857	2.3314606741573	0.180016051364366	1.08089611091667	Pray_2012_note1_rep1
2B	Cluster_1563|Contig1|original@115	0.3	2A	900479	NA	NA	NA	NA	NA	NA	Pray_2012_note1_rep1
2B	Cluster_1563|Contig5|original@1102	0.9	2B	153783	NA	NA	NA	NA	NA	NA	Pray_2012_note1_rep1
3A	Cluster_1564|Contig1|original@692	122.6	NA	NA	NA	NA	NA	NA	NA	NA	Pray_2012_note1_rep1
2A	Cluster_1569|Contig1|original@480	112.9	2A	121446218	0.49080144845232	0.252341282082289	2.10204081632653	2.27777777777778	0.0878684807256236	0.309094164254076	Pray_2012_note1_rep1
3B	Cluster_157|Contig5|complementarySeq@245	150.5	3B	581039393	NA	NA	NA	NA	NA	NA	Pray_2012_note1_rep1
3B	Cluster_157|Contig5|complementarySeq@368	150	3B	581039393	0.867762894571151	0.0147760268676775	2.15	2.19191919191919	0.0209595959595961	0.0615989241855162	Pray_2012_note1_rep1
1B	Cluster_15709|Contig3|original@338	230.5	NA	NA	NA	NA	NA	NA	NA	NA	Pray_2012_note1_rep1
2A	Cluster_15710|Contig1|original@399	173.5	NA	NA	0.0524293606566694	1.95914057090784	2.00526315789474	2.40909090909091	0.201913875598086	1.28042543820414	Pray_2012_note1_rep1
7A	Cluster_15735|Contig1|likelySeq@1328	127.4	7A	55221980	0.0406923310572209	2.17568269725228	2.01219512195122	2.33116883116883	0.159486854608806	1.39048743090634	Pray_2012_note1_rep1
1A	Cluster_15737|Contig3|original@252	105.3	1A	211656900	NA	NA	NA	NA	NA	NA	Pray_2012_note1_rep1
4B	Cluster_15738|Contig1|original@246	66.6	NA	NA	0.808852259403755	0.0311844375673796	2.11734693877551	2.29508196721311	0.0888675142188022	0.0921307970344184	Pray_2012_note1_rep1
4B	Cluster_15738|Contig1|original@375	67.5	NA	NA	0.778307942910346	0.0422296774107252	2.12371134020619	2.29838709677419	0.087337878284004	0.10884853739842	Pray_2012_note1_rep1
4B	Cluster_15746|Contig1|complementarySeq@1377	66.6	4B	15371736	NA	NA	NA	NA	NA	NA	Pray_2012_note1_rep1
4A	Cluster_15751|Contig2|original@763	229.4	4A	212559232	NA	NA	NA	NA	NA	NA	Pray_2012_note1_rep1
2A	Cluster_15760|Contig1|original@1065	143.9	NA	NA	NA	NA	NA	NA	NA	NA	Pray_2012_note1_rep1
2A	Cluster_15760|Contig1|original@1164	143.9	NA	NA	0.572107142849755	0.169805421028668	2.10112359550562	2.25694444444444	0.0779104244694133	0.24252262996398	Pray_2012_note1_rep1
6A	Cluster_15763|Contig2|original@341	41.5	6A	15565020	NA	NA	NA	NA	NA	NA	Pray_2012_note1_rep1
4A	Cluster_1577|Contig1|complementarySeq@452	82.8	4A	128827047	0.238359543062556	0.734715501506485	2.06593406593407	2.31159420289855	0.122830068482242	0.622767455792982	Pray_2012_note1_rep1
4B	Cluster_1577|Contig1|likelySeq@607	84.6	4B	69492415	NA	NA	NA	NA	NA	NA	Pray_2012_note1_rep1
4A	Cluster_15772|Contig1|original@315	136.2	4A	172586932	NA	NA	NA	NA	NA	NA	Pray_2012_note1_rep1
5B	Cluster_15772|Contig2|original@1215	269	5B	272969169	NA	NA	NA	NA	NA	NA	Pray_2012_note1_rep1
5B	Cluster_15779|Contig1|complementarySeq@770	111.1	5B	183090788	0.88818557626994	0.0105370870217729	2.15384615384615	2.17368421052632	0.00991902834008096	0.0514962838500672	Pray_2012_note1_rep1
7B	Cluster_15784|Contig1|complementarySeq@276	146.5	7A	160416580	0.726053685322173	0.0653949076320879	2.13924050632911	2.2037037037037	0.032231598687295	0.139031265832718	Pray_2012_note1_rep1
7A	Cluster_15784|Contig1|likelySeq@123	212.4	7A	160416580	NA	NA	NA	NA	NA	NA	Pray_2012_note1_rep1
7B	Cluster_15789|Contig2|original@639	128	7B	215191280	0.467365137548558	0.280645461379037	2.07534246575342	2.24705882352941	0.0858581788879935	0.330343686327549	Pray_2012_note1_rep1
4B	Cluster_15792|Contig1|complementarySeq@153	99.3	4B	241067125	0.115953348858945	1.29718412137381	2	2.37162162162162	0.185810810810811	0.935716703947443	Pray_2012_note1_rep1
4A	Cluster_158|Contig16|likelySeq@187	160.6	4A	196357860	NA	NA	NA	NA	NA	NA	Pray_2012_note1_rep1
2B	Cluster_158|Contig3|complementarySeq@248	95.1	2B	39107536	NA	NA	NA	NA	NA	NA	Pray_2012_note1_rep1
2B	Cluster_158|Contig3|likelySeq@248	95.1	2A	168596659	NA	NA	NA	NA	NA	NA	Pray_2012_note1_rep1
4B	Cluster_158|Contig35|original@270	86.9	4A	99997957	NA	NA	NA	NA	NA	NA	Pray_2012_note1_rep1
4B	Cluster_158|Contig7|original@252	86.9	4A	99997957	NA	NA	NA	NA	NA	NA	Pray_2012_note1_rep1
2A	Cluster_158|Contig8|complementarySeq@1377	53.6	2A	14375967	NA	NA	NA	NA	NA	NA	Pray_2012_note1_rep1
2A	Cluster_158|Contig8|likelySeq@1269	53.6	2A	14375967	NA	NA	NA	NA	NA	NA	Pray_2012_note1_rep1
4B	Cluster_15805|Contig1|complementarySeq@244	96.5	NA	NA	0.0702749316514439	1.71144899833292	2	2.42753623188406	0.213768115942029	1.15319956810992	Pray_2012_note1_rep1
3B	Cluster_15806|Contig4|original@924	178.2	3B	604264021	NA	NA	NA	NA	NA	NA	Pray_2012_note1_rep1
3A	Cluster_15806|Contig5|original@132	159.6	3B	604264021	0.893682638271416	0.0095205728934902	2.13157894736842	2.20588235294118	0.0371517027863777	0.0488166790980359	Pray_2012_note1_rep1
7B	Cluster_15810|Contig1|original@256	101.1	NA	NA	NA	NA	NA	NA	NA	NA	Pray_2012_note1_rep1
7B	Cluster_15810|Contig4|original@419	101.1	7B	173833144	0.0111466364716498	3.30034529939618	1.88405797101449	2.4	0.257971014492754	1.95285616240726	Pray_2012_note1_rep1
4B	Cluster_1582|Contig3|original@515	40.2	4B	5389507	0.559322012500447	0.181330882104914	2.0959595959596	2.29508196721311	0.0995611856267593	0.252338088378964	Pray_2012_note1_rep1
1B	Cluster_15827|Contig1|original@342	179	1B	279126571	0.880357568474519	0.0120754737073699	2.1171875	2.21276595744681	0.0477892287234043	0.0553408977650542	Pray_2012_note1_rep1
1B	Cluster_15827|Contig1|original@600	178.4	1B	279126571	NA	NA	NA	NA	NA	NA	Pray_2012_note1_rep1
4A	Cluster_1583|Contig2|original@333	61.5	4A	22914001	NA	NA	NA	NA	NA	NA	Pray_2012_note1_rep1
7A	Cluster_15832|Contig3|original@275	174.1	5B	261776723	0.45741267952816	0.293363544313375	2.21686746987952	2.1	0.058433734939759	0.339691800873149	Pray_2012_note1_rep1
5B	Cluster_15832|Contig4|original@425	241.7	5B	261776723	NA	NA	NA	NA	NA	NA	Pray_2012_note1_rep1
7B	Cluster_15833|Contig2|original@282	72.8	2B	35418858	NA	NA	NA	NA	NA	NA	Pray_2012_note1_rep1
1B	Cluster_15836|Contig2|original@581	56.4	1B	92814850	0.680176097699926	0.0904901310185338	2.02857142857143	2.26404494382022	0.117736757624398	0.167378633825554	Pray_2012_note1_rep1
7B	Cluster_15844|Contig1|original@355	167.7	7B	234992015	0.710409396766696	0.0734326603916533	2.20987654320988	2.12179487179487	0.0440408357075024	0.14849130266733	Pray_2012_note1_rep1
7B	Cluster_15844|Contig1|original@613	165.4	7B	234992015	NA	NA	NA	NA	NA	NA	Pray_2012_note1_rep1
2B	Cluster_15858|Contig1|complementarySeq@888	138.2	2B	248820529	0.506057890725248	0.235083968172605	2.22727272727273	2.13157894736842	0.0478468899521529	0.295799799001248	Pray_2012_note1_rep1
6A	Cluster_1587|Contig1|original@1983	200.1	6A	206395887	NA	NA	NA	NA	NA	NA	Pray_2012_note1_rep1
6A	Cluster_1587|Contig3|original@904	200.1	6A	206395887	NA	NA	NA	NA	NA	NA	Pray_2012_note1_rep1
5A	Cluster_15885|Contig1|complementarySeq@680	150.2	5B	197652016	0.554672693925313	0.185647741729907	2.22093023255814	2.0958904109589	0.0625199107996177	0.255963213550506	Pray_2012_note1_rep1
4B	Cluster_15887|Contig2|complementarySeq@955	82	4A	5046501	0.820580277777981	0.027412057919961	2.11702127659574	2.3046875	0.0938331117021276	0.0858789252866344	Pray_2012_note1_rep1
4A	Cluster_15887|Contig2|likelySeq@1007	83.3	4A	5046501	0.191893795692154	0.898241822183302	2.06521739130435	2.31617647058824	0.125479539641944	0.716939066641394	Pray_2012_note1_rep1
6B	Cluster_159|Contig4|complementarySeq@432	63	6B	34544303	0.350959072736651	0.461257733819013	2.26282051282051	2.08433734939759	0.0892415817114611	0.454743526044095	Pray_2012_note1_rep1
6B	Cluster_159|Contig4|likelySeq@172	63	6B	34544303	NA	NA	NA	NA	NA	NA	Pray_2012_note1_rep1
1B	Cluster_1590|Contig4|original@190	41.7	1B	25221363	NA	NA	NA	NA	NA	NA	Pray_2012_note1_rep1
1B	Cluster_1590|Contig5|original@245	41.7	1B	25221363	NA	NA	NA	NA	NA	NA	Pray_2012_note1_rep1
1A	Cluster_15900|Contig1|complementarySeq@312	127	1B	251648805	0.666347573099039	0.0989880611009852	2.16883116883117	2.16265060240964	0.00309028321076532	0.1762991796827	Pray_2012_note1_rep1
1A	Cluster_15900|Contig1|likelySeq@312	127	1B	251648805	0.801906411221281	0.0335400218257859	2.16883116883117	2.16265060240964	0.00309028321076532	0.0958763143366272	Pray_2012_note1_rep1
6B	Cluster_15911|Contig1|original@1272	211.4	6A	207730208	NA	NA	NA	NA	NA	NA	Pray_2012_note1_rep1
6A	Cluster_15911|Contig3|original@446	205.5	6A	207730208	NA	NA	NA	NA	NA	NA	Pray_2012_note1_rep1
2A	Cluster_15917|Contig3|original@217	15.1	2B	4929450	NA	NA	NA	NA	NA	NA	Pray_2012_note1_rep1
5A	Cluster_15919|Contig1|likelySeq@139	90.6	5B	107098185	0.937048156261412	0.0033252431853911	2.20625	2.14375	0.03125	0.0282380895165003	Pray_2012_note1_rep1
5A	Cluster_15919|Contig1|likelySeq@167	88.2	5B	107098185	NA	NA	NA	NA	NA	NA	Pray_2012_note1_rep1
7A	Cluster_15922|Contig1|likelySeq@435	127.4	7A	44599421	NA	NA	NA	NA	NA	NA	Pray_2012_note1_rep1
7B	Cluster_15926|Contig2|complementarySeq@781	145.4	7B	221910125	0.907182871412205	0.00724613036193513	2.14473684210526	2.18674698795181	0.021005072923272	0.0423051583204241	Pray_2012_note1_rep1
7A	Cluster_15926|Contig2|likelySeq@800	210.3	7A	161596970	0.269022216718698	0.646324316067552	2.22159090909091	2.07352941176471	0.0740307486631016	0.570211853083393	Pray_2012_note1_rep1
7A	Cluster_15926|Contig2|likelySeq@968	210.7	7A	161596970	NA	NA	NA	NA	NA	NA	Pray_2012_note1_rep1
[truncated: 143,759 more rows]
