# Supplementary material for: Epistatic determinism of durum wheat resistance to the wheat spindle streak mosaic virus
Source: Theor Appl Genet. 2017 Apr 27;130(7):1491–505. doi: 10.1007/s00122-017-2904-6 (PMC5487696; doi:10.1007/s00122-017-2904-6)
Supplement: Supplementary file 4 — Online Resource 4: Data and R scripts for reproducible QTL detection. Data and R script (.csv and.rmd format) are provided in this tar archive. A scheme aims to explain the content of each file and its role in the QTL detection pipeline. The upstream bioinformatic steps (from raw reads to consensus genetic map) are not included (GZ 72829 kb) [file 122_2017_2904_MOESM4_ESM.gz › TMP/DATA/DS/phenotypage.csv]

geno	Pray_2012_note1_rep1	Pray_2012_note1_rep2	NV_blup_AR1_2012	Pray_2012_DO_pond_pos_rep1	Pray_2012_DO_pond_pos_rep2	ELISA_blup_AR1_2012	P2015_NV2_rep1	P2015_NV2_rep2	NV_blup_AR1_2015	P2015_ELIpondpos_rep1	P2015_ELIpondpos_rep2	ELISA_blup_AR1_2015	P2015_QPCRlogquanti_rep1	P2015_QPCRlogquanti_rep2	QPCR_blup_AR1_2015	epi2013	Ht2013
TT06DC.38.11	1.5	NA	-0.393102530196079	NA	NA	-0.0960902636446294	2	NA	-0.132634218008656	0.35	NA	-0.162006287808936	2641.426758	NA	-0.906004306258392	154	135
TT06DC.38.12	3	NA	0.330797899200439	0.988163491769928	NA	0.088203306588686	3	NA	0.769879668546498	NA	NA	0.0902597511562172	NA	NA	NA	NA	110.13
TT06DC.38.13	1	NA	-1.25232416873353	0.0690765926986399	NA	-0.373595377891106	0	0	-2.09098334845524	0.25	0.16	-0.48511692825942	0.784203947	0.01032793	-8.94223750795252	153	140
TT06DC.38.14	NA	NA	NA	NA	NA	NA	NA	NA	NA	NA	NA	NA	NA	NA	NA	NA	NA
TT06DC.38.15	1	NA	-0.625414724734054	1.17735334242838	NA	-0.246880834043634	0	1	-1.3944389445942	0.02	0.03	-0.556773936656809	1245.516602	49.23523712	-2.92255065438516	155	90
TT06DC.38.19	2	NA	-0.795435654994586	0.0405859017393958	NA	-0.372285631385123	0	0	-1.88189037468487	0.02	NA	-0.601955736555007	NA	NA	-4.3540309962195	150	130
TT06DC.38.22	NA	NA	NA	NA	NA	NA	NA	NA	NA	NA	NA	NA	NA	NA	NA	NA	NA
TT06DC.38.23	3	NA	0.214489885798995	1.31902792140641	NA	0.194938180321909	4	2	0.30074187721876	1.02	0.98	0.253746241537608	NA	977312.5	2.71889909884561	152	150
TT06DC.38.24	1	0	-1.36890456805003	1.33073170731707	0.941071428571429	0.195337413981028	3	2	-0.262588820940228	1	1.07	0.306413001934086	4533608.5	1465852.25	4.10846339048079	152	100
TT06DC.38.25	2	NA	-0.00361942460192726	0.977667948013912	NA	0.116345809754258	5	NA	1.22450544702689	1	NA	0.21526614652188	47536.23438	NA	0.865640351646038	154	150
TT06DC.38.27	3	NA	0.224177809233355	1.01331607175883	NA	0.249444971125514	2	NA	0.25845126109532	0.96	NA	0.423197124204471	4627253.5	NA	3.67204344769837	155	160
TT06DC.38.29	4	2.5	0.912243030703227	1.04882559644905	1.23447712418301	0.201879565568462	4	NA	1.31090167913723	1	NA	0.251534464022137	330536.5	NA	2.05436410140239	145	90
TT06DC.38.03	2	3.5	0.369398724924514	0.439635535307517	NA	-0.0968371754952398	2	NA	-0.0886556395676281	0.35	NA	-0.20053371288015	20235.45898	NA	0.342113436475685	NA	110
TT06DC.38.31	NA	NA	NA	NA	NA	NA	NA	NA	NA	NA	NA	NA	NA	NA	NA	NA	NA
TT06DC.38.32	2	2	-0.268779486358233	1.00885780885781	1.18826739427012	0.140823145810387	3	NA	0.242089353219205	0.92	NA	0.196999790208282	260763.0625	NA	1.90902137286372	152	130
TT06DC.38.34	3	2.5	0.613150268347957	1.17942966997757	1.28708747196411	0.135863255861575	2	NA	0.0250623646816995	0.71	NA	0.105593158882314	11411.24	NA	-0.00902980168242841	151	150
TT06DC.38.35	2	NA	0.114012236344045	0.875	NA	0.117927780566731	2	2	-0.0963562248930999	0.96	1.04	0.261170156274284	50574.55469	73954.91406	1.26484300133951	NA	120
TT06DC.38.36	2	2	-0.474583422137273	0.957931983487321	0.940817458849639	-0.050070608301871	0	0	-1.63294267829904	0.71	0.02	-0.246406456649908	22604.80859	62.3741684	-1.73108864189877	NA	110
TT06DC.38.37	2.5	NA	0.596198375922075	0.318147304479879	NA	-0.073629559489295	3	3	0.798553924151025	1.02	0.01	-0.0962216937707899	395660.62	79.56620789	-0.550769765080744	157	90
TT06DC.38.38	1	1	-1.16886177903151	0.0690765926986399	0.0550979315394472	-0.465860291479442	0	1	-1.53424154046549	0.1	0.14	-0.526708679083911	120.09088895	1351.641235	-2.55262328489878	157	90
TT06DC.38.39	3	NA	0.22284627625767	0.563014952700641	NA	0.0788721234498864	3	2	0.306034906795692	0.85	0.86	0.126994706667038	100738.1016	208064.0938	1.91981701095382	159	100
TT06DC.38.40	NA	NA	NA	NA	NA	NA	NA	NA	NA	NA	NA	NA	NA	NA	NA	NA	NA
TT06DC.38.41	1	NA	-0.580878798729872	0.418531533197707	NA	-0.0115938962848818	2	NA	-0.363626339395245	0.89	NA	0.134979317770628	794230.94	NA	2.59174542586653	150	100
TT06DC.38.42	0	NA	-1.7796449128884	0.0585365853658537	NA	-0.422783765098014	0	NA	-1.95679992721089	0.01	NA	-0.524336695716209	26.1961422	NA	-3.73400656955303	151	130
TT06DC.38.44	0	0	-1.98118604537756	0.945836497089344	0.0570921086018777	-0.338012946130159	0	NA	-2.16896748923887	0.03	NA	-0.569880987787517	NA	NA	NA	162	90
TT06DC.38.47	2	3	0.111086796411464	0.688111888111888	1.07599067599068	0.111323250532038	4	NA	0.817641835724604	1.02	NA	0.214977839374937	3794172.25	NA	3.55036680672774	153	100
TT06DC.38.48	NA	NA	NA	NA	NA	NA	NA	NA	NA	NA	NA	NA	NA	NA	NA	NA	NA
TT06DC.38.49	1	2	-0.71920808812084	1.02663214351766	1.10418714369963	-0.0354348495181255	0	NA	-1.54323326472294	0.06	NA	-0.332181127019064	93.23428345	NA	-2.95581481721337	144	140
TT06DC.38.50	3	2	0.169970453237066	0.813528990694345	0.891156462585034	-0.0330061482830101	2	2	-0.273972159461069	0.75	0.36	-0.107328454135597	NA	58799.78125	0.995989967983798	143	90
TT06DC.38.51	2	1	-0.797000333694222	0.0484860478923412	0.0530195633683017	-0.549431590888795	2	0	-1.29262265574055	0.02	0.02	-0.665398594169966	3.909552574	26.48915863	-5.34858901277666	154	100
TT06DC.38.52	2	0	-0.499575630658135	1.11519559661883	0.905809052593	0.07809923239234	2	2	-0.22158945349668	1	0.59	0.149640537996439	942.5198975	1153201.38	0.795196180305145	148	135
TT06DC.38.53	0	NA	-1.57563144447103	0.0550979315394472	NA	-0.371910883393375	2	0	-1.33677988385666	NA	0.13	-0.465496559361325	NA	259.4031372	-2.32856273940728	148	145
TT06DC.38.54	1.5	0	-1.11048436650311	0.0688970796711086	0.269193391642371	-0.477347057860186	4	2	0.141349896921052	0.15	0.03	-0.575322219988777	2.352410316	NA	-5.21141561570227	153	150
TT06DC.38.07	2.5	NA	0.499930735395394	1.03496503496504	NA	0.238242387138218	3	NA	0.659208642365158	1	NA	0.334669431132472	2588601.75	NA	3.31599138983039	148	120
TT06DC.38.08	2	2	-0.124426143551983	1.05088779059125	1.18270165208941	0.159102940179095	2	NA	-0.333787924419069	0.94	NA	0.232433923604748	1485531.5	NA	2.97557079145199	148	110
TT06DC.38.09	3	NA	0.543008069243529	1.19160839160839	NA	0.0886899983102981	3	NA	0.802400330875842	0.68	NA	0.0316426969422154	22912.17578	NA	0.418266303435761	149	150
TT06DC.39.10	1.5	NA	-0.05337545630835	1.29195088676671	NA	0.0581333577749616	2	NA	-0.00396878166222637	0.59	NA	0.0457379814228084	203516.47	NA	1.75708266685017	146	120
TT06DC.39.11	0	0	-2.0215635569353	0.587994542974079	NA	-0.226739575261913	0	0	-2.24743412629904	0.6	0.03	-0.300780116394954	39445.57031	771.6397095	-0.563579463585395	156	130
TT06DC.39.12	NA	NA	NA	NA	NA	NA	NA	NA	NA	NA	NA	NA	NA	NA	NA	NA	NA
TT06DC.39.13	3	NA	0.0985091005727325	1.02159985356031	NA	-0.208009990251368	2	0	-0.800633299759822	0.07	0.01	-0.496690825514097	26.81465721	711.5596924	-3.36624196935172	146	120
TT06DC.39.16	2	0	-0.990027577783336	0.377479401891974	1.08718138160325	-0.164292132880865	0	0	-1.83470163568357	0.03	0.08	-0.446330626630376	114.9859009	1459.345459	-2.53999513281843	151	160
TT06DC.39.17	1.5	1.5	-0.576248173375941	0.573541167066347	0.239408473221423	-0.392359740919717	1	0	-1.63645646288217	0.09	0.05	-0.583330852154759	200.5377502	0.182022423	-5.74488036370518	145	130
TT06DC.39.18	1.5	NA	-0.646767089024236	0.0765239948119325	NA	-0.437662067225761	0	2	-1.1060982511044	NA	0.03	-0.57524649508109	NA	69.99424744	-3.13156029839496	145	90
TT06DC.39.19	NA	NA	NA	NA	NA	NA	NA	NA	NA	NA	NA	NA	NA	NA	NA	NA	NA
TT06DC.39.20	3	NA	0.263495288136461	0.93002915451895	NA	0.0942522654917404	2	NA	-0.0545552443554011	NA	NA	0.180278313944414	NA	NA	2.54627957367351	147	150
TT06DC.39.21	3	NA	0.387561107117108	1.11519559661883	NA	0.0214986220176785	2	NA	0.0635215271592489	0.51	NA	-0.0707597498502247	6726.144531	NA	-0.333053853374914	146	130
TT06DC.39.22	NA	NA	NA	NA	NA	NA	NA	NA	NA	NA	NA	NA	NA	NA	NA	NA	NA
TT06DC.39.23	2	NA	-0.45931940291142	1.23445825932504	NA	0.121347575052386	2	NA	-0.284576895330364	NA	NA	0.108382577196619	NA	NA	0.702468096867366	146	90
TT06DC.39.24	3	NA	0.423013763309163	1.74821428571429	NA	0.226475324123506	2	NA	0.0395890962544857	0.81	NA	0.120048909422597	25627.58398	NA	0.486921581268676	144	80
TT06DC.39.25	2.5	NA	0.295200867019919	1.32041012495995	NA	-0.121144979566816	0	NA	-1.02176523911491	0.16	NA	-0.381404697476673	226.03479	NA	-2.41296793467263	144	90
TT06DC.39.26	2.5	1.5	-0.0111629278054274	0.999642090193271	1.05762837089028	0.157517724581841	2	NA	-0.409636791118781	1.14	NA	0.306376927436708	404712.1563	NA	2.17846926608827	147	130
TT06DC.39.27	2	4	0.702807278150393	1.37321428571429	2.5875486381323	0.255863915830514	2	NA	0.122369542042838	0.61	NA	0.0677227532206296	73686.23438	NA	1.13432804800992	144	140
TT06DC.39.28	2.5	2	-0.327035121204813	0.0674397314617028	1.19493278179938	-0.0907622991133421	0	NA	-0.90052649115457	0.16	NA	-0.23719852645302	173.4723206	NA	-2.57520830370584	144	90
TT06DC.39.29	2	2	-0.436952778099005	0.949184149184149	0.184620079340861	-0.186404458933195	0	NA	-1.41906661396826	NA	NA	-0.410021282840311	NA	NA	NA	147	150
TT06DC.39.03	3	NA	0.239813996018671	0.140487804878049	NA	-0.304432928164941	2	NA	0.157856398847016	0.05	NA	-0.365339595875081	75.88894653	NA	-3.08199523400155	145	135
TT06DC.39.30	4	NA	0.68531817729483	1.23629782833506	NA	0.189866993585784	2	NA	0.0239626650297791	1.02	NA	0.240227179371014	1505066.125	NA	2.98357901228396	148	150
TT06DC.39.31	2.5	3	0.449455495982726	1.08757276638826	0.65805387575591	0.0928694500383229	3	NA	0.473794824845947	1	NA	0.204631701602628	956.1904297	NA	-1.52887322838944	149	160
TT06DC.39.32	2	2.5	0.0111690376580162	1.58633399489651	1.12190777755789	0.266543703156265	2	NA	-0.287342253539973	1.01	NA	0.301494724212505	32437.60156	NA	0.631371869860286	149	140
TT06DC.39.34	3	NA	0.430201046624886	1.47678571428571	NA	0.230140151170796	2	NA	0.0421081543477932	0.79	NA	0.246190760698751	38422.96875	NA	0.735173692017753	147	90
TT06DC.39.35	2	2	-0.570455145707884	1.13296117736615	0.98298837538985	0.0993448690884208	2	3	0.137306361671085	1	0.62	0.159518515530361	NA	4490.376953	-0.58074158176665	150	140
TT06DC.39.36	2	NA	-0.574573803283695	0.264219234746639	NA	-0.02424278175654	2	0	-0.721560650562453	0.94	0.77	0.220379803217911	1.08485055	NA	-5.68586811961191	150	130.14
TT06DC.39.37	2.5	NA	0.262879485810037	1.07916089451811	NA	0.194473821253057	2	4	0.507942916489524	0.95	1.21	0.309570984875792	1237206.25	NA	2.86344477693	149	90
TT06DC.39.38	NA	NA	NA	NA	NA	NA	NA	NA	NA	NA	NA	NA	NA	NA	NA	NA	NA
TT06DC.39.04	0	1	-1.26545734819097	0.0374035226598061	0.277651227537332	-0.354560273872178	0	NA	-1.6444738143578	NA	NA	-0.46948652059017	NA	NA	-4.25158733335898	152	90
TT06DC.39.06	2.5	2.5	0.548830871552829	1.09632396304305	0.440952090326518	0.180094197277556	2	NA	0.224363264290204	1.25	NA	0.384169250676529	97224.45313	NA	1.30425246770226	154	90
TT06DC.39.07	3	NA	0.122977606943665	0.963381141287763	NA	0.258129227416859	2	NA	-0.211814198524314	1.03	NA	0.327025811588142	2390594.5	NA	3.26721229841471	149	90
TT06DC.39.08	4	NA	1.35718182708245	1.11328671328671	NA	0.227679240310264	3	NA	0.960393557279311	1.05	NA	0.281404871642245	2146.126465	NA	-1.03329434145589	147	130
TT06DC.39.09	2	2.5	-0.0606449089389858	0.113170731707317	1.23447712418301	-0.107314462137549	2	NA	-0.0548633884057686	0.92	NA	0.0782241885274076	17434316	NA	4.48515940111184	144	120
TT06DC.40.01	3	3.5	0.858921847546467	1.05030515997781	0.164009529045263	0.0307960770544514	3	2	0.289658544442342	1	NA	0.113064205055658	1000549.375	NA	4.77102775457993	147	NA
TT06DC.40.10	3	3	0.204536612012392	0.950068802830745	0.950266429840142	-0.112794911836866	0	NA	-0.963615624799859	0.03	NA	-0.362378156619299	71.59896851	NA	-3.11766530087615	146	120
TT06DC.40.11	2	NA	-0.160342982435825	1.12390243902439	NA	0.123054507112407	2	NA	-0.447093027038608	0.89	NA	0.109655234345155	286.7700806	NA	-2.26708151364264	155	140
TT06DC.40.12	3	1	-0.031834925675275	0.0479096734818432	1.12303748798462	0.0174246136434622	2	NA	-0.0804903886616949	1.05	NA	0.209122966551064	3137.087891	NA	-0.800585049083817	153	120.14
TT06DC.40.14	2	NA	-0.0882478417883927	1.18455623197693	NA	0.251319614910353	3	NA	0.154609599818871	1.29	NA	0.406100525592362	1.070435762	NA	-5.69406771709714	153	120
TT06DC.40.15	1	NA	-1.0384582996196	1.02827487473157	NA	-0.112742430230902	0	NA	-1.52860204108824	0.08	NA	-0.358192619155717	0.601489305	NA	-6.04740221857313	149	140
TT06DC.40.16	2	1	-0.435381737820637	0.338395342951152	0.209455744914788	-0.416265740043806	3	NA	0.165466011114258	0.25	NA	-0.466528676862255	101.4001923	NA	-2.90434856529112	147	100
TT06DC.40.17	3	0	-0.821291041345252	NA	NA	-0.278180019026096	3	NA	-0.0596580259375311	0.01	NA	-0.469006021168924	1.354220152	NA	-5.54991723287749	146	100
TT06DC.40.18	2	1.5	-0.310790394807171	1.23629782833506	1.32553668695931	0.223057322767542	3	NA	0.239686027138083	1.04	NA	0.302250720995562	4740.373047	NA	-0.547530331878138	2145	90
TT06DC.40.22	3.5	NA	0.661185098825203	0.646241830065359	NA	-0.125220006725493	3	NA	0.755067379329133	0.86	NA	0.0755496884102331	1928602.375	NA	3.13557502984449	147	120
TT06DC.40.23	2	NA	-0.611162413382695	1.02058183257471	NA	-0.09153018556418	0	NA	-1.15537978179448	0.06	NA	-0.250675683462197	0.921645999	NA	-5.78580760778368	149	120
TT06DC.40.24	2	2	0.604558672113385	1.01035694470131	1.17942966997757	0.181929936898623	4	NA	1.02834802088757	1.06	NA	0.243285283703838	1426232.5	NA	2.95059990165408	150	150
TT06DC.40.27	2	0	-1.18587285762828	0.870794559770938	0.662775616083009	-0.272889038641578	0	NA	-1.38312444117817	0.02	NA	-0.435349606843558	0.505391479	NA	-6.15410855876961	153	120
TT06DC.40.29	2	NA	0.341048219910443	1.26284674852206	NA	0.148376900862444	3	3	0.588087638017613	1	1.04	0.249670115568271	41686384	25504796	6.03716366882059	154	80
TT06DC.40.31	4	NA	1.01974778214706	0.485065054059007	NA	-0.0764327693632238	5	3	1.45969842276273	1.11	1.16	0.307551802396561	663419.625	NA	2.4814278765687	145	90
TT06DC.40.32	3.5	NA	0.65186236601047	1.29834539813857	NA	0.314435935215252	3	4	1.15508880984668	1.12	1.07	0.479869428931595	27740.59766	1723494.88	2.23320595985387	146	80
TT06DC.40.33	3	4	0.665330660450042	0.946857247571926	0.0573940020682523	-0.334616427162678	1	0	-1.09758356891531	0.02	0.1	-0.557010607014654	93.79541016	3.012063503	-4.96719439593419	145	150
TT06DC.40.34	2.5	NA	0.547175372214754	1.20539342445512	NA	0.197677056333587	3	4	0.723710553539162	1.07	NA	0.293725506642059	542738.25	NA	2.01688160124653	147	100
TT06DC.40.35	2	NA	-0.197577594648908	1.37312163311596	NA	0.276089692136583	3	NA	0.281352653298517	1.07	NA	0.332094898430655	308709.4063	NA	2.01248671289391	149	90
TT06DC.40.37	2	3	0.0443213655333894	1.01395848246242	NA	-0.193347204879477	2	NA	-0.161091250082972	0.02	NA	-0.454561994082501	0.115180552	NA	-7.06061675797888	148	120
TT06DC.40.38	2	NA	0.0447258246999085	1.1125	NA	0.244004960658427	4	NA	0.801029793752325	1.33	NA	0.443583391614202	976502	NA	2.7183905267999	147	120
TT06DC.40.39	1	NA	-1.00580741168661	1.12439261418853	NA	-0.122593387069777	2	NA	-0.651209106992504	0.08	NA	-0.357524338940076	190.5032806	NA	-2.51780103541117	159	120
TT06DC.40.04	3	2	0.331806234034064	0.980885780885781	0.998522349464352	0.0729829546960266	2	2	-0.0860315538941827	0.68	0.84	0.0886827136507228	282872.5938	397.5993652	-0.066875555005774	146	140
TT06DC.40.40	4	NA	0.744584843435055	1.08549376607956	NA	0.197573459839785	2	NA	0.170826268187631	1.2	NA	0.33199179530794	151428.7188	NA	1.57586351085992	147	90
TT06DC.40.41	2	3	0.332382071950491	1.08549376607956	NA	0.183264401365429	5	NA	1.49975948310583	1.04	NA	0.270429342715222	2460357.25	NA	3.28484461395287	1489	90
TT06DC.40.45	2	3	0.210999473098857	1.11557490599644	1.2750570921086	0.244570162975467	4	NA	1.01082169571583	1.04	NA	0.352556837714209	58364.90625	NA	0.99143953768128	1489	90
TT06DC.40.46	1.5	2.5	-0.337354874090378	1.09913597089586	0.745784695201038	-0.302722666256974	2	NA	-0.329221228257309	0.04	NA	-0.441974858355195	29.56660461	NA	-3.65981444397569	145	140
TT06DC.40.47	1	3	-0.106977752746024	1.16462028194634	1.58625162127108	-0.0891926735965436	2	NA	-0.369566065181735	0.09	NA	-0.370838302542778	779.3498535	NA	-1.6542276889462	146	145
TT06DC.40.49	0	NA	-1.47979671604582	0.318147304479879	NA	-0.256099094328352	0	NA	-1.42646628773842	0.09	NA	-0.350847773502657	115.6377258	NA	-2.82380960112293	150	100
TT06DC.40.05	3.5	2	0.058067588314381	0.973039215686274	0.848769347881248	-0.133073558652133	1	NA	-0.636957958375674	0.59	NA	-0.164223355207336	93.17054749	NA	-2.95623400648025	146	140
TT06DC.40.52	1	2	-0.465649726224168	0.348356113779091	1.01116467901548	-0.109768006919687	2	NA	-0.306579470540812	0.55	NA	-0.135460707743895	623.4807129	NA	-1.79101144426773	152	150
TT06DC.40.53	2	NA	-0.145464146643382	1.02827487473157	NA	-0.176844196362179	2	NA	-0.329729581288589	0.14	NA	-0.427718801443753	32.90927887	NA	-3.59415770003076	148	100
TT06DC.40.06	2	NA	-0.387206215133177	1.06172596815412	NA	-0.194695189468787	3	NA	0.0919583205401235	0.02	NA	-0.500020215260243	78.93075562	NA	-3.05790481317002	152	90
TT06DC.40.07	3	2	-0.150233443413372	1.57272469520839	1.46731707317073	0.333132878161043	3	NA	0.103114841020064	0.95	NA	0.273194906265297	166142.1563	NA	1.63270524131619	147	100
TT06DC.40.08	2.5	2	0.292609045119407	0.858928571428571	1.17584041374215	-0.138286908430917	0	NA	-1.1175682237868	0.01	NA	-0.39234208490897	0.295417279	NA	-6.48324968426271	149	140
TT06DC.40.09	NA	NA	NA	NA	NA	NA	NA	NA	NA	NA	NA	NA	NA	NA	NA	NA	NA
TT06DC.42.01	2.5	2	0.117746944803962	1.12321428571429	1.0325503976327	0.0843640353914669	2	NA	-0.0637159574315244	0.63	NA	0.0140797677435761	112835.6719	NA	1.39553284710464	149	160
TT06DC.42.11	1.5	NA	-0.425984881707635	0.141071428571429	NA	-0.0303920475963681	2	2	-0.184537212776005	1	1	0.280442289507278	15879.26367	139580.7031	1.06599179575285	148	100
TT06DC.42.13	3.5	NA	0.630647814298467	2.75875486381323	NA	0.285412842433145	3	2	0.525304524134009	0.72	0.16	-0.0272066278797188	78912.14844	63.64845276	-1.24829608812407	147	150
TT06DC.42.14	3	3	0.71777809333777	0.159611508154664	1.01741539679398	0.0252542494221052	3	3	0.932906641599793	0.9	0.98	0.223042780080945	842171.125	48101.69922	2.17023234440846	145	130
TT06DC.42.15	3	2	0.233572244297379	0.226121452548062	1.02721088435374	0.1082531868696	3	3	0.435758008296799	1.07	1.12	0.311438547568825	NA	3227814.75	3.45127042559367	144	150
TT06DC.42.16	3	NA	0.309080826961171	0.999642090193271	NA	0.119534562908943	2	2	-0.0683660888462646	0.81	0.97	0.148709533522365	1810047.75	394274.0313	3.26049157489839	147	160
TT06DC.42.17	4	NA	0.881518928144873	0.848642050656088	NA	0.200735335866651	3	NA	0.827492978840989	1	NA	0.258232780429104	6416.992188	NA	-0.361896585797507	145	150
TT06DC.42.18	4	4	0.896261506855505	0.503197442046363	1.19385942654149	0.00506596943485358	2	NA	0.16806962369339	1.12	NA	0.234098295831793	162908.75	NA	1.62065782447917	148	90
TT06DC.42.19	2	2.5	0.483236995687813	0.925588458618071	1.08551992225462	0.174921310531509	3	NA	0.438765294312782	0.98	NA	0.197010295243137	1460029.875	NA	2.96495644156914	153	140
TT06DC.42.02	3	3	0.237448476641665	1.45024099801531	0.651707317073171	0.158369123799605	0	NA	-1.07015129681978	1	NA	0.234494435737173	1216256.625	NA	2.85297614122416	148	150
TT06DC.42.20	NA	NA	NA	NA	NA	NA	NA	NA	NA	NA	NA	NA	NA	NA	NA	NA	NA
TT06DC.42.21	1.5	NA	-0.491902779832087	0.521865889212828	NA	-0.103344043407637	0	NA	-1.46667788669664	0.65	NA	-0.0705147280838408	20521.27539	NA	0.350711045064848	153	150
TT06DC.42.22	3	2	0.617595665726045	1.53870144598809	1.20539342445512	0.272318088243269	5	NA	1.65956862211078	1.06	NA	0.348476386026838	NA	NA	NA	145	100.12
TT06DC.42.23	3	NA	0.0819596746569272	1.28239296852849	NA	0.106938263067719	2	NA	-0.132019111517117	0.73	NA	0.082189586716638	21171.39453	NA	0.369829430663177	146	120
TT06DC.42.24	3	NA	0.640929598824792	1.3155979990905	NA	0.174801217841844	4	3	0.924390280868608	1	1	0.253906140199076	4213634.5	NA	3.61464442140174	153	90
TT06DC.42.25	3	NA	0.467493501663304	1.33971044467425	NA	0.259361622304737	4	NA	1.26671191410798	1.11	NA	0.341263225498147	1310.036987	NA	-1.3358714168246	147	120
TT06DC.42.26	2.5	NA	0.711912743418531	1.31607142857143	NA	0.149273848135144	3	NA	0.678743974709648	1	NA	0.202003040828453	1030682.125	NA	2.75149152353341	144	80
TT06DC.42.27	NA	NA	NA	NA	NA	NA	NA	NA	NA	NA	NA	NA	NA	NA	NA	NA	NA
TT06DC.42.28	5	NA	1.37219594780058	1.27766287487073	NA	0.249760484222205	2	4	0.723927545345791	0.96	1.22	0.349146954691192	989403	127307.25	2.60134349477582	152	130
TT06DC.42.29	NA	NA	NA	NA	NA	NA	NA	NA	NA	NA	NA	NA	NA	NA	NA	NA	NA
TT06DC.42.03	2.5	NA	0.442290740056017	1.04707668944571	NA	0.15480203907624	4	NA	1.03174945590566	0.93	NA	0.193563204647881	13735751	NA	4.33899922176162	146	90
TT06DC.42.30	NA	NA	NA	NA	NA	NA	NA	NA	NA	NA	NA	NA	NA	NA	NA	NA	NA
TT06DC.42.31	NA	NA	NA	NA	NA	NA	NA	NA	NA	NA	NA	NA	NA	NA	NA	NA	NA
TT06DC.42.32	NA	NA	NA	NA	NA	NA	NA	NA	NA	NA	NA	NA	NA	NA	NA	NA	NA
TT06DC.42.33	NA	NA	NA	NA	NA	NA	NA	NA	NA	NA	NA	NA	NA	NA	NA	NA	NA
TT06DC.42.34	NA	NA	NA	NA	NA	NA	NA	NA	NA	NA	NA	NA	NA	NA	NA	NA	NA
TT06DC.42.35	4	NA	0.857842203946884	1.33971044467425	NA	0.300727031015023	3	NA	0.770649130360056	1.16	NA	0.429872341504925	2393758.5	NA	3.26802306546765	148	90
TT06DC.42.36	2	1	-0.767125148924324	0.407462135205024	0.822647362978283	-0.0236121681734176	3	NA	-0.190002396128711	0.73	NA	-0.0150028364823762	284404.875	NA	1.96222064635502	148	130
TT06DC.42.37	NA	NA	NA	NA	NA	NA	NA	NA	NA	NA	NA	NA	NA	NA	NA	NA	NA
TT06DC.42.38	2.5	NA	0.734114560388665	1.65178571428571	NA	0.310287718256953	4	3	0.901002247558689	1	1.18	0.398312516485335	NA	73004.54688	1.1286307569839	153	90
TT06DC.42.04	1	2	-0.362293275597825	0.265181568507782	0.759327377824488	0.0217220023215976	3	NA	-0.0678025198410083	0.96	NA	0.0986860832722666	545107.1875	NA	2.36102132795019	150	120
TT06DC.42.40	1	NA	-0.434118684263062	1.05541262616268	NA	0.175657427843054	3	NA	0.229177008249275	1.06	NA	0.272463672943286	2129883	NA	3.19642735950027	145	150
TT06DC.42.41	3	3	0.712283161079973	1.02367301646014	1.11266176097437	0.197625722165058	5	NA	1.51528934452388	1.07	NA	0.311493754821942	250182.4375	NA	1.8836302678102	149	120
TT06DC.42.42	NA	NA	NA	NA	NA	NA	NA	NA	NA	NA	NA	NA	NA	NA	NA	NA	NA
TT06DC.42.43	3	3	0.56868777480298	1.08391054818919	2.42153047989624	0.319907050097732	4	NA	0.907528836726946	1	NA	0.266907833896075	6556041	NA	3.8856232163706	147	100
TT06DC.42.44	2.5	3	0.732695545023037	1.13643790849673	1.03624382207578	0.194220323634614	5	5	2.1438616132294	1.02	1.01	0.31326079327169	313924.2813	557311.6875	2.72621143571629	144	105
TT06DC.42.45	1	NA	-0.460886819191591	1.39787581699346	NA	-0.0558387954804321	2	NA	-0.34641994346596	0.08	NA	-0.33615117784361	12.4163723	NA	-4.19166192926831	148	150
TT06DC.42.46	2	3	0.264703271151509	0.999642090193271	1.57045647859371	0.283617609002948	3	NA	0.354441211032329	1	NA	0.295748481064038	12777943	NA	4.2946914390482	148	90
TT06DC.42.47	NA	NA	NA	NA	NA	NA	NA	NA	NA	NA	NA	NA	NA	NA	NA	NA	NA
TT06DC.42.48	3	3	0.680736333656569	0.600975609756098	0.541302235179786	-0.0353940582514183	3	NA	0.693208339555854	1.04	NA	0.177979343982019	4808565	NA	3.69560381197278	145	150
TT06DC.42.49	3.5	3	1.06821364546186	1.55231074567621	0.118706133658834	0.122348830266225	3	NA	0.770430842095575	0.82	NA	0.114911461376987	1025721.5	NA	2.74853411277428	146	150
TT06DC.42.05	2	NA	0.124171322764964	1.13329061198334	NA	-0.198433414244659	0	NA	-0.904996497262999	0.02	NA	-0.453687104315132	179.7331238	NA	-2.55347474104149	148	90
TT06DC.42.50	NA	NA	NA	NA	NA	NA	NA	NA	NA	NA	NA	NA	NA	NA	NA	NA	NA
TT06DC.42.51	NA	NA	NA	NA	NA	NA	NA	NA	NA	NA	NA	NA	NA	NA	NA	NA	NA
TT06DC.42.52	NA	NA	NA	NA	NA	NA	NA	NA	NA	NA	NA	NA	NA	NA	NA	NA	NA
TT06DC.42.53	1.5	NA	0.00130139625027622	1.5875	NA	-0.0224990855795206	2	NA	-0.0659956549342102	0.05	NA	-0.286377558016595	73.03461456	NA	-3.10549572989349	148	90
TT06DC.42.54	NA	NA	NA	NA	NA	NA	NA	NA	NA	NA	NA	NA	NA	NA	NA	NA	NA
TT06DC.42.55	3	NA	0.381791662343352	0.0803571428571428	NA	-0.20214112266686	2	NA	-0.212046757739505	0.86	NA	-0.050455666882995	56733.6875	NA	0.974063368521848	148	120
TT06DC.42.56	NA	NA	NA	NA	NA	NA	NA	NA	NA	NA	NA	NA	NA	NA	NA	NA	NA
TT06DC.42.06	0	NA	-0.999726159234262	0.0946428571428571	NA	-0.455965830006816	2	NA	-0.676307213150032	0.06	NA	-0.568726287095622	25.77106476	NA	-3.74403495772641	160	150
TT06DC.42.07	0	2	-0.792656481931447	0.277651227537332	0.0741463414634146	-0.337594980084946	1	NA	-1.06648185820233	0.13	NA	-0.480715392610071	2373.624512	NA	-0.971533514248205	151	140
TT06DC.42.09	1.5	NA	-0.393323869466037	0.227505827505828	NA	-0.173780450741339	2	NA	-0.633399976323591	0.74	NA	-0.0967225526409492	0.335559398	NA	-6.40514866438208	152	130
TT06DC.44.10	2	2	0.111479517977621	0.929968167348795	0.871720116618076	0.0763269913104286	2	4	0.602425094421176	0.87	0.78	0.150103708640207	NA	7466.687988	-0.269027491652625	149	150
TT06DC.44.11	2	NA	0.0542609609191392	1.66926070038911	NA	0.337773977498384	4	NA	0.886906042268688	1.08	NA	0.361029479434845	47029.30078	NA	0.859068237128761	143	100
TT06DC.44.12	NA	NA	NA	NA	NA	NA	NA	NA	NA	NA	NA	NA	NA	NA	NA	NA	NA
TT06DC.44.13	1	1	-1.03668480625686	0.967804878048781	0.331237285000925	-0.239508096594312	0	NA	-1.5980325860613	0.09	NA	-0.446360949339462	113.4391785	NA	-2.8355761908839	148	150
TT06DC.44.14	3	NA	0.0593434067562338	NA	NA	-0.250678681886921	2	1	-0.515881829596305	0.25	0.1	-0.422639309592622	9453.257813	99.152055725	-1.88625607163869	147	150
TT06DC.44.18	NA	NA	NA	NA	NA	NA	NA	NA	NA	NA	NA	NA	NA	NA	NA	NA	NA
TT06DC.44.19	2	0	-1.04534645454749	0.37218251786696	0.177203591717061	-0.450594653942911	0	0	-1.77376897359431	0.04	0.03	-0.531840934907982	42.52523804	356.1983032	-3.45396218527776	149	140
TT06DC.44.22	2	NA	-0.000917572753536919	0.43701514591799	NA	0.0317431488368958	4	2	0.582386441177514	0.77	1	0.153392899372592	1587452.875	NA	3.01624761342895	146	90
TT06DC.44.23	NA	NA	NA	NA	NA	NA	NA	NA	NA	NA	NA	NA	NA	NA	NA	NA	NA
TT06DC.44.24	0	NA	-1.94985818043776	NA	NA	-0.248217022415376	0	0	-2.27179079548389	0.02	0.55	-0.418489000313529	0.384110957	45744.32031	-3.39756005738093	148	160
TT06DC.44.28	3	2	0.0728850535502848	0.717318655396108	1.10277398817644	-0.20328975706103	1	0	-1.06576917899311	0.09	0.05	-0.448155025053189	0.222270638	NA	-6.65764088211933	147	160
TT06DC.44.29	NA	NA	NA	NA	NA	NA	NA	NA	NA	NA	NA	NA	NA	NA	NA	NA	NA
TT06DC.44.03	2.5	1	0.0212279925668644	0.34330180042722	0.984538426557526	-0.199089876229425	2	2	-0.292804840489418	0.46	0.02	-0.410225408770019	23733.69336	NA	0.439860216554085	153	160
TT06DC.44.31	0	NA	-1.16014547236502	1.16911764705882	NA	0.102787262033141	2	NA	-0.900007040999458	NA	NA	0.105183728954786	NA	NA	NA	145	120
TT06DC.44.33	3	NA	0.718582983498044	1.47972781400624	NA	0.252802351060783	4	NA	1.22013529699483	1.05	NA	0.3255934617717	21445.55078	NA	0.377716299060078	147	140
TT06DC.44.34	1	NA	-0.915840723066204	0.078076525336091	NA	-0.454465507922224	3	NA	0.0856327361352261	0.08	NA	-0.575022212966804	4050.432129	NA	-0.643948777885097	157	90
TT06DC.44.35	5	NA	1.44557524666871	1.61355259427275	NA	0.421403590949599	4	NA	1.35343937363523	1.35	NA	0.606520524608805	1291674	NA	2.88985433351916	152	90
TT06DC.44.36	2	1.5	-0.0693263213621757	1.08549376607956	1.21275232297341	-0.0242844995850239	2	NA	-0.166272972263012	NA	NA	-0.240890725976463	NA	NA	2.1159939999356	145	90
TT06DC.44.38	0	NA	-1.15764819501487	0.871835950016021	NA	-0.299775561120941	1	0	-1.51939873327049	0.02	0.07	-0.578098506460234	NA	35.23327637	-3.55232956720022	147	160
TT06DC.44.39	0	1.5	-0.776626007832985	1.01479563528759	0.891156462585034	0.124246321035722	3	3	0.0739071193094337	0.97	1	0.218299439502538	290334.6563	254876.7344	2.39920738662569	153	150
TT06DC.44.04	NA	NA	NA	NA	NA	NA	NA	NA	NA	NA	NA	NA	NA	NA	NA	NA	NA
TT06DC.44.40	NA	NA	NA	NA	NA	NA	NA	NA	NA	NA	NA	NA	NA	NA	NA	NA	NA
TT06DC.44.41	1.5	NA	-1.09196771949826	0.0575559965976751	NA	-0.454253313369104	0	0	-1.91480432321675	0.03	0.02	-0.565064792344559	221.9145966	NA	-2.42424467741251	152	90
TT06DC.44.42	1	0	-1.34067895627225	0.638483965014577	0.948380010982976	-0.114371438224475	2	2	-0.889014358904799	0.93	0.03	-0.236910235435829	1770507.125	748.3010864	0.870432275628696	158	130
TT06DC.44.43	2	1	-0.255114286373971	0.0690765926986399	0.473214285714286	-0.468692290800743	2	2	-0.379674575623633	0.02	0.07	-0.574379268469908	7.54	47.1547966	-4.87981849576015	157	140
TT06DC.44.44	NA	NA	NA	NA	NA	NA	NA	NA	NA	NA	NA	NA	NA	NA	NA	NA	NA
TT06DC.44.45	2	1.5	-0.341935326140496	1.17855477855478	1.00147956352876	0.0164014243078744	0	NA	-1.48236064601076	0.39	NA	-0.196762064942938	0.941739738	NA	-5.77258681209833	NA	120
TT06DC.44.47	2	NA	0.20005835392263	1.0466472303207	NA	0.173023561541248	3	NA	0.344173875483076	1.11	NA	0.300979287882	615.9612427	NA	-1.79844932391956	149	120
TT06DC.44.48	2	NA	0.20821566217834	1.26102773988176	NA	0.0806194745425919	2	NA	-0.039336829528001	0.77	NA	0.105254367170939	51554.25781	NA	0.915379854945264	147	130
TT06DC.44.05	3	NA	0.137306280568551	1.19385942654149	NA	0.17588300508425	2	4	0.43253243096217	1.06	1.01	0.268342863617258	583642.5	2313696.75	3.50285223814541	144	150
TT06DC.44.50	2	NA	0.183318010188652	0.257857796765334	NA	-0.264964139019923	2	NA	-0.102749307373913	0.09	NA	-0.475107301837623	0.854282379	NA	-5.83233311933532	148	90
TT06DC.44.52	2	NA	-0.0573731062232481	0.3875	NA	-0.050524920164579	3	NA	0.314551443963037	1	NA	0.137558821630845	925304.0625	NA	2.68537836575768	149	90
TT06DC.44.54	0	2	-0.903008963681204	0.0363672105366621	0.0570921086018777	-0.477124918044831	0	NA	-1.27936167953634	0.01	NA	-0.53290769599151	72.15042114	NA	-3.11296216958447	150	150
TT06DC.44.55	3	1	-0.0813422637175512	1.17853658536585	0.910592808551992	-0.108024913611688	3	NA	0.342454003171205	0.02	NA	-0.403622546864982	28.42836189	NA	-3.68387929191044	152	120
TT06DC.44.56	1	1	-0.825705022155788	0.0580065359477124	0.0573940020682523	-0.439362247405748	2	NA	-0.442441409976588	0.17	NA	-0.425544146471894	143.1306305	NA	-2.69306180105236	150	120
TT06DC.44.61	3	NA	0.137465525528858	1.35414634146341	NA	0.350198586321866	1	NA	-0.375241361634308	1.15	NA	0.485744603171198	84786.14844	NA	1.22034034295972	149	90
TT06DC.44.62	4	1	0.379335980669066	1.05088779059125	1.20827648931332	0.148259940340944	3	NA	0.277375651093689	1	NA	0.217118773965779	633.4376221	NA	-1.78129942938731	148	90
TT06DC.44.64	0	NA	-1.13023549327645	1.00591825411504	NA	0.297482985747613	2	NA	-0.528616969654631	1.35	NA	0.529416065949841	546612.875	NA	2.36271218385372	145	145
TT06DC.44.65	3	NA	1.02951490351355	1.0251525799889	NA	0.154206210879102	5	NA	1.81682519904474	NA	NA	0.229515290497123	NA	NA	1.99485668600774	148	90
TT06DC.44.07	0	2	-0.581294425473084	0.297899266008605	0.0695289971163089	-0.336284897487128	2	0	-1.19948678043937	0.07	0.62	-0.366810559966052	NA	126.4296265	-3.60249172702629	150	150
TT06DC.44.09	NA	NA	NA	NA	NA	NA	NA	NA	NA	NA	NA	NA	NA	NA	NA	NA	NA
