# Supplementary material for: Epistatic determinism of durum wheat resistance to the wheat spindle streak mosaic virus
Source: Theor Appl Genet. 2017 Apr 27;130(7):1491–505. doi: 10.1007/s00122-017-2904-6 (PMC5487696; doi:10.1007/s00122-017-2904-6)
Supplement: Supplementary file 4 — Online Resource 4: Data and R scripts for reproducible QTL detection. Data and R script (.csv and.rmd format) are provided in this tar archive. A scheme aims to explain the content of each file and its role in the QTL detection pipeline. The upstream bioinformatic steps (from raw reads to consensus genetic map) are not included (GZ 72829 kb) [file 122_2017_2904_MOESM4_ESM.gz › TMP/DATA/DL/bilan_simple_marker]

LG	marqueur	Distance	group_physique	Posi_physique	pvalue	R2	moy.A	moy.B	a	LOD	variable
2B	Cluster_1|Contig1|likelySeq@433	190.3	NA	NA	NA	NA	NA	NA	NA	NA	Pray_2012_note_18_04
6B	Cluster_10|Contig11|complementarySeq@185	79.6	NA	NA	0.972561048235548	0.00058777101722206	2.23655913978495	2.32183908045977	0.0426399703374121	0.0120831282236478	Pray_2012_note_18_04
6B	Cluster_10|Contig11|likelySeq@185	79.6	3B	753080801	0.972561048235548	0.00058777101722206	2.23655913978495	2.32183908045977	0.0426399703374121	0.0120831282236478	Pray_2012_note_18_04
6B	Cluster_10|Contig2|complementarySeq@262	79.6	1A	105730583	NA	NA	NA	NA	NA	NA	Pray_2012_note_18_04
6B	Cluster_10|Contig6|likelySeq@678	69.1	1A	105730583	0.567023880579108	0.162498962792364	2.25925925925926	2.28125	0.0109953703703705	0.24639865012767	Pray_2012_note_18_04
2B	Cluster_100|Contig1|likelySeq@381	138.5	2A	124050938	NA	NA	NA	NA	NA	NA	Pray_2012_note_18_04
2B	Cluster_100|Contig2|original@373	138.2	NA	NA	0.913436369868585	0.00587024609971767	2.32638888888889	2.2311320754717	0.0476284067085955	0.0393217002845534	Pray_2012_note_18_04
3B	Cluster_1000|Contig1|original@1107	188.6	3B	691101521	NA	NA	NA	NA	NA	NA	Pray_2012_note_18_04
3B	Cluster_1000|Contig2|original@1114	188.6	3B	691101521	NA	NA	NA	NA	NA	NA	Pray_2012_note_18_04
6A	Cluster_10002|Contig5|original@706	142.2	6B	186685315	NA	NA	NA	NA	NA	NA	Pray_2012_note_18_04
7A	Cluster_10003|Contig1|original@1450	5.6	7A	510384	0.942822343233456	0.00255557960780947	2.25294117647059	2.29120879120879	0.0191338073691014	0.0255701340093828	Pray_2012_note_18_04
4A	Cluster_10003|Contig2|original@2147	228.4	4A	214825346	0.448580039063637	0.284370954553205	2.17261904761905	2.34736842105263	0.0873746867167922	0.348160055580042	Pray_2012_note_18_04
4A	Cluster_10003|Contig3|original@488	228.4	4A	214825346	0.206158690847505	0.786964633255739	2.13483146067416	2.39130434782609	0.128236443575965	0.685798352312749	Pray_2012_note_18_04
4A	Cluster_10003|Contig4|original@1626	228.1	7A	510384	NA	NA	NA	NA	NA	NA	Pray_2012_note_18_04
5B	Cluster_10005|Contig1|complementarySeq@388	195.9	5B	234599290	0.470929265309816	0.257488248717522	2.41111111111111	2.13372093023256	0.138695090439277	0.327044320031604	Pray_2012_note_18_04
5B	Cluster_10005|Contig1|likelySeq@388	195.9	5B	234599290	NA	NA	NA	NA	NA	NA	Pray_2012_note_18_04
5A	Cluster_10005|Contig2|original@170	70.8	NA	NA	0.0146181557621635	2.86643013485764	2.44623655913978	2.07471264367816	0.185761957730812	1.83510741484993	Pray_2012_note_18_04
1A	Cluster_10012|Contig14|original@963	142.3	1A	232259560	0.480892316637124	0.246148289001676	2.32738095238095	2.20879120879121	0.0592948717948718	0.317952161725852	Pray_2012_note_18_04
4A	Cluster_10012|Contig16|original@1066	228.1	7A	1708543	0.474801506083703	0.25303525295494	2.17261904761905	2.34736842105263	0.0873746867167922	0.323487912120976	Pray_2012_note_18_04
1B	Cluster_10012|Contig17|original@52	162.4	1B	269288804	NA	NA	NA	NA	NA	NA	Pray_2012_note_18_04
1A	Cluster_10012|Contig5|original@250	142.3	1A	232259560	0.201455943219252	0.803354835433546	2.36309523809524	2.1989247311828	0.0820852534562213	0.695819915819646	Pray_2012_note_18_04
1A	Cluster_10014|Contig7|original@280	18.2	1A	3680241	NA	NA	NA	NA	NA	NA	Pray_2012_note_18_04
1A	Cluster_10014|Contig8|original@1407	18.2	1A	3680241	NA	NA	NA	NA	NA	NA	Pray_2012_note_18_04
3A	Cluster_10018|Contig1|original@1021	181	NA	NA	0.843519970756599	0.0193532560585118	2.25274725274725	2.28409090909091	0.0156718281718282	0.0739046308143717	Pray_2012_note_18_04
3A	Cluster_10018|Contig4|original@1065	181	NA	NA	0.81389146082152	0.0275230019832979	2.25274725274725	2.28409090909091	0.0156718281718282	0.0894335080214421	Pray_2012_note_18_04
5B	Cluster_1002|Contig1|original@57	241.7	NA	NA	NA	NA	NA	NA	NA	NA	Pray_2012_note_18_04
3A	Cluster_10020|Contig2|complementarySeq@225	90.4	3A	92189334	0.60698642023171	0.131253637692492	2.18292682926829	2.36082474226804	0.0889489564998742	0.216821025044027	Pray_2012_note_18_04
1A	Cluster_10023|Contig1|complementarySeq@191	74.8	1B	176345446	0.754772548790213	0.0484438382942276	2.22222222222222	2.31707317073171	0.0474254742547424	0.122183903586241	Pray_2012_note_18_04
1A	Cluster_10023|Contig1|likelySeq@1440	70.8	NA	NA	NA	NA	NA	NA	NA	NA	Pray_2012_note_18_04
1B	Cluster_10023|Contig2|complementarySeq@1021	80.8	1B	176345446	0.831128283354699	0.0225876931711321	2.22	2.33009708737864	0.0550485436893202	0.0803319383660019	Pray_2012_note_18_04
1A	Cluster_10023|Contig2|likelySeq@1450	70.8	NA	NA	0.754772548790213	0.0484438382942276	2.22222222222222	2.31707317073171	0.0474254742547424	0.122183903586241	Pray_2012_note_18_04
4A	Cluster_10024|Contig3|original@940	35.4	4A	462214	0.512336850139739	0.21276331618379	2.1144578313253	2.40957446808511	0.147558318379903	0.29044440610533	Pray_2012_note_18_04
4A	Cluster_10024|Contig4|original@933	35.4	4A	462214	0.357031295757277	0.4194549855262	2.1144578313253	2.40957446808511	0.147558318379903	0.447293713918656	Pray_2012_note_18_04
1A	Cluster_10025|Contig1|complementarySeq@1290	65	1A	113704291	0.899287910725758	0.00795692778911616	2.25462962962963	2.28082191780822	0.0130961440892947	0.0461012448389409	Pray_2012_note_18_04
1A	Cluster_10029|Contig1|original@800	15.2	NA	NA	0.140404734973037	1.06685740702315	2.20588235294118	2.40116279069767	0.0976402188782488	0.852618245924254	Pray_2012_note_18_04
3A	Cluster_1003|Contig3|original@830	141.2	NA	NA	0.124918713542455	1.15455752223178	2.13	2.46794871794872	0.168974358974359	0.903372496938555	Pray_2012_note_18_04
1A	Cluster_10031|Contig1|original@724	74.8	NA	NA	NA	NA	NA	NA	NA	NA	Pray_2012_note_18_04
1B	Cluster_10031|Contig2|original@787	88	NA	NA	0.243428591653286	0.670865895327298	2.15584415584416	2.36893203883495	0.106543941495398	0.613628413501199	Pray_2012_note_18_04
7A	Cluster_10032|Contig2|complementarySeq@257	129.2	7A	65912304	0.116214288501319	1.20924927784543	2.05844155844156	2.44059405940594	0.191076250482191	0.934740472326197	Pray_2012_note_18_04
7A	Cluster_10035|Contig16|likelySeq@534	71.3	5B	120589124	0.084145304668243	1.45765407778519	2.11627906976744	2.47590361445783	0.179812272345195	1.07497011276676	Pray_2012_note_18_04
7A	Cluster_10035|Contig4|original@278	94	4A	1805115	0.154654612273476	0.995128370023519	2.09550561797753	2.47159090909091	0.188042645556691	0.810637123478131	Pray_2012_note_18_04
3A	Cluster_10035|Contig5|original@258	146.1	3B	629034894	0.0551311330852155	1.79050989487383	2.15196078431373	2.44736842105263	0.147703818369453	1.25860308157116	Pray_2012_note_18_04
2A	Cluster_10037|Contig1|complementarySeq@104	181.5	2A	222530598	0.406777179228261	0.340591055193373	2.32558139534884	2.24137931034483	0.042101042502005	0.390643419596989	Pray_2012_note_18_04
2A	Cluster_10037|Contig1|complementarySeq@317	180.6	2A	222530598	0.788125182088746	0.035866876486996	2.30769230769231	2.24705882352941	0.0303167420814479	0.103404795743267	Pray_2012_note_18_04
2A	Cluster_10037|Contig1|likelySeq@104	181.5	2A	222530598	0.679533057482466	0.0846997744005485	2.32558139534884	2.24137931034483	0.042101042502005	0.167789411141924	Pray_2012_note_18_04
2B	Cluster_10037|Contig2|likelySeq@147	199.9	2B	278214428	0.445511697179908	0.288225141457033	2.24019607843137	2.33116883116883	0.0454863763687292	0.351140888812297	Pray_2012_note_18_04
4B	Cluster_10044|Contig1|complementarySeq@577	117	4B	243923446	0.0368753841845408	2.1127397792969	2.375	2.17708333333333	0.0989583333333333	1.43326344631258	Pray_2012_note_18_04
4B	Cluster_10044|Contig2|original@651	117	4B	243923446	0.0214519932034836	2.55250953957354	2.375	2.17708333333333	0.0989583333333333	1.66853234930407	Pray_2012_note_18_04
6B	Cluster_1005|Contig1|likelySeq@442	63.3	NA	NA	0.367921103775393	0.40093003469596	2.29054054054054	2.26442307692308	0.0130587318087316	0.434245300534358	Pray_2012_note_18_04
5B	Cluster_10051|Contig1|original@96	179.5	5B	222270060	NA	NA	NA	NA	NA	NA	Pray_2012_note_18_04
1A	Cluster_10058|Contig2|likelySeq@296	64.8	1A	119849706	0.899287910725758	0.00795692778911616	2.25462962962963	2.28082191780822	0.0130961440892947	0.0461012448389409	Pray_2012_note_18_04
4B	Cluster_10067|Contig1|complementarySeq@1058	84.6	NA	NA	NA	NA	NA	NA	NA	NA	Pray_2012_note_18_04
4B	Cluster_10067|Contig2|original@634	84.6	4B	76540690	0.672937318944122	0.0884351544838979	2.13917525773196	2.42771084337349	0.144267792820768	0.172025386451288	Pray_2012_note_18_04
4A	Cluster_10068|Contig4|original@118	0	4B	284044028	0.424124817889854	0.316258065065163	2.1875	2.35	0.08125	0.372506313823569	Pray_2012_note_18_04
7A	Cluster_10069|Contig1|original@758	133.4	7A	100476286	NA	NA	NA	NA	NA	NA	Pray_2012_note_18_04
7A	Cluster_10069|Contig3|original@186	133.4	7B	47855036	NA	NA	NA	NA	NA	NA	Pray_2012_note_18_04
2A	Cluster_10072|Contig1|complementarySeq@79	112.4	2B	146136691	NA	NA	NA	NA	NA	NA	Pray_2012_note_18_04
2B	Cluster_10074|Contig1|original@287	25.8	NA	NA	0.802658682298109	0.031016504361544	2.27173913043478	2.25	0.0108695652173914	0.0954690922141735	Pray_2012_note_18_04
2A	Cluster_10074|Contig2|complementarySeq@561	10.1	NA	NA	0.520617716767385	0.204544154341127	2.30864197530864	2.24226804123711	0.0331869670357643	0.283481056811893	Pray_2012_note_18_04
2A	Cluster_10074|Contig2|likelySeq@561	10.1	NA	NA	NA	NA	NA	NA	NA	NA	Pray_2012_note_18_04
4B	Cluster_10076|Contig2|original@673	66.6	4B	11587744	0.482884390291613	0.243926494683833	2.13839285714286	2.4469696969697	0.15428841991342	0.316156833365004	Pray_2012_note_18_04
2A	Cluster_1008|Contig1|original@361	112.4	2B	168828831	0.669420604297838	0.0904655663950619	2.30416666666667	2.18852459016393	0.0578210382513662	0.174300924492222	Pray_2012_note_18_04
2B	Cluster_1008|Contig2|original@397	144.9	2B	168828831	0.794759813518825	0.0336060559909803	2.28169014084507	2.25688073394495	0.0124047034500583	0.0997641008076395	Pray_2012_note_18_04
1B	Cluster_10084|Contig2|likelySeq@205	176.6	1B	275408285	NA	NA	NA	NA	NA	NA	Pray_2012_note_18_04
4A	Cluster_10089|Contig1|original@1388	63.2	4A	57876770	0.0422765988449831	2.00272438798495	1.97402597402597	2.48076923076923	0.253371628371628	1.37389995897745	Pray_2012_note_18_04
5A	Cluster_10093|Contig2|original@76	140.9	5A	78044746	NA	NA	NA	NA	NA	NA	Pray_2012_note_18_04
2B	Cluster_10097|Contig2|original@113	146.1	2B	94855107	0.504640640898784	0.220610338708935	2.25	2.27777777777778	0.0138888888888888	0.2970177767924	Pray_2012_note_18_04
2B	Cluster_10097|Contig2|original@225	146.1	2B	94855107	0.79598534422979	0.0331970328276181	2.28169014084507	2.27777777777778	0.00195618153364641	0.0990949284667604	Pray_2012_note_18_04
2B	Cluster_10098|Contig1|likelySeq@505	120.4	2B	52057168	0.130684197895289	1.12057713016868	2.40909090909091	2.1701030927835	0.119493908153702	0.883776923374151	Pray_2012_note_18_04
2B	Cluster_10098|Contig2|likelySeq@589	120.4	2B	52057168	0.0843478227068343	1.45578385588345	2.40384615384615	2.1701030927835	0.116871530531324	1.07392612349112	Pray_2012_note_18_04
4A	Cluster_10100|Contig2|original@99	191.4	NA	NA	0.117993815360327	1.19771291593142	2.06081081081081	2.43137254901961	0.185280869104398	0.928140755619919	Pray_2012_note_18_04
1A	Cluster_10103|Contig1|original@211	10.3	1A	1633784	0.73090577829445	0.0587239293163181	2.17901234567901	2.32978723404255	0.0753874441817706	0.136138604716827	Pray_2012_note_18_04
2B	Cluster_10105|Contig1|likelySeq@630	153.8	2B	106211010	NA	NA	NA	NA	NA	NA	Pray_2012_note_18_04
2B	Cluster_10105|Contig1|likelySeq@648	153.8	2B	106211010	NA	NA	NA	NA	NA	NA	Pray_2012_note_18_04
7A	Cluster_10107|Contig2|likelySeq@262	103.2	7A	33268998	0.31418123067179	0.500438329035612	2.14044943820225	2.48809523809524	0.173822899946495	0.502819763469026	Pray_2012_note_18_04
5B	Cluster_10108|Contig2|complementarySeq@833	189.3	5B	228335145	0.33875355177026	0.452333813880459	2.39772727272727	2.15555555555556	0.121085858585859	0.470116142593882	Pray_2012_note_18_04
1B	Cluster_10114|Contig1|likelySeq@276	70.9	1B	170079480	NA	NA	NA	NA	NA	NA	Pray_2012_note_18_04
1B	Cluster_10114|Contig4|likelySeq@512	23.3	1B	10164007	0.164110993024397	0.951487337310722	2.11627906976744	2.41111111111111	0.147416020671834	0.784862326625576	Pray_2012_note_18_04
6A	Cluster_10115|Contig1|complementarySeq@155	155	NA	NA	NA	NA	NA	NA	NA	NA	Pray_2012_note_18_04
6A	Cluster_10115|Contig1|likelySeq@155	155	NA	NA	NA	NA	NA	NA	NA	NA	Pray_2012_note_18_04
6B	Cluster_10115|Contig4|complementarySeq@292	163.4	NA	NA	0.569840303788037	0.160153716124115	2.19642857142857	2.33157894736842	0.0675751879699247	0.244246837136334	Pray_2012_note_18_04
4A	Cluster_10122|Contig1|original@1741	228.4	4A	212584318	0.206158690847505	0.786964633255739	2.13483146067416	2.39130434782609	0.128236443575965	0.685798352312749	Pray_2012_note_18_04
4A	Cluster_10122|Contig4|original@1766	228.4	4A	212584318	0.206158690847505	0.786964633255739	2.13483146067416	2.39130434782609	0.128236443575965	0.685798352312749	Pray_2012_note_18_04
4A	Cluster_10122|Contig5|original@1742	228.4	4A	212584318	0.206158690847505	0.786964633255739	2.13483146067416	2.39130434782609	0.128236443575965	0.685798352312749	Pray_2012_note_18_04
7A	Cluster_10122|Contig6|original@679	6.2	4A	212584318	0.971554608084532	0.000631698087452337	2.24404761904762	2.29891304347826	0.0274327122153208	0.0125327840263543	Pray_2012_note_18_04
4B	Cluster_10123|Contig1|likelySeq@1000	89.6	4A	81039076	NA	NA	NA	NA	NA	NA	Pray_2012_note_18_04
5A	Cluster_10125|Contig2|likelySeq@289	262.8	NA	NA	0.0905122972326934	1.40103494590609	2.17894736842105	2.39506172839506	0.108057179987004	1.04329241242474	Pray_2012_note_18_04
1B	Cluster_10129|Contig1|original@476	142.6	1A	227383515	NA	NA	NA	NA	NA	NA	Pray_2012_note_18_04
6A	Cluster_1013|Contig5|complementarySeq@212	203.7	6A	204611433	NA	NA	NA	NA	NA	NA	Pray_2012_note_18_04
7A	Cluster_1013|Contig7|original@710	150.2	7A	83601008	0.532385097349935	0.193251606730497	2.16233766233766	2.33495145631068	0.0863068969865086	0.273774109901481	Pray_2012_note_18_04
7A	Cluster_10130|Contig1|complementarySeq@473	97.9	7B	5277810	0.326846142770605	0.475052583239256	2.12777777777778	2.47126436781609	0.171743295019157	0.485656635933879	Pray_2012_note_18_04
7A	Cluster_10130|Contig1|likelySeq@473	97.9	7B	5277810	0.277450681110266	0.582161216188536	2.12777777777778	2.47126436781609	0.171743295019157	0.556814204704322	Pray_2012_note_18_04
5B	Cluster_10132|Contig1|original@76	253.9	5B	267963499	0.741557471367707	0.0540007906604446	2.27611940298507	2.25925925925926	0.00843007186290778	0.129855185120231	Pray_2012_note_18_04
5B	Cluster_10132|Contig2|original@1427	253.9	5B	267963499	0.833275958692285	0.0220084505222143	2.28676470588235	2.26146788990826	0.0126484079870479	0.0792111480650172	Pray_2012_note_18_04
4A	Cluster_10132|Contig5|original@151	148.4	4A	176218675	0.683959311952425	0.0822457128329273	2.24342105263158	2.335	0.0457894736842106	0.16496973325084	Pray_2012_note_18_04
2A	Cluster_10137|Contig1|likelySeq@515	69.9	NA	NA	0.585516410906887	0.147504825233648	2.34408602150538	2.20987654320988	0.0671047391477499	0.232460927976037	Pray_2012_note_18_04
4B	Cluster_10139|Contig1|original@977	89.6	4B	102730700	0.038873441576898	2.07021566775711	2.04950495049505	2.5375	0.243997524752475	1.41034700833475	Pray_2012_note_18_04
4B	Cluster_10140|Contig1|complementarySeq@114	60.4	4B	14540309	0.832464807081944	0.022226300469244	2.16666666666667	2.44642857142857	0.139880952380953	0.0796341174771153	Pray_2012_note_18_04
4B	Cluster_10140|Contig1|likelySeq@53	60.4	4B	14540309	0.367601739164194	0.401462578080333	2.18421052631579	2.47368421052632	0.144736842105263	0.434622442586183	Pray_2012_note_18_04
4A	Cluster_10140|Contig2|complementarySeq@146	100.9	4A	151571775	0.955136191065546	0.00157234350853348	2.18125	2.33673469387755	0.0777423469387755	0.0199346987709981	Pray_2012_note_18_04
4A	Cluster_10140|Contig2|likelySeq@146	100.9	4A	151571775	0.937071486452393	0.0030966103026386	2.18518518518519	2.33673469387755	0.0757747543461829	0.0282272767882471	Pray_2012_note_18_04
7B	Cluster_10141|Contig3|complementarySeq@479	105.3	7B	176948322	NA	NA	NA	NA	NA	NA	Pray_2012_note_18_04
1B	Cluster_10145|Contig1|original@231	99	NA	NA	0.0536170788863531	1.81266833181854	2.04487179487179	2.46039603960396	0.207762122366083	1.27069685051903	Pray_2012_note_18_04
2B	Cluster_10149|Contig2|likelySeq@845	98.7	2B	35164011	NA	NA	NA	NA	NA	NA	Pray_2012_note_18_04
6B	Cluster_1015|Contig2|original@939	67.7	6A	26853174	0.929740654933279	0.00386205913155345	2.2375	2.30412371134021	0.0333118556701031	0.0316381781545841	Pray_2012_note_18_04
7A	Cluster_10156|Contig2|complementarySeq@539	61.7	NA	NA	NA	NA	NA	NA	NA	NA	Pray_2012_note_18_04
7A	Cluster_10156|Contig2|likelySeq@539	61.7	7A	13987040	0.0363006204789954	2.12541228694412	2.12755102040816	2.44375	0.158099489795918	1.44008595159472	Pray_2012_note_18_04
7A	Cluster_10163|Contig1|likelySeq@448	106.3	7A	31560066	0.362959341515199	0.409276314611892	2.13793103448276	2.46629213483146	0.164180550174351	0.440142021643117	Pray_2012_note_18_04
6B	Cluster_10165|Contig1|likelySeq@351	118.7	6A	164675457	NA	NA	NA	NA	NA	NA	Pray_2012_note_18_04
6B	Cluster_10169|Contig1|complementarySeq@1082	48.9	NA	NA	0.877360087503703	0.0118291228550053	2.24025974025974	2.32178217821782	0.0407612189790407	0.0568221262237169	Pray_2012_note_18_04
6A	Cluster_10169|Contig1|likelySeq@718	32.2	NA	NA	0.752084734335063	0.049547207029911	2.28977272727273	2.28333333333333	0.00321969696969693	0.123733226454855	Pray_2012_note_18_04
6A	Cluster_10169|Contig2|original@1779	32.2	6A	11882377	0.967736369014117	0.000812763270895027	2.28977272727273	2.28333333333333	0.00321969696969693	0.0142429371917957	Pray_2012_note_18_04
6A	Cluster_10169|Contig2|original@1903	31.6	6A	11882377	0.712153837094743	0.0675810547058065	2.2816091954023	2.3	0.00919540229885052	0.147426181384579	Pray_2012_note_18_04
3A	Cluster_10171|Contig1|original@3288	14.6	3A	2311491	NA	NA	NA	NA	NA	NA	Pray_2012_note_18_04
5B	Cluster_10172|Contig1|original@184	189.5	5A	116645081	0.360446349059369	0.413563333833205	2.39772727272727	2.15555555555556	0.121085858585859	0.443159369062321	Pray_2012_note_18_04
5A	Cluster_10172|Contig2|original@1057	230.4	5A	116645081	0.487804923350659	0.238502291471114	2.34939759036145	2.22340425531915	0.0629966675211484	0.311753820723327	Pray_2012_note_18_04
5B	Cluster_10173|Contig1|original@773	170	5B	214145316	0.726746454005362	0.0606283129050106	2.28409090909091	2.26744186046512	0.00832452431289643	0.138617078593876	Pray_2012_note_18_04
5B	Cluster_10173|Contig5|original@861	170	5B	214145316	0.99277953902074	4.06861179014408e-05	2.28409090909091	2.26744186046512	0.00832452431289643	0.0031471821357938	Pray_2012_note_18_04
5A	Cluster_10174|Contig1|complementarySeq@213	46.7	NA	NA	0.549292299710162	0.177790961368618	2.25274725274725	2.30813953488372	0.0276961410682341	0.260196489121415	Pray_2012_note_18_04
1B	Cluster_10177|Contig2|likelySeq@318	32.4	NA	NA	NA	NA	NA	NA	NA	NA	Pray_2012_note_18_04
3B	Cluster_10179|Contig1|original@85	0.800000000000011	3B	1191536	0.824531421193602	0.0244161710601078	2.26966292134831	2.25862068965517	0.00552111584657111	0.0837927896362226	Pray_2012_note_18_04
6A	Cluster_10181|Contig1|original@459	148.6	6A	196906352	NA	NA	NA	NA	NA	NA	Pray_2012_note_18_04
4B	Cluster_10183|Contig2|original@187	143.3	4B	300992460	NA	NA	NA	NA	NA	NA	Pray_2012_note_18_04
4A	Cluster_10185|Contig1|original@330	3.3	NA	NA	NA	NA	NA	NA	NA	NA	Pray_2012_note_18_04
5A	Cluster_10187|Contig1|complementarySeq@502	252.5	5A	126666100	NA	NA	NA	NA	NA	NA	Pray_2012_note_18_04
4B	Cluster_10190|Contig2|complementarySeq@189	66.6	4A	140682114	NA	NA	NA	NA	NA	NA	Pray_2012_note_18_04
4B	Cluster_10193|Contig1|likelySeq@630	76	4B	143250554	NA	NA	NA	NA	NA	NA	Pray_2012_note_18_04
4B	Cluster_10196|Contig1|complementarySeq@709	125.9	NA	NA	0.570744835167365	0.15940527415	2.30412371134021	2.26543209876543	0.019345806287387	0.243558009874455	Pray_2012_note_18_04
4B	Cluster_10196|Contig2|complementarySeq@1250	125.9	NA	NA	0.484133242447469	0.242541248741977	2.30412371134021	2.26543209876543	0.019345806287387	0.315035096008482	Pray_2012_note_18_04
4B	Cluster_10196|Contig2|likelySeq@222	125.9	NA	NA	0.471789968057578	0.256493388507264	2.30412371134021	2.26543209876543	0.019345806287387	0.3262512980065	Pray_2012_note_18_04
7B	Cluster_10199|Contig1|original@242	75.2	7B	63634474	NA	NA	NA	NA	NA	NA	Pray_2012_note_18_04
2B	Cluster_10204|Contig1|likelySeq@322	141.9	2B	210641546	NA	NA	NA	NA	NA	NA	Pray_2012_note_18_04
5A	Cluster_10206|Contig1|complementarySeq@168	224.1	5B	227089998	0.684231289812451	0.0820962882134978	2.31333333333333	2.25480769230769	0.0292628205128205	0.164797069463773	Pray_2012_note_18_04
5A	Cluster_10206|Contig1|likelySeq@168	224.1	5B	227089998	0.684231289812451	0.0820962882134978	2.31333333333333	2.25480769230769	0.0292628205128205	0.164797069463773	Pray_2012_note_18_04
5B	Cluster_10206|Contig2|complementarySeq@216	186.9	5B	227089998	0.675694874789471	0.086861969636664	2.38235294117647	2.2	0.0911764705882352	0.170249375227893	Pray_2012_note_18_04
7A	Cluster_10207|Contig2|original@1726	140.8	7B	98581039	NA	NA	NA	NA	NA	NA	Pray_2012_note_18_04
7A	Cluster_1021|Contig2|original@517	143	NA	NA	NA	NA	NA	NA	NA	NA	Pray_2012_note_18_04
7A	Cluster_1021|Contig4|original@617	143	NA	NA	NA	NA	NA	NA	NA	NA	Pray_2012_note_18_04
4A	Cluster_10212|Contig2|original@711	228.8	7A	1668806	NA	NA	NA	NA	NA	NA	Pray_2012_note_18_04
3B	Cluster_10213|Contig2|original@724	77.7	3B	71245109	0.0316425354978095	2.23642618169242	2.0625	2.40760869565217	0.172554347826087	1.49972872401795	Pray_2012_note_18_04
2B	Cluster_10214|Contig3|original@758	35	2B	4929450	0.750868729098181	0.0500508707763251	2.27840909090909	2.23626373626374	0.0210726773226773	0.124435982052318	Pray_2012_note_18_04
6A	Cluster_10219|Contig2|original@290	88.8	6A	179137229	0.91860976425209	0.00518721892353217	2.29166666666667	2.23717948717949	0.0272435897435896	0.0368689426125596	Pray_2012_note_18_04
5A	Cluster_10226|Contig2|original@335	282.3	NA	NA	0.772245804490033	0.0416001007890471	2.29891304347826	2.21428571428571	0.0423136645962732	0.112244442484948	Pray_2012_note_18_04
5A	Cluster_10226|Contig3|original@627	282.3	NA	NA	0.718129824115175	0.064682305968457	2.29891304347826	2.21428571428571	0.0423136645962732	0.143797036537438	Pray_2012_note_18_04
1A	Cluster_1023|Contig2|original@157	72.3	1B	136022802	0.148131143110287	1.02701154908354	2.18229166666667	2.41566265060241	0.116685491967871	0.829353625752465	Pray_2012_note_18_04
1A	Cluster_1023|Contig2|original@244	76.1	1B	136022802	0.127583177834809	1.138644758855	2.16326530612245	2.44444444444444	0.140589569160998	0.894206584667658	Pray_2012_note_18_04
6A	Cluster_10230|Contig1|likelySeq@1007	104.1	NA	NA	0.263277989658407	0.617402703786067	2.20879120879121	2.32954545454545	0.0603771228771228	0.579585446892633	Pray_2012_note_18_04
6A	Cluster_10230|Contig2|likelySeq@408	104.1	NA	NA	NA	NA	NA	NA	NA	NA	Pray_2012_note_18_04
2B	Cluster_10231|Contig2|original@212	94.4	NA	NA	NA	NA	NA	NA	NA	NA	Pray_2012_note_18_04
4B	Cluster_10232|Contig1|complementarySeq@189	143.8	5A	129780489	0.86781395207142	0.0137597801676002	2.28645833333333	2.31012658227848	0.0118341244725737	0.0615733718849356	Pray_2012_note_18_04
4B	Cluster_10233|Contig2|original@187	153.5	4B	306221174	0.67547582865979	0.0869863299472956	2.25	2.30459770114943	0.0272988505747127	0.170390187230393	Pray_2012_note_18_04
4B	Cluster_10233|Contig2|original@479	153.5	4B	306221174	0.537658414008663	0.188334502734464	2.27906976744186	2.30813953488372	0.0145348837209303	0.269493553377827	Pray_2012_note_18_04
4B	Cluster_10233|Contig2|original@97	153.1	4B	306221174	NA	NA	NA	NA	NA	NA	Pray_2012_note_18_04
1A	Cluster_10236|Contig1|original@110	46.8	1A	4186342	0.765883591299889	0.0440263866856083	2.27184466019417	2.33108108108108	0.0296182104434533	0.115837234933916	Pray_2012_note_18_04
1A	Cluster_10236|Contig2|original@91	46.8	1A	4186342	NA	NA	NA	NA	NA	NA	Pray_2012_note_18_04
5B	Cluster_10239|Contig2|original@174	219.3	5B	252769039	0.714393117373907	0.0664864327740143	2.32105263157895	2.26543209876543	0.0278102664067577	0.146062738191363	Pray_2012_note_18_04
5B	Cluster_10245|Contig1|complementarySeq@1075	66.9	5B	21228665	0.934026113008051	0.00340426866561227	2.21428571428571	2.15822784810127	0.0280289330922243	0.0296409818247548	Pray_2012_note_18_04
4B	Cluster_10252|Contig1|original@1563	89.6	4B	70621486	0.038873441576898	2.07021566775711	2.04950495049505	2.5375	0.243997524752475	1.41034700833475	Pray_2012_note_18_04
4B	Cluster_10252|Contig3|original@453	89.6	4B	70621486	0.038873441576898	2.07021566775711	2.04950495049505	2.5375	0.243997524752475	1.41034700833475	Pray_2012_note_18_04
3B	Cluster_10256|Contig1|original@100	38.8	7B	107883573	NA	NA	NA	NA	NA	NA	Pray_2012_note_18_04
6B	Cluster_10258|Contig1|likelySeq@2057	86.3	6A	50431206	0.289528649885357	0.553849306674785	2.30555555555556	2.22777777777778	0.0388888888888888	0.538308454832976	Pray_2012_note_18_04
4B	Cluster_10259|Contig1|complementarySeq@124	89.6	4B	188106367	0.0550565626487871	1.79158632539109	2.055	2.52469135802469	0.234845679012346	1.25919090644185	Pray_2012_note_18_04
7A	Cluster_10262|Contig1|original@427	140.1	NA	NA	0.0529640395293991	1.82242753143925	2.0421686746988	2.48404255319149	0.220936939246347	1.27601889897575	Pray_2012_note_18_04
2B	Cluster_10264|Contig1|original@542	182	2B	253661812	0.692805916453304	0.0774659286198193	2.29411764705882	2.24157303370787	0.0262723066754791	0.159388412168465	Pray_2012_note_18_04
5B	Cluster_10265|Contig1|original@247	179.3	5B	222994482	0.297071975737727	0.536909461440914	2.37647058823529	2.21428571428571	0.0810924369747898	0.527138315401019	Pray_2012_note_18_04
5B	Cluster_10265|Contig2|original@417	179.3	5B	222994482	0.309289738516574	0.510600532489616	2.37647058823529	2.21428571428571	0.0810924369747898	0.509634488595448	Pray_2012_note_18_04
5A	Cluster_10265|Contig3|original@484	216.3	5B	222994482	0.184774423403673	0.865275871866139	2.43243243243243	2.17307692307692	0.129677754677755	0.73335814428143	Pray_2012_note_18_04
1A	Cluster_1027|Contig1|complementarySeq@1709	127.7	NA	NA	0.969039599882349	0.000748397412644662	2.23913043478261	2.28735632183908	0.0241129435282359	0.0136584751071458	Pray_2012_note_18_04
1A	Cluster_1027|Contig1|likelySeq@1709	127.7	NA	NA	0.969039599882349	0.000748397412644662	2.23913043478261	2.28735632183908	0.0241129435282359	0.0136584751071458	Pray_2012_note_18_04
4B	Cluster_10274|Contig1|complementarySeq@263	98.3	4B	236506829	NA	NA	NA	NA	NA	NA	Pray_2012_note_18_04
5B	Cluster_10275|Contig1|likelySeq@132	55.3	5B	101843501	0.283422703858436	0.567973579365989	2.2843137254902	2.3641975308642	0.0399419026870007	0.54756536310233	Pray_2012_note_18_04
1B	Cluster_10277|Contig1|original@251	17.1	1A	2207556	0.459830540103846	0.270581615480372	2.15853658536585	2.38144329896907	0.111453356801609	0.337402188007765	Pray_2012_note_18_04
6B	Cluster_10279|Contig2|original@91	3.9	NA	NA	NA	NA	NA	NA	NA	NA	Pray_2012_note_18_04
5B	Cluster_10280|Contig1|complementarySeq@144	110.7	5B	187514045	0.634114262892799	0.112395095989828	2.32278481012658	2.21276595744681	0.0550094263398868	0.197832478281301	Pray_2012_note_18_04
5B	Cluster_10280|Contig1|likelySeq@144	110.7	5B	187514045	0.824498956122962	0.0244253538865809	2.32278481012658	2.21276595744681	0.0550094263398868	0.0838098898682486	Pray_2012_note_18_04
5A	Cluster_10280|Contig2|original@276	143.5	5A	89833786	NA	NA	NA	NA	NA	NA	Pray_2012_note_18_04
4B	Cluster_10281|Contig1|original@729	89.6	4B	103950509	0.0550565626487871	1.79158632539109	2.055	2.52469135802469	0.234845679012346	1.25919090644185	Pray_2012_note_18_04
4B	Cluster_10281|Contig2|original@304	89.6	NA	NA	NA	NA	NA	NA	NA	NA	Pray_2012_note_18_04
4B	Cluster_10281|Contig3|original@2434	89.6	4B	103950509	0.0550565626487871	1.79158632539109	2.055	2.52469135802469	0.234845679012346	1.25919090644185	Pray_2012_note_18_04
4B	Cluster_10281|Contig4|original@1385	89.6	4B	134772571	0.038873441576898	2.07021566775711	2.04950495049505	2.5375	0.243997524752475	1.41034700833475	Pray_2012_note_18_04
4B	Cluster_10281|Contig5|original@1424	89.6	4B	134772571	0.038873441576898	2.07021566775711	2.04950495049505	2.5375	0.243997524752475	1.41034700833475	Pray_2012_note_18_04
6B	Cluster_10282|Contig1|original@524	171	6A	199626817	0.904964877469776	0.00708108846482105	2.22093023255814	2.31182795698925	0.045448862215554	0.0433682758412771	Pray_2012_note_18_04
6A	Cluster_10282|Contig2|original@581	162.5	6A	200233598	0.781795972584724	0.0380972402144857	2.33544303797468	2.24742268041237	0.0440101787811562	0.106906571162324	Pray_2012_note_18_04
6B	Cluster_10282|Contig6|original@537	171.2	6B	195463682	0.564355524809893	0.16474176150021	2.20348837209302	2.34615384615385	0.0713327370304115	0.248447219033063	Pray_2012_note_18_04
6B	Cluster_10282|Contig8|original@481	171.2	6B	194950519	0.379625885321441	0.381842655917414	2.20348837209302	2.34615384615385	0.0713327370304115	0.42064418225901	Pray_2012_note_18_04
4A	Cluster_10284|Contig1|complementarySeq@383	80.3	4A	153857133	0.0147950542263176	2.85656268995887	1.96376811594203	2.47247706422018	0.254354474139077	1.82988343873942	Pray_2012_note_18_04
4B	Cluster_10284|Contig1|likelySeq@562	89.2	4B	107240568	0.038873441576898	2.07021566775711	2.04950495049505	2.5375	0.243997524752475	1.41034700833475	Pray_2012_note_18_04
7A	Cluster_10287|Contig2|original@230	12.6	7A	4927033	NA	NA	NA	NA	NA	NA	Pray_2012_note_18_04
2A	Cluster_1029|Contig1|original@1276	10.1	2A	2682863	0.326597181657606	0.475539178050213	2.34177215189873	2.21938775510204	0.0611921983983468	0.485987567290198	Pray_2012_note_18_04
2A	Cluster_1029|Contig1|original@1343	9.8	2A	2682863	NA	NA	NA	NA	NA	NA	Pray_2012_note_18_04
2B	Cluster_1029|Contig2|original@1804	22	NA	NA	NA	NA	NA	NA	NA	NA	Pray_2012_note_18_04
2B	Cluster_1029|Contig2|original@944	22.3	NA	NA	0.57634861929343	0.154819671467815	2.20388349514563	2.32876712328767	0.0624418140710201	0.239314742903082	Pray_2012_note_18_04
2B	Cluster_1029|Contig3|original@1310	22	NA	NA	NA	NA	NA	NA	NA	NA	Pray_2012_note_18_04
2B	Cluster_1029|Contig3|original@1504	22.3	NA	NA	0.57634861929343	0.154819671467815	2.22115384615385	2.32876712328767	0.0538066385669125	0.239314742903082	Pray_2012_note_18_04
2A	Cluster_1029|Contig4|original@576	10.4	2A	2682863	0.60240070808263	0.134623581338787	2.3109756097561	2.26315789473684	0.0239088575096278	0.220114526322299	Pray_2012_note_18_04
5B	Cluster_10291|Contig1|likelySeq@1477	113.6	5B	189332112	NA	NA	NA	NA	NA	NA	Pray_2012_note_18_04
4B	Cluster_10295|Contig2|likelySeq@629	56.5	NA	NA	NA	NA	NA	NA	NA	NA	Pray_2012_note_18_04
5B	Cluster_10296|Contig1|original@775	247.7	5B	262745657	0.717508412780311	0.0649803883916537	2.27205882352941	2.2877358490566	0.00783851276359604	0.144173002464845	Pray_2012_note_18_04
5B	Cluster_10296|Contig5|original@768	248.3	5B	262745657	0.912570157977242	0.00598878450992665	2.28358208955224	2.2877358490566	0.0020768797521824	0.039733737226427	Pray_2012_note_18_04
4A	Cluster_10298|Contig1|complementarySeq@745	62.1	NA	NA	NA	NA	NA	NA	NA	NA	Pray_2012_note_18_04
2B	Cluster_103|Contig1|original@188	31.6	NA	NA	0.919207957379646	0.00511099351799415	2.29545454545455	2.25	0.0227272727272727	0.0365862247123816	Pray_2012_note_18_04
2B	Cluster_103|Contig3|original@930	31.6	2A	7473395	0.896559345947393	0.00839634666804128	2.29545454545455	2.25	0.0227272727272727	0.047420957898295	Pray_2012_note_18_04
2B	Cluster_103|Contig5|original@221	31.6	NA	NA	0.610594921450894	0.128639588071197	2.29545454545455	2.25	0.0227272727272727	0.214246812213946	Pray_2012_note_18_04
2B	Cluster_103|Contig6|original@451	31.6	NA	NA	NA	NA	NA	NA	NA	NA	Pray_2012_note_18_04
2B	Cluster_103|Contig7|original@1853	31.6	NA	NA	0.635077229850626	0.111758624409394	2.29545454545455	2.25	0.0227272727272727	0.197173458237942	Pray_2012_note_18_04
7A	Cluster_10300|Contig3|original@233	148	7A	80797129	0.385644259973396	0.372344732353314	2.13636363636364	2.3578431372549	0.110739750445633	0.413813128402151	Pray_2012_note_18_04
7A	Cluster_10300|Contig5|original@195	148.4	7B	165677215	0.141788154104651	1.05954697773556	2.10759493670886	2.39393939393939	0.143172228615267	0.84836005139473	Pray_2012_note_18_04
4A	Cluster_10301|Contig1|complementarySeq@141	59.3	4A	28978185	0.0380232962637349	2.0880275450612	1.96621621621622	2.47196261682243	0.252873200303107	1.41995023657373	Pray_2012_note_18_04
4A	Cluster_10301|Contig1|complementarySeq@233	59.3	4A	28978185	NA	NA	NA	NA	NA	NA	Pray_2012_note_18_04
4A	Cluster_10301|Contig1|likelySeq@141	59.3	4A	28978185	0.0380232962637349	2.0880275450612	1.96621621621622	2.47196261682243	0.252873200303107	1.41995023657373	Pray_2012_note_18_04
6B	Cluster_10307|Contig1|original@247	55.2	6A	10962161	0.985879784302595	0.000155608024729869	2.23333333333333	2.29611650485437	0.0313915857605178	0.0061760386054516	Pray_2012_note_18_04
3B	Cluster_10318|Contig1|original@993	228.4	NA	NA	0.583751363899595	0.14889528844533	2.32352941176471	2.22	0.0517647058823529	0.233772091721975	Pray_2012_note_18_04
3B	Cluster_10318|Contig2|original@1630	228.4	NA	NA	NA	NA	NA	NA	NA	NA	Pray_2012_note_18_04
3A	Cluster_10318|Contig4|original@1697	219.3	NA	NA	NA	NA	NA	NA	NA	NA	Pray_2012_note_18_04
3B	Cluster_10318|Contig4|original@2014	228.4	NA	NA	NA	NA	NA	NA	NA	NA	Pray_2012_note_18_04
3B	Cluster_10318|Contig5|original@980	228.4	NA	NA	0.294833553275562	0.541878971532153	2.32352941176471	2.20945945945946	0.0570349761526232	0.530423093495422	Pray_2012_note_18_04
3A	Cluster_1032|Contig1|original@247	80.5	3A	55311312	0.729802871632735	0.0592255960507052	2.20114942528736	2.35326086956522	0.0760557221389304	0.136794432103465	Pray_2012_note_18_04
3A	Cluster_1032|Contig1|original@897	80.5	3A	55311312	NA	NA	NA	NA	NA	NA	Pray_2012_note_18_04
3B	Cluster_1032|Contig2|original@986	101.6	3B	217546672	0.949207549023072	0.00201595358395564	2.25925925925926	2.27272727272727	0.00673400673400693	0.0226388165081888	Pray_2012_note_18_04
3B	Cluster_1032|Contig3|original@1017	101.6	3B	217546672	0.778379238545159	0.0393313677217169	2.25	2.28	0.0149999999999999	0.108808756379891	Pray_2012_note_18_04
3A	Cluster_1032|Contig4|original@268	80.5	3B	217546672	0.802227128530532	0.0311551360183675	2.20348837209302	2.3494623655914	0.0729869967491874	0.0957026557775824	Pray_2012_note_18_04
3B	Cluster_1032|Contig4|original@984	101.6	3B	217546672	NA	NA	NA	NA	NA	NA	Pray_2012_note_18_04
1A	Cluster_10322|Contig1|complementarySeq@393	0.599999999999994	1A	65551	0.825119644392217	0.0242501040792747	2.23717948717949	2.31720430107527	0.0400124069478909	0.0834830731083553	Pray_2012_note_18_04
2B	Cluster_1033|Contig2|original@1026	248.9	2B	329324612	NA	NA	NA	NA	NA	NA	Pray_2012_note_18_04
2B	Cluster_1033|Contig3|original@798	248.9	2B	329324612	0.0541411807603235	1.80492508387352	2.11046511627907	2.41666666666667	0.153100775193798	1.26647227697148	Pray_2012_note_18_04
2B	Cluster_1033|Contig5|original@974	248.9	2B	329324612	NA	NA	NA	NA	NA	NA	Pray_2012_note_18_04
7A	Cluster_10331|Contig1|complementarySeq@219	148	7A	83432569	0.336931107852376	0.455741972512315	2.13636363636364	2.3578431372549	0.110739750445633	0.472458890043089	Pray_2012_note_18_04
2A	Cluster_10333|Contig1|original@325	112.7	2A	109776407	0.963502130124623	0.00104025014414027	2.27966101694915	2.23809523809524	0.0207828894269573	0.0161473208628644	Pray_2012_note_18_04
2B	Cluster_10333|Contig2|original@138	141.9	2B	199743600	0.357796315072252	0.418128526963453	2.36538461538462	2.18932038834951	0.0880321135175504	0.446364136524453	Pray_2012_note_18_04
6B	Cluster_10339|Contig1|likelySeq@255	95.4	6B	39324623	NA	NA	NA	NA	NA	NA	Pray_2012_note_18_04
2B	Cluster_10343|Contig4|original@967	217.5	2A	226972758	0.0970573281503341	1.34710183437694	2.11176470588235	2.38829787234043	0.138266583229036	1.01297166836318	Pray_2012_note_18_04
2A	Cluster_10343|Contig5|original@1751	200.8	2A	226972758	0.242898081471921	0.672366573633993	2.35393258426966	2.20555555555556	0.0741885143570535	0.614575915451966	Pray_2012_note_18_04
2A	Cluster_10343|Contig5|original@248	200.8	2A	226972758	0.411750998146394	0.333461023822695	2.35393258426966	2.20555555555556	0.0741885143570535	0.38536533936174	Pray_2012_note_18_04
5A	Cluster_10344|Contig2|original@422	75	NA	NA	0.0848832113605416	1.45086252835683	2.39893617021277	2.14705882352941	0.125938673341677	1.07117819826576	Pray_2012_note_18_04
7B	Cluster_10347|Contig1|likelySeq@268	86.3	7B	196441435	0.319592173540446	0.489432522376945	2.14197530864198	2.36082474226804	0.109424716813033	0.495403864620298	Pray_2012_note_18_04
7B	Cluster_10347|Contig1|likelySeq@551	87.2	7B	196441435	0.499021964882197	0.226468943354038	2.18354430379747	2.3125	0.0644778481012658	0.301880338109692	Pray_2012_note_18_04
2A	Cluster_10348|Contig1|original@1849	41.4	2B	14152512	0.771781826352526	0.0417745245817278	2.27840909090909	2.27222222222222	0.00309343434343434	0.112505452258196	Pray_2012_note_18_04
2B	Cluster_10348|Contig2|original@1557	65.4	NA	NA	0.914743898623123	0.0056935846739015	2.29166666666667	2.25	0.0208333333333333	0.0387004785925402	Pray_2012_note_18_04
1A	Cluster_10350|Contig1|likelySeq@1018	80.6	1A	199846834	0.622162865895075	0.120480052087983	2.21052631578947	2.39024390243902	0.0898587933247752	0.206095913539318	Pray_2012_note_18_04
1B	Cluster_10350|Contig2|likelySeq@108	95.8	1B	192776411	0.418594393069193	0.32385417758016	2.13815789473684	2.35714285714286	0.109492481203008	0.378206593186578	Pray_2012_note_18_04
1B	Cluster_10352|Contig1|likelySeq@106	59.2	1A	156327133	0.616781558831734	0.12423433917816	2.25657894736842	2.26699029126214	0.00520567194685739	0.209868619745273	Pray_2012_note_18_04
6B	Cluster_10362|Contig1|original@180	139.5	NA	NA	NA	NA	NA	NA	NA	NA	Pray_2012_note_18_04
2A	Cluster_10364|Contig1|likelySeq@1036	93.7	2A	132939171	0.956961580200966	0.00144687778465454	2.29439252336449	2.22602739726027	0.0341825630521062	0.0191054977943728	Pray_2012_note_18_04
2A	Cluster_10364|Contig3|original@768	93.7	2A	132939171	0.747303255452632	0.0515438405413918	2.31018518518519	2.1986301369863	0.0557775240994418	0.12650312583692	Pray_2012_note_18_04
3B	Cluster_10365|Contig1|likelySeq@271	147.6	3A	146321658	NA	NA	NA	NA	NA	NA	Pray_2012_note_18_04
5A	Cluster_10366|Contig1|original@225	229.8	5A	115220642	NA	NA	NA	NA	NA	NA	Pray_2012_note_18_04
5B	Cluster_10366|Contig2|original@331	189.7	5B	231630057	0.163315772350227	0.955047197163474	2.40804597701149	2.14835164835165	0.129847164329923	0.786971870903901	Pray_2012_note_18_04
1B	Cluster_10369|Contig2|complementarySeq@86	70.4	1B	195092353	0.721882392974355	0.0628986461178352	2.2625	2.26732673267327	0.00241336633663347	0.141533550688851	Pray_2012_note_18_04
1B	Cluster_10369|Contig2|likelySeq@86	70.4	1B	195092353	0.926581280187584	0.00421819129923319	2.23493975903614	2.29081632653061	0.0279382837472339	0.0331164781382152	Pray_2012_note_18_04
1B	Cluster_1037|Contig1|likelySeq@367	97.1	1B	166645244	0.157100960847945	0.98355726749083	2.09493670886076	2.4009900990099	0.153026695074571	0.803821158755799	Pray_2012_note_18_04
7A	Cluster_10374|Contig3|original@137	7.7	NA	NA	NA	NA	NA	NA	NA	NA	Pray_2012_note_18_04
2A	Cluster_10376|Contig2|likelySeq@1248	134.3	NA	NA	NA	NA	NA	NA	NA	NA	Pray_2012_note_18_04
2A	Cluster_10376|Contig3|complementarySeq@209	134.3	2A	95809345	0.647094044429566	0.104000102767072	2.30803571428571	2.1328125	0.0876116071428572	0.189032597215775	Pray_2012_note_18_04
2A	Cluster_10376|Contig3|complementarySeq@57	134.3	2A	95809345	NA	NA	NA	NA	NA	NA	Pray_2012_note_18_04
2A	Cluster_10376|Contig3|likelySeq@57	134.3	NA	NA	NA	NA	NA	NA	NA	NA	Pray_2012_note_18_04
1B	Cluster_10382|Contig1|likelySeq@184	159.2	1B	271446803	0.768244107021064	0.0431174758624506	2.24305555555556	2.3252427184466	0.0410935814455233	0.114500762406501	Pray_2012_note_18_04
2B	Cluster_10383|Contig2|complementarySeq@92	233.1	2B	322152139	NA	NA	NA	NA	NA	NA	Pray_2012_note_18_04
2B	Cluster_10383|Contig2|likelySeq@93	233.1	2B	322152139	NA	NA	NA	NA	NA	NA	Pray_2012_note_18_04
5A	Cluster_10385|Contig1|original@818	280	4B	300270919	0.719078042304006	0.064228948005977	2.26470588235294	2.25	0.00735294117647056	0.143223972617565	Pray_2012_note_18_04
3B	Cluster_10387|Contig1|original@1861	83.7	3B	105983034	0.900558379458798	0.00775641892569606	2.28313253012048	2.24210526315789	0.0205136334812936	0.0454881284246794	Pray_2012_note_18_04
3A	Cluster_10387|Contig2|complementarySeq@1753	70.5	3A	24166304	NA	NA	NA	NA	NA	NA	Pray_2012_note_18_04
3A	Cluster_10387|Contig2|likelySeq@109	70.5	3B	105983034	NA	NA	NA	NA	NA	NA	Pray_2012_note_18_04
1A	Cluster_10392|Contig1|original@552	175.4	1A	237282551	0.545434130183134	0.181241732376679	2.19411764705882	2.31720430107527	0.0615433270082226	0.263257689851602	Pray_2012_note_18_04
7A	Cluster_10393|Contig2|complementarySeq@301	197.2	7B	218715768	NA	NA	NA	NA	NA	NA	Pray_2012_note_18_04
6B	Cluster_10394|Contig2|likelySeq@326	103.3	6A	157203448	NA	NA	NA	NA	NA	NA	Pray_2012_note_18_04
6B	Cluster_104|Contig1|likelySeq@1492	111.7	NA	NA	0.239118672201374	0.683172829778404	2.1038961038961	2.38461538461538	0.14035964035964	0.621386509549644	Pray_2012_note_18_04
7B	Cluster_1040|Contig1|original@394	156.3	NA	NA	0.215710235044302	0.75497813871028	2.33707865168539	2.24719101123596	0.044943820224719	0.666129247953521	Pray_2012_note_18_04
7A	Cluster_1040|Contig2|original@1474	220.6	7A	163718523	NA	NA	NA	NA	NA	NA	Pray_2012_note_18_04
7A	Cluster_1040|Contig2|original@1496	221.9	7A	163718523	0.782977732970919	0.0376753105093833	2.3	2.21323529411765	0.0433823529411763	0.106250588625793	Pray_2012_note_18_04
7B	Cluster_1040|Contig3|original@1422	156.3	NA	NA	NA	NA	NA	NA	NA	NA	Pray_2012_note_18_04
7B	Cluster_1040|Contig3|original@514	156.3	NA	NA	0.389627431236154	0.366172653327134	2.33333333333333	2.27011494252874	0.031609195402299	0.409350474752572	Pray_2012_note_18_04
1B	Cluster_10400|Contig1|complementarySeq@760	137	NA	NA	NA	NA	NA	NA	NA	NA	Pray_2012_note_18_04
3B	Cluster_10401|Contig1|original@140	76.9	3A	12643924	0.0946164255558069	1.36674742301164	2.13095238095238	2.37634408602151	0.122695852534562	1.02403346286863	Pray_2012_note_18_04
5B	Cluster_10405|Contig1|complementarySeq@916	108.3	5B	183326445	0.905896854355614	0.00694225106797277	2.34	2.22105263157895	0.0594736842105263	0.0429212483875475	Pray_2012_note_18_04
4B	Cluster_10408|Contig2|original@2052	89.6	4B	207768845	NA	NA	NA	NA	NA	NA	Pray_2012_note_18_04
4B	Cluster_10408|Contig3|original@322	89.6	4B	207768845	NA	NA	NA	NA	NA	NA	Pray_2012_note_18_04
4A	Cluster_10411|Contig2|original@201	24.2	NA	NA	0.128947718368523	1.13063577308712	2.02666666666667	2.59090909090909	0.282121212121212	0.889586337967508	Pray_2012_note_18_04
4B	Cluster_10411|Contig3|likelySeq@245	127.8	NA	NA	NA	NA	NA	NA	NA	NA	Pray_2012_note_18_04
7A	Cluster_10415|Contig1|original@85	138.3	NA	NA	0.0984804578716051	1.33589073995592	2.04938271604938	2.46315789473684	0.20688758934373	1.00664994087843	Pray_2012_note_18_04
1A	Cluster_10416|Contig1|original@242	114.7	1A	223939594	0.140575749808571	1.06594940291258	2.35204081632653	2.2012987012987	0.0753710575139146	0.852089591355059	Pray_2012_note_18_04
1A	Cluster_10416|Contig1|original@369	114.7	1A	223939594	0.350291391989157	0.431310128629723	2.35204081632653	2.20512820512821	0.0734563055991626	0.455570534842006	Pray_2012_note_18_04
1B	Cluster_10416|Contig2|original@1239	137.7	1B	246277055	NA	NA	NA	NA	NA	NA	Pray_2012_note_18_04
1B	Cluster_10416|Contig3|original@1188	137.7	1B	246277055	0.137943897540425	1.08006026111302	2.13157894736842	2.45679012345679	0.162605588044184	0.86029750738589	Pray_2012_note_18_04
1A	Cluster_10416|Contig4|original@394	114.7	1A	223939594	NA	NA	NA	NA	NA	NA	Pray_2012_note_18_04
2A	Cluster_10418|Contig2|original@198	96.8	2A	135646407	0.456309365235668	0.274840355774783	2.23300970873786	2.30769230769231	0.0373412994772218	0.340740617730881	Pray_2012_note_18_04
4A	Cluster_10420|Contig2|complementarySeq@310	77.2	4B	65809885	NA	NA	NA	NA	NA	NA	Pray_2012_note_18_04
1A	Cluster_10421|Contig1|complementarySeq@1450	180.5	1A	242108281	0.481068929069852	0.245950704105634	2.19473684210526	2.3433734939759	0.0743183259353202	0.317792692087812	Pray_2012_note_18_04
1A	Cluster_10421|Contig1|likelySeq@1700	180.5	1A	242108281	NA	NA	NA	NA	NA	NA	Pray_2012_note_18_04
1A	Cluster_10421|Contig2|original@392	180.5	1A	242108281	0.49191926234375	0.234035543269111	2.19148936170213	2.3433734939759	0.0759420661368879	0.30810617120808	Pray_2012_note_18_04
2A	Cluster_10425|Contig1|complementarySeq@1049	93.7	2A	69730486	0.903173025113624	0.00735193960122152	2.28899082568807	2.22535211267606	0.0318193565060085	0.0442290418749915	Pray_2012_note_18_04
2A	Cluster_10425|Contig1|likelySeq@1049	93.7	2A	69730486	0.903173025113624	0.00735193960122152	2.28899082568807	2.22535211267606	0.0318193565060085	0.0442290418749915	Pray_2012_note_18_04
2A	Cluster_10425|Contig1|likelySeq@165	94.5	2A	69730486	NA	NA	NA	NA	NA	NA	Pray_2012_note_18_04
2B	Cluster_1043|Contig2|complementarySeq@1659	37.3	2B	5674142	NA	NA	NA	NA	NA	NA	Pray_2012_note_18_04
6A	Cluster_10431|Contig1|original@464	0.299999999999983	NA	NA	0.685724093759133	0.0812789522236026	2.26219512195122	2.3125	0.0251524390243902	0.163850590795951	Pray_2012_note_18_04
5B	Cluster_10431|Contig3|original@1208	80	5B	170585428	0.349990169570313	0.431847146083666	2.18269230769231	2.345	0.0811538461538464	0.455944153824938	Pray_2012_note_18_04
6A	Cluster_10431|Contig4|original@565	0	NA	NA	0.761031372108229	0.0459271603352131	2.30769230769231	2.33529411764706	0.0138009049773757	0.118597439875079	Pray_2012_note_18_04
6B	Cluster_10431|Contig5|original@664	3.4	6B	2416873	0.174655824202915	0.906044777057329	2.17272727272727	2.46212121212121	0.14469696969697	0.757816927478308	Pray_2012_note_18_04
3B	Cluster_10437|Contig1|likelySeq@1275	146.7	NA	NA	NA	NA	NA	NA	NA	NA	Pray_2012_note_18_04
3B	Cluster_10437|Contig2|likelySeq@1437	147.2	NA	NA	NA	NA	NA	NA	NA	NA	Pray_2012_note_18_04
4B	Cluster_1044|Contig1|original@948	158.8	NA	NA	0.705121968017998	0.0710845750114254	2.2554347826087	2.3109756097561	0.0277704135737009	0.151735754702655	Pray_2012_note_18_04
5A	Cluster_1044|Contig2|original@2555	294	NA	NA	0.795576024831065	0.0333333469985737	2.29120879120879	2.25287356321839	0.0191676139952002	0.0993183130796028	Pray_2012_note_18_04
5A	Cluster_1044|Contig3|original@515	290.5	NA	NA	NA	NA	NA	NA	NA	NA	Pray_2012_note_18_04
5A	Cluster_1044|Contig5|original@224	294	5A	138557778	0.558833843507257	0.16944794920561	2.31666666666667	2.21348314606742	0.0515917602996256	0.252717300475936	Pray_2012_note_18_04
2A	Cluster_10444|Contig1|complementarySeq@310	158.8	2A	105181792	0.684980510793691	0.0816854828600789	2.25	2.29651162790698	0.0232558139534884	0.164321784967671	Pray_2012_note_18_04
2A	Cluster_10444|Contig1|likelySeq@93	158.8	2A	105181792	NA	NA	NA	NA	NA	NA	Pray_2012_note_18_04
2B	Cluster_10444|Contig2|complementarySeq@233	182.3	2B	255153386	0.903446934008102	0.00731020246385753	2.31034482758621	2.25568181818182	0.0273315047021943	0.0440973516191334	Pray_2012_note_18_04
2B	Cluster_10444|Contig2|likelySeq@233	182.3	2B	255153386	0.648013394055755	0.103420411495077	2.29411764705882	2.23888888888889	0.0276143790849672	0.188416017425104	Pray_2012_note_18_04
3B	Cluster_10445|Contig1|complementarySeq@240	178.2	3B	650758167	NA	NA	NA	NA	NA	NA	Pray_2012_note_18_04
3B	Cluster_10445|Contig1|likelySeq@655	178.2	3B	650758167	0.140321190954252	1.06730142925332	2.14367816091954	2.36263736263736	0.109479600858911	0.852876737955622	Pray_2012_note_18_04
3B	Cluster_10445|Contig2|original@775	178.2	3B	650758167	0.146593592761755	1.03475419406021	2.14367816091954	2.36263736263736	0.109479600858911	0.833885011202557	Pray_2012_note_18_04
2A	Cluster_10447|Contig1|complementarySeq@804	107.5	2A	151819034	NA	NA	NA	NA	NA	NA	Pray_2012_note_18_04
2B	Cluster_10448|Contig1|complementarySeq@415	255.7	NA	NA	0.0890305036618757	1.41382429954138	2.16111111111111	2.41176470588235	0.125326797385621	1.05046116973343	Pray_2012_note_18_04
2B	Cluster_10448|Contig3|original@510	255.7	NA	NA	0.192904976204847	0.834325081233146	2.16111111111111	2.41176470588235	0.125326797385621	0.714656569087939	Pray_2012_note_18_04
2A	Cluster_1045|Contig1|original@865	111.2	NA	NA	0.202303517494972	0.800368200386222	2.32743362831858	2.12307692307692	0.10217835262083	0.69399656599155	Pray_2012_note_18_04
4B	Cluster_10450|Contig1|complementarySeq@1584	89.6	4B	103162593	0.0550565626487871	1.79158632539109	2.055	2.52469135802469	0.234845679012346	1.25919090644185	Pray_2012_note_18_04
5A	Cluster_10452|Contig2|original@517	72.6	NA	NA	0.0146883856440042	2.86249832541672	2.44623655913978	2.07386363636364	0.186186461388074	1.83302593357854	Pray_2012_note_18_04
1B	Cluster_10456|Contig1|original@317	88.6	1B	192290935	0.424870314418986	0.315245351299578	2.18493150684932	2.3411214953271	0.0780949942388938	0.371743611895673	Pray_2012_note_18_04
5A	Cluster_10458|Contig1|likelySeq@1302	74.8	NA	NA	0.101091890521771	1.31576381134889	2.39784946236559	2.15294117647059	0.122454142947502	0.995283681628621	Pray_2012_note_18_04
5A	Cluster_10458|Contig2|likelySeq@1383	74.8	NA	NA	0.0943898921014178	1.36859814211211	2.39784946236559	2.15294117647059	0.122454142947502	1.02507451035886	Pray_2012_note_18_04
5B	Cluster_1046|Contig3|original@718	276.9	NA	NA	0.983257796959051	0.000218772451455123	2.32777777777778	2.20238095238095	0.0626984126984127	0.00733260107090733	Pray_2012_note_18_04
7A	Cluster_10461|Contig1|likelySeq@159	117.2	7B	35037995	0.000499172061619667	5.63887690829639	1.98823529411765	2.56043956043956	0.286102133160957	3.30174972986401	Pray_2012_note_18_04
2A	Cluster_10462|Contig1|complementarySeq@2170	162.6	NA	NA	0.817813834742911	0.0263549122547214	2.2554347826087	2.29310344827586	0.0188343328335832	0.0873455468732899	Pray_2012_note_18_04
5B	Cluster_10467|Contig1|original@1549	241.7	5B	260256045	0.761277933576887	0.0458295179376854	2.28472222222222	2.31067961165049	0.0129786947141315	0.11845675849604	Pray_2012_note_18_04
4A	Cluster_10467|Contig2|original@542	160.1	4A	182936241	NA	NA	NA	NA	NA	NA	Pray_2012_note_18_04
5A	Cluster_10468|Contig2|likelySeq@787	91.2	NA	NA	NA	NA	NA	NA	NA	NA	Pray_2012_note_18_04
5A	Cluster_10468|Contig3|original@841	91.2	NA	NA	0.633811376355365	0.112595745380715	2.26530612244898	2.29113924050633	0.0129165590286748	0.198039969872732	Pray_2012_note_18_04
3B	Cluster_10471|Contig1|likelySeq@272	147.2	3B	573439707	0.116474770672226	1.20754866290449	2.15591397849462	2.41279069767442	0.128438359589897	0.933768135963536	Pray_2012_note_18_04
7B	Cluster_10473|Contig1|likelySeq@752	78.5	7B	62641561	0.867535481119976	0.0138183476245566	2.2289156626506	2.29896907216495	0.0350267047571728	0.0617127540708021	Pray_2012_note_18_04
7B	Cluster_10473|Contig1|likelySeq@956	78.5	7B	62641561	0.884030631910124	0.0105685475444004	2.2289156626506	2.29896907216495	0.0350267047571728	0.0535326863002151	Pray_2012_note_18_04
6B	Cluster_10474|Contig1|original@248	131.7	NA	NA	0.0498198777367547	1.87123654974875	2.08695652173913	2.46590909090909	0.18947628458498	1.30259734260276	Pray_2012_note_18_04
6B	Cluster_10474|Contig2|original@1550	131.7	NA	NA	NA	NA	NA	NA	NA	NA	Pray_2012_note_18_04
2B	Cluster_10477|Contig1|complementarySeq@870	37.3	2B	5661529	0.481910635542426	0.245010668136261	2.30357142857143	2.21505376344086	0.0442588325652842	0.317033488916849	Pray_2012_note_18_04
2B	Cluster_10477|Contig2|complementarySeq@235	37.3	2B	5661529	0.422437302097408	0.318560261475095	2.30357142857143	2.21505376344086	0.0442588325652842	0.374237739669804	Pray_2012_note_18_04
2B	Cluster_10477|Contig2|complementarySeq@98	37.3	2B	5661529	0.422437302097408	0.318560261475095	2.30357142857143	2.21505376344086	0.0442588325652842	0.374237739669804	Pray_2012_note_18_04
2B	Cluster_10477|Contig2|likelySeq@1133	37.3	2B	5661529	0.481991482105209	0.244920517889872	2.30357142857143	2.21808510638298	0.0427431610942248	0.316960636672753	Pray_2012_note_18_04
1A	Cluster_10482|Contig1|original@365	84.4	NA	NA	NA	NA	NA	NA	NA	NA	Pray_2012_note_18_04
1B	Cluster_10482|Contig2|original@152	100.1	1B	200790279	NA	NA	NA	NA	NA	NA	Pray_2012_note_18_04
1B	Cluster_10482|Contig3|original@302	100.1	1B	200790279	0.0294552891366075	2.29448042943666	2.05194805194805	2.45098039215686	0.199516170104405	1.53083670982098	Pray_2012_note_18_04
5A	Cluster_10485|Contig5|original@1378	161.5	5A	91906169	0.898602777925745	0.00806613611184885	2.28804347826087	2.24698795180723	0.0205277632268204	0.0464322431701499	Pray_2012_note_18_04
5A	Cluster_10485|Contig6|original@1126	162	5A	91906169	NA	NA	NA	NA	NA	NA	Pray_2012_note_18_04
1B	Cluster_10488|Contig3|original@1348	42.9	1A	15575524	NA	NA	NA	NA	NA	NA	Pray_2012_note_18_04
1B	Cluster_10488|Contig3|original@716	42.9	1A	15575524	0.696050418567486	0.0757542637342299	2.14406779661017	2.32173913043478	0.0888356669123065	0.157359301032274	Pray_2012_note_18_04
1A	Cluster_10488|Contig4|original@514	57.3	1A	15575524	0.547276947552671	0.179587890869009	2.30288461538462	2.26388888888889	0.0194978632478633	0.261792844862282	Pray_2012_note_18_04
5B	Cluster_10489|Contig1|original@876	132	5B	198392247	NA	NA	NA	NA	NA	NA	Pray_2012_note_18_04
2B	Cluster_1049|Contig2|complementarySeq@418	144.9	2B	203578902	0.873766303859656	0.0125383985423868	2.32638888888889	2.20833333333333	0.0590277777777777	0.0586047075435764	Pray_2012_note_18_04
2A	Cluster_1049|Contig2|likelySeq@1097	112.4	2A	147967981	0.311738431785937	0.505487618298315	2.32456140350877	2.12307692307692	0.100742240215924	0.506209653662569	Pray_2012_note_18_04
6A	Cluster_10490|Contig2|original@496	96.4	NA	NA	NA	NA	NA	NA	NA	NA	Pray_2012_note_18_04
6A	Cluster_10490|Contig2|original@833	96.4	NA	NA	NA	NA	NA	NA	NA	NA	Pray_2012_note_18_04
2A	Cluster_10492|Contig1|complementarySeq@948	230.4	2B	329095283	0.682150949326552	0.0832432500959107	2.32584269662921	2.23333333333333	0.0462546816479401	0.166119512138647	Pray_2012_note_18_04
2B	Cluster_10492|Contig1|likelySeq@784	242.9	2B	329095283	NA	NA	NA	NA	NA	NA	Pray_2012_note_18_04
2A	Cluster_10492|Contig2|complementarySeq@965	230.4	2A	243653606	0.942010101422356	0.00262882925309027	2.32584269662921	2.23333333333333	0.0462546816479401	0.0259444401280705	Pray_2012_note_18_04
2B	Cluster_10492|Contig2|likelySeq@936	242	2A	243653606	NA	NA	NA	NA	NA	NA	Pray_2012_note_18_04
2B	Cluster_10492|Contig2|likelySeq@987	242.9	2A	243653606	NA	NA	NA	NA	NA	NA	Pray_2012_note_18_04
1B	Cluster_10494|Contig2|complementarySeq@525	96.6	NA	NA	0.164902320952313	0.947964130787333	2.09493670886076	2.4009900990099	0.153026695074571	0.782773231743664	Pray_2012_note_18_04
6A	Cluster_105|Contig1|complementarySeq@1085	116.1	5B	258510715	0.466656474668169	0.262470391218792	2.22222222222222	2.31818181818182	0.047979797979798	0.331002704135089	Pray_2012_note_18_04
6A	Cluster_105|Contig1|likelySeq@901	116.5	3B	184658751	NA	NA	NA	NA	NA	NA	Pray_2012_note_18_04
6B	Cluster_105|Contig2|original@382	132.4	3A	118105465	0.0224438873031886	2.5156300032715	2.07777777777778	2.46666666666667	0.194444444444444	1.64890192067283	Pray_2012_note_18_04
4B	Cluster_10500|Contig1|original@757	86.9	NA	NA	0.193876482328534	0.830727378796027	2.0959595959596	2.48148148148148	0.192760942760943	0.712474868664391	Pray_2012_note_18_04
4B	Cluster_10500|Contig3|original@1384	86.6	NA	NA	0.193876482328534	0.830727378796027	2.0959595959596	2.48148148148148	0.192760942760943	0.712474868664391	Pray_2012_note_18_04
6B	Cluster_10501|Contig1|original@293	84.1	6B	60262406	0.504204629860456	0.221061009792213	2.27368421052632	2.25581395348837	0.00893512851897182	0.297393170730941	Pray_2012_note_18_04
6B	Cluster_10501|Contig1|original@358	84.1	6B	60262406	0.504204629860456	0.221061009792213	2.27368421052632	2.25581395348837	0.00893512851897182	0.297393170730941	Pray_2012_note_18_04
5A	Cluster_10509|Contig1|complementarySeq@163	72	NA	NA	0.0174966168381255	2.71912108381332	2.44623655913978	2.07386363636364	0.186186461388074	1.75704591877518	Pray_2012_note_18_04
5A	Cluster_10509|Contig1|likelySeq@163	72	5B	169956689	0.0174966168381255	2.71912108381332	2.44623655913978	2.07386363636364	0.186186461388074	1.75704591877518	Pray_2012_note_18_04
3B	Cluster_10510|Contig1|original@440	178.2	3B	622843613	0.193591970329598	0.831778834677494	2.16292134831461	2.36413043478261	0.100604543234001	0.713112660012474	Pray_2012_note_18_04
3A	Cluster_10510|Contig2|original@320	162.2	3A	163702770	NA	NA	NA	NA	NA	NA	Pray_2012_note_18_04
3B	Cluster_10510|Contig3|original@1320	178.2	3B	622843613	0.127534050037009	1.13893485646251	2.14367816091954	2.36263736263736	0.109479600858911	0.894373848414872	Pray_2012_note_18_04
3A	Cluster_10510|Contig4|original@2837	162.4	3A	163702770	0.382287624069852	0.377616149380974	2.20408163265306	2.375	0.0854591836734695	0.417609761319634	Pray_2012_note_18_04
3A	Cluster_10510|Contig5|original@1993	162.2	3A	163702770	0.516120894041312	0.208979036841034	2.21428571428571	2.35443037974684	0.0700723327305606	0.287248559098678	Pray_2012_note_18_04
3B	Cluster_10510|Contig5|original@433	178.2	3A	163702770	0.193591970329598	0.831778834677494	2.16292134831461	2.36413043478261	0.100604543234001	0.713112660012474	Pray_2012_note_18_04
3A	Cluster_10511|Contig1|likelySeq@109	169.5	NA	NA	0.653710310155507	0.0998716036834961	2.21264367816092	2.30898876404494	0.0481725429420123	0.184614665396123	Pray_2012_note_18_04
5A	Cluster_10513|Contig1|complementarySeq@680	262.8	5B	253460416	0.16739119875694	0.937005961969624	2.17894736842105	2.39506172839506	0.108057179987004	0.776267380463308	Pray_2012_note_18_04
6B	Cluster_10520|Contig1|complementarySeq@281	119.5	NA	NA	NA	NA	NA	NA	NA	NA	Pray_2012_note_18_04
6A	Cluster_10520|Contig2|complementarySeq@1568	103.1	NA	NA	0.263277989658407	0.617402703786067	2.20879120879121	2.32954545454545	0.0603771228771228	0.579585446892633	Pray_2012_note_18_04
6B	Cluster_10522|Contig3|complementarySeq@431	86.3	6B	107596929	0.289528649885357	0.553849306674785	2.30555555555556	2.21910112359551	0.0432272159800249	0.538308454832976	Pray_2012_note_18_04
2A	Cluster_10523|Contig1|likelySeq@535	112.4	2A	74590178	0.669420604297838	0.0904655663950619	2.30508474576271	2.18852459016393	0.0582800777993888	0.174300924492222	Pray_2012_note_18_04
4A	Cluster_10525|Contig5|original@384	228.4	NA	NA	0.206158690847505	0.786964633255739	2.13483146067416	2.39130434782609	0.128236443575965	0.685798352312749	Pray_2012_note_18_04
7B	Cluster_10526|Contig1|original@478	78.5	NA	NA	NA	NA	NA	NA	NA	NA	Pray_2012_note_18_04
7B	Cluster_10526|Contig1|original@495	78.5	NA	NA	NA	NA	NA	NA	NA	NA	Pray_2012_note_18_04
5B	Cluster_10529|Contig5|original@91	235	5B	256874681	0.799278112410918	0.0321112679424608	2.29375	2.27368421052632	0.0100328947368422	0.0973020796728248	Pray_2012_note_18_04
4B	Cluster_10534|Contig1|complementarySeq@390	96.2	4A	134090126	NA	NA	NA	NA	NA	NA	Pray_2012_note_18_04
4A	Cluster_10534|Contig1|likelySeq@423	77.2	4A	134090126	NA	NA	NA	NA	NA	NA	Pray_2012_note_18_04
3A	Cluster_10535|Contig1|original@978	103.4	3B	572750539	0.243813912395047	0.669778386417039	2.27439024390244	2.27604166666667	0.000825711382113736	0.612941516502663	Pray_2012_note_18_04
3B	Cluster_10535|Contig3|original@651	133.2	3B	572750539	0.773705905483904	0.0410537790233204	2.28421052631579	2.28658536585366	0.00118741976893455	0.111424088279683	Pray_2012_note_18_04
3B	Cluster_10535|Contig4|original@2785	133.2	3B	572750539	0.886387740998257	0.0101404394312927	2.28421052631579	2.28658536585366	0.00118741976893455	0.0523762589938347	Pray_2012_note_18_04
7A	Cluster_10536|Contig2|original@424	176.5	7A	141836178	NA	NA	NA	NA	NA	NA	Pray_2012_note_18_04
2A	Cluster_10538|Contig2|original@272	86.7	2A	188564801	0.312590861791481	0.50371985481103	2.225	2.34415584415584	0.059577922077922	0.505023722195089	Pray_2012_note_18_04
2A	Cluster_10540|Contig12|original@2635	112.7	NA	NA	NA	NA	NA	NA	NA	NA	Pray_2012_note_18_04
4B	Cluster_10546|Contig1|complementarySeq@2089	148.7	4B	306472491	0.701500770884996	0.0729282369286042	2.27840909090909	2.26704545454545	0.00568181818181812	0.153971847385563	Pray_2012_note_18_04
1B	Cluster_10549|Contig1|original@75	66.6	1B	31149205	NA	NA	NA	NA	NA	NA	Pray_2012_note_18_04
1B	Cluster_10549|Contig2|original@1150	66.8	1A	36357096	0.516728153196036	0.208376215097867	2.29746835443038	2.24019607843137	0.0286361379995035	0.28673787589463	Pray_2012_note_18_04
5A	Cluster_10555|Contig1|likelySeq@152	122.5	NA	NA	NA	NA	NA	NA	NA	NA	Pray_2012_note_18_04
7B	Cluster_10556|Contig3|original@779	114	7B	209281417	0.518630123829843	0.206496095263384	2.29333333333333	2.25961538461538	0.0168589743589744	0.285142261509734	Pray_2012_note_18_04
2A	Cluster_1056|Contig3|likelySeq@1601	7	2A	2185152	0.187009817475215	0.856612841313544	2.35064935064935	2.203125	0.0737621753246753	0.72813559365925	Pray_2012_note_18_04
2A	Cluster_1056|Contig3|likelySeq@860	8	2A	2185152	0.216104975497743	0.75369208658189	2.35064935064935	2.20103092783505	0.0748092114071495	0.665335234012922	Pray_2012_note_18_04
3B	Cluster_10565|Contig2|original@3143	93.3	3B	163642331	0.828162775707291	0.0234004421150374	2.26785714285714	2.26842105263158	0.000281954887218161	0.0818842940802391	Pray_2012_note_18_04
2B	Cluster_10571|Contig1|original@389	274.5	2A	246584884	NA	NA	NA	NA	NA	NA	Pray_2012_note_18_04
2B	Cluster_10571|Contig3|original@93	274.2	2B	341167077	0.714914076379668	0.0662332239644499	2.24444444444444	2.33720930232558	0.0463824289405685	0.145746151760528	Pray_2012_note_18_04
2B	Cluster_10571|Contig4|original@677	274.2	2B	341167077	0.777392617435701	0.0396916821756216	2.24444444444444	2.33720930232558	0.0463824289405685	0.109359587993614	Pray_2012_note_18_04
3B	Cluster_10573|Contig2|original@1419	164.1	3B	634729042	0.477968947308467	0.24943603678008	2.18965517241379	2.36813186813187	0.0892383478590375	0.320600317719787	Pray_2012_note_18_04
1B	Cluster_10576|Contig1|likelySeq@870	57	1B	68978842	NA	NA	NA	NA	NA	NA	Pray_2012_note_18_04
7A	Cluster_10577|Contig2|original@930	97.9	7A	27167370	0.268232847482069	0.604821363312344	2.12777777777778	2.47126436781609	0.171743295019157	0.571488040031383	Pray_2012_note_18_04
5B	Cluster_10590|Contig1|complementarySeq@1445	167.2	5B	211763419	NA	NA	NA	NA	NA	NA	Pray_2012_note_18_04
3A	Cluster_10591|Contig1|original@601	218.6	3B	738268072	0.0115446771769806	3.06028592500257	2.52173913043478	2.02352941176471	0.249104859335038	1.93761820672395	Pray_2012_note_18_04
3A	Cluster_10591|Contig3|original@1309	218.6	3B	738268072	0.00845411852775412	3.31667296591322	2.52173913043478	2.02352941176471	0.249104859335038	2.07293166760367	Pray_2012_note_18_04
4A	Cluster_10606|Contig1|complementarySeq@1789	77.2	4A	79425014	NA	NA	NA	NA	NA	NA	Pray_2012_note_18_04
7A	Cluster_1062|Contig21|original@559	140.8	7B	153871189	NA	NA	NA	NA	NA	NA	Pray_2012_note_18_04
2B	Cluster_1062|Contig7|original@3408	98.7	NA	NA	0.539251355431563	0.186866274477463	2.33108108108108	2.23557692307692	0.0477520790020791	0.268208754606115	Pray_2012_note_18_04
2A	Cluster_10621|Contig1|complementarySeq@2163	121.9	2B	119613520	0.939656618593053	0.00284694721985884	2.27631578947368	2.20491803278689	0.0356988783433994	0.0270308228845155	Pray_2012_note_18_04
2B	Cluster_10621|Contig1|likelySeq@1878	148.8	2B	119613520	0.959636374328553	0.00127247600903383	2.34057971014493	2.20833333333333	0.0661231884057971	0.0178932987713397	Pray_2012_note_18_04
2A	Cluster_10630|Contig2|original@127	163.3	2B	260603337	0.991377127888754	5.80263509919967e-05	2.2554347826087	2.2816091954023	0.0130872063968015	0.00376110494497701	Pray_2012_note_18_04
3B	Cluster_1064|Contig1|original@1887	117	NA	NA	NA	NA	NA	NA	NA	NA	Pray_2012_note_18_04
3B	Cluster_1064|Contig1|original@4375	116.6	NA	NA	0.984102913027127	0.000197240618657159	2.26136363636364	2.26373626373626	0.00118631368631372	0.00695948264311136	Pray_2012_note_18_04
3B	Cluster_1064|Contig2|original@2902	117	3A	97018499	NA	NA	NA	NA	NA	NA	Pray_2012_note_18_04
3B	Cluster_1064|Contig4|original@5239	117	3A	97018499	NA	NA	NA	NA	NA	NA	Pray_2012_note_18_04
3B	Cluster_1064|Contig4|original@967	117	3A	97018499	0.91089235145428	0.00622179824605137	2.26136363636364	2.26373626373626	0.00118631368631372	0.0405329445767169	Pray_2012_note_18_04
4A	Cluster_10640|Contig1|original@449	229.4	4A	213431859	NA	NA	NA	NA	NA	NA	Pray_2012_note_18_04
7A	Cluster_10640|Contig2|original@531	10.5	7A	2146358	0.915467211172677	0.00559702974267505	2.27777777777778	2.28977272727273	0.0059974747474747	0.0383572059901219	Pray_2012_note_18_04
3A	Cluster_10644|Contig1|likelySeq@712	118	NA	NA	0.284496506329715	0.565462158712777	2.16304347826087	2.43975903614458	0.138357778941854	0.545923062453594	Pray_2012_note_18_04
2A	Cluster_1066|Contig3|original@2131	200.1	2B	293790285	NA	NA	NA	NA	NA	NA	Pray_2012_note_18_04
2A	Cluster_10669|Contig1|original@993	112.7	NA	NA	0.311738431785937	0.505487618298315	2.32456140350877	2.12307692307692	0.100742240215924	0.506209653662569	Pray_2012_note_18_04
1B	Cluster_10672|Contig1|original@1440	11	1B	6088371	NA	NA	NA	NA	NA	NA	Pray_2012_note_18_04
1B	Cluster_10672|Contig2|original@1415	11	1A	3177224	NA	NA	NA	NA	NA	NA	Pray_2012_note_18_04
7B	Cluster_10683|Contig1|original@982	90	NA	NA	0.64888457861421	0.102872891227681	2.25595238095238	2.27604166666667	0.0100446428571428	0.187832547157838	Pray_2012_note_18_04
3A	Cluster_10688|Contig2|complementarySeq@314	238.3	3B	760658378	NA	NA	NA	NA	NA	NA	Pray_2012_note_18_04
3B	Cluster_10688|Contig2|complementarySeq@923	254.7	3B	760658378	NA	NA	NA	NA	NA	NA	Pray_2012_note_18_04
3A	Cluster_10688|Contig2|likelySeq@314	238.3	3B	760658378	NA	NA	NA	NA	NA	NA	Pray_2012_note_18_04
3B	Cluster_10688|Contig2|likelySeq@923	254.7	3B	760658378	NA	NA	NA	NA	NA	NA	Pray_2012_note_18_04
3B	Cluster_1069|Contig1|original@302	147.2	3B	478793134	0.116474770672226	1.20754866290449	2.15591397849462	2.39411764705882	0.1191018342821	0.933768135963536	Pray_2012_note_18_04
4B	Cluster_10693|Contig3|original@407	86.9	NA	NA	0.193876482328534	0.830727378796027	2.0959595959596	2.48148148148148	0.192760942760943	0.712474868664391	Pray_2012_note_18_04
4B	Cluster_10693|Contig4|original@139	86.9	NA	NA	0.204578175458432	0.792424185206971	2.09183673469388	2.48170731707317	0.194935291189647	0.689140698989107	Pray_2012_note_18_04
6A	Cluster_10696|Contig2|original@445	85.8	6A	150237345	0.361400614408035	0.41193061763687	2.24210526315789	2.33974358974359	0.0488191632928476	0.442011113441406	Pray_2012_note_18_04
4A	Cluster_10700|Contig1|complementarySeq@518	59.3	NA	NA	0.0380232962637349	2.0880275450612	1.96621621621622	2.47196261682243	0.252873200303107	1.41995023657373	Pray_2012_note_18_04
1B	Cluster_10703|Contig1|original@176	65.6	NA	NA	0.903664830179692	0.00727708639493681	2.25925925925926	2.27	0.00537037037037047	0.0439926197400286	Pray_2012_note_18_04
2B	Cluster_10712|Contig1|likelySeq@1561	171.6	NA	NA	0.518316397230342	0.2068053893626	2.31609195402299	2.24725274725275	0.0344196033851205	0.285405051793282	Pray_2012_note_18_04
3B	Cluster_10714|Contig1|original@281	188.6	3B	693494183	0.894462563626944	0.00874218109488381	2.22527472527473	2.30898876404494	0.0418570193851093	0.048437831452641	Pray_2012_note_18_04
3B	Cluster_10718|Contig1|original@256	154.2	NA	NA	0.382605373268841	0.377114358891164	2.15909090909091	2.39325842696629	0.117083758937691	0.417248935080753	Pray_2012_note_18_04
3B	Cluster_10718|Contig1|original@691	154.2	NA	NA	0.185961616222152	0.860660179346617	2.15730337078652	2.39325842696629	0.117977528089888	0.730576687949738	Pray_2012_note_18_04
3A	Cluster_10718|Contig2|original@47	134.7	NA	NA	NA	NA	NA	NA	NA	NA	Pray_2012_note_18_04
7A	Cluster_1072|Contig6|original@1725	138.3	NA	NA	0.0624369610340636	1.69181386072974	2.05952380952381	2.46315789473684	0.201817042606516	1.2045582433139	Pray_2012_note_18_04
7A	Cluster_1072|Contig6|original@1829	138.3	NA	NA	0.123940818611428	1.16049109100119	2.05952380952381	2.46315789473684	0.201817042606516	0.906785639723762	Pray_2012_note_18_04
5B	Cluster_10721|Contig1|original@1231	248.4	5B	264456070	0.701335477277526	0.0730130374521586	2.25352112676056	2.28301886792453	0.0147488705819825	0.154074191621455	Pray_2012_note_18_04
3B	Cluster_10739|Contig1|complementarySeq@333	135.8	NA	NA	NA	NA	NA	NA	NA	NA	Pray_2012_note_18_04
3B	Cluster_10739|Contig1|complementarySeq@381	138.9	NA	NA	0.140718303766957	1.06519344523259	2.18627450980392	2.39473684210526	0.104231166150671	0.851649408549817	Pray_2012_note_18_04
5B	Cluster_1074|Contig1|likelySeq@610	61.5	5B	70079344	0.464525511519957	0.264982353809817	2.29591836734694	2.20283018867925	0.0465440893338469	0.332990429769164	Pray_2012_note_18_04
7A	Cluster_10741|Contig3|complementarySeq@307	123	7B	102066937	0.138420551695253	1.07748270489791	2.0472972972973	2.43203883495146	0.192370768827079	0.858799424147952	Pray_2012_note_18_04
5B	Cluster_10745|Contig3|original@661	225.2	NA	NA	0.494671999659801	0.231081481381015	2.25903614457831	2.32105263157895	0.0310082435003169	0.305682671680282	Pray_2012_note_18_04
1B	Cluster_10756|Contig1|original@490	81.4	NA	NA	NA	NA	NA	NA	NA	NA	Pray_2012_note_18_04
3B	Cluster_10760|Contig1|original@545	154.6	3B	596535422	0.21810803183064	0.74720846286167	2.15730337078652	2.39325842696629	0.117977528089888	0.661328341227812	Pray_2012_note_18_04
7B	Cluster_10762|Contig1|original@141	78.5	7B	102055980	0.884030631910124	0.0105685475444004	2.2289156626506	2.29896907216495	0.0350267047571728	0.0535326863002151	Pray_2012_note_18_04
7A	Cluster_10762|Contig2|original@86	130.7	7A	63870116	0.0187987794579869	2.6603822256519	2.02597402597403	2.46969696969697	0.221861471861472	1.72587034711232	Pray_2012_note_18_04
3B	Cluster_10769|Contig3|original@239	104.4	3B	235835290	0.406914696528922	0.340392221085188	2.19512195121951	2.3265306122449	0.0657043305126928	0.39049662445944	Pray_2012_note_18_04
1B	Cluster_10776|Contig2|original@1690	162.2	NA	NA	NA	NA	NA	NA	NA	NA	Pray_2012_note_18_04
1B	Cluster_10776|Contig3|original@2310	162.2	NA	NA	0.893839679870146	0.00884628481434896	2.3	2.29910714285714	0.000446428571428514	0.0487403697851492	Pray_2012_note_18_04
1B	Cluster_10776|Contig3|original@716	162.4	NA	NA	0.721926599729782	0.0628778011131725	2.3	2.2972972972973	0.00135135135135123	0.141506956104598	Pray_2012_note_18_04
2B	Cluster_10786|Contig2|original@200	117.8	2B	44285664	NA	NA	NA	NA	NA	NA	Pray_2012_note_18_04
7B	Cluster_10795|Contig2|original@371	164.6	NA	NA	0.589634668241372	0.144293236249898	2.29268292682927	2.2680412371134	0.0123208448579331	0.229416989559974	Pray_2012_note_18_04
7B	Cluster_10795|Contig3|complementarySeq@1708	164.6	NA	NA	0.603265630433198	0.133983831866508	2.29268292682927	2.2680412371134	0.0123208448579331	0.219491416832444	Pray_2012_note_18_04
7A	Cluster_10795|Contig3|complementarySeq@2584	235.8	NA	NA	0.500414380472388	0.225006714274631	2.28061224489796	2.25333333333333	0.013639455782313	0.300670218422928	Pray_2012_note_18_04
7A	Cluster_10795|Contig3|likelySeq@1288	235.8	7A	166848472	0.52780673534715	0.19759212873366	2.28061224489796	2.25641025641026	0.0121009942438515	0.277525072044281	Pray_2012_note_18_04
5B	Cluster_108|Contig1|complementarySeq@618	200.5	5B	235351475	0.726550647102078	0.0607188034649932	2.34895833333333	2.1890243902439	0.0799669715447155	0.138734106086829	Pray_2012_note_18_04
5A	Cluster_108|Contig1|likelySeq@729	237.7	5B	235351475	NA	NA	NA	NA	NA	NA	Pray_2012_note_18_04
2A	Cluster_1080|Contig2|original@634	254.1	2A	249799475	0.734847616064389	0.0569503795949031	2.31182795698925	2.20833333333333	0.051747311827957	0.133802710390159	Pray_2012_note_18_04
3B	Cluster_10804|Contig3|original@461	187.5	3B	689442027	0.761754732105998	0.0456410193170009	2.21195652173913	2.34705882352941	0.0675511508951407	0.118184839210783	Pray_2012_note_18_04
2B	Cluster_1081|Contig2|original@614	52.1	NA	NA	0.829108212593186	0.0231396975571766	2.26875	2.25252525252525	0.00811237373737361	0.0813887830021197	Pray_2012_note_18_04
2A	Cluster_10811|Contig1|original@344	116	NA	NA	NA	NA	NA	NA	NA	NA	Pray_2012_note_18_04
1B	Cluster_10813|Contig1|original@542	230.5	NA	NA	0.428263445228891	0.310669229597614	2.24691358024691	2.31958762886598	0.0363370243095329	0.368288993576569	Pray_2012_note_18_04
3B	Cluster_10814|Contig1|original@197	233.4	3B	526134962	0.243261644322243	0.671337722164553	2.33495145631068	2.20666666666667	0.0641423948220066	0.613926361978997	Pray_2012_note_18_04
3A	Cluster_10814|Contig2|original@1434	224.4	3B	526134962	0.0466070991622166	1.92453144507542	2.46385542168675	2.09895833333333	0.182448544176707	1.33154792682599	Pray_2012_note_18_04
2B	Cluster_10817|Contig1|original@3353	71	2B	16345325	NA	NA	NA	NA	NA	NA	Pray_2012_note_18_04
2B	Cluster_10817|Contig1|original@3433	70.1	2B	16345325	NA	NA	NA	NA	NA	NA	Pray_2012_note_18_04
6A	Cluster_10820|Contig1|complementarySeq@1694	141.4	6A	196193161	NA	NA	NA	NA	NA	NA	Pray_2012_note_18_04
6A	Cluster_10820|Contig1|complementarySeq@1849	144.8	6A	196193161	NA	NA	NA	NA	NA	NA	Pray_2012_note_18_04
6A	Cluster_10820|Contig1|likelySeq@1694	141.4	6B	182605332	NA	NA	NA	NA	NA	NA	Pray_2012_note_18_04
6A	Cluster_10822|Contig1|original@256	12.9	6A	3687579	0.057502575265442	1.75704733215599	2.10126582278481	2.43877551020408	0.168754843709636	1.24031270490122	Pray_2012_note_18_04
7A	Cluster_1083|Contig1|original@356	6.2	4A	212483438	0.970246049901487	0.000691181362049205	2.26436781609195	2.3021978021978	0.018914993052924	0.0131181166987225	Pray_2012_note_18_04
7A	Cluster_1083|Contig1|original@578	6.4	4A	212483438	0.817853557237725	0.0263432191797811	2.26744186046512	2.3021978021978	0.0173779708663429	0.0873244530245122	Pray_2012_note_18_04
7A	Cluster_1083|Contig3|original@3379	6.2	7A	1520811	0.817853557237725	0.0263432191797811	2.26436781609195	2.3021978021978	0.018914993052924	0.0873244530245122	Pray_2012_note_18_04
4A	Cluster_1083|Contig4|original@1076	228.8	4A	212483438	0.27611556187541	0.585385102290456	2.15340909090909	2.375	0.110795454545455	0.558909115830269	Pray_2012_note_18_04
7A	Cluster_1083|Contig6|original@1322	6.4	7A	1520811	0.914777191920584	0.00568912202174068	2.26436781609195	2.3021978021978	0.018914993052924	0.0386846721659863	Pray_2012_note_18_04
7A	Cluster_1083|Contig7|original@546	6.4	7A	1520811	0.914777191920584	0.00568912202174068	2.26436781609195	2.3021978021978	0.018914993052924	0.0386846721659863	Pray_2012_note_18_04
2B	Cluster_10849|Contig3|original@819	52.3	NA	NA	0.796123525180951	0.0331510821240085	2.26829268292683	2.25510204081633	0.00659532105525118	0.0990195426361843	Pray_2012_note_18_04
4B	Cluster_1085|Contig1|original@1337	79.5	4A	132674675	0.80628135682342	0.0298656812413236	2.13861386138614	2.425	0.143193069306931	0.0935133820241864	Pray_2012_note_18_04
4B	Cluster_1085|Contig2|complementarySeq@786	79.5	4B	200833870	0.84876955435344	0.0180611837208947	2.16161616161616	2.39024390243902	0.114313870411431	0.0712102071150116	Pray_2012_note_18_04
6B	Cluster_10850|Contig1|likelySeq@446	163.4	6B	188299039	0.569840303788037	0.160153716124115	2.19642857142857	2.33157894736842	0.0675751879699247	0.244246837136334	Pray_2012_note_18_04
3A	Cluster_10853|Contig3|original@1979	111.4	3A	144452428	0.440151331024148	0.295057057540391	2.17441860465116	2.38333333333333	0.104457364341085	0.356397980492768	Pray_2012_note_18_04
6A	Cluster_10855|Contig1|original@327	27.5	6A	7103614	0.168148593668739	0.933707706829038	2.21195652173913	2.36627906976744	0.0771612740141558	0.774306760608998	Pray_2012_note_18_04
6B	Cluster_10855|Contig2|original@689	44.9	6A	7103614	NA	NA	NA	NA	NA	NA	Pray_2012_note_18_04
6B	Cluster_10855|Contig2|original@714	46.3	6A	7103614	0.36503182532176	0.405771217510534	2.15625	2.37628865979381	0.110019329896907	0.437669269902181	Pray_2012_note_18_04
3A	Cluster_10856|Contig2|original@3032	244.3	NA	NA	NA	NA	NA	NA	NA	NA	Pray_2012_note_18_04
3A	Cluster_10856|Contig2|original@3167	245.4	NA	NA	NA	NA	NA	NA	NA	NA	Pray_2012_note_18_04
2A	Cluster_10859|Contig1|likelySeq@1459	93.7	2B	44877389	NA	NA	NA	NA	NA	NA	Pray_2012_note_18_04
2A	Cluster_10859|Contig1|likelySeq@1551	94.5	2B	44877389	0.734781463938101	0.0569798935955004	2.27064220183486	2.25694444444444	0.00684887869520878	0.133841808015299	Pray_2012_note_18_04
3A	Cluster_1086|Contig6|original@2605	97.5	3A	152288411	NA	NA	NA	NA	NA	NA	Pray_2012_note_18_04
5A	Cluster_10872|Contig1|likelySeq@668	221.5	5A	114124908	0.671028413031107	0.0895339141822392	2.36	2.22115384615385	0.0694230769230768	0.173259090320762	Pray_2012_note_18_04
5A	Cluster_10872|Contig1|likelySeq@763	220.9	5A	114124908	NA	NA	NA	NA	NA	NA	Pray_2012_note_18_04
2B	Cluster_10879|Contig1|original@1457	207.8	2B	295577285	NA	NA	NA	NA	NA	NA	Pray_2012_note_18_04
3A	Cluster_10883|Contig1|original@279	80.5	NA	NA	0.778133061666972	0.0394211057804455	2.20348837209302	2.3494623655914	0.0729869967491874	0.108946131793687	Pray_2012_note_18_04
2A	Cluster_10886|Contig1|original@355	210.6	NA	NA	0.303558741983874	0.522772826341357	2.2093023255814	2.34782608695652	0.0692618806875633	0.517757255656494	Pray_2012_note_18_04
2B	Cluster_10886|Contig2|original@170	227.4	2B	314058274	NA	NA	NA	NA	NA	NA	Pray_2012_note_18_04
6A	Cluster_10889|Contig2|complementarySeq@1025	172.5	6A	201347630	0.230664234232137	0.708104487428521	2.47058823529412	2.13333333333333	0.168627450980392	0.63701974002503	Pray_2012_note_18_04
7A	Cluster_10896|Contig1|original@1777	61.7	7A	16499709	0.0660342522786686	1.6475724086583	2.10752688172043	2.42168674698795	0.157079932633761	1.18023073541365	Pray_2012_note_18_04
7A	Cluster_10896|Contig1|original@949	61.7	7A	16499709	0.0504150589496503	1.86175589941022	2.09782608695652	2.44578313253012	0.173978522786799	1.29743972065985	Pray_2012_note_18_04
5B	Cluster_109|Contig1|original@705	2.9	NA	NA	NA	NA	NA	NA	NA	NA	Pray_2012_note_18_04
5B	Cluster_109|Contig4|original@378	2.9	5B	398580	0.426418468351035	0.313150704153499	2.42372881355932	2.31645569620253	0.0536365586783953	0.37016399410988	Pray_2012_note_18_04
5B	Cluster_109|Contig5|original@1373	2.9	5B	398580	0.157560465907849	0.981406336799525	2.62121212121212	2.25	0.185606060606061	0.802552743647938	Pray_2012_note_18_04
7A	Cluster_10902|Contig2|original@360	133.4	7A	107664964	0.0859992785696322	1.44070886364037	2.06410256410256	2.43564356435644	0.185770500126936	1.06550519194878	Pray_2012_note_18_04
5B	Cluster_10906|Contig2|complementarySeq@1268	108.3	NA	NA	NA	NA	NA	NA	NA	NA	Pray_2012_note_18_04
1B	Cluster_1091|Contig1|original@277	95.8	1A	189698350	0.418594393069193	0.32385417758016	2.13815789473684	2.35714285714286	0.109492481203008	0.378206593186578	Pray_2012_note_18_04
1B	Cluster_1091|Contig1|original@304	95.8	1A	189698350	NA	NA	NA	NA	NA	NA	Pray_2012_note_18_04
5A	Cluster_10915|Contig1|complementarySeq@924	46.2	NA	NA	NA	NA	NA	NA	NA	NA	Pray_2012_note_18_04
2A	Cluster_10919|Contig2|original@1063	112.7	2A	143233666	0.621409149266787	0.1210015809096	2.30508474576271	2.18852459016393	0.0582800777993888	0.206622356734686	Pray_2012_note_18_04
3B	Cluster_10925|Contig5|original@135	242.9	3B	749992135	0.327860244632651	0.473075529564098	2.19148936170213	2.38095238095238	0.0947315096251267	0.48431124140751	Pray_2012_note_18_04
7A	Cluster_10929|Contig1|likelySeq@766	87.6	NA	NA	0.152760457849119	1.0042290768739	2.15116279069767	2.41666666666667	0.132751937984496	0.815989048642212	Pray_2012_note_18_04
6A	Cluster_1093|Contig12|complementarySeq@3341	95.8	6B	140166836	NA	NA	NA	NA	NA	NA	Pray_2012_note_18_04
6A	Cluster_1093|Contig12|likelySeq@3341	96.4	6B	140166836	NA	NA	NA	NA	NA	NA	Pray_2012_note_18_04
6A	Cluster_1093|Contig4|original@1462	96.4	6B	140169182	NA	NA	NA	NA	NA	NA	Pray_2012_note_18_04
1B	Cluster_10930|Contig1|original@1625	78.3	NA	NA	0.496627921668051	0.228999121665695	2.19480519480519	2.33980582524272	0.0725003152187618	0.303968866969392	Pray_2012_note_18_04
4A	Cluster_10935|Contig2|original@193	184.3	4A	191921312	0.945636082405588	0.00230987162441763	2.20833333333333	2.34210526315789	0.0668859649122806	0.0242759648779305	Pray_2012_note_18_04
2B	Cluster_10946|Contig1|original@173	223.8	6B	11785281	NA	NA	NA	NA	NA	NA	Pray_2012_note_18_04
6A	Cluster_1095|Contig1|complementarySeq@1358	11.3	6B	3393796	0.183155835363329	0.871623751538257	2.15584415584416	2.40816326530612	0.126159554730983	0.737179240113155	Pray_2012_note_18_04
6B	Cluster_1095|Contig1|likelySeq@1462	11.1	6B	3393796	0.0710373082915387	1.59007842485756	2.1	2.56716417910448	0.233582089552239	1.14851350297662	Pray_2012_note_18_04
6A	Cluster_1095|Contig2|original@334	10.5	6A	2918944	0.449837082807602	0.282803683441058	2.18243243243243	2.43684210526316	0.127204836415363	0.34694474588819	Pray_2012_note_18_04
6A	Cluster_10950|Contig1|complementarySeq@1887	80.7	6A	41152808	0.603030560334721	0.134157513137137	2.22549019607843	2.34459459459459	0.0595521992580816	0.219660678160968	Pray_2012_note_18_04
3B	Cluster_10952|Contig2|likelySeq@1717	187.5	NA	NA	NA	NA	NA	NA	NA	NA	Pray_2012_note_18_04
6B	Cluster_10956|Contig1|original@250	65.9	6A	31882681	0.763253767601918	0.0450511445383529	2.25324675324675	2.3019801980198	0.0243667223865243	0.117331043243275	Pray_2012_note_18_04
4A	Cluster_10980|Contig1|likelySeq@221	76.8	NA	NA	NA	NA	NA	NA	NA	NA	Pray_2012_note_18_04
4B	Cluster_10984|Contig1|likelySeq@1639	84.6	NA	NA	0.672937318944122	0.0884351544838979	2.12755102040816	2.42771084337349	0.150079911482665	0.172025386451288	Pray_2012_note_18_04
3A	Cluster_10990|Contig2|original@402	128.6	3A	151941668	0.0892854306330076	1.41160792447486	2.13978494623656	2.43373493975904	0.146974996761239	1.04921940238699	Pray_2012_note_18_04
1B	Cluster_10991|Contig4|original@234	58	1B	202597738	NA	NA	NA	NA	NA	NA	Pray_2012_note_18_04
2A	Cluster_10993|Contig1|original@362	204.1	2A	228095048	0.784947200559569	0.0369777475924878	2.24050632911392	2.31	0.034746835443038	0.105159555072352	Pray_2012_note_18_04
7B	Cluster_10994|Contig2|complementarySeq@2273	161.1	7B	234062019	0.926863615822102	0.00418572154863092	2.24719101123596	2.31460674157303	0.0337078651685392	0.0329841658052958	Pray_2012_note_18_04
6A	Cluster_11|Contig7|likelySeq@3212	44	6B	25849754	0.560073296720556	0.168383854601297	2.22413793103448	2.30588235294118	0.0408722109533468	0.251755133211229	Pray_2012_note_18_04
2A	Cluster_110|Contig6|original@394	92.5	2A	69685311	0.984403129876278	0.000189860251846272	2.28301886792453	2.24	0.0215094339622641	0.0068270141425023	Pray_2012_note_18_04
2A	Cluster_110|Contig6|original@895	91.4	2A	69685311	0.984403129876278	0.000189860251846272	2.28301886792453	2.24	0.0215094339622641	0.0068270141425023	Pray_2012_note_18_04
2A	Cluster_110|Contig8|original@600	93.3	7A	114257203	0.794050185572492	0.0338441169888301	2.26666666666667	2.26315789473684	0.00175438596491229	0.100152048418702	Pray_2012_note_18_04
4B	Cluster_11000|Contig1|complementarySeq@2849	89.2	NA	NA	0.0550565626487871	1.79158632539109	2.055	2.52469135802469	0.234845679012346	1.25919090644185	Pray_2012_note_18_04
7A	Cluster_11004|Contig1|complementarySeq@1810	199.4	NA	NA	NA	NA	NA	NA	NA	NA	Pray_2012_note_18_04
7A	Cluster_11004|Contig1|likelySeq@1810	199.4	NA	NA	NA	NA	NA	NA	NA	NA	Pray_2012_note_18_04
7A	Cluster_11004|Contig1|likelySeq@1924	199.4	NA	NA	NA	NA	NA	NA	NA	NA	Pray_2012_note_18_04
2A	Cluster_11010|Contig2|complementarySeq@135	141.8	2A	202822894	0.392784262514821	0.361344136093196	2.32272727272727	2.11904761904762	0.101839826839827	0.405845921190311	Pray_2012_note_18_04
2A	Cluster_11010|Contig2|likelySeq@952	141.8	2A	202822894	NA	NA	NA	NA	NA	NA	Pray_2012_note_18_04
2A	Cluster_11010|Contig2|likelySeq@953	141.8	2A	202822894	0.238319893046665	0.685482978292574	2.31192660550459	2.12096774193548	0.0954794317845515	0.622839704695891	Pray_2012_note_18_04
5A	Cluster_11012|Contig2|original@612	165	NA	NA	0.246158353912052	0.663205877937568	2.19318181818182	2.35	0.0784090909090909	0.608785420925787	Pray_2012_note_18_04
5B	Cluster_11013|Contig2|likelySeq@1217	180.5	NA	NA	0.142287079608182	1.05692984748714	2.38953488372093	2.20224719101124	0.093643846354847	0.846834534277122	Pray_2012_note_18_04
7A	Cluster_11015|Contig4|complementarySeq@1159	196.5	NA	NA	0.818101970429767	0.0262701559249374	2.265	2.25675675675676	0.00412162162162177	0.0871925613226411	Pray_2012_note_18_04
7B	Cluster_11015|Contig4|likelySeq@671	130.8	7B	215243181	0.0423083427571827	2.00212157514027	2.12025316455696	2.46153846153846	0.17064264849075	1.37357398590734	Pray_2012_note_18_04
2A	Cluster_11016|Contig1|original@290	98.1	NA	NA	0.455504100261902	0.275821530003252	2.22641509433962	2.32	0.0467924528301886	0.341507709331809	Pray_2012_note_18_04
2A	Cluster_11016|Contig1|original@419	97.2	NA	NA	NA	NA	NA	NA	NA	NA	Pray_2012_note_18_04
7B	Cluster_11020|Contig1|complementarySeq@291	131.1	7B	215798462	NA	NA	NA	NA	NA	NA	Pray_2012_note_18_04
7B	Cluster_11020|Contig1|likelySeq@291	131.1	7B	215798462	0.021001534078087	2.56983429700587	2.0625	2.47777777777778	0.207638888888889	1.67774898063207	Pray_2012_note_18_04
3B	Cluster_11025|Contig1|likelySeq@209	156.7	3B	611749072	0.262184762658952	0.62021779231715	2.13855421686747	2.39473684210526	0.128091312618897	0.581392551720787	Pray_2012_note_18_04
5B	Cluster_11028|Contig2|original@172	235.4	5B	258214930	0.491289887797367	0.234714811694811	2.29746835443038	2.27083333333333	0.013317510548523	0.308662174841364	Pray_2012_note_18_04
2B	Cluster_11045|Contig1|complementarySeq@1854	180.7	2B	254623057	NA	NA	NA	NA	NA	NA	Pray_2012_note_18_04
1B	Cluster_11047|Contig1|original@347	151.2	1B	260417630	0.722155829061702	0.0627697739019773	2.225	2.32631578947368	0.0506578947368421	0.141369078885411	Pray_2012_note_18_04
1B	Cluster_11056|Contig1|complementarySeq@1833	201.8	1B	286450793	0.577698772142701	0.153727909601224	2.23648648648649	2.30412371134021	0.0338186124268598	0.238298555519374	Pray_2012_note_18_04
1A	Cluster_11059|Contig3|complementarySeq@2097	46.8	1A	7366721	NA	NA	NA	NA	NA	NA	Pray_2012_note_18_04
7B	Cluster_11070|Contig2|original@4518	146.5	NA	NA	NA	NA	NA	NA	NA	NA	Pray_2012_note_18_04
4A	Cluster_11072|Contig1|original@250	134.6	4A	173033160	0.430218567017427	0.308057008689173	2.32142857142857	2.24210526315789	0.0396616541353385	0.366310850621705	Pray_2012_note_18_04
2B	Cluster_11074|Contig1|original@371	142.9	NA	NA	0.679827665297703	0.084535126223232	2.34931506849315	2.20833333333333	0.0704908675799085	0.167601165964111	Pray_2012_note_18_04
2B	Cluster_11074|Contig2|original@572	144.9	NA	NA	0.679827665297703	0.084535126223232	2.32638888888889	2.20833333333333	0.0590277777777777	0.167601165964111	Pray_2012_note_18_04
7A	Cluster_11075|Contig2|original@652	115.5	7A	54842723	0.000297960598088512	6.05705623572482	1.98255813953488	2.5561797752809	0.286810817873008	3.52584116264899	Pray_2012_note_18_04
1A	Cluster_11076|Contig1|original@251	20.4	1A	2486280	NA	NA	NA	NA	NA	NA	Pray_2012_note_18_04
1A	Cluster_11076|Contig1|original@547	20.4	1A	2486280	0.791307606008743	0.0347726159577535	2.25806451612903	2.33132530120482	0.0366303925378935	0.101654659835803	Pray_2012_note_18_04
1A	Cluster_11076|Contig1|original@868	20.4	1A	2486280	0.977477594144595	0.00039595674519611	2.25531914893617	2.30588235294118	0.0252816020025031	0.00989318876676405	Pray_2012_note_18_04
1B	Cluster_11076|Contig2|original@796	11.6	1B	6076077	0.139525146657626	1.07154698891334	2.09883720930233	2.44021739130435	0.170690091001011	0.85534751231559	Pray_2012_note_18_04
7A	Cluster_11079|Contig3|original@2781	11	NA	NA	0.851726024505553	0.0173538504381898	2.26436781609195	2.30555555555556	0.0205938697318007	0.0697000826752468	Pray_2012_note_18_04
7A	Cluster_11079|Contig3|original@688	10.8	NA	NA	0.938238869289349	0.00298256167851922	2.26136363636364	2.30555555555556	0.0220959595959596	0.027686579097016	Pray_2012_note_18_04
3B	Cluster_1108|Contig12|original@709	10.8	NA	NA	0.155739012224272	0.989974128476715	2.14705882352941	2.38888888888889	0.120915032679739	0.807602584146795	Pray_2012_note_18_04
3A	Cluster_1108|Contig13|original@776	9.19999999999999	NA	NA	0.54032204490794	0.185883834388459	2.20909090909091	2.38805970149254	0.0894843962008141	0.267347313070535	Pray_2012_note_18_04
3B	Cluster_1108|Contig2|original@351	10	3A	1898100	NA	NA	NA	NA	NA	NA	Pray_2012_note_18_04
3B	Cluster_1108|Contig5|original@1288	10.8	NA	NA	0.276938902185452	0.583394715494504	2.16867469879518	2.36413043478261	0.0977278679937141	0.557616033717112	Pray_2012_note_18_04
3B	Cluster_1108|Contig5|original@909	10.8	NA	NA	NA	NA	NA	NA	NA	NA	Pray_2012_note_18_04
3A	Cluster_1108|Contig8|original@295	9.19999999999999	3A	1898100	0.218606617834513	0.745605488097196	2.21100917431193	2.39393939393939	0.0914651098137338	0.660336694877132	Pray_2012_note_18_04
5B	Cluster_11088|Contig1|original@710	56	5B	123293210	0.968653253864496	0.000767201543783418	2.24	2.26635514018692	0.0131775700934578	0.0138316583292005	Pray_2012_note_18_04
5B	Cluster_11091|Contig2|complementarySeq@1305	163.6	5A	104596239	NA	NA	NA	NA	NA	NA	Pray_2012_note_18_04
5B	Cluster_11091|Contig2|complementarySeq@1686	163.6	5A	104596239	0.919082316138194	0.00512695620606475	2.34444444444444	2.20689655172414	0.0687739463601533	0.0366455899810046	Pray_2012_note_18_04
5A	Cluster_11094|Contig1|complementarySeq@313	266.6	NA	NA	NA	NA	NA	NA	NA	NA	Pray_2012_note_18_04
4B	Cluster_111|Contig4|original@292	148.7	NA	NA	NA	NA	NA	NA	NA	NA	Pray_2012_note_18_04
7B	Cluster_11106|Contig2|original@1080	19	NA	NA	NA	NA	NA	NA	NA	NA	Pray_2012_note_18_04
7B	Cluster_11106|Contig2|original@1147	19	NA	NA	NA	NA	NA	NA	NA	NA	Pray_2012_note_18_04
3B	Cluster_1111|Contig1|original@2531	137.7	3A	154218798	0.30626978849238	0.516978353078601	2.235	2.38311688311688	0.0740584415584415	0.513895841385275	Pray_2012_note_18_04
3B	Cluster_1111|Contig1|original@2636	135.8	3A	154218798	NA	NA	NA	NA	NA	NA	Pray_2012_note_18_04
7A	Cluster_11117|Contig1|original@94	199.7	NA	NA	0.683333477987519	0.0825901463470224	2.29047619047619	2.23972602739726	0.0253750815394651	0.165367301728531	Pray_2012_note_18_04
1A	Cluster_11120|Contig1|original@74	55.6	1A	12269966	NA	NA	NA	NA	NA	NA	Pray_2012_note_18_04
2A	Cluster_11121|Contig1|complementarySeq@804	93.7	2A	152863434	NA	NA	NA	NA	NA	NA	Pray_2012_note_18_04
2B	Cluster_11123|Contig4|original@182	52.5	2B	11205142	0.579276838551976	0.152458234978155	2.3	2.23	0.0349999999999999	0.237113835716653	Pray_2012_note_18_04
5A	Cluster_11126|Contig1|original@548	231.7	NA	NA	NA	NA	NA	NA	NA	NA	Pray_2012_note_18_04
5A	Cluster_11126|Contig1|original@724	231.7	NA	NA	NA	NA	NA	NA	NA	NA	Pray_2012_note_18_04
5B	Cluster_11126|Contig2|original@428	192.6	NA	NA	0.324160479468665	0.480327499235136	2.41477272727273	2.13888888888889	0.137941919191919	0.489239933950485	Pray_2012_note_18_04
1B	Cluster_11129|Contig2|original@416	70.9	NA	NA	NA	NA	NA	NA	NA	NA	Pray_2012_note_18_04
7B	Cluster_1113|Contig6|original@1422	227.7	7B	248384702	NA	NA	NA	NA	NA	NA	Pray_2012_note_18_04
2B	Cluster_11132|Contig1|original@340	237.2	NA	NA	NA	NA	NA	NA	NA	NA	Pray_2012_note_18_04
2A	Cluster_11132|Contig2|original@215	229.5	2A	243762363	0.755349681804183	0.0482086965130232	2.2967032967033	2.26136363636364	0.0176698301698301	0.121851949403438	Pray_2012_note_18_04
2A	Cluster_11132|Contig3|original@128	229.5	2A	243762363	0.996803715172304	7.97256330723283e-06	2.2967032967033	2.26136363636364	0.0176698301698301	0.00139035202938366	Pray_2012_note_18_04
7A	Cluster_11133|Contig1|original@375	172.4	NA	NA	0.342149962037684	0.446046768968307	2.24431818181818	2.33522727272727	0.0454545454545456	0.465783503853628	Pray_2012_note_18_04
5B	Cluster_1114|Contig1|original@220	183.1	5A	113618256	0.591982751782333	0.142482427464516	2.35443037974684	2.22872340425532	0.0628534877457583	0.227690946849516	Pray_2012_note_18_04
5A	Cluster_1114|Contig1|original@690	220.9	5A	113618256	0.666334240502855	0.0922699429973297	2.35616438356164	2.22641509433962	0.0648746446110107	0.17630786933824	Pray_2012_note_18_04
5B	Cluster_1114|Contig2|original@898	183.6	5A	113618256	0.453123195263846	0.278738433658434	2.35443037974684	2.22872340425532	0.0628534877457583	0.3437837058251	Pray_2012_note_18_04
7A	Cluster_11144|Contig2|complementarySeq@1977	171.6	7A	126613090	0.44818118599952	0.284869659383933	2.22674418604651	2.34659090909091	0.0599233615221988	0.348546378474961	Pray_2012_note_18_04
1B	Cluster_11149|Contig1|complementarySeq@608	57	1B	64861625	0.703877447216274	0.0717151575701537	2.24657534246575	2.28301886792453	0.0182217627293875	0.152502949708578	Pray_2012_note_18_04
6A	Cluster_11152|Contig4|original@1277	176.8	6A	201605374	0.141212874648574	1.0625773101449	2.47333333333333	2.11616161616162	0.178585858585858	0.850125706018383	Pray_2012_note_18_04
6A	Cluster_11152|Contig4|original@245	177	6A	201605374	NA	NA	NA	NA	NA	NA	Pray_2012_note_18_04
4A	Cluster_1116|Contig1|original@2909	59.7	NA	NA	0.0380232962637349	2.0880275450612	1.96621621621622	2.47196261682243	0.252873200303107	1.41995023657373	Pray_2012_note_18_04
7A	Cluster_11171|Contig1|original@584	238.4	NA	NA	0.880322747515273	0.0112602904752952	2.2445652173913	2.2875	0.0214673913043479	0.055358075841415	Pray_2012_note_18_04
7B	Cluster_11171|Contig2|original@554	165.4	NA	NA	NA	NA	NA	NA	NA	NA	Pray_2012_note_18_04
2A	Cluster_1118|Contig4|complementarySeq@783	264.2	2A	250541172	0.278576983226879	0.579456520374393	2.37209302325581	2.21978021978022	0.0761564017377971	0.555054768997829	Pray_2012_note_18_04
2A	Cluster_1118|Contig4|likelySeq@783	264.2	2A	250541172	0.489389475615031	0.236774662257284	2.37209302325581	2.21978021978022	0.0761564017377971	0.310345374443698	Pray_2012_note_18_04
2B	Cluster_1118|Contig6|original@569	1.7	2B	3459987	0.59682979887005	0.138790660217186	2.29775280898876	2.24431818181818	0.0267173135852912	0.224149501283127	Pray_2012_note_18_04
6A	Cluster_11189|Contig1|original@179	160	NA	NA	NA	NA	NA	NA	NA	NA	Pray_2012_note_18_04
3A	Cluster_11196|Contig1|complementarySeq@693	90.1	3A	107471296	0.576829123257434	0.154430547357522	2.15116279069767	2.36842105263158	0.108629130966952	0.238952820842889	Pray_2012_note_18_04
1B	Cluster_11197|Contig6|likelySeq@1556	144.7	1B	254234675	NA	NA	NA	NA	NA	NA	Pray_2012_note_18_04
6A	Cluster_11198|Contig3|original@172	0.299999999999983	6A	522410	NA	NA	NA	NA	NA	NA	Pray_2012_note_18_04
2A	Cluster_112|Contig3|complementarySeq@931	98.7	2B	139849104	NA	NA	NA	NA	NA	NA	Pray_2012_note_18_04
1A	Cluster_1120|Contig1|complementarySeq@2343	191.3	NA	NA	NA	NA	NA	NA	NA	NA	Pray_2012_note_18_04
1A	Cluster_1120|Contig1|likelySeq@2343	191.3	NA	NA	NA	NA	NA	NA	NA	NA	Pray_2012_note_18_04
1A	Cluster_1120|Contig2|original@171	191.3	NA	NA	NA	NA	NA	NA	NA	NA	Pray_2012_note_18_04
3A	Cluster_11210|Contig1|original@537	162.4	3A	163309133	0.223524281203298	0.730022211810995	2.20408163265306	2.375	0.0854591836734695	0.650675293024979	Pray_2012_note_18_04
1B	Cluster_1122|Contig1|likelySeq@1619	62.6	NA	NA	0.801235672168877	0.0314748735012201	2.21875	2.29292929292929	0.0370896464646464	0.0962397235306984	Pray_2012_note_18_04
4A	Cluster_11220|Contig3|likelySeq@2418	87	4A	158345733	NA	NA	NA	NA	NA	NA	Pray_2012_note_18_04
3B	Cluster_11230|Contig3|original@1185	216.3	3B	648104992	0.497592977463296	0.227976731117733	2.3298969072165	2.17567567567568	0.0771106157704096	0.303125757478131	Pray_2012_note_18_04
5A	Cluster_11232|Contig3|original@156	266.6	NA	NA	0.422600945646837	0.318336413013357	2.24226804123711	2.32098765432099	0.0393598065419372	0.374069535469357	Pray_2012_note_18_04
2B	Cluster_11239|Contig1|likelySeq@623	260.5	2B	330751707	0.0483855120598227	1.89457634019924	2.10795454545455	2.44505494505495	0.1685501998002	1.31528465848745	Pray_2012_note_18_04
2B	Cluster_11239|Contig1|likelySeq@732	260.5	2B	330751707	0.10142956801659	1.31320212424406	2.10795454545455	2.44505494505495	0.1685501998002	0.993835424148904	Pray_2012_note_18_04
1A	Cluster_1124|Contig3|original@1429	105.3	1B	225857079	0.189778287484657	0.846047063271745	2.17156862745098	2.38961038961039	0.109020881079705	0.721753476655841	Pray_2012_note_18_04
1B	Cluster_1124|Contig3|original@2064	119.4	1B	225857079	0.130116575055354	1.12384889267845	2.08928571428571	2.4468085106383	0.178761398176292	0.885667376793016	Pray_2012_note_18_04
1A	Cluster_1124|Contig4|original@285	105.3	1A	211537537	0.197337770950041	0.818076486996963	2.17156862745098	2.38961038961039	0.109020881079705	0.7047897817259	Pray_2012_note_18_04
5B	Cluster_11254|Contig1|likelySeq@343	140.7	5B	200930855	0.507578102346176	0.217591297446017	2.3641975308642	2.18681318681319	0.0886921720255054	0.294497122265586	Pray_2012_note_18_04
6A	Cluster_11259|Contig1|original@273	63	6A	28231952	NA	NA	NA	NA	NA	NA	Pray_2012_note_18_04
5A	Cluster_11271|Contig1|original@880	111.6	5A	59956217	0.366439123230617	0.403406640573915	2.22772277227723	2.34615384615385	0.0592155369383092	0.435998164654546	Pray_2012_note_18_04
5A	Cluster_11272|Contig1|complementarySeq@767	213	5A	107685274	NA	NA	NA	NA	NA	NA	Pray_2012_note_18_04
3B	Cluster_11274|Contig2|original@366	0	3B	912692	0.75397546578771	0.0487696257641239	2.25	2.25	0	0.122642785756712	Pray_2012_note_18_04
5A	Cluster_1128|Contig1|original@294	196.1	5A	101642323	NA	NA	NA	NA	NA	NA	Pray_2012_note_18_04
5B	Cluster_1128|Contig4|original@315	160.5	NA	NA	0.847880453963431	0.0182767626781405	2.31578947368421	2.21686746987952	0.0494610019023463	0.071665376332813	Pray_2012_note_18_04
6B	Cluster_11281|Contig1|complementarySeq@1850	84.1	6B	81555093	0.504204629860456	0.221061009792213	2.27368421052632	2.25581395348837	0.00893512851897182	0.297393170730941	Pray_2012_note_18_04
4B	Cluster_11283|Contig1|original@380	182.7	NA	NA	0.825339077049863	0.0241883060164166	2.23979591836735	2.31875	0.0394770408163265	0.0833675920100537	Pray_2012_note_18_04
3B	Cluster_11289|Contig2|likelySeq@334	123.7	3B	488971966	0.443021806207056	0.291382836643455	2.32417582417582	2.24137931034483	0.0413982569154985	0.353574896615937	Pray_2012_note_18_04
3B	Cluster_11289|Contig3|original@593	123.2	3B	488971966	0.895325869482849	0.00859893148749971	2.28494623655914	2.27325581395349	0.00584521130282578	0.048018866851512	Pray_2012_note_18_04
1B	Cluster_11290|Contig1|complementarySeq@146	67.3	NA	NA	NA	NA	NA	NA	NA	NA	Pray_2012_note_18_04
6A	Cluster_113|Contig10|original@327	14.6	6A	4028426	NA	NA	NA	NA	NA	NA	Pray_2012_note_18_04
6B	Cluster_113|Contig17|original@1344	16	NA	NA	0.252647762010605	0.64540055272929	2.1734693877551	2.425	0.125765306122449	0.597484544450289	Pray_2012_note_18_04
6B	Cluster_113|Contig2|original@812	17	6A	4028426	NA	NA	NA	NA	NA	NA	Pray_2012_note_18_04
6A	Cluster_113|Contig22|original@1041	14.6	NA	NA	NA	NA	NA	NA	NA	NA	Pray_2012_note_18_04
6A	Cluster_113|Contig23|original@1455	14.6	6A	4028426	NA	NA	NA	NA	NA	NA	Pray_2012_note_18_04
6B	Cluster_113|Contig25|original@1383	17	6B	4550993	0.390773411047847	0.364413425746043	2.18	2.42307692307692	0.121538461538461	0.408074994155018	Pray_2012_note_18_04
6A	Cluster_113|Contig27|original@1345	14.6	6A	4028426	NA	NA	NA	NA	NA	NA	Pray_2012_note_18_04
6A	Cluster_113|Contig28|original@1235	14.6	6A	4028426	0.0976323260907864	1.34255103019918	2.13855421686747	2.41578947368421	0.13861762840837	1.01040636349696	Pray_2012_note_18_04
6B	Cluster_113|Contig3|original@305	16	6A	4028426	0.474579387766669	0.253289104117243	2.1734693877551	2.425	0.125765306122449	0.323691128262785	Pray_2012_note_18_04
6B	Cluster_113|Contig30|original@1857	16	6A	4028426	0.307425155692759	0.514528845375122	2.1734693877551	2.425	0.125765306122449	0.512260598347133	Pray_2012_note_18_04
6A	Cluster_113|Contig31|original@1077	14.6	6A	4028426	0.190620892502	0.842866384200735	2.13855421686747	2.41578947368421	0.13861762840837	0.719829501383551	Pray_2012_note_18_04
6A	Cluster_113|Contig8|original@1427	14.6	6A	4028426	0.0587761035939948	1.73966640537215	2.13855421686747	2.41578947368421	0.13861762840837	1.23079920771076	Pray_2012_note_18_04
7A	Cluster_11305|Contig3|original@683	280.7	7A	180602968	NA	NA	NA	NA	NA	NA	Pray_2012_note_18_04
3B	Cluster_11306|Contig1|original@503	43	3B	35651120	0.293581326690052	0.54467991931914	2.12857142857143	2.31428571428571	0.092857142857143	0.532271571281084	Pray_2012_note_18_04
2A	Cluster_11316|Contig1|original@553	126	2A	35548642	NA	NA	NA	NA	NA	NA	Pray_2012_note_18_04
2A	Cluster_11318|Contig1|original@225	107.5	2A	168659316	NA	NA	NA	NA	NA	NA	Pray_2012_note_18_04
2A	Cluster_1132|Contig14|original@546	257.6	2A	247515771	0.937791855568095	0.00302597880164008	2.29775280898876	2.25824175824176	0.0197555253735029	0.0278935432939	Pray_2012_note_18_04
4B	Cluster_11321|Contig1|complementarySeq@371	139.9	4B	299032151	NA	NA	NA	NA	NA	NA	Pray_2012_note_18_04
3B	Cluster_11329|Contig2|original@617	136.7	3B	534914355	0.475009444495689	0.252797780902098	2.2319587628866	2.33536585365854	0.0517035453859693	0.323297755319164	Pray_2012_note_18_04
3B	Cluster_11329|Contig2|original@780	136.7	3B	534914355	0.738483007268954	0.0553414927845098	2.2319587628866	2.33536585365854	0.0517035453859693	0.131659493492494	Pray_2012_note_18_04
6B	Cluster_11335|Contig1|original@698	150.3	6B	181532199	0.752118573664172	0.0495332309428568	2.24691358024691	2.29292929292929	0.0230078563411895	0.123713686232031	Pray_2012_note_18_04
6B	Cluster_11335|Contig3|original@831	150.3	6B	181532199	0.86036888225417	0.0153696597331588	2.24691358024691	2.29292929292929	0.0230078563411895	0.0653153055250351	Pray_2012_note_18_04
2A	Cluster_1134|Contig2|original@561	98.7	2A	128901688	NA	NA	NA	NA	NA	NA	Pray_2012_note_18_04
7A	Cluster_11340|Contig1|original@246	42.6	4A	179599248	0.653998371322368	0.0996941330089119	2.23295454545455	2.32954545454545	0.0482954545454546	0.18442333321486	Pray_2012_note_18_04
7B	Cluster_11347|Contig3|original@442	201.3	7A	173965798	NA	NA	NA	NA	NA	NA	Pray_2012_note_18_04
4B	Cluster_1135|Contig1|original@1741	89.6	NA	NA	NA	NA	NA	NA	NA	NA	Pray_2012_note_18_04
4B	Cluster_11369|Contig1|original@173	53.6	4B	8864531	0.515093370794919	0.210001861918757	2.14601769911504	2.40833333333333	0.131157817109145	0.288114039414145	Pray_2012_note_18_04
2B	Cluster_11372|Contig1|original@322	133.4	2B	208561641	0.621496136506319	0.120941319423115	2.26623376623377	2.28921568627451	0.0114909600203716	0.206561566779701	Pray_2012_note_18_04
2A	Cluster_11372|Contig2|original@657	98.7	2A	166056630	NA	NA	NA	NA	NA	NA	Pray_2012_note_18_04
4A	Cluster_11373|Contig1|complementarySeq@733	30.5	4A	1711450	NA	NA	NA	NA	NA	NA	Pray_2012_note_18_04
3B	Cluster_11377|Contig2|original@206	123.2	3A	141459867	0.912314876449566	0.00602394773339052	2.28260869565217	2.27325581395349	0.00467644084934271	0.0398552433568774	Pray_2012_note_18_04
3B	Cluster_11377|Contig2|original@302	123.2	3A	141459867	0.855929373469596	0.0163733344828955	2.28260869565217	2.27325581395349	0.00467644084934271	0.0675620694091395	Pray_2012_note_18_04
4B	Cluster_1138|Contig176|original@469	89.6	NA	NA	NA	NA	NA	NA	NA	NA	Pray_2012_note_18_04
1A	Cluster_1138|Contig25|original@559	86.8	NA	NA	0.477282069241851	0.250213267460596	2.26344086021505	2.27011494252874	0.00333704115684075	0.321224881107454	Pray_2012_note_18_04
5B	Cluster_1138|Contig269|original@75	172.5	NA	NA	0.927483283888106	0.00411490062762262	2.33139534883721	2.25	0.0406976744186047	0.0326939089696015	Pray_2012_note_18_04
4B	Cluster_1138|Contig35|original@189	89.6	1B	245226639	0.038873441576898	2.07021566775711	2.04950495049505	2.5375	0.243997524752475	1.41034700833475	Pray_2012_note_18_04
2B	Cluster_1138|Contig58|likelySeq@185	144.9	NA	NA	0.679827665297703	0.084535126223232	2.32638888888889	2.20833333333333	0.0590277777777777	0.167601165964111	Pray_2012_note_18_04
1B	Cluster_11384|Contig1|likelySeq@311	55	1B	55739043	0.592908334517691	0.141772659966044	2.26351351351351	2.26190476190476	0.000804375804375868	0.227012444730763	Pray_2012_note_18_04
6A	Cluster_11389|Contig2|original@1566	34.6	NA	NA	0.499920123486447	0.2255249670647	2.25568181818182	2.29411764705882	0.0192179144385025	0.301099381064532	Pray_2012_note_18_04
2B	Cluster_1141|Contig2|original@335	283.3	2B	343336221	0.240917550802001	0.678004010528887	2.16447368421053	2.34343434343434	0.0894803296119087	0.618131560571118	Pray_2012_note_18_04
7B	Cluster_11413|Contig1|original@242	112.2	NA	NA	0.596993573084442	0.138667001220436	2.19480519480519	2.32038834951456	0.0627915773546841	0.224030344229067	Pray_2012_note_18_04
1B	Cluster_11421|Contig1|complementarySeq@3084	119.4	1B	226109102	0.246827923725625	0.661342625369859	2.08928571428571	2.44086021505376	0.175787250384025	0.607605709979335	Pray_2012_note_18_04
1A	Cluster_11421|Contig1|likelySeq@4086	105.3	1A	213433906	0.199950016101078	0.808697463127975	2.17156862745098	2.38961038961039	0.109020881079705	0.699078556558671	Pray_2012_note_18_04
6A	Cluster_11426|Contig3|original@490	126.2	6A	194080118	0.273356480292608	0.592109134763965	2.19186046511628	2.37222222222222	0.0901808785529716	0.56327062610035	Pray_2012_note_18_04
6A	Cluster_11426|Contig3|original@577	125.8	6A	194080118	NA	NA	NA	NA	NA	NA	Pray_2012_note_18_04
4A	Cluster_11433|Contig3|original@975	154.5	4A	175984511	0.428153494647519	0.31081666394048	2.34090909090909	2.29166666666667	0.0246212121212122	0.368400506856634	Pray_2012_note_18_04
1A	Cluster_11438|Contig1|original@915	74.8	1A	98931411	0.0828568909147267	1.46966554031522	2.17171717171717	2.4375	0.132891414141414	1.08167136700575	Pray_2012_note_18_04
7A	Cluster_11456|Contig2|original@1537	140.8	NA	NA	NA	NA	NA	NA	NA	NA	Pray_2012_note_18_04
5A	Cluster_11459|Contig1|likelySeq@1686	150.2	5A	94994952	0.403599677573531	0.345212640302653	2.37222222222222	2.2125	0.0798611111111112	0.394049189382829	Pray_2012_note_18_04
2A	Cluster_11460|Contig3|likelySeq@2631	25.3	2A	9160845	NA	NA	NA	NA	NA	NA	Pray_2012_note_18_04
5B	Cluster_11471|Contig1|complementarySeq@1094	265.6	5B	269387566	NA	NA	NA	NA	NA	NA	Pray_2012_note_18_04
5B	Cluster_11471|Contig1|likelySeq@1037	265.6	5B	269387566	0.475460815226168	0.252282878062267	2.35	2.21649484536082	0.0667525773195876	0.322885269330738	Pray_2012_note_18_04
5B	Cluster_11471|Contig3|original@158	265.6	5B	269384040	0.70498130473212	0.0711556879892781	2.35	2.21649484536082	0.0667525773195876	0.151822399830351	Pray_2012_note_18_04
2A	Cluster_11472|Contig4|likelySeq@1602	93.7	2A	118796087	0.903173025113624	0.00735193960122152	2.28899082568807	2.22535211267606	0.0318193565060085	0.0442290418749915	Pray_2012_note_18_04
6B	Cluster_11474|Contig8|original@273	62	6A	19364434	0.848851831900099	0.0180413009650658	2.28378378378378	2.25961538461538	0.0120841995841996	0.0711681097606598	Pray_2012_note_18_04
6B	Cluster_11474|Contig9|original@804	62	6B	27414052	0.579366246740423	0.152386504628551	2.28378378378378	2.25961538461538	0.0120841995841996	0.237046809928558	Pray_2012_note_18_04
4B	Cluster_1148|Contig1|original@192	84.6	4B	57649506	0.672937318944122	0.0884351544838979	2.12755102040816	2.42771084337349	0.150079911482665	0.172025386451288	Pray_2012_note_18_04
4B	Cluster_1148|Contig1|original@945	84.6	4B	57649506	0.672937318944122	0.0884351544838979	2.12755102040816	2.42771084337349	0.150079911482665	0.172025386451288	Pray_2012_note_18_04
4B	Cluster_11499|Contig1|original@168	57.3	4B	15190844	0.156808962646436	0.984927767652674	2.10454545454545	2.4406779661017	0.16806625577812	0.804629118203559	Pray_2012_note_18_04
4A	Cluster_11499|Contig5|original@224	102.2	4A	140341363	NA	NA	NA	NA	NA	NA	Pray_2012_note_18_04
4A	Cluster_11506|Contig1|original@178	102.2	4A	140699403	NA	NA	NA	NA	NA	NA	Pray_2012_note_18_04
3A	Cluster_11524|Contig1|likelySeq@782	70.5	3A	24816534	0.692534303043261	0.077610220987535	2.20744680851064	2.36309523809524	0.0778242147922998	0.159558709984185	Pray_2012_note_18_04
5A	Cluster_11526|Contig1|original@1240	85.3	NA	NA	0.773776903066575	0.0410273136261918	2.29292929292929	2.25925925925926	0.0168350168350169	0.111384237939202	Pray_2012_note_18_04
5A	Cluster_11526|Contig3|complementarySeq@454	85.1	NA	NA	0.939881727415346	0.00282570640159073	2.295	2.25	0.0225	0.0269267935945309	Pray_2012_note_18_04
5A	Cluster_11526|Contig4|original@2001	85.3	NA	NA	0.9625258531545	0.00109668630796371	2.29292929292929	2.25925925925926	0.0168350168350169	0.0165875966438263	Pray_2012_note_18_04
6A	Cluster_1153|Contig1|complementarySeq@1537	109.9	6B	156239399	0.833291179100724	0.022004373498865	2.26666666666667	2.25862068965517	0.004022988505747	0.0792032154240241	Pray_2012_note_18_04
6B	Cluster_1153|Contig1|complementarySeq@549	124	6B	156239399	NA	NA	NA	NA	NA	NA	Pray_2012_note_18_04
6A	Cluster_1153|Contig1|likelySeq@1537	109.9	6A	188304219	0.732567708831151	0.0579724810961137	2.26373626373626	2.25862068965517	0.00255778704054554	0.135152228703856	Pray_2012_note_18_04
2B	Cluster_11542|Contig1|likelySeq@1199	144.9	2B	241466068	0.679827665297703	0.084535126223232	2.32638888888889	2.20833333333333	0.0590277777777777	0.167601165964111	Pray_2012_note_18_04
2B	Cluster_11542|Contig1|likelySeq@2805	144.9	2B	241466068	0.873766303859656	0.0125383985423868	2.32638888888889	2.20833333333333	0.0590277777777777	0.0586047075435764	Pray_2012_note_18_04
1B	Cluster_11544|Contig3|likelySeq@1046	16	1B	8564045	NA	NA	NA	NA	NA	NA	Pray_2012_note_18_04
1B	Cluster_11544|Contig3|likelySeq@1196	15.8	1B	8564045	NA	NA	NA	NA	NA	NA	Pray_2012_note_18_04
6A	Cluster_11546|Contig1|complementarySeq@211	170.4	6A	199035740	NA	NA	NA	NA	NA	NA	Pray_2012_note_18_04
1B	Cluster_1155|Contig1|original@554	110.4	1A	198795043	0.154948782535262	0.993726169745939	2.14285714285714	2.41758241758242	0.137362637362637	0.809811831753159	Pray_2012_note_18_04
5A	Cluster_11550|Contig1|original@339	123.1	5A	74246520	NA	NA	NA	NA	NA	NA	Pray_2012_note_18_04
3B	Cluster_11551|Contig3|original@61	163	3A	159614085	0.134898934408332	1.09676163735455	2.13690476190476	2.38421052631579	0.123652882205514	0.869991480887098	Pray_2012_note_18_04
3A	Cluster_11551|Contig4|original@174	145.5	3A	159614085	0.035994609808844	2.13224370359722	2.14077669902913	2.46710526315789	0.163164282064384	1.44376252994226	Pray_2012_note_18_04
5A	Cluster_11552|Contig2|complementarySeq@386	117	5B	176917529	0.668117484198855	0.0912248410780343	2.22549019607843	2.35064935064935	0.0625795772854596	0.175147162894216	Pray_2012_note_18_04
6A	Cluster_11565|Contig1|complementarySeq@606	52.8	6A	25035634	NA	NA	NA	NA	NA	NA	Pray_2012_note_18_04
5B	Cluster_11566|Contig3|original@1111	207.5	NA	NA	0.671115348699823	0.089483700749079	2.36868686868687	2.16875	0.0999684343434342	0.173202828566495	Pray_2012_note_18_04
5B	Cluster_11566|Contig3|original@1276	211.4	NA	NA	NA	NA	NA	NA	NA	NA	Pray_2012_note_18_04
1B	Cluster_11571|Contig1|complementarySeq@2634	130.3	1A	216086643	NA	NA	NA	NA	NA	NA	Pray_2012_note_18_04
3A	Cluster_11579|Contig6|likelySeq@3426	195.6	NA	NA	0.0817102370701022	1.48052344126302	2.4	2.12359550561798	0.138202247191011	1.0877235294585	Pray_2012_note_18_04
3A	Cluster_11579|Contig6|likelySeq@972	195	NA	NA	NA	NA	NA	NA	NA	NA	Pray_2012_note_18_04
6B	Cluster_1158|Contig2|complementarySeq@507	131.7	NA	NA	0.0334053541631146	2.1925541314169	2.08695652173913	2.46590909090909	0.18947628458498	1.47618391950163	Pray_2012_note_18_04
3A	Cluster_11587|Contig1|original@1161	97.2	3A	130372780	0.106205311735471	1.27792528982858	2.325	2.23469387755102	0.0451530612244899	0.973853761976619	Pray_2012_note_18_04
3B	Cluster_11587|Contig2|original@151	125.1	3A	130372780	0.813168669426378	0.0277411645578972	2.27894736842105	2.28915662650602	0.00510462904248565	0.089819362642658	Pray_2012_note_18_04
4B	Cluster_11589|Contig1|original@203	102.2	NA	NA	0.0122145310346964	3.01392836446968	2.03086419753086	2.52150537634409	0.245320589406611	1.91312320269409	Pray_2012_note_18_04
3A	Cluster_11596|Contig2|complementarySeq@813	8.59999999999999	3A	1889107	NA	NA	NA	NA	NA	NA	Pray_2012_note_18_04
2B	Cluster_116|Contig5|original@1847	46.1	NA	NA	0.701386225409561	0.0729869961550267	2.22	2.28282828282828	0.0314141414141413	0.154042767521184	Pray_2012_note_18_04
2B	Cluster_116|Contig8|original@1875	46.1	NA	NA	0.80404222417817	0.0305742685228198	2.23333333333333	2.28282828282828	0.0247474747474747	0.0947211437315586	Pray_2012_note_18_04
4B	Cluster_11604|Contig2|original@1877	177.6	5A	142106494	0.857959291206158	0.0159103521686944	2.28977272727273	2.27840909090909	0.00568181818181812	0.0665333182398243	Pray_2012_note_18_04
4B	Cluster_11608|Contig1|complementarySeq@1953	81.1	4B	121845064	0.642728150124659	0.106779759407861	2.13106796116505	2.44230769230769	0.155619865571322	0.191972678499315	Pray_2012_note_18_04
1A	Cluster_11613|Contig2|complementarySeq@252	74.8	1A	73458507	0.737844965698394	0.0556220135908804	2.22	2.32098765432099	0.0504938271604938	0.132034881557538	Pray_2012_note_18_04
1B	Cluster_11613|Contig2|likelySeq@665	86.8	1B	125228336	NA	NA	NA	NA	NA	NA	Pray_2012_note_18_04
3A	Cluster_11618|Contig2|original@776	95.5	3A	146143560	0.638668126564408	0.109404642012713	2.24698795180723	2.30729166666667	0.0301518574297188	0.194724757245182	Pray_2012_note_18_04
3A	Cluster_11618|Contig2|original@878	93.6	3A	146143560	NA	NA	NA	NA	NA	NA	Pray_2012_note_18_04
5B	Cluster_1162|Contig4|original@187	83.3	NA	NA	0.772814620708138	0.041386803913522	2.19	2.22413793103448	0.0170689655172414	0.111924670194011	Pray_2012_note_18_04
5A	Cluster_1162|Contig6|original@1980	111.9	NA	NA	0.355427911591284	0.422247638300567	2.22772277227723	2.34615384615385	0.0592155369383092	0.449248470244557	Pray_2012_note_18_04
2B	Cluster_11627|Contig2|complementarySeq@1204	191	2B	263929621	NA	NA	NA	NA	NA	NA	Pray_2012_note_18_04
2B	Cluster_11627|Contig2|complementarySeq@475	189.7	2B	263929621	0.509564815773373	0.215566271041991	2.31818181818182	2.24719101123596	0.0354954034729316	0.29280056662835	Pray_2012_note_18_04
2B	Cluster_11627|Contig2|complementarySeq@605	191	2B	263929621	0.913595543473757	0.00584859405667578	2.28191489361702	2.28571428571429	0.00189969604863216	0.0392460275849568	Pray_2012_note_18_04
3B	Cluster_1163|Contig2|complementarySeq@1930	116	NA	NA	NA	NA	NA	NA	NA	NA	Pray_2012_note_18_04
7B	Cluster_11635|Contig3|complementarySeq@471	89	7B	194960818	0.688854338812612	0.0795804758879808	2.25	2.28494623655914	0.01747311827957	0.161872601804597	Pray_2012_note_18_04
4B	Cluster_11637|Contig2|original@364	72.7	4B	46077687	NA	NA	NA	NA	NA	NA	Pray_2012_note_18_04
3A	Cluster_11639|Contig4|complementarySeq@1129	243.6	3B	764380579	0.90260928365598	0.00743821963425006	2.31609195402299	2.25	0.0330459770114941	0.044500203920427	Pray_2012_note_18_04
2B	Cluster_1164|Contig6|original@275	221.1	2B	316157194	0.372166807834437	0.393910319775807	2.14935064935065	2.36	0.105324675324675	0.429262362578559	Pray_2012_note_18_04
1B	Cluster_11646|Contig2|original@1036	126.4	NA	NA	0.222979748699797	0.731727727643691	2.12068965517241	2.42528735632184	0.152298850574713	0.65173457832989	Pray_2012_note_18_04
2B	Cluster_11652|Contig2|original@1515	4.9	2B	33325	NA	NA	NA	NA	NA	NA	Pray_2012_note_18_04
2A	Cluster_11654|Contig1|likelySeq@1787	107.5	2A	185050274	NA	NA	NA	NA	NA	NA	Pray_2012_note_18_04
7A	Cluster_11658|Contig1|original@140	43	NA	NA	0.96304982820271	0.00106621087439306	2.24444444444444	2.29545454545455	0.0255050505050505	0.0163512418955684	Pray_2012_note_18_04
4B	Cluster_11669|Contig1|likelySeq@468	127.8	4B	286348621	NA	NA	NA	NA	NA	NA	Pray_2012_note_18_04
5A	Cluster_11674|Contig1|original@859	228.6	5A	116693291	0.606512342660353	0.131599529182226	2.35443037974684	2.22448979591837	0.0649702919142341	0.217160356718693	Pray_2012_note_18_04
5A	Cluster_11674|Contig2|original@248	228.8	5B	229662845	0.686926408048039	0.0806241142240463	2.35443037974684	2.22448979591837	0.0649702919142341	0.163089787380904	Pray_2012_note_18_04
5B	Cluster_11674|Contig3|original@390	189.7	5B	229662845	0.156321689276021	0.98722117084555	2.40804597701149	2.14835164835165	0.129847164329923	0.805980760436392	Pray_2012_note_18_04
5B	Cluster_11674|Contig3|original@465	190.3	5B	229662845	0.649701108778259	0.102361307757999	2.38202247191011	2.19318181818182	0.094420326864147	0.187286392068141	Pray_2012_note_18_04
7A	Cluster_1168|Contig1|original@1864	147	7A	70286850	0.3607205679295	0.413093550964734	2.13291139240506	2.36138613861386	0.114237373104399	0.442829093934426	Pray_2012_note_18_04
7A	Cluster_1169|Contig2|original@274	266.9	NA	NA	0.85691420828257	0.0161478582235027	2.26881720430108	2.26436781609195	0.00222469410456072	0.0670626561801093	Pray_2012_note_18_04
7B	Cluster_1169|Contig3|original@1650	203.7	7B	246240284	0.827465523260915	0.023593718719999	2.19736842105263	2.30729166666667	0.0549616228070176	0.0822500922585444	Pray_2012_note_18_04
2B	Cluster_11690|Contig1|original@596	25.8	NA	NA	0.867205384194229	0.0138879384781437	2.2741935483871	2.25882352941176	0.00768500948766615	0.0618780344051068	Pray_2012_note_18_04
2A	Cluster_11690|Contig3|original@1587	8.5	NA	NA	NA	NA	NA	NA	NA	NA	Pray_2012_note_18_04
4A	Cluster_117|Contig8|likelySeq@805	188.6	NA	NA	0.254751429275508	0.639747277872399	2.1027397260274	2.3952380952381	0.146249184605349	0.593883370718102	Pray_2012_note_18_04
1A	Cluster_117|Contig9|original@2312	46.8	NA	NA	0.709067212745665	0.0691065212061711	2.26470588235294	2.26351351351351	0.000596184419713763	0.149312595929711	Pray_2012_note_18_04
1B	Cluster_1171|Contig1|complementarySeq@211	88.6	1B	160769694	NA	NA	NA	NA	NA	NA	Pray_2012_note_18_04
1B	Cluster_1171|Contig1|complementarySeq@687	87.4	1B	160769694	0.429834305217758	0.308569010982599	2.19736842105263	2.33980582524272	0.0712187020950434	0.366698926275411	Pray_2012_note_18_04
3A	Cluster_11715|Contig5|original@1373	57.7	3B	71516936	0.426095881742437	0.313586226870314	2.14646464646465	2.41139240506329	0.132463879299322	0.370492663277082	Pray_2012_note_18_04
1B	Cluster_11723|Contig2|likelySeq@538	42.9	NA	NA	0.907638240056182	0.00668656857459411	2.17213114754098	2.32478632478632	0.0763275886226706	0.0420872149735988	Pray_2012_note_18_04
7B	Cluster_11724|Contig1|complementarySeq@321	75.2	7B	70806310	NA	NA	NA	NA	NA	NA	Pray_2012_note_18_04
7B	Cluster_11724|Contig1|complementarySeq@492	75.2	7B	70806310	NA	NA	NA	NA	NA	NA	Pray_2012_note_18_04
4B	Cluster_11725|Contig2|original@1542	86.9	4A	164336307	NA	NA	NA	NA	NA	NA	Pray_2012_note_18_04
4B	Cluster_11725|Contig2|original@1679	86.9	4A	164336307	0.149850624826508	1.01845794821065	2.095	2.5	0.2025	0.824341441853213	Pray_2012_note_18_04
1A	Cluster_11732|Contig1|original@129	2	NA	NA	NA	NA	NA	NA	NA	NA	Pray_2012_note_18_04
3A	Cluster_11734|Contig1|original@229	118.4	3A	141938102	0.348567133050019	0.434392565302874	2.15384615384615	2.41764705882353	0.131900452488688	0.457713565613715	Pray_2012_note_18_04
3A	Cluster_11738|Contig1|likelySeq@379	146.9	NA	NA	0.0447471581484407	1.95715378182398	2.15196078431373	2.45333333333333	0.150686274509804	1.34923454112217	Pray_2012_note_18_04
3B	Cluster_11742|Contig1|original@195	178.2	3B	650763358	0.193591970329598	0.831778834677494	2.16292134831461	2.36413043478261	0.100604543234001	0.713112660012474	Pray_2012_note_18_04
1B	Cluster_11745|Contig1|original@397	203.1	1A	241397810	0.510965992771186	0.214146195774981	2.22972972972973	2.305	0.0376351351351352	0.291608003276807	Pray_2012_note_18_04
6A	Cluster_11749|Contig1|original@535	163.1	6A	199071996	0.960735448211952	0.001204067844064	2.33544303797468	2.24742268041237	0.0440101787811562	0.0173961848590464	Pray_2012_note_18_04
3A	Cluster_11753|Contig2|original@684	70.7	3A	24600624	0.873233943474798	0.0126452655979246	2.22340425531915	2.34117647058824	0.0588861076345433	0.058869391174889	Pray_2012_note_18_04
3A	Cluster_11753|Contig2|original@803	72.2	3A	24600624	0.889750768919344	0.00954525240523597	2.22340425531915	2.34117647058824	0.0588861076345433	0.0507316280082592	Pray_2012_note_18_04
7B	Cluster_1176|Contig3|original@643	113.6	7B	187127488	NA	NA	NA	NA	NA	NA	Pray_2012_note_18_04
1A	Cluster_11760|Contig1|original@424	137	1A	228942700	NA	NA	NA	NA	NA	NA	Pray_2012_note_18_04
4A	Cluster_11763|Contig1|likelySeq@486	92.2	NA	NA	NA	NA	NA	NA	NA	NA	Pray_2012_note_18_04
1A	Cluster_11774|Contig1|original@336	66	1A	167345060	0.919448246006916	0.00508053492363384	2.23333333333333	2.31333333333333	0.04	0.0364727113483398	Pray_2012_note_18_04
1B	Cluster_11776|Contig1|original@1290	83.6	1B	188951618	NA	NA	NA	NA	NA	NA	Pray_2012_note_18_04
1A	Cluster_11776|Contig2|original@546	70.8	1A	25382823	NA	NA	NA	NA	NA	NA	Pray_2012_note_18_04
1A	Cluster_11776|Contig2|original@740	72.8	1A	25382823	NA	NA	NA	NA	NA	NA	Pray_2012_note_18_04
5A	Cluster_1178|Contig2|original@627	105.4	5A	60935955	NA	NA	NA	NA	NA	NA	Pray_2012_note_18_04
5A	Cluster_1178|Contig3|original@139	105.8	5B	165435163	0.992639509550039	4.22795509728662e-05	2.25	2.29333333333333	0.0216666666666667	0.00320844278157396	Pray_2012_note_18_04
6A	Cluster_11788|Contig1|likelySeq@2144	202.5	6A	206122641	0.494406120265314	0.231365610437919	2.3953488372093	2.17391304347826	0.110717896865521	0.305916161744075	Pray_2012_note_18_04
6A	Cluster_11788|Contig1|likelySeq@783	203	6A	206122641	0.506352315213551	0.218847497471359	2.3953488372093	2.17391304347826	0.110717896865521	0.295547199939205	Pray_2012_note_18_04
6B	Cluster_11788|Contig3|original@357	208	6B	200625764	0.322613378188898	0.483392169930548	2.15979381443299	2.38690476190476	0.113555473735886	0.491317627172884	Pray_2012_note_18_04
1A	Cluster_11794|Contig1|complementarySeq@1025	138	1B	271297297	0.871014437269355	0.0130958253365734	2.26785714285714	2.265625	0.0011160714285714	0.0599746463993969	Pray_2012_note_18_04
1B	Cluster_11794|Contig1|likelySeq@1040	155.1	1B	271297297	0.737920161846194	0.0555889119944682	2.19736842105263	2.3469387755102	0.0747851772287864	0.131990623468675	Pray_2012_note_18_04
4A	Cluster_118|Contig1|original@919	58.9	4A	43707108	NA	NA	NA	NA	NA	NA	Pray_2012_note_18_04
6B	Cluster_11800|Contig1|complementarySeq@177	62.5	6B	32382840	0.643150103662073	0.10650917459699	2.29861111111111	2.25714285714286	0.020734126984127	0.191687656026999	Pray_2012_note_18_04
1B	Cluster_1181|Contig2|original@120	186	1B	281255827	0.732084313689195	0.0581904934168625	2.30519480519481	2.28350515463918	0.0108448252778151	0.135438898639274	Pray_2012_note_18_04
1B	Cluster_1181|Contig2|original@920	189.6	1B	281255827	NA	NA	NA	NA	NA	NA	Pray_2012_note_18_04
1A	Cluster_1181|Contig4|original@836	169.6	NA	NA	0.603889380576548	0.133523664770586	2.19767441860465	2.30645161290323	0.0543885971492875	0.219042607413635	Pray_2012_note_18_04
1B	Cluster_1181|Contig5|original@1689	186	NA	NA	0.723294064057765	0.0622349120515619	2.30519480519481	2.265625	0.0197849025974026	0.140685099063725	Pray_2012_note_18_04
1A	Cluster_1181|Contig5|original@830	169.6	NA	NA	NA	NA	NA	NA	NA	NA	Pray_2012_note_18_04
6A	Cluster_11814|Contig1|complementarySeq@1624	96.4	6A	171004240	0.830169908387735	0.0228487102463951	2.2970297029703	2.24050632911392	0.0282616869281864	0.0808330127763478	Pray_2012_note_18_04
6B	Cluster_11814|Contig1|likelySeq@1424	111.7	NA	NA	0.204682663081012	0.792061742104113	2.09210526315789	2.38461538461538	0.146255060728745	0.688918941153387	Pray_2012_note_18_04
5A	Cluster_11816|Contig1|original@1059	240.6	5B	243948884	NA	NA	NA	NA	NA	NA	Pray_2012_note_18_04
4B	Cluster_11822|Contig1|likelySeq@1098	99.3	4B	241460421	NA	NA	NA	NA	NA	NA	Pray_2012_note_18_04
4A	Cluster_11825|Contig1|original@2306	108.6	NA	NA	0.39487227503525	0.358180637864043	2.14285714285714	2.390625	0.123883928571429	0.403543358088979	Pray_2012_note_18_04
4A	Cluster_11825|Contig1|original@282	108.6	NA	NA	0.304167572489607	0.521465790176228	2.12658227848101	2.35353535353535	0.11347653752717	0.516887088243253	Pray_2012_note_18_04
6B	Cluster_11826|Contig1|original@257	71.3	NA	NA	0.730433122195821	0.0589386292824992	2.23863636363636	2.32222222222222	0.0417929292929293	0.136419541524246	Pray_2012_note_18_04
6A	Cluster_11826|Contig3|complementarySeq@396	63	6A	26807895	NA	NA	NA	NA	NA	NA	Pray_2012_note_18_04
1A	Cluster_11827|Contig2|original@1250	124.8	1A	227519017	0.826476454994471	0.0238693136126888	2.25	2.25	0	0.0827695142784137	Pray_2012_note_18_04
1A	Cluster_11827|Contig3|original@152	124.8	1A	227640787	0.994590502515114	2.28362682013183e-05	2.24489795918367	2.29268292682927	0.0238924838227974	0.00235569222321008	Pray_2012_note_18_04
5B	Cluster_1183|Contig1|likelySeq@311	58.9	5B	93134860	0.665783547229358	0.0925941099538196	2.29	2.29464285714286	0.00232142857142859	0.176666941284771	Pray_2012_note_18_04
1B	Cluster_11832|Contig1|likelySeq@1937	116.3	1B	239749913	NA	NA	NA	NA	NA	NA	Pray_2012_note_18_04
3B	Cluster_11839|Contig1|original@772	79.7	3B	73666538	0.31039555927467	0.508285131461486	2.20238095238095	2.31578947368421	0.056704260651629	0.508084500675132	Pray_2012_note_18_04
4A	Cluster_11844|Contig1|complementarySeq@662	20.6	NA	NA	0.0199652850820655	2.61116584007701	2.06666666666667	2.49431818181818	0.213825757575757	1.69972448418319	Pray_2012_note_18_04
4B	Cluster_1185|Contig2|original@96	96.5	NA	NA	0.088623293675564	1.41737872523556	2.06741573033708	2.48314606741573	0.207865168539326	1.05245211349487	Pray_2012_note_18_04
6B	Cluster_11851|Contig1|original@275	171.6	6B	195539655	0.50802809304689	0.217131441578877	2.18181818181818	2.34831460674157	0.0832482124616958	0.294112271342261	Pray_2012_note_18_04
3B	Cluster_11854|Contig1|original@155	178.2	3B	651839060	0.193591970329598	0.831778834677494	2.16292134831461	2.36413043478261	0.100604543234001	0.713112660012474	Pray_2012_note_18_04
1B	Cluster_11858|Contig2|original@372	62.8	1B	90879902	0.864619757132794	0.0144392563268251	2.2283950617284	2.295	0.0333024691358024	0.0631748447730868	Pray_2012_note_18_04
3B	Cluster_11859|Contig1|original@283	224	3B	735442005	NA	NA	NA	NA	NA	NA	Pray_2012_note_18_04
3B	Cluster_11859|Contig1|original@286	224	3B	735442005	NA	NA	NA	NA	NA	NA	Pray_2012_note_18_04
5A	Cluster_11865|Contig1|original@282	220.9	5A	113378918	NA	NA	NA	NA	NA	NA	Pray_2012_note_18_04
5A	Cluster_11865|Contig1|original@518	220	5A	113378918	0.536705549578432	0.1892165436791	2.38732394366197	2.21028037383178	0.0885217849150981	0.27026391404997	Pray_2012_note_18_04
5B	Cluster_11865|Contig3|original@318	183.7	5B	225902236	NA	NA	NA	NA	NA	NA	Pray_2012_note_18_04
3A	Cluster_11869|Contig1|complementarySeq@1183	153.6	3A	163171089	NA	NA	NA	NA	NA	NA	Pray_2012_note_18_04
1B	Cluster_1187|Contig1|likelySeq@987	59.7	1B	119215249	0.966107033830704	0.000896976086023116	2.22151898734177	2.3019801980198	0.0402306053390149	0.0149747559582205	Pray_2012_note_18_04
4A	Cluster_11872|Contig8|original@205	148.4	NA	NA	0.96992049461397	0.000706396433485542	2.24342105263158	2.33168316831683	0.0441310578426264	0.0132638638425947	Pray_2012_note_18_04
4A	Cluster_11872|Contig8|original@308	148.4	NA	NA	0.670597099723005	0.0897832830622715	2.24342105263158	2.32843137254902	0.0425051599587205	0.173538329190853	Pray_2012_note_18_04
4A	Cluster_11877|Contig1|likelySeq@1828	77.2	4A	91027367	NA	NA	NA	NA	NA	NA	Pray_2012_note_18_04
4A	Cluster_11879|Contig2|complementarySeq@2030	217.9	7A	5985976	0.315871736730708	0.496973637873617	2.12820512820513	2.3960396039604	0.133917237877634	0.500489231742917	Pray_2012_note_18_04
5B	Cluster_1189|Contig3|original@1204	64.5	5B	102054065	0.155102032307128	0.99299686368873	2.11764705882353	2.30927835051546	0.0958156458459671	0.809382511573961	Pray_2012_note_18_04
5B	Cluster_1189|Contig4|original@1187	64.5	5B	102054065	0.863890345025988	0.0145967806838179	2.27551020408163	2.28089887640449	0.00269433616143089	0.0635413797113866	Pray_2012_note_18_04
6A	Cluster_11896|Contig2|original@393	110.3	6A	191995648	NA	NA	NA	NA	NA	NA	Pray_2012_note_18_04
6A	Cluster_11899|Contig1|complementarySeq@900	47.1	6A	14228868	0.583491444787345	0.149100760630174	2.22674418604651	2.33516483516484	0.0542103245591619	0.233965507243094	Pray_2012_note_18_04
6B	Cluster_11899|Contig1|likelySeq@903	57.5	6A	14228868	0.924561159323008	0.00445420513721953	2.23648648648649	2.29326923076923	0.0283913721413722	0.0340643551614058	Pray_2012_note_18_04
6A	Cluster_11899|Contig2|original@896	44	NA	NA	NA	NA	NA	NA	NA	NA	Pray_2012_note_18_04
5B	Cluster_119|Contig5|original@2153	66.6	5B	108044440	0.220331498417288	0.740092956165319	2.10185185185185	2.31308411214953	0.105616130148841	0.656923412014195	Pray_2012_note_18_04
5B	Cluster_11901|Contig2|complementarySeq@443	196.5	5B	236998403	NA	NA	NA	NA	NA	NA	Pray_2012_note_18_04
2B	Cluster_11905|Contig2|original@455	272.9	2B	340913122	0.860599539524304	0.0153184072894327	2.24725274725275	2.30487804878049	0.0288126507638702	0.0651988906286751	Pray_2012_note_18_04
2A	Cluster_11905|Contig5|original@1304	254.1	2B	340913122	NA	NA	NA	NA	NA	NA	Pray_2012_note_18_04
2B	Cluster_11905|Contig5|original@795	272.9	2B	340913122	0.69467576408778	0.0764767857594108	2.24725274725275	2.30487804878049	0.0288126507638702	0.158217852567341	Pray_2012_note_18_04
3B	Cluster_1191|Contig1|complementarySeq@1377	110	3B	383214288	0.549762095827237	0.177373838479841	2.29545454545455	2.23913043478261	0.0281620553359683	0.259825206545193	Pray_2012_note_18_04
3B	Cluster_11918|Contig2|complementarySeq@2128	240.4	3A	179466047	NA	NA	NA	NA	NA	NA	Pray_2012_note_18_04
5A	Cluster_1192|Contig2|likelySeq@1303	71.7	NA	NA	0.0174966168381255	2.71912108381332	2.44623655913978	2.07386363636364	0.186186461388074	1.75704591877518	Pray_2012_note_18_04
2A	Cluster_11929|Contig1|original@394	139	2A	51370184	0.52716921744876	0.198201854149885	2.30530973451327	2.12096774193548	0.0921709962888952	0.278049957068159	Pray_2012_note_18_04
2A	Cluster_11930|Contig1|complementarySeq@896	109.1	NA	NA	0.424511029328927	0.315733088899213	2.31696428571429	2.18382352941176	0.0665703781512605	0.372111021758152	Pray_2012_note_18_04
2B	Cluster_11930|Contig1|likelySeq@1262	141.9	2B	78491576	0.357796315072252	0.418128526963453	2.36538461538462	2.18932038834951	0.0880321135175504	0.446364136524453	Pray_2012_note_18_04
2B	Cluster_11930|Contig2|complementarySeq@990	141.9	NA	NA	NA	NA	NA	NA	NA	NA	Pray_2012_note_18_04
2A	Cluster_11930|Contig2|likelySeq@1356	109.1	NA	NA	0.424511029328927	0.315733088899213	2.31696428571429	2.21641791044776	0.0502731876332623	0.372111021758152	Pray_2012_note_18_04
7A	Cluster_11931|Contig1|complementarySeq@1452	98.7	7B	21919604	0.200902116501325	0.805314265322801	2.10795454545455	2.48314606741573	0.187595760980592	0.697015487940627	Pray_2012_note_18_04
7B	Cluster_11931|Contig1|complementarySeq@248	40.4	7B	21919604	0.352602098151613	0.427211219985377	2.17415730337079	2.40740740740741	0.116625052018311	0.452715107768527	Pray_2012_note_18_04
6A	Cluster_11936|Contig3|original@252	203.7	6A	204871932	0.510201629208701	0.214920038225786	2.39156626506024	2.18617021276596	0.102698026147142	0.292258158906905	Pray_2012_note_18_04
6B	Cluster_11936|Contig4|original@129	208	6A	204871932	NA	NA	NA	NA	NA	NA	Pray_2012_note_18_04
6B	Cluster_11936|Contig5|original@879	208	NA	NA	0.273312890439226	0.592216039862789	2.14893617021277	2.3953488372093	0.123206333498268	0.563339884902268	Pray_2012_note_18_04
5B	Cluster_1194|Contig3|original@213	204	5B	244625695	NA	NA	NA	NA	NA	NA	Pray_2012_note_18_04
5A	Cluster_1194|Contig4|original@319	239.9	5A	122975467	0.840082240565892	0.0202245089221458	2.32105263157895	2.23170731707317	0.0446726572528882	0.0756781962290184	Pray_2012_note_18_04
5A	Cluster_1194|Contig5|original@3229	239.9	5A	122975467	0.749427005815256	0.050651655491597	2.32105263157895	2.22222222222222	0.0494152046783625	0.125270661035091	Pray_2012_note_18_04
6A	Cluster_1195|Contig1|complementarySeq@2217	96.4	6A	176325150	0.484788562647195	0.241816695696295	2.32	2.2125	0.05375	0.314447634794336	Pray_2012_note_18_04
7A	Cluster_11960|Contig3|original@1193	148	7A	97499382	0.365440824306984	0.405082718707269	2.13636363636364	2.3578431372549	0.110739750445633	0.43718293815235	Pray_2012_note_18_04
2A	Cluster_11967|Contig1|likelySeq@1146	92.7	2A	180369638	0.984403129876278	0.000189860251846272	2.28301886792453	2.24	0.0215094339622641	0.0068270141425023	Pray_2012_note_18_04
2A	Cluster_11967|Contig1|likelySeq@611	93.3	2A	180369638	0.984403129876278	0.000189860251846272	2.28301886792453	2.24	0.0215094339622641	0.0068270141425023	Pray_2012_note_18_04
6B	Cluster_1197|Contig1|original@494	96.1	6B	160695487	0.027273676720808	2.35695481543916	2.09411764705882	2.44623655913978	0.176059456040481	1.56425631156611	Pray_2012_note_18_04
4B	Cluster_11970|Contig2|original@710	89.6	NA	NA	0.038873441576898	2.07021566775711	2.04950495049505	2.5375	0.243997524752475	1.41034700833475	Pray_2012_note_18_04
4B	Cluster_11970|Contig4|original@586	89.2	NA	NA	0.0550565626487871	1.79158632539109	2.055	2.52469135802469	0.234845679012346	1.25919090644185	Pray_2012_note_18_04
4A	Cluster_1198|Contig1|likelySeq@1892	168.6	NA	NA	0.821130954923146	0.0253878474710019	2.2797619047619	2.32795698924731	0.0240975422427037	0.0855875755660977	Pray_2012_note_18_04
7B	Cluster_11995|Contig7|complementarySeq@2841	194.3	NA	NA	0.362099709520683	0.410738220882008	2.125	2.37142857142857	0.123214285714286	0.441171823577396	Pray_2012_note_18_04
7B	Cluster_11995|Contig7|likelySeq@2841	194.3	NA	NA	0.175554166469568	0.902317766873875	2.13571428571429	2.375	0.119642857142857	0.755588858860151	Pray_2012_note_18_04
7A	Cluster_120|Contig13|original@3365	82.5	7A	20092708	0.328107986339646	0.472593760966085	2.14444444444444	2.42441860465116	0.139987080103359	0.483983198504452	Pray_2012_note_18_04
7A	Cluster_120|Contig9|complementarySeq@5952	82.5	7A	20028927	0.146646875266353	1.03448437214317	2.13068181818182	2.42441860465116	0.146868393234672	0.833727186478439	Pray_2012_note_18_04
7A	Cluster_120|Contig9|likelySeq@3132	82.5	7A	20028927	0.188824074633719	0.849668691609852	2.14444444444444	2.41764705882353	0.136601307189542	0.723942634963665	Pray_2012_note_18_04
7A	Cluster_120|Contig9|likelySeq@6780	82.5	7A	20028927	0.181286331686693	0.879035958117962	2.16111111111111	2.42441860465116	0.131653746770026	0.741634938854405	Pray_2012_note_18_04
5A	Cluster_1201|Contig5|likelySeq@3490	317.6	5A	146796204	0.719441948962518	0.0640554357437108	2.25728155339806	2.30909090909091	0.0259046778464254	0.143004243092706	Pray_2012_note_18_04
5A	Cluster_1201|Contig5|likelySeq@921	317.6	5A	146796204	0.193245609340106	0.833061269022159	2.28082191780822	2.3265306122449	0.0228543472183393	0.713890364737068	Pray_2012_note_18_04
4B	Cluster_12012|Contig2|original@1264	89.6	NA	NA	NA	NA	NA	NA	NA	NA	Pray_2012_note_18_04
3B	Cluster_12014|Contig1|complementarySeq@878	116.2	3B	445856319	0.966773299391748	0.000862037456519686	2.25568181818182	2.27777777777778	0.0110479797979797	0.0146753525620243	Pray_2012_note_18_04
3B	Cluster_12014|Contig1|complementarySeq@900	116.2	3B	445856319	NA	NA	NA	NA	NA	NA	Pray_2012_note_18_04
7A	Cluster_12015|Contig1|original@615	7.7	7A	4766325	0.92044375499113	0.00495532521883585	2.25287356321839	2.31318681318681	0.0301566249842113	0.0360027445236726	Pray_2012_note_18_04
7A	Cluster_12015|Contig1|original@710	7.7	7A	4766325	0.97271602110363	0.000581147866091571	2.25287356321839	2.31318681318681	0.0301566249842113	0.012013931025309	Pray_2012_note_18_04
4A	Cluster_12015|Contig2|original@859	228.8	4A	213909310	0.209970853515703	0.77399461799011	2.13888888888889	2.39010989010989	0.125610500610501	0.67784098638898	Pray_2012_note_18_04
2A	Cluster_12016|Contig1|likelySeq@1001	10.1	NA	NA	NA	NA	NA	NA	NA	NA	Pray_2012_note_18_04
2A	Cluster_12016|Contig1|likelySeq@2952	10.1	NA	NA	0.369179460195106	0.398837895167434	2.34177215189873	2.21938775510204	0.0611921983983468	0.4327624695423	Pray_2012_note_18_04
2B	Cluster_1202|Contig1|original@8754	109.9	2B	42905674	0.0335908360726842	2.18807671068686	2.46376811594203	2.15420560747664	0.154781254232697	1.47377918647586	Pray_2012_note_18_04
2B	Cluster_1202|Contig11|original@426	109.9	2A	145497710	0.0126959549754132	2.98216749237388	2.46376811594203	2.15420560747664	0.154781254232697	1.89633462642052	Pray_2012_note_18_04
2B	Cluster_1202|Contig13|original@9277	109.9	2A	145497710	0.0186369660994172	2.66745301150788	2.46376811594203	2.15420560747664	0.154781254232697	1.72962478476756	Pray_2012_note_18_04
2B	Cluster_1202|Contig14|original@366	109.9	2A	145497710	0.0186369660994172	2.66745301150788	2.46376811594203	2.15420560747664	0.154781254232697	1.72962478476756	Pray_2012_note_18_04
2B	Cluster_1202|Contig5|original@10551	109.9	2A	145497710	0.0254828683539708	2.41217832216253	2.46376811594203	2.14622641509434	0.158770850423845	1.59375168935904	Pray_2012_note_18_04
2B	Cluster_1202|Contig6|original@10570	109.9	2A	145497710	0.108703736640929	1.26014576170455	2.46376811594203	2.18446601941748	0.139651048262277	0.963755526984133	Pray_2012_note_18_04
2B	Cluster_1202|Contig8|original@8763	109.9	2A	145497710	0.0435158531874261	1.9795314713588	2.46376811594203	2.15094339622642	0.156412359857807	1.36135249712479	Pray_2012_note_18_04
3B	Cluster_12024|Contig10|original@359	263.2	NA	NA	0.0948954844794488	1.36447409517961	2.09574468085106	2.48809523809524	0.196175278622087	1.02275445261291	Pray_2012_note_18_04
3B	Cluster_12024|Contig3|complementarySeq@457	262.9	NA	NA	NA	NA	NA	NA	NA	NA	Pray_2012_note_18_04
3A	Cluster_12024|Contig5|original@199	247.9	3A	181255706	0.799028753537205	0.0321928198641536	2.33908045977011	2.17222222222222	0.0834291187739464	0.097437592052898	Pray_2012_note_18_04
1B	Cluster_1203|Contig1|original@818	196.7	1B	284148202	NA	NA	NA	NA	NA	NA	Pray_2012_note_18_04
3B	Cluster_12036|Contig1|original@354	95.9	1B	269322657	0.756076155679065	0.0479135993299052	2.25657894736842	2.26699029126214	0.00520567194685739	0.12143445803657	Pray_2012_note_18_04
6A	Cluster_12037|Contig4|original@231	88.8	NA	NA	NA	NA	NA	NA	NA	NA	Pray_2012_note_18_04
1B	Cluster_1204|Contig4|original@4001	225.1	1A	244399794	0.349581708165281	0.432576343612086	2.24691358024691	2.35106382978723	0.0520751247701601	0.456451299866909	Pray_2012_note_18_04
1A	Cluster_1204|Contig6|original@249	196	1A	244399794	NA	NA	NA	NA	NA	NA	Pray_2012_note_18_04
1A	Cluster_1204|Contig8|original@334	196	1A	244399794	0.768292532153602	0.0430989376208012	2.25	2.22413793103448	0.0129310344827587	0.114473388158054	Pray_2012_note_18_04
4A	Cluster_12043|Contig3|likelySeq@1338	63.2	4A	64631201	NA	NA	NA	NA	NA	NA	Pray_2012_note_18_04
5B	Cluster_12055|Contig1|likelySeq@4069	61.5	5B	160299828	0.552829343086808	0.1746667232162	2.30555555555556	2.18691588785047	0.059319833852544	0.257408913530971	Pray_2012_note_18_04
5B	Cluster_12060|Contig1|likelySeq@756	59.4	5B	54547427	0.290812934807879	0.550926115061831	2.375	2.26190476190476	0.0565476190476191	0.53638628078839	Pray_2012_note_18_04
2B	Cluster_12067|Contig3|original@345	100.7	NA	NA	0.293981518087068	0.543783141202234	2.38311688311688	2.20098039215686	0.09106824548001	0.531679971782069	Pray_2012_note_18_04
3B	Cluster_12068|Contig1|complementarySeq@279	158	3B	616381553	0.382743351782657	0.37689664486615	2.16071428571429	2.37765957446809	0.1084726443769	0.417092344219989	Pray_2012_note_18_04
3A	Cluster_12068|Contig1|likelySeq@596	141.2	NA	NA	0.107413622200646	1.2692708227481	2.13	2.46794871794872	0.168974358974359	0.96894063789699	Pray_2012_note_18_04
2A	Cluster_12077|Contig3|original@374	104.9	2A	109110041	NA	NA	NA	NA	NA	NA	Pray_2012_note_18_04
7A	Cluster_12078|Contig1|likelySeq@1311	96.2	7A	25048756	0.0841283424519155	1.45781093826129	2.10714285714286	2.45604395604396	0.174450549450549	1.07505766773574	Pray_2012_note_18_04
3B	Cluster_1208|Contig2|original@409	98.4	NA	NA	0.905073333528595	0.00706486001264374	2.25316455696203	2.27722772277228	0.0120315829051258	0.0433162306770982	Pray_2012_note_18_04
2A	Cluster_12083|Contig1|original@4740	193.4	NA	NA	NA	NA	NA	NA	NA	NA	Pray_2012_note_18_04
3B	Cluster_12087|Contig2|original@458	202.7	3B	716613763	0.0515669834717351	1.84373269684681	2.41145833333333	2.1219512195122	0.144753556910569	1.28762827289611	Pray_2012_note_18_04
6B	Cluster_1209|Contig3|original@209	79.9	6B	123156037	NA	NA	NA	NA	NA	NA	Pray_2012_note_18_04
6B	Cluster_1209|Contig4|original@7270	79.9	6A	48284777	NA	NA	NA	NA	NA	NA	Pray_2012_note_18_04
5B	Cluster_12090|Contig1|original@212	231.7	5B	260144279	NA	NA	NA	NA	NA	NA	Pray_2012_note_18_04
1B	Cluster_121|Contig1|complementarySeq@412	73.4	1A	77551373	NA	NA	NA	NA	NA	NA	Pray_2012_note_18_04
1B	Cluster_121|Contig1|complementarySeq@780	71.8	1A	77551373	NA	NA	NA	NA	NA	NA	Pray_2012_note_18_04
6B	Cluster_1211|Contig2|original@427	158.5	NA	NA	0.403262008506445	0.34570686234148	2.18674698795181	2.33854166666667	0.0758973393574296	0.394412691141893	Pray_2012_note_18_04
5B	Cluster_12121|Contig1|likelySeq@953	195.6	5B	236434367	0.272354371560238	0.594572178189714	2.41111111111111	2.17261904761905	0.119246031746032	0.564865649473824	Pray_2012_note_18_04
1B	Cluster_1213|Contig2|original@2437	8.4	1A	2458400	0.0191927111619944	2.64342337383697	2.07647058823529	2.46276595744681	0.193147684605757	1.71686367250126	Pray_2012_note_18_04
6A	Cluster_12132|Contig2|likelySeq@1833	49.9	6A	15944813	0.920108212380482	0.00499735167744162	2.27894736842105	2.27777777777778	0.000584795321637577	0.0361610930065687	Pray_2012_note_18_04
6B	Cluster_1214|Contig1|original@1289	69.1	6B	130962981	0.479203880258427	0.248043203503017	2.28048780487805	2.28125	0.000381097560975707	0.319479673991031	Pray_2012_note_18_04
6A	Cluster_1214|Contig2|complementarySeq@2866	62.2	NA	NA	0.832288423598571	0.0222738198182128	2.27830188679245	2.28358208955224	0.00264010137989312	0.0797261459800819	Pray_2012_note_18_04
1A	Cluster_12142|Contig1|original@1904	194.1	NA	NA	0.651505520749088	0.101236217591439	2.2202380952381	2.32065217391304	0.0502070393374741	0.186081899796821	Pray_2012_note_18_04
4B	Cluster_1215|Contig1|original@895	105.3	4B	266797726	0.00231200404431156	4.38476998792676	1.96341463414634	2.55376344086022	0.295174403356937	2.63601141055399	Pray_2012_note_18_04
4A	Cluster_1215|Contig2|original@245	62.1	4A	123962155	0.031205099597715	2.24770098236842	1.97402597402597	2.48543689320388	0.255705459588955	1.50577442693764	Pray_2012_note_18_04
2A	Cluster_1216|Contig2|complementarySeq@1004	116	2A	93036884	0.319646745758614	0.48932275679164	2.32758620689655	2.13934426229508	0.0941209723007348	0.49532971264814	Pray_2012_note_18_04
2A	Cluster_1216|Contig2|complementarySeq@1275	112.7	2A	93036884	0.488082240364584	0.238199265997299	2.31304347826087	2.15573770491803	0.0786528866714185	0.311506994539716	Pray_2012_note_18_04
1B	Cluster_12165|Contig1|original@263	42.9	1B	19046356	NA	NA	NA	NA	NA	NA	Pray_2012_note_18_04
1A	Cluster_12165|Contig2|original@1849	57.3	1A	12956136	NA	NA	NA	NA	NA	NA	Pray_2012_note_18_04
4B	Cluster_12166|Contig1|original@303	139.9	4B	292815095	NA	NA	NA	NA	NA	NA	Pray_2012_note_18_04
3A	Cluster_12167|Contig1|complementarySeq@3189	89.9	3A	63577093	NA	NA	NA	NA	NA	NA	Pray_2012_note_18_04
3B	Cluster_12167|Contig1|likelySeq@3054	116.2	NA	NA	0.966572534759317	0.000872492267843596	2.26136363636364	2.28888888888889	0.0137626262626263	0.0147655495364087	Pray_2012_note_18_04
5B	Cluster_12169|Contig3|original@363	69.6	5B	61181805	0.431975242327524	0.305725076935893	2.13	2.32051282051282	0.0952564102564104	0.364541143066226	Pray_2012_note_18_04
6B	Cluster_1217|Contig5|original@2002	85.4	NA	NA	0.282901713458509	0.569196370574055	2.29473684210526	2.24117647058824	0.0267801857585139	0.548364422131832	Pray_2012_note_18_04
1B	Cluster_12173|Contig2|original@636	163.3	NA	NA	0.785702650644018	0.0367120318876403	2.3030303030303	2.2972972972973	0.00286650286650292	0.104741781718121	Pray_2012_note_18_04
1A	Cluster_1218|Contig19|original@102	80.6	1A	183244895	NA	NA	NA	NA	NA	NA	Pray_2012_note_18_04
1B	Cluster_1218|Contig22|original@177	95.8	1B	292971162	NA	NA	NA	NA	NA	NA	Pray_2012_note_18_04
1A	Cluster_1218|Contig23|original@104	80.6	1A	183244895	NA	NA	NA	NA	NA	NA	Pray_2012_note_18_04
1B	Cluster_1218|Contig6|original@186	95.8	1B	188026914	0.530222856116261	0.195293182747946	2.15384615384615	2.3495145631068	0.0978342046303211	0.275541555231325	Pray_2012_note_18_04
3A	Cluster_12182|Contig1|complementarySeq@1321	72.2	3A	21473173	0.721726439551717	0.0629722145504833	2.23958333333333	2.32530120481928	0.0428589357429718	0.141627384571857	Pray_2012_note_18_04
3B	Cluster_12187|Contig1|original@610	85.6	3B	131867990	NA	NA	NA	NA	NA	NA	Pray_2012_note_18_04
3A	Cluster_12187|Contig2|original@326	72.2	3B	131867990	0.991462648749919	5.68810156304128e-05	2.23958333333333	2.32530120481928	0.0428589357429718	0.00372364227295263	Pray_2012_note_18_04
3B	Cluster_1219|Contig2|original@967	98.4	NA	NA	0.887905276341824	0.00986959475949613	2.23076923076923	2.27722772277228	0.0232292460015231	0.0516333632262606	Pray_2012_note_18_04
2B	Cluster_12193|Contig1|complementarySeq@413	138	2A	172002085	0.975229949164719	0.000478956154700704	2.32638888888889	2.22897196261682	0.0487084631360333	0.0108929700668125	Pray_2012_note_18_04
7A	Cluster_12194|Contig1|complementarySeq@391	97.2	7A	34167592	0.0451523593951585	1.94992871297905	2.07558139534884	2.48888888888889	0.206653746770026	1.34531955109741	Pray_2012_note_18_04
5A	Cluster_1220|Contig1|complementarySeq@164	286.7	4B	308532428	NA	NA	NA	NA	NA	NA	Pray_2012_note_18_04
5A	Cluster_1220|Contig1|likelySeq@164	286.7	4B	308532428	NA	NA	NA	NA	NA	NA	Pray_2012_note_18_04
1B	Cluster_12203|Contig2|complementarySeq@1431	225.2	1A	243984733	0.43315038393236	0.304173060404884	2.24691358024691	2.35106382978723	0.0520751247701601	0.363361296318349	Pray_2012_note_18_04
1B	Cluster_12203|Contig2|likelySeq@1431	225.2	1B	294440448	NA	NA	NA	NA	NA	NA	Pray_2012_note_18_04
1B	Cluster_12203|Contig2|likelySeq@560	225.7	1B	294440448	0.555563436561005	0.172277229314816	2.24096385542169	2.31914893617021	0.039092540374263	0.255266344328082	Pray_2012_note_18_04
4A	Cluster_12204|Contig1|likelySeq@2065	59.3	4A	72657121	0.0380232962637349	2.0880275450612	1.96621621621622	2.47196261682243	0.252873200303107	1.41995023657373	Pray_2012_note_18_04
4A	Cluster_12204|Contig2|original@1322	58.9	4B	267369901	0.0366665810741022	2.11731986910985	1.97333333333333	2.47169811320755	0.249182389937107	1.43572958335476	Pray_2012_note_18_04
5A	Cluster_12209|Contig3|original@374	210.8	5A	105814700	0.249024201188931	0.655273504031664	2.4	2.18348623853211	0.108256880733945	0.603758444341743	Pray_2012_note_18_04
5A	Cluster_12209|Contig3|original@437	210.8	5A	105814700	0.249024201188931	0.655273504031664	2.4	2.18348623853211	0.108256880733945	0.603758444341743	Pray_2012_note_18_04
1B	Cluster_1221|Contig1|original@207	201	1B	285248685	0.711173898346735	0.0680632647479925	2.23287671232877	2.32673267326733	0.0469279804692797	0.148024191312313	Pray_2012_note_18_04
2A	Cluster_12212|Contig1|complementarySeq@1194	158.6	2A	26550840	NA	NA	NA	NA	NA	NA	Pray_2012_note_18_04
2A	Cluster_12212|Contig1|likelySeq@1228	158.8	2A	26550840	NA	NA	NA	NA	NA	NA	Pray_2012_note_18_04
4A	Cluster_1223|Contig2|original@141	109.4	4A	100234769	0.151288198397915	1.01139018129583	2.08	2.4	0.16	0.820194948847709	Pray_2012_note_18_04
4A	Cluster_1223|Contig2|original@301	109.4	4A	100234769	0.151288198397915	1.01139018129583	2.08	2.4	0.16	0.820194948847709	Pray_2012_note_18_04
2A	Cluster_12235|Contig1|complementarySeq@489	192.8	2A	227692732	NA	NA	NA	NA	NA	NA	Pray_2012_note_18_04
2A	Cluster_12235|Contig1|likelySeq@489	192.8	2A	227692732	0.301663812097389	0.526862377629754	2.33116883116883	2.23762376237624	0.0467725343962966	0.520476785115181	Pray_2012_note_18_04
2A	Cluster_12235|Contig1|likelySeq@801	193	2A	227692732	0.288514282657133	0.556169694888319	2.33116883116883	2.23762376237624	0.0467725343962966	0.539832682592675	Pray_2012_note_18_04
2B	Cluster_12235|Contig2|original@402	209.6	2B	294771561	0.633164783657798	0.113024818269595	2.25	2.30232558139535	0.0261627906976745	0.19848324840288	Pray_2012_note_18_04
3A	Cluster_12240|Contig2|original@1801	126.8	3A	151708248	0.0749633232178931	1.54787186457202	2.1063829787234	2.44444444444444	0.16903073286052	1.12515116887585	Pray_2012_note_18_04
1B	Cluster_1225|Contig1|complementarySeq@305	61.8	1B	58314883	0.806472300194014	0.0298056632550714	2.25949367088608	2.26960784313725	0.00505708612558942	0.0934105446785926	Pray_2012_note_18_04
2B	Cluster_12255|Contig1|complementarySeq@640	188.3	NA	NA	0.475432442887188	0.25231522068683	2.31460674157303	2.25280898876404	0.0308988764044944	0.32291118591003	Pray_2012_note_18_04
2A	Cluster_12255|Contig1|likelySeq@652	164.9	NA	NA	NA	NA	NA	NA	NA	NA	Pray_2012_note_18_04
2A	Cluster_12255|Contig1|likelySeq@792	165.2	NA	NA	0.799429119737595	0.032061935016981	2.25	2.28313253012048	0.0165662650602409	0.0972200363223237	Pray_2012_note_18_04
3A	Cluster_1226|Contig3|likelySeq@975	138.4	NA	NA	0.0916549922480039	1.39132406078668	2.14583333333333	2.43373493975904	0.143950803212851	1.03784387498203	Pray_2012_note_18_04
5B	Cluster_12261|Contig4|original@103	237.9	5B	259475760	0.802889220003637	0.0309425812397605	2.27333333333333	2.31958762886598	0.0231271477663231	0.0953443731024908	Pray_2012_note_18_04
7B	Cluster_12266|Contig1|complementarySeq@1165	121.6	7B	212558551	0.372310350597448	0.393674926445648	2.21176470588235	2.36263736263736	0.0754363283775048	0.429094889795925	Pray_2012_note_18_04
1A	Cluster_1227|Contig1|original@243	103.4	1A	205280152	0.823817584449813	0.0246184993078322	2.22549019607843	2.31818181818182	0.0463458110516934	0.0841689422314873	Pray_2012_note_18_04
1B	Cluster_1227|Contig2|complementarySeq@196	118.5	1A	205280152	NA	NA	NA	NA	NA	NA	Pray_2012_note_18_04
1B	Cluster_1227|Contig2|likelySeq@196	118.5	NA	NA	0.216752985237017	0.751586862723133	2.09036144578313	2.43548387096774	0.172561212592305	0.664034912476731	Pray_2012_note_18_04
2A	Cluster_12274|Contig1|original@360	23.8	2B	12074373	0.153054759820695	1.00280682212976	2.3961038961039	2.16836734693878	0.11386827458256	0.815153159815623	Pray_2012_note_18_04
2B	Cluster_12274|Contig4|original@719	51.5	2A	8485257	NA	NA	NA	NA	NA	NA	Pray_2012_note_18_04
2A	Cluster_12280|Contig1|original@945	163.3	2A	221682306	NA	NA	NA	NA	NA	NA	Pray_2012_note_18_04
2A	Cluster_12280|Contig1|original@963	163.3	2A	221682306	NA	NA	NA	NA	NA	NA	Pray_2012_note_18_04
7A	Cluster_12287|Contig1|complementarySeq@640	87.6	NA	NA	0.146791893491682	1.03375055307257	2.15116279069767	2.41666666666667	0.132751937984496	0.833297927451556	Pray_2012_note_18_04
7B	Cluster_12287|Contig1|likelySeq@471	23.2	NA	NA	NA	NA	NA	NA	NA	NA	Pray_2012_note_18_04
1B	Cluster_1229|Contig10|complementarySeq@1689	78.9	1B	142767129	NA	NA	NA	NA	NA	NA	Pray_2012_note_18_04
1B	Cluster_1229|Contig10|complementarySeq@843	78.3	1B	142767129	0.285587103517059	0.562923580434926	2.19480519480519	2.33980582524272	0.0725003152187618	0.544261408232827	Pray_2012_note_18_04
1A	Cluster_1229|Contig10|likelySeq@1670	72.1	NA	NA	0.463338020388277	0.266390098564335	2.19191919191919	2.35365853658537	0.0808696723330868	0.334102061188295	Pray_2012_note_18_04
6B	Cluster_1229|Contig6|likelySeq@2169	82.2	6B	40607287	0.695055750047202	0.0762766693553466	2.25824175824176	2.27222222222222	0.00699023199023197	0.157980359486395	Pray_2012_note_18_04
3A	Cluster_12296|Contig3|original@139	254.6	3A	183748463	NA	NA	NA	NA	NA	NA	Pray_2012_note_18_04
3A	Cluster_12298|Contig2|likelySeq@3284	72.2	3B	126539108	0.991462648749919	5.68810156304128e-05	2.23958333333333	2.32530120481928	0.0428589357429718	0.00372364227295263	Pray_2012_note_18_04
6B	Cluster_12307|Contig1|likelySeq@769	64.1	6B	34005470	NA	NA	NA	NA	NA	NA	Pray_2012_note_18_04
7A	Cluster_12316|Contig2|original@585	218.2	7A	162627692	0.925409902921459	0.00435425584129757	2.28378378378378	2.22222222222222	0.0307807807807807	0.03366585737434	Pray_2012_note_18_04
7B	Cluster_12316|Contig3|original@277	152.1	NA	NA	NA	NA	NA	NA	NA	NA	Pray_2012_note_18_04
5A	Cluster_12318|Contig2|original@758	150.2	5A	88949911	0.554856434145033	0.172893002651595	2.34736842105263	2.19277108433735	0.0772986683576411	0.25581937349757	Pray_2012_note_18_04
5A	Cluster_12318|Contig2|original@788	150.2	5A	88949911	0.498761247026412	0.226743496820209	2.34736842105263	2.22222222222222	0.0625730994152047	0.302107297888784	Pray_2012_note_18_04
2B	Cluster_1232|Contig1|complementarySeq@260	200.4	2B	280682330	NA	NA	NA	NA	NA	NA	Pray_2012_note_18_04
5B	Cluster_12320|Contig3|complementarySeq@741	66.9	NA	NA	0.134540821554737	1.09875312615158	2.06730769230769	2.33189655172414	0.132294429708223	0.87114592468652	Pray_2012_note_18_04
5A	Cluster_12320|Contig3|likelySeq@1587	82.3	NA	NA	0.366747155499092	0.402890740781104	2.34536082474227	2.2037037037037	0.0708285605192822	0.435633245871425	Pray_2012_note_18_04
3A	Cluster_12325|Contig2|original@2012	248.8	NA	NA	0.995638158323659	1.48473448303271e-05	2.32386363636364	2.22159090909091	0.0511363636363635	0.00189846719418409	Pray_2012_note_18_04
3B	Cluster_12325|Contig3|original@767	263.7	3B	768812970	0.126206986188911	1.14681776135157	2.11052631578947	2.47590361445783	0.182688649334179	0.89891660405134	Pray_2012_note_18_04
5B	Cluster_1235|Contig2|complementarySeq@256	210.4	5A	127681485	NA	NA	NA	NA	NA	NA	Pray_2012_note_18_04
5B	Cluster_1235|Contig2|likelySeq@256	210.4	5B	245066184	0.34444812997989	0.441839682837774	2.36734693877551	2.17808219178082	0.0946323734973442	0.462876168704313	Pray_2012_note_18_04
3A	Cluster_12358|Contig1|complementarySeq@476	89.9	3B	461415906	0.504258099445604	0.22100570678103	2.1453488372093	2.37368421052632	0.114167686658507	0.297347117376411	Pray_2012_note_18_04
3B	Cluster_12358|Contig1|likelySeq@1578	117	3B	461415906	0.930389654102682	0.00379086159958427	2.27777777777778	2.28089887640449	0.00156054931335836	0.0313351275907615	Pray_2012_note_18_04
3A	Cluster_12358|Contig2|original@417	90.1	3A	108372018	0.576829123257434	0.154430547357522	2.15116279069767	2.36842105263158	0.108629130966952	0.238952820842889	Pray_2012_note_18_04
3B	Cluster_12358|Contig3|original@568	117	3B	461415906	0.930389654102682	0.00379086159958427	2.27777777777778	2.28089887640449	0.00156054931335836	0.0313351275907615	Pray_2012_note_18_04
6A	Cluster_12362|Contig2|original@674	180.4	6A	201923450	0.0176567102934189	2.71166486801819	2.525	2.06521739130435	0.229891304347826	1.75309020871434	Pray_2012_note_18_04
4B	Cluster_12367|Contig3|original@1319	137.2	4B	299324005	0.80390117392277	0.0306191996859745	2.29292929292929	2.28205128205128	0.00543900543900544	0.0947973371446111	Pray_2012_note_18_04
4B	Cluster_12370|Contig2|original@637	64	NA	NA	0.158231848573298	0.978276215946413	2.12612612612613	2.50833333333333	0.191103603603604	0.800706098161082	Pray_2012_note_18_04
5A	Cluster_12374|Contig1|original@333	233.8	NA	NA	0.412629537250843	0.332214665565568	2.37349397590361	2.18947368421053	0.0920101458465441	0.384439687158039	Pray_2012_note_18_04
5A	Cluster_12374|Contig1|original@410	231.7	NA	NA	NA	NA	NA	NA	NA	NA	Pray_2012_note_18_04
6A	Cluster_12376|Contig1|complementarySeq@741	154.5	6A	197461900	NA	NA	NA	NA	NA	NA	Pray_2012_note_18_04
6B	Cluster_12376|Contig1|likelySeq@738	163.4	6B	191718369	0.71491651986118	0.0662320376135514	2.21084337349398	2.33157894736842	0.0603677869372226	0.145744667402115	Pray_2012_note_18_04
4A	Cluster_1239|Contig2|complementarySeq@1871	95.8	4A	144946010	NA	NA	NA	NA	NA	NA	Pray_2012_note_18_04
7A	Cluster_12392|Contig3|original@657	198.4	NA	NA	NA	NA	NA	NA	NA	NA	Pray_2012_note_18_04
7A	Cluster_1240|Contig1|original@163	217.9	7B	230947217	0.512027061178997	0.213075264112363	2.30909090909091	2.21774193548387	0.045674486803519	0.29070708548874	Pray_2012_note_18_04
7B	Cluster_1240|Contig2|original@305	149.3	7A	161834289	0.832352284180375	0.0222566090658535	2.22222222222222	2.31770833333333	0.0477430555555556	0.0796928243171279	Pray_2012_note_18_04
7A	Cluster_1240|Contig3|original@1112	217.9	7A	161834289	0.961892011405705	0.00113412700074281	2.30392156862745	2.20833333333333	0.0477941176470587	0.0168736821026292	Pray_2012_note_18_04
7A	Cluster_1240|Contig3|original@1260	217.9	7A	161834289	0.788245012321019	0.0358253446280909	2.28181818181818	2.22131147540984	0.0302533532041729	0.103338768602021	Pray_2012_note_18_04
7B	Cluster_1240|Contig4|original@1358	152.1	7B	230947217	NA	NA	NA	NA	NA	NA	Pray_2012_note_18_04
7B	Cluster_1240|Contig4|original@918	149.3	7B	230947217	0.914881850672498	0.00567510502702138	2.22222222222222	2.3	0.0388888888888888	0.0386349878068455	Pray_2012_note_18_04
2B	Cluster_12405|Contig3|original@3281	169.4	2B	221060105	0.72694636991794	0.0605360013773043	2.3314606741573	2.22777777777778	0.0518414481897627	0.138497627803729	Pray_2012_note_18_04
4B	Cluster_12409|Contig1|original@154	125.9	NA	NA	0.36965709348704	0.398046355923954	2.30412371134021	2.26543209876543	0.019345806287387	0.432200955548648	Pray_2012_note_18_04
4B	Cluster_12409|Contig1|original@632	125.9	NA	NA	0.380378399089542	0.380643561834201	2.30412371134021	2.26543209876543	0.019345806287387	0.419784153728786	Pray_2012_note_18_04
4B	Cluster_12409|Contig2|original@1889	125.9	NA	NA	0.583922460359793	0.148760132837717	2.30412371134021	2.26543209876543	0.019345806287387	0.233644819452057	Pray_2012_note_18_04
4B	Cluster_12409|Contig4|original@658	125.9	NA	NA	0.570744835167365	0.15940527415	2.30412371134021	2.26543209876543	0.019345806287387	0.243558009874455	Pray_2012_note_18_04
5B	Cluster_12425|Contig1|original@242	174.3	5B	217712236	NA	NA	NA	NA	NA	NA	Pray_2012_note_18_04
5A	Cluster_1243|Contig1|original@1442	70.8	NA	NA	NA	NA	NA	NA	NA	NA	Pray_2012_note_18_04
5A	Cluster_1243|Contig2|original@897	70.3	NA	NA	0.0155947532718654	2.81339428386648	2.44148936170213	2.07558139534884	0.182953983176645	1.80702149192415	Pray_2012_note_18_04
5A	Cluster_1243|Contig6|original@1533	70.8	NA	NA	0.0172811544002206	2.72926590488907	2.44148936170213	2.07471264367816	0.183388359011983	1.76242724953652	Pray_2012_note_18_04
1A	Cluster_12438|Contig1|original@989	183.4	1A	240474227	0.379229111932857	0.382476233856847	2.19662921348315	2.3546511627907	0.0790109746537759	0.421098330968723	Pray_2012_note_18_04
1A	Cluster_12438|Contig3|original@366	183.4	1A	240474227	0.553154923920973	0.174381015987936	2.2	2.3546511627907	0.0773255813953488	0.25715321737327	Pray_2012_note_18_04
7A	Cluster_12444|Contig2|original@214	24.6	NA	NA	NA	NA	NA	NA	NA	NA	Pray_2012_note_18_04
3B	Cluster_12445|Contig2|original@397	236.6	3B	741784994	0.433994778264746	0.303061776227126	2.33673469387755	2.22151898734177	0.0576078532678894	0.362515495797281	Pray_2012_note_18_04
7A	Cluster_12467|Contig1|original@448	142.3	NA	NA	NA	NA	NA	NA	NA	NA	Pray_2012_note_18_04
5A	Cluster_1247|Contig2|original@622	200.8	5A	103333009	NA	NA	NA	NA	NA	NA	Pray_2012_note_18_04
3A	Cluster_1248|Contig1|original@256	192.2	NA	NA	NA	NA	NA	NA	NA	NA	Pray_2012_note_18_04
2A	Cluster_1249|Contig1|original@355	107.5	2B	74308521	NA	NA	NA	NA	NA	NA	Pray_2012_note_18_04
2A	Cluster_1249|Contig3|original@2919	107.5	2A	111669463	NA	NA	NA	NA	NA	NA	Pray_2012_note_18_04
2B	Cluster_12493|Contig1|original@533	208.3	2B	285281167	NA	NA	NA	NA	NA	NA	Pray_2012_note_18_04
2A	Cluster_12493|Contig2|original@191	190.5	2A	230183330	0.682798320133935	0.0828853399454284	2.2716049382716	2.28350515463918	0.00595010818378516	0.165707556036302	Pray_2012_note_18_04
5A	Cluster_12497|Contig2|original@1400	97.5	5B	167601666	0.565561259704508	0.163725797989169	2.30882352941176	2.23611111111111	0.0363562091503267	0.247520346864591	Pray_2012_note_18_04
1B	Cluster_12499|Contig3|original@1525	174.1	NA	NA	0.887471036463934	0.00994671462544132	2.27272727272727	2.28282828282828	0.00505050505050497	0.0518458116916257	Pray_2012_note_18_04
1B	Cluster_12499|Contig3|original@578	170.3	NA	NA	NA	NA	NA	NA	NA	NA	Pray_2012_note_18_04
7B	Cluster_125|Contig1|original@1985	101.7	7B	188817601	0.968036162508763	0.000797721146896796	2.24157303370787	2.29120879120879	0.0248178787504629	0.0141084186372076	Pray_2012_note_18_04
3A	Cluster_12504|Contig1|original@366	50	3A	8385036	0.899906240868653	0.00785901664822139	2.25520833333333	2.30357142857143	0.0241815476190474	0.0458027363323538	Pray_2012_note_18_04
3B	Cluster_12504|Contig2|original@235	65.5	3B	58952210	NA	NA	NA	NA	NA	NA	Pray_2012_note_18_04
1B	Cluster_12507|Contig3|original@467	133.3	1B	241499168	0.381835916184524	0.378330495664616	2.15217391304348	2.41975308641975	0.133789586688138	0.418123223487849	Pray_2012_note_18_04
1A	Cluster_12508|Contig1|complementarySeq@216	69.8	1A	33673889	NA	NA	NA	NA	NA	NA	Pray_2012_note_18_04
1B	Cluster_12508|Contig1|likelySeq@201	78.9	1B	142571832	0.446380827645761	0.287129275382517	2.21710526315789	2.31553398058252	0.0492143587123148	0.350294466907533	Pray_2012_note_18_04
3A	Cluster_1251|Contig2|complementarySeq@569	223.8	3A	178211465	NA	NA	NA	NA	NA	NA	Pray_2012_note_18_04
3A	Cluster_1251|Contig2|complementarySeq@605	223.8	3A	178211465	0.0133328284344804	2.94196843106705	2.51219512195122	2.06185567010309	0.225169725924063	1.87507770931202	Pray_2012_note_18_04
3A	Cluster_1251|Contig2|likelySeq@605	223.8	NA	NA	0.01718900484893	2.7336438419582	2.51219512195122	2.06185567010309	0.225169725924063	1.76474926590334	Pray_2012_note_18_04
7B	Cluster_12511|Contig1|original@1134	165.4	NA	NA	0.885512886937261	0.0102982801158112	2.2716049382716	2.28571428571429	0.00705467372134039	0.052805114106864	Pray_2012_note_18_04
7B	Cluster_12511|Contig1|original@933	165.4	NA	NA	0.62763228421796	0.116737154204652	2.2716049382716	2.28571428571429	0.00705467372134039	0.20229472522356	Pray_2012_note_18_04
6A	Cluster_12516|Contig1|original@244	180	1B	14863432	0.0122949174115315	3.008538216773	2.5	2.07446808510638	0.212765957446809	1.91027438419542	Pray_2012_note_18_04
7A	Cluster_12519|Contig1|original@358	4.2	7A	742559	0.611271997038759	0.128152782258833	2.23493975903614	2.30769230769231	0.0363762743280815	0.213765499204667	Pray_2012_note_18_04
7A	Cluster_12519|Contig1|original@873	4.2	7A	742559	0.562345261395665	0.166444918830607	2.23493975903614	2.30769230769231	0.0363762743280815	0.249996960091338	Pray_2012_note_18_04
1B	Cluster_1252|Contig5|original@781	46.5	NA	NA	0.914385012909651	0.00574180225429777	2.2	2.30263157894737	0.0513157894736842	0.038870900792979	Pray_2012_note_18_04
3B	Cluster_12520|Contig1|complementarySeq@906	141.8	NA	NA	NA	NA	NA	NA	NA	NA	Pray_2012_note_18_04
7B	Cluster_12529|Contig1|likelySeq@1119	148.3	7B	229930091	0.770736255199461	0.0421690362930888	2.19871794871795	2.35	0.0756410256410256	0.113094211452904	Pray_2012_note_18_04
4A	Cluster_12532|Contig5|original@679	228.4	NA	NA	NA	NA	NA	NA	NA	NA	Pray_2012_note_18_04
2B	Cluster_12546|Contig4|original@718	81.9	NA	NA	0.248240792511636	0.657430901265695	2.38961038961039	2.19191919191919	0.0988455988455987	0.60512685093146	Pray_2012_note_18_04
7B	Cluster_12548|Contig1|original@2603	82	7B	42922089	NA	NA	NA	NA	NA	NA	Pray_2012_note_18_04
7B	Cluster_1255|Contig2|original@3170	79.6	7B	60512436	NA	NA	NA	NA	NA	NA	Pray_2012_note_18_04
6A	Cluster_12551|Contig1|original@788	189.9	6A	206244631	0.0102720869854232	3.15634028213345	2.45882352941176	2.05681818181818	0.201002673796792	1.98834131159518	Pray_2012_note_18_04
2A	Cluster_1256|Contig3|original@451	228.9	2B	319591958	0.740050130258676	0.0546558303049723	2.2967032967033	2.26136363636364	0.0176698301698301	0.13073886059697	Pray_2012_note_18_04
2A	Cluster_1256|Contig4|original@444	228.9	2A	241705062	0.98063146466834	0.000292807498881287	2.2967032967033	2.26136363636364	0.0176698301698301	0.00849417603721443	Pray_2012_note_18_04
5B	Cluster_12561|Contig3|original@385	25.8	5B	7913677	NA	NA	NA	NA	NA	NA	Pray_2012_note_18_04
5B	Cluster_12561|Contig5|likelySeq@1091	25.8	NA	NA	0.909848034832123	0.0063691062275473	2.22222222222222	2.29591836734694	0.0368480725623583	0.0410311386075779	Pray_2012_note_18_04
1B	Cluster_12564|Contig1|less_than_5_individuals|original@159	98.6	4A	3514296	0.0683265141176673	1.62068116692492	2.05696202531646	2.455	0.199018987341772	1.16541073554951	Pray_2012_note_18_04
1A	Cluster_1257|Contig1|original@2535	77	NA	NA	0.246982857610202	0.660912350603319	2.15789473684211	2.45121951219512	0.146662387676508	0.607333188860387	Pray_2012_note_18_04
1A	Cluster_1257|Contig2|original@1306	77	NA	NA	0.129364350403576	1.12820891555655	2.15789473684211	2.45121951219512	0.146662387676508	0.88818538793392	Pray_2012_note_18_04
3A	Cluster_1257|Contig4|original@905	234.7	3B	759889906	0.576274895638529	0.154879431371555	2.38157894736842	2.18316831683168	0.099205315268369	0.23937029925108	Pray_2012_note_18_04
3B	Cluster_1257|Contig5|original@823	252.5	3B	759889906	0.221199363247997	0.73733855365053	2.11931818181818	2.42613636363636	0.153409090909091	0.655216127540392	Pray_2012_note_18_04
2A	Cluster_12584|Contig4|original@140	255	2A	246621322	0.950083224503045	0.00194695303419895	2.30555555555556	2.27011494252874	0.0177203065134099	0.0222383501223797	Pray_2012_note_18_04
2A	Cluster_12584|Contig4|original@153	255.1	2A	246621322	NA	NA	NA	NA	NA	NA	Pray_2012_note_18_04
7A	Cluster_12589|Contig2|likelySeq@1037	94	7A	25209491	0.158501326934635	0.97702403747531	2.09550561797753	2.47159090909091	0.188042645556691	0.799967097623028	Pray_2012_note_18_04
7A	Cluster_12589|Contig2|likelySeq@1124	93.3	7A	25209491	NA	NA	NA	NA	NA	NA	Pray_2012_note_18_04
5A	Cluster_12590|Contig2|original@361	75.9	NA	NA	0.0788402203591463	1.50842472257706	2.39893617021277	2.14705882352941	0.125938673341677	1.1032521705338	Pray_2012_note_18_04
2A	Cluster_126|Contig1|original@2866	112.7	2A	77600956	0.124495844158842	1.15711711094639	2.33913043478261	2.15573770491803	0.0916963649322879	0.9048451456687	Pray_2012_note_18_04
5B	Cluster_12600|Contig1|original@326	55.3	5B	64735961	0.149166593790484	1.02184752541482	2.3780487804878	2.20967741935484	0.0841856805664831	0.826328427244703	Pray_2012_note_18_04
4B	Cluster_12607|Contig1|original@629	80.5	4B	169076461	0.705463185481304	0.0709122394456723	2.12745098039216	2.44303797468354	0.157793497145694	0.151525644928047	Pray_2012_note_18_04
4A	Cluster_12607|Contig4|complementarySeq@231	83.3	NA	NA	0.324897353689195	0.478874526342123	2.078125	2.42342342342342	0.172649211711712	0.488253825998386	Pray_2012_note_18_04
1B	Cluster_12609|Contig2|complementarySeq@2100	57	NA	NA	0.703877447216274	0.0717151575701537	2.24657534246575	2.28301886792453	0.0182217627293875	0.152502949708578	Pray_2012_note_18_04
1B	Cluster_12609|Contig2|likelySeq@1057	57	1B	110369722	0.899338878875601	0.00794883381851543	2.21621621621622	2.3047619047619	0.0442728442728442	0.0460766314101143	Pray_2012_note_18_04
1B	Cluster_12609|Contig2|likelySeq@2100	57	1B	110369722	NA	NA	NA	NA	NA	NA	Pray_2012_note_18_04
5A	Cluster_12621|Contig1|original@209	113.7	5B	148983596	NA	NA	NA	NA	NA	NA	Pray_2012_note_18_04
7A	Cluster_12637|Contig2|original@662	137.3	7B	65329740	0.117316627832186	1.20208055951413	2.04651162790698	2.48888888888889	0.221188630490956	0.930640428941753	Pray_2012_note_18_04
1B	Cluster_12653|Contig1|complementarySeq@1319	69.1	1B	160517929	0.548080826463131	0.178869667736971	2.2710843373494	2.26595744680851	0.00256344527044328	0.261155390605979	Pray_2012_note_18_04
2B	Cluster_12656|Contig1|complementarySeq@570	281	2B	340750501	NA	NA	NA	NA	NA	NA	Pray_2012_note_18_04
2B	Cluster_12656|Contig1|complementarySeq@585	282.4	2B	340750501	0.0894898199690745	1.40983580151371	2.17721518987342	2.35416666666667	0.0884757383966244	1.04822636560825	Pray_2012_note_18_04
3B	Cluster_12668|Contig4|original@700	9	3B	13944796	NA	NA	NA	NA	NA	NA	Pray_2012_note_18_04
3B	Cluster_12668|Contig5|original@241	8.5	3B	4099450	0.155903332668445	0.989196603086264	2.14285714285714	2.38172043010753	0.119431643625192	0.80714460101356	Pray_2012_note_18_04
3A	Cluster_12668|Contig6|original@709	9.89999999999998	3B	4099450	0.455112883928533	0.276299185138715	2.20952380952381	2.39230769230769	0.0913919413919413	0.341880869745497	Pray_2012_note_18_04
5B	Cluster_1267|Contig2|original@1119	179.9	5A	113446450	NA	NA	NA	NA	NA	NA	Pray_2012_note_18_04
5A	Cluster_1267|Contig3|original@1448	216.3	5A	113446450	0.142234411417048	1.05720564008688	2.43243243243243	2.17307692307692	0.129677754677755	0.846995320057911	Pray_2012_note_18_04
5A	Cluster_1267|Contig4|original@2186	216.3	5A	113446450	0.340503376095562	0.449084311274843	2.43243243243243	2.17307692307692	0.129677754677755	0.467878577694208	Pray_2012_note_18_04
3B	Cluster_12671|Contig1|original@706	43.8	NA	NA	0.204665437740909	0.792121477959366	2.12676056338028	2.35185185185185	0.112545644235785	0.688955491317635	Pray_2012_note_18_04
1A	Cluster_12678|Contig1|complementarySeq@1936	74.8	NA	NA	0.134120872352969	1.10109594076017	2.16326530612245	2.44444444444444	0.140589569160998	0.872503630482937	Pray_2012_note_18_04
1A	Cluster_12678|Contig1|complementarySeq@2210	74.8	NA	NA	0.210609100758604	0.771850001141132	2.15816326530612	2.45061728395062	0.146227009322247	0.6765228661807	Pray_2012_note_18_04
7B	Cluster_12684|Contig2|original@176	31.3	7B	15795338	0.895345450468762	0.00859569634450029	2.27439024390244	2.28645833333333	0.00603404471544722	0.0480093688336037	Pray_2012_note_18_04
7B	Cluster_12684|Contig2|original@320	31.3	7B	15795338	NA	NA	NA	NA	NA	NA	Pray_2012_note_18_04
1B	Cluster_127|Contig1|original@135	80.8	1A	26195478	0.870015232762158	0.0133013054869972	2.2625	2.29	0.0137499999999999	0.0604731434197323	Pray_2012_note_18_04
3B	Cluster_12701|Contig2|likelySeq@1182	117	3B	438624284	0.786965723599699	0.0362700638336969	2.27777777777778	2.27272727272727	0.00252525252525237	0.104044182984884	Pray_2012_note_18_04
2A	Cluster_12705|Contig1|original@1057	236.8	NA	NA	NA	NA	NA	NA	NA	NA	Pray_2012_note_18_04
1A	Cluster_1271|Contig3|original@69	112.6	1A	219636170	0.953889430063024	0.0016610455089363	2.25961538461538	2.2887323943662	0.0145585048754062	0.0205019635521896	Pray_2012_note_18_04
7B	Cluster_12712|Contig1|original@63	12.8	NA	NA	NA	NA	NA	NA	NA	NA	Pray_2012_note_18_04
3B	Cluster_12723|Contig1|original@299	93.3	3B	163358436	0.758413838485964	0.0469707454510558	2.25595238095238	2.27604166666667	0.0100446428571428	0.120093751193117	Pray_2012_note_18_04
2A	Cluster_12729|Contig2|original@1453	93.7	2A	166905628	0.938282783418379	0.00297831345309168	2.29439252336449	2.22602739726027	0.0341825630521062	0.0276662524848599	Pray_2012_note_18_04
6B	Cluster_12731|Contig2|complementarySeq@1134	54.7	6B	12422714	0.871237738079876	0.0130501292647217	2.22297297297297	2.3125	0.0447635135135136	0.0598633211713766	Pray_2012_note_18_04
6B	Cluster_12731|Contig2|complementarySeq@1316	54.7	6B	12422714	0.971247543693008	0.000645415739807984	2.22297297297297	2.3125	0.0447635135135136	0.0126700665302017	Pray_2012_note_18_04
6A	Cluster_12731|Contig2|likelySeq@1149	32.2	6B	12422714	NA	NA	NA	NA	NA	NA	Pray_2012_note_18_04
6A	Cluster_12731|Contig2|likelySeq@1241	35.6	6B	12422714	0.945701393837475	0.0023043164759009	2.26404494382022	2.29310344827586	0.0145292522278186	0.0242459708712117	Pray_2012_note_18_04
6B	Cluster_12731|Contig3|original@456	53.8	6B	12422714	NA	NA	NA	NA	NA	NA	Pray_2012_note_18_04
5A	Cluster_12743|Contig2|complementarySeq@689	39.5	NA	NA	0.554083765449022	0.173567657948852	2.25520833333333	2.30487804878049	0.0248348577235771	0.256424574400997	Pray_2012_note_18_04
6A	Cluster_12746|Contig2|original@360	47.1	6A	14233521	0.553644859800739	0.173951675321146	2.22674418604651	2.33516483516484	0.0542103245591619	0.256768727845723	Pray_2012_note_18_04
3B	Cluster_12751|Contig1|likelySeq@1242	106.8	3B	250737436	0.888466383081868	0.00977039677624069	2.27564102564103	2.25980392156863	0.00791855203619907	0.051358999955746	Pray_2012_note_18_04
5A	Cluster_12758|Contig2|original@1057	122.7	NA	NA	0.226635433813324	0.720371211806264	2.18877551020408	2.38888888888889	0.100056689342404	0.644672188441969	Pray_2012_note_18_04
5B	Cluster_12758|Contig2|original@204	85	NA	NA	0.518323192241985	0.206798686894005	2.23333333333333	2.29357798165138	0.0301223241590214	0.285399358327412	Pray_2012_note_18_04
7A	Cluster_12768|Contig1|original@73	252.6	NA	NA	NA	NA	NA	NA	NA	NA	Pray_2012_note_18_04
7B	Cluster_1277|Contig1|original@312	75.2	7A	44028346	0.775590815999642	0.0403542773856038	2.25568181818182	2.29213483146067	0.0182265066394278	0.110367342172358	Pray_2012_note_18_04
5A	Cluster_12772|Contig3|original@959	237.7	NA	NA	0.852848261887922	0.0170891820149923	2.31521739130435	2.24137931034483	0.0369190404797601	0.0691282313023181	Pray_2012_note_18_04
2B	Cluster_12782|Contig2|original@286	98.7	2B	32188178	0.748920448130751	0.0508636810372107	2.33108108108108	2.23557692307692	0.0477520790020791	0.125564311503076	Pray_2012_note_18_04
2A	Cluster_12785|Contig1|original@1058	135.5	2B	163935005	0.533395645426961	0.192302540326738	2.30803571428571	2.14393939393939	0.0820481601731602	0.272950534155632	Pray_2012_note_18_04
3A	Cluster_12786|Contig1|complementarySeq@993	122.2	NA	NA	0.0473810108681839	1.9113527755706	2.07446808510638	2.50588235294118	0.215707133917397	1.32439567789373	Pray_2012_note_18_04
7A	Cluster_12787|Contig3|original@979	143	7A	62620068	0.103365125383412	1.2986934541407	2.05844155844156	2.445	0.193279220779221	0.98562596422374	Pray_2012_note_18_04
6B	Cluster_12795|Contig1|likelySeq@574	92.3	6B	40190563	0.765288476612579	0.0442571610374427	2.22631578947368	2.31481481481481	0.0442495126705653	0.116174826042359	Pray_2012_note_18_04
7A	Cluster_12805|Contig1|original@1150	61.7	7A	17046155	0.198404395799877	0.814229611810178	2.13297872340426	2.41566265060241	0.141341963599077	0.702448709951591	Pray_2012_note_18_04
4A	Cluster_12811|Contig1|original@1316	50.8	4A	29401915	0.00681438354749917	3.4943064878022	1.99397590361446	2.52604166666667	0.266032881526104	2.1665734258203	Pray_2012_note_18_04
5B	Cluster_12812|Contig2|likelySeq@757	161.4	5A	103622729	NA	NA	NA	NA	NA	NA	Pray_2012_note_18_04
1A	Cluster_12819|Contig1|original@414	141.3	NA	NA	0.63104811129302	0.114436421403001	2.29885057471264	2.23655913978495	0.0311457174638488	0.199937528754986	Pray_2012_note_18_04
1A	Cluster_1282|Contig1|likelySeq@213	72.3	NA	NA	0.754772548790213	0.0484438382942276	2.22222222222222	2.31707317073171	0.0474254742547424	0.122183903586241	Pray_2012_note_18_04
2A	Cluster_12823|Contig3|original@239	112.7	2A	31615872	0.169627003731197	0.927317703589099	2.33620689655172	2.12096774193548	0.10761957730812	0.770505009167065	Pray_2012_note_18_04
5A	Cluster_12837|Contig2|original@532	221.8	5A	114205820	0.750999771367315	0.0499964591087581	2.35526315789474	2.22330097087379	0.0659810935104752	0.124360195211449	Pray_2012_note_18_04
2B	Cluster_12841|Contig2|likelySeq@113	209.3	NA	NA	NA	NA	NA	NA	NA	NA	Pray_2012_note_18_04
2B	Cluster_12855|Contig1|original@714	133.4	2B	203615066	0.607797484556942	0.13066320708973	2.26623376623377	2.28921568627451	0.0114909600203716	0.216241101632351	Pray_2012_note_18_04
4B	Cluster_12856|Contig1|original@222	1.4	4B	632112	0.92154518388669	0.00481863145161259	2.31318681318681	2.25294117647059	0.0301228183581126	0.0354833662163817	Pray_2012_note_18_04
2A	Cluster_1286|Contig1|original@1688	128.8	2B	190168977	0.223457153935406	0.730232193817219	2.32743362831858	2.1	0.113716814159292	0.650805736931406	Pray_2012_note_18_04
2A	Cluster_1286|Contig3|original@1756	128.8	2B	190168977	0.242913124760547	0.672323965691286	2.3448275862069	2.04918032786885	0.147823629169022	0.614549019336116	Pray_2012_note_18_04
7A	Cluster_12866|Contig2|original@1627	142.3	NA	NA	NA	NA	NA	NA	NA	NA	Pray_2012_note_18_04
5A	Cluster_1287|Contig13|original@1001	317.6	4B	316796945	NA	NA	NA	NA	NA	NA	Pray_2012_note_18_04
5A	Cluster_1287|Contig17|original@1425	317.6	5A	147627915	NA	NA	NA	NA	NA	NA	Pray_2012_note_18_04
5A	Cluster_1287|Contig19|original@1081	317.6	5A	147627915	NA	NA	NA	NA	NA	NA	Pray_2012_note_18_04
5A	Cluster_1287|Contig7|original@1198	317.6	5A	147627915	NA	NA	NA	NA	NA	NA	Pray_2012_note_18_04
7A	Cluster_12870|Contig4|original@320	42.6	NA	NA	NA	NA	NA	NA	NA	NA	Pray_2012_note_18_04
2A	Cluster_12877|Contig1|original@358	128.8	2B	119864621	NA	NA	NA	NA	NA	NA	Pray_2012_note_18_04
4B	Cluster_1288|Contig2|original@142	156.9	4B	308137819	NA	NA	NA	NA	NA	NA	Pray_2012_note_18_04
4B	Cluster_1288|Contig2|original@161	159.1	4B	308137819	NA	NA	NA	NA	NA	NA	Pray_2012_note_18_04
7A	Cluster_12880|Contig1|original@213	192.8	7A	150174973	0.201229326401858	0.804155845929439	2.23529411764706	2.3	0.0323529411764705	0.696308726566477	Pray_2012_note_18_04
3A	Cluster_12881|Contig1|original@609	150.2	3A	160621734	0.0711280447101772	1.58907545904779	2.14432989690722	2.4493670886076	0.152518595850189	1.14795912977048	Pray_2012_note_18_04
5A	Cluster_12896|Contig1|original@342	314.6	5A	148194179	0.621994184660267	0.12059664860813	2.31531531531532	2.25396825396825	0.0306735306735306	0.206213675730022	Pray_2012_note_18_04
3B	Cluster_129|Contig1|original@1287	147.2	3B	571456581	NA	NA	NA	NA	NA	NA	Pray_2012_note_18_04
3B	Cluster_129|Contig3|original@1011	147.2	3B	571456581	NA	NA	NA	NA	NA	NA	Pray_2012_note_18_04
7A	Cluster_12902|Contig1|likelySeq@335	122.7	7A	49428746	0.105317048970354	1.2843554857522	2.03378378378378	2.43627450980392	0.201245363010069	0.977501318516279	Pray_2012_note_18_04
7A	Cluster_12902|Contig2|complementarySeq@723	122.7	7A	49428746	0.0837555427959752	1.46126696893494	2.03378378378378	2.43203883495146	0.199127525583836	1.07698644248751	Pray_2012_note_18_04
6B	Cluster_12903|Contig2|original@566	148.1	NA	NA	0.777355783491724	0.0397051682587077	2.2816091954023	2.26344086021505	0.00908416759362241	0.109380165958009	Pray_2012_note_18_04
5A	Cluster_12906|Contig3|complementarySeq@651	220.9	5B	224964956	NA	NA	NA	NA	NA	NA	Pray_2012_note_18_04
5A	Cluster_12906|Contig3|complementarySeq@748	220.8	5B	224964956	0.638048428940072	0.109808700286327	2.37333333333333	2.21153846153846	0.0808974358974359	0.195146356352161	Pray_2012_note_18_04
1A	Cluster_1291|Contig1|original@130	70.8	1A	60961300	0.754772548790213	0.0484438382942276	2.22222222222222	2.31707317073171	0.0474254742547424	0.122183903586241	Pray_2012_note_18_04
4B	Cluster_12911|Contig3|original@464	100.9	4A	60896230	0.0172664604708016	2.72996241265393	2.01724137931034	2.52777777777778	0.255268199233716	1.76279668128299	Pray_2012_note_18_04
3A	Cluster_1292|Contig2|original@87	155.9	3A	162893134	NA	NA	NA	NA	NA	NA	Pray_2012_note_18_04
3B	Cluster_12921|Contig1|original@127	118	3B	460018481	NA	NA	NA	NA	NA	NA	Pray_2012_note_18_04
3A	Cluster_12921|Contig3|original@1371	90.8	3A	103372807	0.619484878089115	0.122339411378012	2.17901234567901	2.359375	0.0901813271604939	0.207969290486641	Pray_2012_note_18_04
7A	Cluster_1293|Contig1|original@351	94	7A	27025106	0.029983116574061	2.28007623682942	2.09550561797753	2.47159090909091	0.188042645556691	1.52312322670556	Pray_2012_note_18_04
7A	Cluster_1293|Contig3|original@2505	94	7A	27025106	NA	NA	NA	NA	NA	NA	Pray_2012_note_18_04
4A	Cluster_1294|Contig2|original@1738	90.4	4A	99879913	0.792464444218071	0.0343793325061186	2.2	2.32	0.0599999999999998	0.101020214316899	Pray_2012_note_18_04
7B	Cluster_12941|Contig2|original@585	192.3	7B	239351195	0.287152168037593	0.559301749020817	2.14492753623188	2.35185185185185	0.103462157809984	0.541887900388531	Pray_2012_note_18_04
7B	Cluster_12941|Contig2|original@989	192.3	7B	239351195	0.32458770724516	0.479484563680722	2.14492753623188	2.35185185185185	0.103462157809984	0.488667931757741	Pray_2012_note_18_04
2A	Cluster_12947|Contig3|original@310	141.8	2A	206116057	0.511606332629684	0.213499445995596	2.33035714285714	2.1328125	0.0987723214285714	0.291064088491456	Pray_2012_note_18_04
5B	Cluster_12965|Contig4|original@346	162.1	NA	NA	NA	NA	NA	NA	NA	NA	Pray_2012_note_18_04
3A	Cluster_12972|Contig2|original@645	187.8	NA	NA	0.517904257937819	0.2072122023429	2.35294117647059	2.19101123595506	0.0809649702577662	0.285750518425439	Pray_2012_note_18_04
3A	Cluster_12977|Contig2|original@259	181.2	3A	168349667	NA	NA	NA	NA	NA	NA	Pray_2012_note_18_04
2B	Cluster_12989|Contig2|likelySeq@724	51.5	2A	8521338	0.970389549225396	0.000684527484011946	2.29220779220779	2.25980392156863	0.0162019353195824	0.0130538893242763	Pray_2012_note_18_04
2B	Cluster_130|Contig3|original@101	214.6	2B	293801528	0.107372745842966	1.26956187623534	2.12209302325581	2.39893617021277	0.138421573478476	0.9691059405366	Pray_2012_note_18_04
2A	Cluster_130|Contig6|original@85	196.7	2A	222488102	0.506005470346391	0.219203890062951	2.33132530120482	2.22872340425532	0.0513009484747502	0.295844788044766	Pray_2012_note_18_04
5B	Cluster_13000|Contig5|original@961	72.6	5B	166056266	0.42855197595716	0.310282603719616	2.14893617021277	2.31818181818182	0.0846228239845261	0.36799649812239	Pray_2012_note_18_04
3A	Cluster_13003|Contig4|complementarySeq@665	122.2	NA	NA	0.045267228864819	1.94789269809478	2.07446808510638	2.50588235294118	0.215707133917397	1.34421609100407	Pray_2012_note_18_04
6A	Cluster_13008|Contig1|original@218	170.4	6A	201471628	NA	NA	NA	NA	NA	NA	Pray_2012_note_18_04
5B	Cluster_13009|Contig2|original@386	64.5	5B	105896118	0.913910913640687	0.00580581444455786	2.23728813559322	2.27830188679245	0.0205068755996163	0.0390961364323638	Pray_2012_note_18_04
2B	Cluster_1301|Contig4|original@1925	144.9	2B	212005535	0.873766303859656	0.0125383985423868	2.32638888888889	2.20833333333333	0.0590277777777777	0.0586047075435764	Pray_2012_note_18_04
3B	Cluster_13010|Contig2|complementarySeq@3020	163	3B	631389181	0.148061505340907	1.02736028853436	2.13690476190476	2.38421052631579	0.123652882205514	0.829557839460598	Pray_2012_note_18_04
6B	Cluster_13015|Contig1|original@274	118.2	NA	NA	0.325896235088881	0.476911793326086	2.12352941176471	2.39473684210526	0.135603715170279	0.486920656686032	Pray_2012_note_18_04
5A	Cluster_13017|Contig1|original@1145	266.6	NA	NA	0.66673628509567	0.0920337030483205	2.24226804123711	2.32098765432099	0.0393598065419372	0.176045909074203	Pray_2012_note_18_04
5A	Cluster_13017|Contig1|original@433	266.6	NA	NA	NA	NA	NA	NA	NA	NA	Pray_2012_note_18_04
5A	Cluster_13017|Contig2|original@435	266.6	3B	119194078	0.422600945646837	0.318336413013357	2.24226804123711	2.32098765432099	0.0393598065419372	0.374069535469357	Pray_2012_note_18_04
4B	Cluster_13020|Contig1|likelySeq@304	99.3	NA	NA	NA	NA	NA	NA	NA	NA	Pray_2012_note_18_04
5B	Cluster_13025|Contig1|original@568	35.4	NA	NA	NA	NA	NA	NA	NA	NA	Pray_2012_note_18_04
3B	Cluster_13026|Contig1|original@155	156.7	NA	NA	0.159892374213989	0.970598036578417	2.16463414634146	2.39473684210526	0.1150513478819	0.796172248672524	Pray_2012_note_18_04
3B	Cluster_13030|Contig2|complementarySeq@441	87.6	3B	137043367	0.714144138594688	0.0666076404352356	2.31395348837209	2.22340425531915	0.0452746165264721	0.146214123968065	Pray_2012_note_18_04
5A	Cluster_13043|Contig1|original@2171	211	5B	213957678	0.249024201188931	0.655273504031664	2.4	2.18348623853211	0.108256880733945	0.603758444341743	Pray_2012_note_18_04
4B	Cluster_13054|Contig2|original@3053	117	NA	NA	0.0197415165616476	2.62037675424472	2.39024390243902	2.17708333333333	0.106580284552845	1.70461948747915	Pray_2012_note_18_04
4A	Cluster_1306|Contig2|complementarySeq@139	83.1	4A	151016184	0.271620133327527	0.596383962041299	2.078125	2.41150442477876	0.16668971238938	0.566038041943153	Pray_2012_note_18_04
4A	Cluster_1306|Contig2|complementarySeq@180	83.5	4A	151016184	0.253495954940927	0.643114310862188	2.078125	2.40350877192982	0.162691885964912	0.596028966353724	Pray_2012_note_18_04
2A	Cluster_13061|Contig3|original@762	112.7	2B	113518249	NA	NA	NA	NA	NA	NA	Pray_2012_note_18_04
7A	Cluster_13088|Contig2|original@276	281.8	7A	181117620	0.218863822414709	0.744780246315101	2.25581395348837	2.2283950617284	0.0137094458799885	0.659826020177803	Pray_2012_note_18_04
7A	Cluster_13088|Contig2|original@337	283.3	7A	181117620	NA	NA	NA	NA	NA	NA	Pray_2012_note_18_04
2A	Cluster_13090|Contig1|likelySeq@470	96.8	2A	136255646	0.456309365235668	0.274840355774783	2.23300970873786	2.30769230769231	0.0373412994772218	0.340740617730881	Pray_2012_note_18_04
1B	Cluster_13093|Contig2|original@182	62.8	NA	NA	0.806472300194014	0.0298056632550714	2.25949367088608	2.26960784313725	0.00505708612558942	0.0934105446785926	Pray_2012_note_18_04
4B	Cluster_13093|Contig3|likelySeq@177	89.6	NA	NA	0.038873441576898	2.07021566775711	2.04950495049505	2.5375	0.243997524752475	1.41034700833475	Pray_2012_note_18_04
3A	Cluster_131|Contig2|likelySeq@892	75.3	3A	27657328	NA	NA	NA	NA	NA	NA	Pray_2012_note_18_04
5B	Cluster_1310|Contig3|original@3824	169.7	5A	105443745	NA	NA	NA	NA	NA	NA	Pray_2012_note_18_04
5A	Cluster_1311|Contig10|original@1218	71.7	NA	NA	0.0174966168381255	2.71912108381332	2.44623655913978	2.07386363636364	0.186186461388074	1.75704591877518	Pray_2012_note_18_04
5A	Cluster_1311|Contig7|original@224	71.7	NA	NA	0.0174966168381255	2.71912108381332	2.44623655913978	2.07386363636364	0.186186461388074	1.75704591877518	Pray_2012_note_18_04
2A	Cluster_13110|Contig3|original@390	251.3	2B	334689869	0.411737739550292	0.333479863171952	2.33510638297872	2.17283950617284	0.0811334384029421	0.385379324094893	Pray_2012_note_18_04
5A	Cluster_13124|Contig1|complementarySeq@613	74.8	5A	16225727	NA	NA	NA	NA	NA	NA	Pray_2012_note_18_04
4A	Cluster_13126|Contig1|complementarySeq@2217	132.2	4A	173980811	NA	NA	NA	NA	NA	NA	Pray_2012_note_18_04
2A	Cluster_13127|Contig2|original@159	15.1	2B	4625047	0.886435224725966	0.0101319080207505	2.30379746835443	2.24226804123711	0.0307647135586584	0.0523529944927223	Pray_2012_note_18_04
2B	Cluster_13127|Contig4|original@1577	182.3	NA	NA	NA	NA	NA	NA	NA	NA	Pray_2012_note_18_04
2B	Cluster_13127|Contig5|original@1388	35.5	2B	4625047	NA	NA	NA	NA	NA	NA	Pray_2012_note_18_04
2B	Cluster_13127|Contig6|original@417	35.5	2B	4625047	0.264824270933953	0.613445374534277	2.34117647058824	2.21428571428571	0.0634453781512605	0.577042214664184	Pray_2012_note_18_04
2A	Cluster_13127|Contig8|original@1278	15.1	2A	4882731	0.844127432657834	0.0192013726610375	2.30379746835443	2.24226804123711	0.0307647135586584	0.0735919856936759	Pray_2012_note_18_04
5A	Cluster_13128|Contig1|original@886	216.8	NA	NA	0.102117394075581	1.3080124006776	2.45205479452055	2.16190476190476	0.145075016307893	0.990900276447454	Pray_2012_note_18_04
2A	Cluster_1315|Contig1|original@940	21.9	NA	NA	0.0721834503195452	1.57750747544161	2.42405063291139	2.14583333333333	0.139108649789029	1.14156236280123	Pray_2012_note_18_04
2B	Cluster_1315|Contig2|original@974	49.7	NA	NA	0.972439057981743	0.000593011002070261	2.25657894736842	2.26699029126214	0.00520567194685739	0.0121376060552669	Pray_2012_note_18_04
6A	Cluster_13159|Contig1|likelySeq@427	91.3	6A	170879074	0.635921521487742	0.111202406711235	2.295	2.24375	0.025625	0.196596476942464	Pray_2012_note_18_04
4A	Cluster_1316|Contig5|original@422	228.4	NA	NA	0.206158690847505	0.786964633255739	2.13483146067416	2.39130434782609	0.128236443575965	0.685798352312749	Pray_2012_note_18_04
4A	Cluster_1316|Contig6|original@520	228.4	NA	NA	0.206158690847505	0.786964633255739	2.13483146067416	2.39130434782609	0.128236443575965	0.685798352312749	Pray_2012_note_18_04
4B	Cluster_1317|Contig1|complementarySeq@291	58.3	4B	12515343	0.480971921327804	0.246059216743065	2.16666666666667	2.44642857142857	0.139880952380953	0.317880276574892	Pray_2012_note_18_04
5B	Cluster_13172|Contig2|complementarySeq@587	144.4	5B	204296828	NA	NA	NA	NA	NA	NA	Pray_2012_note_18_04
5B	Cluster_13172|Contig2|complementarySeq@617	145	5B	204296828	NA	NA	NA	NA	NA	NA	Pray_2012_note_18_04
6B	Cluster_13175|Contig2|original@196	69.1	NA	NA	NA	NA	NA	NA	NA	NA	Pray_2012_note_18_04
1B	Cluster_13188|Contig1|original@552	135.3	1B	241598966	0.487912629886515	0.238384566353464	2.17934782608696	2.39634146341463	0.108496818663839	0.311657939790936	Pray_2012_note_18_04
3B	Cluster_13192|Contig2|original@139	147.2	3B	478855153	NA	NA	NA	NA	NA	NA	Pray_2012_note_18_04
7A	Cluster_13194|Contig1|likelySeq@511	278.5	NA	NA	0.467722491902152	0.261220605986152	2.27906976744186	2.22289156626506	0.0280891005884001	0.330011745177826	Pray_2012_note_18_04
3B	Cluster_1320|Contig5|original@54	210.6	3A	98181912	0.21379190332384	0.761267577720352	2.3804347826087	2.14556962025316	0.117432581177766	0.670008746313219	Pray_2012_note_18_04
1B	Cluster_13201|Contig1|likelySeq@219	138.2	1A	222073103	NA	NA	NA	NA	NA	NA	Pray_2012_note_18_04
2B	Cluster_1321|Contig2|original@1743	242.9	2B	329336495	0.0191591026561723	2.64485638765196	2.08333333333333	2.45744680851064	0.187056737588652	1.71762483558101	Pray_2012_note_18_04
2B	Cluster_1321|Contig3|original@1629	242.9	2B	329336495	0.0191591026561723	2.64485638765196	2.08333333333333	2.45744680851064	0.187056737588652	1.71762483558101	Pray_2012_note_18_04
7B	Cluster_13212|Contig1|original@1919	68	7B	53912763	NA	NA	NA	NA	NA	NA	Pray_2012_note_18_04
5B	Cluster_1322|Contig1|original@1800	213.7	NA	NA	0.511688095838028	0.213416964641674	2.3495145631068	2.21621621621622	0.0666491734452899	0.290994686549465	Pray_2012_note_18_04
5B	Cluster_1322|Contig2|original@1062	213.7	5B	252759340	0.306948772578706	0.515537398575742	2.3495145631068	2.21621621621622	0.0666491734452899	0.512934098929263	Pray_2012_note_18_04
5B	Cluster_1322|Contig2|original@1311	213.7	5B	252759340	0.765271043917604	0.0442639310018208	2.35294117647059	2.21621621621622	0.068362480127186	0.116184719056164	Pray_2012_note_18_04
2B	Cluster_13221|Contig1|original@337	138.2	2B	211078228	0.975229949164719	0.000478956154700704	2.32638888888889	2.22897196261682	0.0487084631360333	0.0108929700668125	Pray_2012_note_18_04
2A	Cluster_13221|Contig2|original@537	105.5	2A	181680924	0.605252052245051	0.132521843428471	2.29203539823009	2.25757575757576	0.0172298203271652	0.218063729309294	Pray_2012_note_18_04
4B	Cluster_1323|Contig4|likelySeq@1049	85.1	4B	108215742	NA	NA	NA	NA	NA	NA	Pray_2012_note_18_04
5A	Cluster_13231|Contig1|original@1576	279.7	5A	133246504	0.961457184453638	0.00116017625154319	2.28	2.23076923076923	0.0246153846153845	0.017070050967409	Pray_2012_note_18_04
2B	Cluster_13233|Contig1|original@213	155.8	2B	119864621	0.88251822609365	0.0108479972238808	2.32692307692308	2.24257425742574	0.0421744097486672	0.0542763166368407	Pray_2012_note_18_04
4A	Cluster_1324|Contig2|original@1542	90.4	NA	NA	NA	NA	NA	NA	NA	NA	Pray_2012_note_18_04
4A	Cluster_1324|Contig2|original@204	89.9	NA	NA	NA	NA	NA	NA	NA	NA	Pray_2012_note_18_04
4A	Cluster_1324|Contig4|original@242	90.4	NA	NA	NA	NA	NA	NA	NA	NA	Pray_2012_note_18_04
5B	Cluster_13247|Contig1|complementarySeq@362	277.3	NA	NA	0.679569579790031	0.0846793529323935	2.31666666666667	2.23255813953488	0.0420542635658916	0.167766070098782	Pray_2012_note_18_04
5B	Cluster_13247|Contig1|likelySeq@362	277.3	NA	NA	0.853356473259818	0.0169700171042374	2.31666666666667	2.23255813953488	0.0420542635658916	0.0688695127600053	Pray_2012_note_18_04
5B	Cluster_13247|Contig2|original@157	277.3	NA	NA	0.990408362998751	7.1797741816172e-05	2.31666666666667	2.23255813953488	0.0420542635658916	0.00418570113001987	Pray_2012_note_18_04
4A	Cluster_13247|Contig3|original@156	126.1	NA	NA	0.873550866104106	0.0125815899474177	2.22560975609756	2.33510638297872	0.0547483134405813	0.0587118013563211	Pray_2012_note_18_04
2B	Cluster_13249|Contig1|original@329	256.1	NA	NA	NA	NA	NA	NA	NA	NA	Pray_2012_note_18_04
3B	Cluster_13250|Contig1|original@1611	182.1	NA	NA	0.193515651171233	0.832061186333643	2.15591397849462	2.38505747126437	0.114571746384872	0.713283904327645	Pray_2012_note_18_04
1A	Cluster_13257|Contig1|original@341	60.4	1A	14048794	NA	NA	NA	NA	NA	NA	Pray_2012_note_18_04
1A	Cluster_13259|Contig1|original@425	194.1	1A	244118155	NA	NA	NA	NA	NA	NA	Pray_2012_note_18_04
1A	Cluster_13259|Contig4|original@1289	193.7	1A	244118155	0.74117164515695	0.0541680412966781	2.25	2.29569892473118	0.0228494623655915	0.130081203745238	Pray_2012_note_18_04
2A	Cluster_13265|Contig1|original@563	249.3	2A	253895173	NA	NA	NA	NA	NA	NA	Pray_2012_note_18_04
2B	Cluster_13265|Contig3|original@812	262.8	2A	253895173	NA	NA	NA	NA	NA	NA	Pray_2012_note_18_04
6A	Cluster_13269|Contig1|original@2450	32.3	NA	NA	NA	NA	NA	NA	NA	NA	Pray_2012_note_18_04
5A	Cluster_1327|Contig1|likelySeq@1037	237.7	5A	122273394	NA	NA	NA	NA	NA	NA	Pray_2012_note_18_04
3A	Cluster_13271|Contig1|complementarySeq@1936	90.1	3A	107292206	0.576829123257434	0.154430547357522	2.15116279069767	2.36842105263158	0.108629130966952	0.238952820842889	Pray_2012_note_18_04
4A	Cluster_13280|Contig2|original@149	59.3	4A	41862097	0.0380232962637349	2.0880275450612	1.96621621621622	2.47196261682243	0.252873200303107	1.41995023657373	Pray_2012_note_18_04
4A	Cluster_13280|Contig2|original@936	59.3	4A	41862097	NA	NA	NA	NA	NA	NA	Pray_2012_note_18_04
7B	Cluster_1329|Contig5|original@825	102	NA	NA	NA	NA	NA	NA	NA	NA	Pray_2012_note_18_04
7B	Cluster_1329|Contig6|original@1066	102	7B	174034834	0.742561852535837	0.0535667464390103	2.20786516853933	2.31666666666667	0.0544007490636704	0.129267365450191	Pray_2012_note_18_04
7B	Cluster_1329|Contig7|original@1015	102	7B	174034834	0.727293849947498	0.0603757392587943	2.20786516853933	2.31666666666667	0.0544007490636704	0.138290084840443	Pray_2012_note_18_04
7B	Cluster_13298|Contig1|original@1774	114	NA	NA	0.604262817982514	0.133248643185771	2.29333333333333	2.25961538461538	0.0168589743589744	0.218774128309585	Pray_2012_note_18_04
4B	Cluster_133|Contig8|original@649	89.2	NA	NA	0.038873441576898	2.07021566775711	2.04950495049505	2.5375	0.243997524752475	1.41034700833475	Pray_2012_note_18_04
4A	Cluster_1330|Contig1|original@1101	100.9	4A	140350786	0.798591199485876	0.0323361862891172	2.15432098765432	2.36224489795918	0.103961955152431	0.0976754800617678	Pray_2012_note_18_04
4A	Cluster_1330|Contig4|original@1257	100.9	4A	140350786	0.940482637536025	0.00276939740773649	2.18125	2.33673469387755	0.0777423469387755	0.0266492176488481	Pray_2012_note_18_04
1B	Cluster_13304|Contig1|original@1111	62.8	1B	104797474	0.864619757132794	0.0144392563268251	2.2283950617284	2.295	0.0333024691358024	0.0631748447730868	Pray_2012_note_18_04
5B	Cluster_13317|Contig1|original@747	248.4	NA	NA	0.881134704810934	0.0111068957065581	2.25352112676056	2.28301886792453	0.0147488705819825	0.0549576930816077	Pray_2012_note_18_04
3A	Cluster_1332|Contig11|original@154	145.5	NA	NA	0.0388338476743819	2.07103627708195	2.14077669902913	2.46666666666667	0.16294498381877	1.41078957723746	Pray_2012_note_18_04
3B	Cluster_1332|Contig6|complementarySeq@612	162.9	3B	626046628	0.134898934408332	1.09676163735455	2.13690476190476	2.38421052631579	0.123652882205514	0.869991480887098	Pray_2012_note_18_04
1B	Cluster_13329|Contig1|likelySeq@1212	47.5	1B	105023163	0.417092754234594	0.325942349846379	2.13333333333333	2.32327586206897	0.094971264367816	0.379767354683696	Pray_2012_note_18_04
5B	Cluster_13346|Contig3|likelySeq@789	170.3	5B	213870375	0.856349012284481	0.0162770615874754	2.32022471910112	2.25287356321839	0.0336755779413664	0.067349198853905	Pray_2012_note_18_04
3B	Cluster_13366|Contig1|original@369	263.9	3B	770579648	0.129750237144957	1.12596878466542	2.11170212765957	2.4702380952381	0.17926798378926	0.886891839717252	Pray_2012_note_18_04
3A	Cluster_13366|Contig2|original@463	252.2	3B	770307194	0.634386402402733	0.112215001809862	2.36470588235294	2.19565217391304	0.0845268542199489	0.197646134367546	Pray_2012_note_18_04
3A	Cluster_13366|Contig2|original@484	253	3B	770307194	NA	NA	NA	NA	NA	NA	Pray_2012_note_18_04
5B	Cluster_13368|Contig1|complementarySeq@1448	156.4	5B	207819770	0.531669642791745	0.193925489424937	2.359375	2.18674698795181	0.0863140060240963	0.274358136271137	Pray_2012_note_18_04
5B	Cluster_13368|Contig1|complementarySeq@1867	156.4	5B	207819770	0.799164930785084	0.0321482699511064	2.359375	2.18674698795181	0.0863140060240963	0.0973635822153694	Pray_2012_note_18_04
5A	Cluster_13368|Contig1|likelySeq@1700	185.8	5A	101272796	NA	NA	NA	NA	NA	NA	Pray_2012_note_18_04
7B	Cluster_13370|Contig1|original@1886	223	7A	178991439	NA	NA	NA	NA	NA	NA	Pray_2012_note_18_04
7A	Cluster_13370|Contig4|original@1624	280.7	7A	178991439	NA	NA	NA	NA	NA	NA	Pray_2012_note_18_04
7A	Cluster_13370|Contig4|original@167	281	7A	178991439	0.673432531412024	0.0881514143021412	2.24615384615385	2.2109375	0.0176081730769231	0.171705908037802	Pray_2012_note_18_04
6A	Cluster_13378|Contig2|original@249	50.4	6A	20500954	0.832777871666448	0.0221420884102662	2.29347826086957	2.25	0.0217391304347827	0.0794708232919895	Pray_2012_note_18_04
7A	Cluster_13379|Contig1|likelySeq@256	117.2	7A	47778855	0.0105493633056477	3.13442830397178	1.98823529411765	2.56043956043956	0.286102133160957	1.97677375090543	Pray_2012_note_18_04
4B	Cluster_13394|Contig2|original@463	137.6	4B	299543028	0.488156313032062	0.238118374525014	2.29591836734694	2.25	0.0229591836734695	0.311441089847271	Pray_2012_note_18_04
2A	Cluster_13398|Contig1|original@178	34.8	NA	NA	0.312407551881904	0.504099476554279	2.375	2.23913043478261	0.0679347826086956	0.505278476392056	Pray_2012_note_18_04
4B	Cluster_13401|Contig3|original@695	128.9	NA	NA	NA	NA	NA	NA	NA	NA	Pray_2012_note_18_04
7A	Cluster_13413|Contig3|original@717	61.5	4A	194006792	0.077293729637473	1.52390881207265	2.125	2.4320987654321	0.153549382716049	1.1118557362796	Pray_2012_note_18_04
2B	Cluster_13418|Contig2|original@289	103.3	2B	44727261	0.163026194343176	0.956348360636519	2.37662337662338	2.20588235294118	0.0853705118410999	0.787742609432106	Pray_2012_note_18_04
1B	Cluster_1342|Contig2|complementarySeq@169	95.8	1B	195906037	0.765043327442643	0.0443524161285375	2.17105263157895	2.33333333333333	0.0811403508771931	0.116313968328202	Pray_2012_note_18_04
1B	Cluster_1342|Contig2|likelySeq@169	95.8	1B	195906037	0.765043327442643	0.0443524161285375	2.17105263157895	2.33333333333333	0.0811403508771931	0.116313968328202	Pray_2012_note_18_04
2A	Cluster_1343|Contig1|complementarySeq@965	112.9	2A	160640160	NA	NA	NA	NA	NA	NA	Pray_2012_note_18_04
2A	Cluster_1343|Contig2|complementarySeq@1480	112.7	2A	160640160	0.669420604297838	0.0904655663950619	2.29831932773109	2.18852459016393	0.054897368783579	0.174300924492222	Pray_2012_note_18_04
3B	Cluster_1344|Contig5|original@289	247.4	NA	NA	0.12531920898654	1.15214208293296	2.16145833333333	2.42073170731707	0.12963668699187	0.901982355043643	Pray_2012_note_18_04
3B	Cluster_1344|Contig5|original@438	246.9	NA	NA	0.121706693258034	1.17424121034768	2.15425531914894	2.42168674698795	0.133715713919508	0.9146855370937	Pray_2012_note_18_04
3B	Cluster_13440|Contig2|original@203	6.30000000000001	3B	7797083	0.488802865100405	0.237413162690197	2.19879518072289	2.3031914893617	0.0521981543194054	0.310866257156563	Pray_2012_note_18_04
2A	Cluster_13442|Contig1|original@683	107.5	2B	249648631	NA	NA	NA	NA	NA	NA	Pray_2012_note_18_04
3A	Cluster_13445|Contig1|original@166	127.9	NA	NA	0.136281195922013	1.08912905823532	2.11170212765957	2.44512195121951	0.166709911779969	0.865564063979622	Pray_2012_note_18_04
2A	Cluster_13446|Contig1|original@270	93.3	2B	46680172	NA	NA	NA	NA	NA	NA	Pray_2012_note_18_04
2A	Cluster_13446|Contig1|original@335	93.7	2B	46680172	0.938282783418379	0.00297831345309168	2.29439252336449	2.22602739726027	0.0341825630521062	0.0276662524848599	Pray_2012_note_18_04
7A	Cluster_13449|Contig1|original@1027	132.1	7A	67546890	0.0622501770523852	1.69418348827917	2.03846153846154	2.46	0.210769230769231	1.20585940900709	Pray_2012_note_18_04
1A	Cluster_13450|Contig1|original@427	70.8	1A	39015095	0.463338020388277	0.266390098564335	2.19191919191919	2.35365853658537	0.0808696723330868	0.334102061188295	Pray_2012_note_18_04
6A	Cluster_13454|Contig1|original@627	185.1	6A	202891767	0.106658541550249	1.27466665158859	2.42168674698795	2.1304347826087	0.145625982189628	0.972004359158764	Pray_2012_note_18_04
6B	Cluster_13454|Contig2|original@1434	193.6	6B	199212365	NA	NA	NA	NA	NA	NA	Pray_2012_note_18_04
6B	Cluster_13454|Contig3|original@560	193.6	6A	202891767	0.549113636934362	0.177949766616698	2.21052631578947	2.35714285714286	0.0733082706766917	0.260337770692731	Pray_2012_note_18_04
6A	Cluster_13457|Contig1|original@1583	104.1	6B	158665456	0.263277989658407	0.617402703786067	2.20879120879121	2.32954545454545	0.0603771228771228	0.579585446892633	Pray_2012_note_18_04
6A	Cluster_13457|Contig2|original@450	103.8	6A	165232803	0.263277989658407	0.617402703786067	2.20879120879121	2.32954545454545	0.0603771228771228	0.579585446892633	Pray_2012_note_18_04
2A	Cluster_1346|Contig1|original@1241	136.1	NA	NA	0.533395645426961	0.192302540326738	2.3141592920354	2.17164179104478	0.0712587504953111	0.272950534155632	Pray_2012_note_18_04
1B	Cluster_1347|Contig1|original@1330	113.8	NA	NA	0.484574938438613	0.2420527123033	2.14880952380952	2.40322580645161	0.127208141321045	0.314639050741783	Pray_2012_note_18_04
2B	Cluster_1348|Contig3|complementarySeq@2554	193.9	2B	269609536	0.998693336952359	1.33239301238896e-06	2.27173913043478	2.30232558139535	0.0152932254802831	0.000567847624898046	Pray_2012_note_18_04
1A	Cluster_13489|Contig1|complementarySeq@348	50	1A	9900420	NA	NA	NA	NA	NA	NA	Pray_2012_note_18_04
1B	Cluster_13489|Contig1|likelySeq@455	39	NA	NA	0.933947867720442	0.00341236662025268	2.19565217391304	2.30454545454545	0.0544466403162056	0.0296773650902754	Pray_2012_note_18_04
5A	Cluster_13490|Contig1|original@1111	290.5	5A	138530216	0.917411819534249	0.00534158236093839	2.29120879120879	2.25287356321839	0.0191676139952002	0.0374356689070707	Pray_2012_note_18_04
4B	Cluster_13493|Contig2|original@236	141.3	NA	NA	0.508352880573139	0.216799966368792	2.25773195876289	2.3125	0.0273840206185567	0.293834711177513	Pray_2012_note_18_04
5B	Cluster_135|Contig6|original@292	237.9	5B	260193819	NA	NA	NA	NA	NA	NA	Pray_2012_note_18_04
4A	Cluster_13506|Contig3|complementarySeq@659	55.5	4A	28493626	0.115082058227031	1.21668973448639	2.01298701298701	2.47524752475248	0.231130255882731	0.938992379414241	Pray_2012_note_18_04
2A	Cluster_13507|Contig1|original@225	168.1	2A	88742503	0.868423778115161	0.0136319689674149	2.30459770114943	2.30232558139535	0.00113605987703824	0.0612682937357812	Pray_2012_note_18_04
4A	Cluster_1351|Contig1|original@1044	66.4	4A	67889126	0.0258454007284636	2.40068569679916	1.9375	2.5	0.28125	1.58761672978334	Pray_2012_note_18_04
4A	Cluster_1351|Contig3|original@1030	66.4	4A	67889126	0.0139470208202223	2.90499587452059	1.9375	2.5	0.28125	1.85551855077855	Pray_2012_note_18_04
2A	Cluster_13513|Contig1|complementarySeq@312	205.1	2B	313190567	0.489253487241434	0.236922567134664	2.20833333333333	2.34210526315789	0.0668859649122806	0.310466070147601	Pray_2012_note_18_04
3A	Cluster_13516|Contig1|original@206	255.2	NA	NA	0.238177344321648	0.685896218866051	2.41379310344828	2.14942528735632	0.132183908045977	0.623099551434418	Pray_2012_note_18_04
1B	Cluster_13520|Contig1|original@956	101	NA	NA	0.179778861991736	0.885076589929537	2.06666666666667	2.42857142857143	0.180952380952381	0.745261373003323	Pray_2012_note_18_04
4B	Cluster_13538|Contig1|original@127	67.7	4B	46271121	0.506889573104159	0.218296271407463	2.15277777777778	2.40714285714286	0.12718253968254	0.295086642274135	Pray_2012_note_18_04
4B	Cluster_13538|Contig1|original@214	67.7	4B	46271121	0.745822124513408	0.0521711459078851	2.15277777777778	2.40714285714286	0.12718253968254	0.127364737612457	Pray_2012_note_18_04
1A	Cluster_1355|Contig1|original@277	70.8	1B	160204594	NA	NA	NA	NA	NA	NA	Pray_2012_note_18_04
4B	Cluster_13557|Contig2|original@357	89.6	4B	123734979	0.038873441576898	2.07021566775711	2.04950495049505	2.5375	0.243997524752475	1.41034700833475	Pray_2012_note_18_04
4B	Cluster_13569|Contig1|original@367	132.1	4B	279001726	0.373755647001534	0.391311794799201	2.32547169811321	2.20138888888889	0.0620414046121593	0.427412236946903	Pray_2012_note_18_04
2A	Cluster_136|Contig1|complementarySeq@280	113.2	NA	NA	0.669420604297838	0.0904655663950619	2.29831932773109	2.18852459016393	0.054897368783579	0.174300924492222	Pray_2012_note_18_04
5B	Cluster_1360|Contig1|original@258	117.7	5B	193839353	NA	NA	NA	NA	NA	NA	Pray_2012_note_18_04
4A	Cluster_13606|Contig1|complementarySeq@1934	67.3	4A	33568356	NA	NA	NA	NA	NA	NA	Pray_2012_note_18_04
2B	Cluster_13613|Contig1|likelySeq@967	155.8	2B	119864621	NA	NA	NA	NA	NA	NA	Pray_2012_note_18_04
2A	Cluster_1362|Contig1|original@631	96.8	2A	125613961	NA	NA	NA	NA	NA	NA	Pray_2012_note_18_04
2A	Cluster_1362|Contig3|original@2587	96.8	2A	125613961	0.456309365235668	0.274840355774783	2.23300970873786	2.30769230769231	0.0373412994772218	0.340740617730881	Pray_2012_note_18_04
2A	Cluster_1362|Contig4|original@2103	96.8	NA	NA	0.456309365235668	0.274840355774783	2.23300970873786	2.30769230769231	0.0373412994772218	0.340740617730881	Pray_2012_note_18_04
7B	Cluster_13623|Contig2|original@373	141.5	NA	NA	0.318280826851761	0.492077489169633	2.18518518518519	2.35714285714286	0.085978835978836	0.497189522369501	Pray_2012_note_18_04
2A	Cluster_13634|Contig1|original@391	228.5	2A	241135858	NA	NA	NA	NA	NA	NA	Pray_2012_note_18_04
2A	Cluster_13634|Contig1|original@559	228.5	2A	241135858	0.72722977474	0.0604052736564745	2.30769230769231	2.26744186046512	0.0201252236135956	0.13832834823966	Pray_2012_note_18_04
2B	Cluster_13634|Contig2|original@1405	234.2	2B	323088727	0.206467080338702	0.785905049558548	2.15625	2.37628865979381	0.110019329896907	0.685149183556973	Pray_2012_note_18_04
2B	Cluster_13634|Contig2|original@260	234.2	2B	323088727	0.228693480608523	0.714072890295678	2.12962962962963	2.37244897959184	0.121409674981104	0.640746215699767	Pray_2012_note_18_04
2A	Cluster_13634|Contig3|original@201	228.9	2A	241135858	0.740050130258676	0.0546558303049723	2.2967032967033	2.26136363636364	0.0176698301698301	0.13073886059697	Pray_2012_note_18_04
4A	Cluster_13636|Contig1|likelySeq@729	90.4	4B	96771326	0.808985285699948	0.029021724298362	2.2	2.3030303030303	0.0515151515151515	0.092059377519289	Pray_2012_note_18_04
4B	Cluster_13637|Contig1|original@1284	89.6	NA	NA	0.038873441576898	2.07021566775711	2.04950495049505	2.5375	0.243997524752475	1.41034700833475	Pray_2012_note_18_04
5A	Cluster_13648|Contig2|original@896	71.7	NA	NA	0.0174966168381255	2.71912108381332	2.44623655913978	2.07386363636364	0.186186461388074	1.75704591877518	Pray_2012_note_18_04
4B	Cluster_13655|Contig1|original@1151	82	4B	203596707	NA	NA	NA	NA	NA	NA	Pray_2012_note_18_04
2A	Cluster_1366|Contig1|original@414	207.9	NA	NA	0.558563566606395	0.169680582191189	2.23529411764706	2.31914893617021	0.0419274092615769	0.25292739541236	Pray_2012_note_18_04
4A	Cluster_1366|Contig5|original@632	188.6	NA	NA	NA	NA	NA	NA	NA	NA	Pray_2012_note_18_04
4B	Cluster_13662|Contig1|original@1179	89.6	NA	NA	0.038873441576898	2.07021566775711	2.04950495049505	2.5375	0.243997524752475	1.41034700833475	Pray_2012_note_18_04
7B	Cluster_13666|Contig2|original@1023	24.2	7B	14138195	0.831416065617495	0.0225096203953338	2.26582278481013	2.32608695652174	0.0301320858558063	0.0801815877903347	Pray_2012_note_18_04
7B	Cluster_13666|Contig2|original@84	24.2	7B	14138195	0.788899886912086	0.0355988272641193	2.2716049382716	2.296875	0.0126350308641976	0.102978106195259	Pray_2012_note_18_04
2A	Cluster_13670|Contig1|complementarySeq@265	112.7	2B	120986573	0.669420604297838	0.0904655663950619	2.29831932773109	2.18852459016393	0.054897368783579	0.174300924492222	Pray_2012_note_18_04
2A	Cluster_1368|Contig2|original@534	172.2	NA	NA	0.364965917818785	0.405882263606883	2.33139534883721	2.23333333333333	0.049031007751938	0.437747690048557	Pray_2012_note_18_04
3A	Cluster_13680|Contig2|complementarySeq@663	161.9	NA	NA	0.182157743266352	0.875570177843422	2.17368421052632	2.39634146341463	0.111328626444159	0.739552362789496	Pray_2012_note_18_04
3B	Cluster_13680|Contig2|likelySeq@874	184.9	3B	373045443	0.237617396385044	0.687522347464804	2.16847826086957	2.36931818181818	0.100419960474308	0.624121767068538	Pray_2012_note_18_04
1B	Cluster_13685|Contig1|likelySeq@373	76	1B	161456349	0.670840423279664	0.0896425524612097	2.22	2.31904761904762	0.0495238095238095	0.173380775704655	Pray_2012_note_18_04
4B	Cluster_13695|Contig3|original@415	89.6	4A	9266737	0.038873441576898	2.07021566775711	2.04950495049505	2.5375	0.243997524752475	1.41034700833475	Pray_2012_note_18_04
6A	Cluster_13696|Contig1|original@711	61.3	6A	33118917	0.899731609896183	0.00788660667674198	2.25	2.26712328767123	0.00856164383561642	0.0458870213654997	Pray_2012_note_18_04
6A	Cluster_13696|Contig3|original@1365	61.3	6A	33118917	0.994475067133073	2.38213067368808e-05	2.25	2.26712328767123	0.00856164383561642	0.00240610076705941	Pray_2012_note_18_04
2A	Cluster_1371|Contig1|original@361	112.7	2A	86747036	0.537160603521849	0.188794958974089	2.33620689655172	2.15	0.0931034482758621	0.269895846897741	Pray_2012_note_18_04
2B	Cluster_1371|Contig4|complementarySeq@3613	144.9	2B	99044345	NA	NA	NA	NA	NA	NA	Pray_2012_note_18_04
2B	Cluster_1371|Contig4|likelySeq@3613	144.9	2B	99044345	NA	NA	NA	NA	NA	NA	Pray_2012_note_18_04
4B	Cluster_13719|Contig2|original@557	89.6	4B	126046735	0.0550565626487871	1.79158632539109	2.055	2.52469135802469	0.234845679012346	1.25919090644185	Pray_2012_note_18_04
6A	Cluster_13731|Contig1|complementarySeq@590	63	NA	NA	NA	NA	NA	NA	NA	NA	Pray_2012_note_18_04
4A	Cluster_13749|Contig3|original@1859	87	4A	163978229	NA	NA	NA	NA	NA	NA	Pray_2012_note_18_04
1B	Cluster_13753|Contig2|likelySeq@367	78.3	1B	184044180	NA	NA	NA	NA	NA	NA	Pray_2012_note_18_04
1B	Cluster_13753|Contig2|likelySeq@494	80.8	1B	184044180	0.636518036589634	0.110810444436899	2.21794871794872	2.32352941176471	0.052790346907994	0.196189285521139	Pray_2012_note_18_04
6A	Cluster_13758|Contig4|original@182	4.89999999999998	6A	3654157	NA	NA	NA	NA	NA	NA	Pray_2012_note_18_04
3B	Cluster_1376|Contig1|original@158	242.9	3A	180367024	0.380221068299793	0.380893986317992	2.20744680851064	2.36309523809524	0.0778242147922998	0.419963822260583	Pray_2012_note_18_04
2A	Cluster_13762|Contig1|original@119	216	NA	NA	NA	NA	NA	NA	NA	NA	Pray_2012_note_18_04
4A	Cluster_13768|Contig1|complementarySeq@354	69.2	4A	59392269	0.0208785192510643	2.57463114312147	1.96153846153846	2.5	0.269230769230769	1.68030030566478	Pray_2012_note_18_04
3B	Cluster_1377|Contig3|original@104	153.8	3B	594178098	0.20927275057309	0.776349099174517	2.15909090909091	2.39325842696629	0.117083758937691	0.679287317510238	Pray_2012_note_18_04
5B	Cluster_13775|Contig2|complementarySeq@1267	224.6	5B	255761124	NA	NA	NA	NA	NA	NA	Pray_2012_note_18_04
5B	Cluster_13775|Contig2|likelySeq@565	224.6	5B	255761124	0.984402812602099	0.000189867977231398	2.25903614457831	2.32446808510638	0.0327159702640347	0.00682715411609993	Pray_2012_note_18_04
5B	Cluster_13775|Contig2|likelySeq@931	224.6	5B	255761124	0.854183638826926	0.0167769854203036	2.2625	2.31914893617021	0.0283244680851062	0.0684487513770402	Pray_2012_note_18_04
4B	Cluster_13778|Contig1|original@2104	138.5	NA	NA	NA	NA	NA	NA	NA	NA	Pray_2012_note_18_04
2A	Cluster_13791|Contig2|original@722	215.7	2A	239251429	0.144016024807172	1.04793864382701	2.16315789473684	2.41071428571429	0.123778195488722	0.841589180834477	Pray_2012_note_18_04
4B	Cluster_13797|Contig1|complementarySeq@535	163.4	4B	310284115	NA	NA	NA	NA	NA	NA	Pray_2012_note_18_04
5A	Cluster_13797|Contig1|likelySeq@211	294.9	5A	139442800	0.980679970763709	0.00029134245362102	2.26111111111111	2.24712643678161	0.00699233716475089	0.00847269456397015	Pray_2012_note_18_04
5B	Cluster_1380|Contig1|complementarySeq@2456	216.6	5B	247069730	0.428540557662691	0.310297896620262	2.37	2.12162162162162	0.124189189189189	0.368008069573748	Pray_2012_note_18_04
5B	Cluster_1380|Contig2|complementarySeq@1019	216.6	5B	247069730	0.143070156244658	1.05284262117503	2.37	2.12162162162162	0.124189189189189	0.844450948560067	Pray_2012_note_18_04
7B	Cluster_13807|Contig1|original@490	141.9	7B	221346392	NA	NA	NA	NA	NA	NA	Pray_2012_note_18_04
4B	Cluster_13810|Contig1|complementarySeq@608	89.2	4B	208057936	0.038873441576898	2.07021566775711	2.04950495049505	2.5375	0.243997524752475	1.41034700833475	Pray_2012_note_18_04
3A	Cluster_1383|Contig2|original@3043	111.4	3B	549807083	NA	NA	NA	NA	NA	NA	Pray_2012_note_18_04
2B	Cluster_13838|Contig1|likelySeq@540	156	2B	98053571	0.844192272151981	0.0191851975602747	2.30625	2.26041666666667	0.0229166666666667	0.073558627752699	Pray_2012_note_18_04
3B	Cluster_1384|Contig1|original@2574	1	NA	NA	0.736123275962416	0.0563829023811086	2.27272727272727	2.25568181818182	0.00852272727272729	0.133049449810514	Pray_2012_note_18_04
3B	Cluster_1384|Contig12|original@1474	1.20000000000005	NA	NA	0.773457622840813	0.0411464026078597	2.27272727272727	2.24719101123596	0.0127681307456589	0.111563475979558	Pray_2012_note_18_04
3B	Cluster_1384|Contig7|original@3101	1.20000000000005	NA	NA	0.70585660164936	0.0707138363902691	2.27272727272727	2.24719101123596	0.0127681307456589	0.151283519115228	Pray_2012_note_18_04
5A	Cluster_1385|Contig9|original@364	82	NA	NA	0.475876433344214	0.251809457123763	2.36224489795918	2.19135802469136	0.0854434366339127	0.322505802076614	Pray_2012_note_18_04
3B	Cluster_13857|Contig1|likelySeq@1433	175.5	3B	649036524	0.174551271477524	0.906479955226472	2.18674698795181	2.36842105263158	0.0908370323398857	0.758076983322667	Pray_2012_note_18_04
1A	Cluster_1386|Contig2|original@880	1.29999999999998	1A	151839	0.659238704496043	0.0964985044023308	2.25949367088608	2.30851063829787	0.0245084837058982	0.180957302743576	Pray_2012_note_18_04
6B	Cluster_1386|Contig3|original@617	72.1	6B	24827758	0.893022717946957	0.00898377574989207	2.23626373626374	2.32758620689655	0.0456612353164076	0.0491374927872581	Pray_2012_note_18_04
1B	Cluster_1386|Contig4|original@440	0.4	NA	NA	NA	NA	NA	NA	NA	NA	Pray_2012_note_18_04
7B	Cluster_13866|Contig2|original@785	106.8	7B	176029359	0.983854416566185	0.000203456009718581	2.20481927710843	2.30526315789474	0.0502219403931516	0.00706916047068453	Pray_2012_note_18_04
2B	Cluster_13870|Contig2|likelySeq@1008	266.2	2B	335044534	0.0838857030567442	1.46005846695286	2.11797752808989	2.44318181818182	0.162602145045965	1.07631205124105	Pray_2012_note_18_04
6A	Cluster_13877|Contig9|original@303	16.8	6A	5486402	NA	NA	NA	NA	NA	NA	Pray_2012_note_18_04
1B	Cluster_13887|Contig1|original@320	77.9	1A	56223382	0.473537759618875	0.254482101262046	2.18666666666667	2.33653846153846	0.0749358974358976	0.324645384896645	Pray_2012_note_18_04
2A	Cluster_13888|Contig2|complementarySeq@343	59	2A	16583622	0.842916310930534	0.0195048043612971	2.29473684210526	2.28915662650602	0.00279010779961952	0.0742155422261462	Pray_2012_note_18_04
4B	Cluster_139|Contig1|original@2047	66.6	4A	156185572	NA	NA	NA	NA	NA	NA	Pray_2012_note_18_04
4A	Cluster_139|Contig12|original@1047	96.8	4A	156185572	0.61987003739898	0.122070901908233	2.2	2.31683168316832	0.0584158415841582	0.20769935559354	Pray_2012_note_18_04
4A	Cluster_139|Contig2|original@2444	96.8	4A	156185572	0.721592300945795	0.0630355308992539	2.2	2.31372549019608	0.0568627450980392	0.141708109161507	Pray_2012_note_18_04
1B	Cluster_1390|Contig1|original@350	84.4	1B	168218994	0.662965380315416	0.0942635833890863	2.19871794871795	2.335	0.0681410256410255	0.178509149620169	Pray_2012_note_18_04
2B	Cluster_13900|Contig1|original@401	33.3	2B	6465519	0.589731894127894	0.14421796520658	2.2906976744186	2.27840909090909	0.00614429175475695	0.229345383890528	Pray_2012_note_18_04
2A	Cluster_13900|Contig2|original@528	13.2	2B	6465519	0.427752697673133	0.311354578311098	2.35714285714286	2.20918367346939	0.0739795918367347	0.368807242848554	Pray_2012_note_18_04
4A	Cluster_13909|Contig1|original@1408	59.3	4B	250001668	NA	NA	NA	NA	NA	NA	Pray_2012_note_18_04
4A	Cluster_13909|Contig2|original@253	59.3	NA	NA	0.0132486105700926	2.94717168123463	1.94078947368421	2.5	0.279605263157895	1.87782966537866	Pray_2012_note_18_04
2B	Cluster_1391|Contig1|original@2706	279.3	2B	342137448	NA	NA	NA	NA	NA	NA	Pray_2012_note_18_04
2B	Cluster_1391|Contig2|original@1578	282.4	2B	342137448	NA	NA	NA	NA	NA	NA	Pray_2012_note_18_04
2B	Cluster_1391|Contig3|original@1309	282.4	NA	NA	0.17246038402112	0.915245444067758	2.17721518987342	2.35416666666667	0.0884757383966244	0.763310651181762	Pray_2012_note_18_04
3B	Cluster_13912|Contig1|original@144	244.9	3A	181057070	NA	NA	NA	NA	NA	NA	Pray_2012_note_18_04
3B	Cluster_13912|Contig2|likelySeq@1918	245.2	3B	750796125	0.303521074574065	0.522853800677598	2.17204301075269	2.40123456790123	0.114595778574273	0.517811148893602	Pray_2012_note_18_04
1B	Cluster_13919|Contig1|original@1012	65.6	NA	NA	0.903664830179692	0.00727708639493681	2.25925925925926	2.27	0.00537037037037047	0.0439926197400286	Pray_2012_note_18_04
1B	Cluster_13919|Contig2|original@800	65.6	NA	NA	0.903664830179692	0.00727708639493681	2.25925925925926	2.27	0.00537037037037047	0.0439926197400286	Pray_2012_note_18_04
1B	Cluster_13919|Contig4|original@152	65.6	NA	NA	0.903664830179692	0.00727708639493681	2.25925925925926	2.27	0.00537037037037047	0.0439926197400286	Pray_2012_note_18_04
7A	Cluster_13930|Contig2|original@227	70.9	7A	18794299	NA	NA	NA	NA	NA	NA	Pray_2012_note_18_04
2A	Cluster_13934|Contig1|original@161	59	2A	17287273	NA	NA	NA	NA	NA	NA	Pray_2012_note_18_04
1B	Cluster_1394|Contig1|original@303	178.5	NA	NA	NA	NA	NA	NA	NA	NA	Pray_2012_note_18_04
1B	Cluster_1394|Contig1|original@357	177.8	NA	NA	NA	NA	NA	NA	NA	NA	Pray_2012_note_18_04
3B	Cluster_13946|Contig1|original@472	204.8	3B	718746320	0.0213398480744039	2.55678785870603	2.43157894736842	2.10240963855422	0.164584654407102	1.67080867678985	Pray_2012_note_18_04
1B	Cluster_13948|Contig3|likelySeq@782	77.2	1B	186142105	0.351343003996204	0.429440189180813	2.19736842105263	2.33009708737864	0.0663643331630046	0.454268689788904	Pray_2012_note_18_04
4B	Cluster_1395|Contig1|original@226	113.9	4B	255330665	0.1650177885035	0.947451630421599	2.3433734939759	2.22395833333333	0.059707580321285	0.782469237407279	Pray_2012_note_18_04
4A	Cluster_1395|Contig2|complementarySeq@3160	59.3	4A	111471395	0.0380232962637349	2.0880275450612	1.96621621621622	2.47196261682243	0.252873200303107	1.41995023657373	Pray_2012_note_18_04
2A	Cluster_13952|Contig2|complementarySeq@1067	204.3	2A	221969353	0.700251876191207	0.0735703548319735	2.23125	2.31818181818182	0.0434659090909091	0.154745718893688	Pray_2012_note_18_04
3B	Cluster_13960|Contig1|original@836	79.7	3B	74857196	0.31039555927467	0.508285131461486	2.20238095238095	2.31578947368421	0.056704260651629	0.508084500675132	Pray_2012_note_18_04
6A	Cluster_13962|Contig2|original@388	115.5	6A	185834784	0.516410731337665	0.208691163779596	2.22727272727273	2.28260869565217	0.0276679841897234	0.287004741401151	Pray_2012_note_18_04
3B	Cluster_13970|Contig2|original@273	145.4	3B	553954679	0.139869970981212	1.06970465087319	2.1875	2.3855421686747	0.0990210843373494	0.85427551522229	Pray_2012_note_18_04
3B	Cluster_13970|Contig2|original@323	145.4	3B	553954679	0.146409957985291	1.03568495378873	2.1875	2.3855421686747	0.0990210843373494	0.834429383994918	Pray_2012_note_18_04
3B	Cluster_13974|Contig1|complementarySeq@925	162.4	3B	624221433	0.172071674010531	0.916888286838991	2.13855421686747	2.37894736842105	0.120196575776791	0.764290616211732	Pray_2012_note_18_04
6B	Cluster_1398|Contig3|original@1678	133.1	6A	192365691	0.0506068677791878	1.85872532175821	2.08620689655172	2.44623655913978	0.18001483129403	1.29579054173312	Pray_2012_note_18_04
4B	Cluster_13987|Contig1|original@1278	133.5	4B	274068348	0.385050717753003	0.373272151965652	2.33823529411765	2.22	0.0591176470588235	0.414482062726381	Pray_2012_note_18_04
6B	Cluster_14|Contig1013|original@249	82.2	2A	44682160	0.695055750047202	0.0762766693553466	2.25824175824176	2.27222222222222	0.00699023199023197	0.157980359486395	Pray_2012_note_18_04
2A	Cluster_14|Contig1029|original@98	257.9	2A	249738220	0.784204289591477	0.0372400560097299	2.29444444444444	2.28651685393258	0.00396379525592994	0.105570786441814	Pray_2012_note_18_04
2B	Cluster_14|Contig1043|original@2010	199.9	NA	NA	0.445511697179908	0.288225141457033	2.24019607843137	2.33116883116883	0.0454863763687292	0.351140888812297	Pray_2012_note_18_04
7A	Cluster_14|Contig1066|original@502	94	NA	NA	0.144404706369711	1.04593381759448	2.09550561797753	2.47159090909091	0.188042645556691	0.840418652215913	Pray_2012_note_18_04
6B	Cluster_14|Contig1132|original@131	93.6	NA	NA	0.155451423772044	0.991337140077341	2.16842105263158	2.40361445783133	0.117596702599873	0.808405295920495	Pray_2012_note_18_04
2B	Cluster_14|Contig1142|original@126	144.9	NA	NA	NA	NA	NA	NA	NA	NA	Pray_2012_note_18_04
7A	Cluster_14|Contig1147|original@683	98.7	7A	28452043	0.0597813371924529	1.72622268022754	2.10795454545455	2.48314606741573	0.187595760980592	1.22343437486367	Pray_2012_note_18_04
6A	Cluster_14|Contig1149|complementarySeq@241	25.5	6A	6898830	NA	NA	NA	NA	NA	NA	Pray_2012_note_18_04
2A	Cluster_14|Contig1154|likelySeq@75	128.8	1A	188094959	0.205308559398991	0.789895151279714	2.33478260869565	2.08196721311475	0.126407697790449	0.687592944334907	Pray_2012_note_18_04
4A	Cluster_14|Contig1206|complementarySeq@791	225.6	7A	6706819	0.199292874066234	0.811043461340414	2.10897435897436	2.38297872340426	0.137002182214948	0.700508229694096	Pray_2012_note_18_04
2B	Cluster_14|Contig1223|likelySeq@504	52.3	NA	NA	NA	NA	NA	NA	NA	NA	Pray_2012_note_18_04
2B	Cluster_14|Contig1223|likelySeq@635	52.5	NA	NA	0.845417371787358	0.0188809087928006	2.26829268292683	2.25510204081633	0.00659532105525118	0.0729288324546257	Pray_2012_note_18_04
4B	Cluster_14|Contig127|original@2346	96.5	7B	101075349	0.0365790007368908	2.11924893203979	2.06741573033708	2.48888888888889	0.210736579275905	1.43676816273008	Pray_2012_note_18_04
5A	Cluster_14|Contig1279|original@608	78	7A	51221854	NA	NA	NA	NA	NA	NA	Pray_2012_note_18_04
7A	Cluster_14|Contig1343|original@710	94	NA	NA	NA	NA	NA	NA	NA	NA	Pray_2012_note_18_04
7A	Cluster_14|Contig1373|original@268	94	NA	NA	0.278719030360196	0.57911637565246	2.09659090909091	2.47159090909091	0.1875	0.554833377543373	Pray_2012_note_18_04
6B	Cluster_14|Contig1384|original@743	86.3	6A	114829934	0.298265685902549	0.534278686874391	2.30555555555556	2.22777777777778	0.0388888888888888	0.525396707349869	Pray_2012_note_18_04
1B	Cluster_14|Contig1420|complementarySeq@1025	62.8	1B	113674501	0.806472300194014	0.0298056632550714	2.25949367088608	2.26960784313725	0.00505708612558942	0.0934105446785926	Pray_2012_note_18_04
1B	Cluster_14|Contig1422|likelySeq@107	62.8	1B	113674501	NA	NA	NA	NA	NA	NA	Pray_2012_note_18_04
3B	Cluster_14|Contig1457|original@546	133.8	NA	NA	0.855646205112546	0.0164384641492706	2.24742268041237	2.31707317073171	0.034825245159668	0.0677057714548772	Pray_2012_note_18_04
5B	Cluster_14|Contig1461|complementarySeq@418	187.2	5B	226590901	0.441606084864185	0.293190408599057	2.38235294117647	2.20879120879121	0.0867808661926308	0.354964951119591	Pray_2012_note_18_04
5B	Cluster_14|Contig1461|likelySeq@418	187.2	5B	226590901	0.449819879036806	0.282825087247824	2.38235294117647	2.20879120879121	0.0867808661926308	0.346961355558415	Pray_2012_note_18_04
4B	Cluster_14|Contig1468|original@263	89.6	2A	93178231	NA	NA	NA	NA	NA	NA	Pray_2012_note_18_04
4B	Cluster_14|Contig1489|original@1261	89.6	NA	NA	0.038873441576898	2.07021566775711	2.04950495049505	2.5375	0.243997524752475	1.41034700833475	Pray_2012_note_18_04
4A	Cluster_14|Contig1495|original@1475	59.3	4A	23985907	0.0380232962637349	2.0880275450612	1.96621621621622	2.47196261682243	0.252873200303107	1.41995023657373	Pray_2012_note_18_04
7B	Cluster_14|Contig1611|original@260	66.9	7B	140750310	0.115512334297662	1.21385284281723	2.14210526315789	2.42682926829268	0.142362002567394	0.937371639742312	Pray_2012_note_18_04
2A	Cluster_14|Contig1691|complementarySeq@368	204.3	2B	306789697	0.700251876191207	0.0735703548319735	2.23125	2.32142857142857	0.0450892857142857	0.154745718893688	Pray_2012_note_18_04
6A	Cluster_14|Contig1700|complementarySeq@270	27.2	NA	NA	0.485676785095059	0.240837195019966	2.23369565217391	2.37058823529412	0.0684462915601023	0.31365265490882	Pray_2012_note_18_04
6B	Cluster_14|Contig1703|original@3564	118.7	6A	158434636	0.325896235088881	0.476911793326086	2.12352941176471	2.39473684210526	0.135603715170279	0.486920656686032	Pray_2012_note_18_04
4B	Cluster_14|Contig1704|original@892	89.2	4B	103221268	0.038873441576898	2.07021566775711	2.04950495049505	2.5375	0.243997524752475	1.41034700833475	Pray_2012_note_18_04
4A	Cluster_14|Contig1748|likelySeq@438	225.6	7A	6706819	0.190857077614052	0.841977728265024	2.10975609756098	2.38541666666667	0.137830284552845	0.719291730335086	Pray_2012_note_18_04
4B	Cluster_14|Contig1786|original@3816	89.6	NA	NA	0.0550565626487871	1.79158632539109	2.055	2.52469135802469	0.234845679012346	1.25919090644185	Pray_2012_note_18_04
7A	Cluster_14|Contig1839|original@552	138.1	7A	51221854	0.0524325039728536	1.83046382126512	2.05882352941176	2.46739130434783	0.204283887468031	1.28039940157244	Pray_2012_note_18_04
4B	Cluster_14|Contig1899|original@562	31.5	4B	3917760	0.98144274531194	0.000268787587707449	2.25510204081633	2.33116883116883	0.0380333951762521	0.0081350308784052	Pray_2012_note_18_04
4A	Cluster_14|Contig1937|original@2845	5.1	4B	290864489	NA	NA	NA	NA	NA	NA	Pray_2012_note_18_04
6B	Cluster_14|Contig1995|likelySeq@267	36.5	6B	7241855	NA	NA	NA	NA	NA	NA	Pray_2012_note_18_04
6A	Cluster_14|Contig2006|original@315	19	6A	6791510	NA	NA	NA	NA	NA	NA	Pray_2012_note_18_04
3B	Cluster_14|Contig2028|complementarySeq@217	154.2	NA	NA	0.201120217173113	0.80454188180583	2.15909090909091	2.39325842696629	0.117083758937691	0.696544270699121	Pray_2012_note_18_04
2A	Cluster_14|Contig205|original@500	133.4	2A	85717819	0.230904752344763	0.707380234579562	2.33928571428571	2.10483870967742	0.117223502304147	0.636567128599206	Pray_2012_note_18_04
6B	Cluster_14|Contig2062|original@3563	118.7	NA	NA	0.325896235088881	0.476911793326086	2.12352941176471	2.39473684210526	0.135603715170279	0.486920656686032	Pray_2012_note_18_04
4B	Cluster_14|Contig207|original@181	96.5	NA	NA	0.088623293675564	1.41737872523556	2.06741573033708	2.48888888888889	0.210736579275905	1.05245211349487	Pray_2012_note_18_04
5B	Cluster_14|Contig2118|original@1157	159	3B	536796714	NA	NA	NA	NA	NA	NA	Pray_2012_note_18_04
4A	Cluster_14|Contig2126|original@2916	5.1	NA	NA	NA	NA	NA	NA	NA	NA	Pray_2012_note_18_04
1A	Cluster_14|Contig2207|complementarySeq@397	141.3	1A	234023757	0.63104811129302	0.114436421403001	2.29885057471264	2.23655913978495	0.0311457174638488	0.199937528754986	Pray_2012_note_18_04
2A	Cluster_14|Contig2221|original@603	112.7	NA	NA	0.169627003731197	0.927317703589099	2.3304347826087	2.11475409836066	0.10784034212402	0.770505009167065	Pray_2012_note_18_04
4B	Cluster_14|Contig2245|original@1416	89.6	2A	93178231	0.038873441576898	2.07021566775711	2.04950495049505	2.5375	0.243997524752475	1.41034700833475	Pray_2012_note_18_04
7A	Cluster_14|Contig2309|complementarySeq@444	224	7A	164539773	0.583664691814874	0.148963784368762	2.31372549019608	2.21232876712329	0.0506983615363954	0.233836578085708	Pray_2012_note_18_04
4B	Cluster_14|Contig2389|likelySeq@147	94.2	NA	NA	NA	NA	NA	NA	NA	NA	Pray_2012_note_18_04
2A	Cluster_14|Contig2411|original@267	116	2A	93178231	NA	NA	NA	NA	NA	NA	Pray_2012_note_18_04
1B	Cluster_14|Contig2488|complementarySeq@451	59.2	1B	114641943	0.976712557227561	0.000423320817107673	2.22435897435897	2.29901960784314	0.0373303167420813	0.0102332286838218	Pray_2012_note_18_04
1B	Cluster_14|Contig2488|likelySeq@263	59.2	1B	114641943	0.88553201633697	0.0102948154996916	2.25657894736842	2.28921568627451	0.0163183694530442	0.0527957323088975	Pray_2012_note_18_04
7A	Cluster_14|Contig329|complementarySeq@2088	94	NA	NA	0.356472769086243	0.420425849698202	2.10714285714286	2.45604395604396	0.174450549450549	0.447973640250468	Pray_2012_note_18_04
7A	Cluster_14|Contig329|likelySeq@2088	94	NA	NA	NA	NA	NA	NA	NA	NA	Pray_2012_note_18_04
4B	Cluster_14|Contig334|original@1617	96.5	NA	NA	0.0365790007368908	2.11924893203979	2.06741573033708	2.48888888888889	0.210736579275905	1.43676816273008	Pray_2012_note_18_04
7A	Cluster_14|Contig340|original@247	96.4	7A	28050689	0.0453404780287417	1.9465971760324	2.10588235294118	2.47222222222222	0.183169934640523	1.34351390537954	Pray_2012_note_18_04
7A	Cluster_14|Contig350|original@737	98.7	7A	28452043	0.200902116501325	0.805314265322801	2.10795454545455	2.48314606741573	0.187595760980592	0.697015487940627	Pray_2012_note_18_04
5B	Cluster_14|Contig387|complementarySeq@126	48.7	NA	NA	0.0757139030619007	1.54006884927487	2.09756097560976	2.24090909090909	0.0716740576496673	1.12082436529965	Pray_2012_note_18_04
4B	Cluster_14|Contig388|complementarySeq@600	124.1	4B	276920176	0.284753969622276	0.564861764359287	2.31770833333333	2.24691358024691	0.0353973765432098	0.545530212909853	Pray_2012_note_18_04
2B	Cluster_14|Contig402|original@566	199.9	NA	NA	0.459356735730629	0.271151682979537	2.24019607843137	2.33116883116883	0.0454863763687292	0.337849911009212	Pray_2012_note_18_04
4A	Cluster_14|Contig430|complementarySeq@494	174.6	NA	NA	0.891723301229947	0.00920468528378526	2.25	2.33168316831683	0.0408415841584158	0.0497698848514966	Pray_2012_note_18_04
4B	Cluster_14|Contig504|original@823	89.2	4B	103221268	0.038873441576898	2.07021566775711	2.04950495049505	2.5375	0.243997524752475	1.41034700833475	Pray_2012_note_18_04
4B	Cluster_14|Contig542|original@1070	89.6	4B	103221268	0.038873441576898	2.07021566775711	2.04950495049505	2.5375	0.243997524752475	1.41034700833475	Pray_2012_note_18_04
4B	Cluster_14|Contig543|original@536	89.6	NA	NA	0.038873441576898	2.07021566775711	2.04950495049505	2.5375	0.243997524752475	1.41034700833475	Pray_2012_note_18_04
7B	Cluster_14|Contig580|original@1422	87.2	NA	NA	0.274488020968315	0.589341372933393	2.14634146341463	2.36082474226804	0.107241639426704	0.561476604003974	Pray_2012_note_18_04
2B	Cluster_14|Contig589|complementarySeq@325	52.5	2B	11484863	NA	NA	NA	NA	NA	NA	Pray_2012_note_18_04
4B	Cluster_14|Contig680|original@443	84.6	3B	642565021	0.672937318944122	0.0884351544838979	2.12755102040816	2.42771084337349	0.150079911482665	0.172025386451288	Pray_2012_note_18_04
4A	Cluster_14|Contig700|original@435	225.6	NA	NA	NA	NA	NA	NA	NA	NA	Pray_2012_note_18_04
7A	Cluster_14|Contig730|original@366	94	NA	NA	0.070644073983876	1.59444074024034	2.09550561797753	2.47159090909091	0.188042645556691	1.15092426331358	Pray_2012_note_18_04
4B	Cluster_14|Contig747|original@895	89.6	4B	127416339	0.038873441576898	2.07021566775711	2.04950495049505	2.5375	0.243997524752475	1.41034700833475	Pray_2012_note_18_04
7B	Cluster_14|Contig815|likelySeq@631	114	NA	NA	0.879607861805866	0.0113962368934623	2.24666666666667	2.29126213592233	0.0222977346278317	0.0557108976336133	Pray_2012_note_18_04
1B	Cluster_14|Contig912|original@809	95.8	1B	129309274	0.530222856116261	0.195293182747946	2.15384615384615	2.3495145631068	0.0978342046303211	0.275541555231325	Pray_2012_note_18_04
2A	Cluster_140|Contig11|original@82	119.5	2A	91011286	0.744010547083654	0.0529441019173724	2.30434782608696	2.17213114754098	0.0661083392729864	0.128420907857664	Pray_2012_note_18_04
2B	Cluster_140|Contig13|original@260	146.1	2B	124069924	0.504640640898784	0.220610338708935	2.25	2.27777777777778	0.0138888888888888	0.2970177767924	Pray_2012_note_18_04
2A	Cluster_140|Contig21|original@417	34.8	2B	12219108	NA	NA	NA	NA	NA	NA	Pray_2012_note_18_04
2B	Cluster_140|Contig27|original@298	146.1	2B	124069924	0.504640640898784	0.220610338708935	2.25	2.27777777777778	0.0138888888888888	0.2970177767924	Pray_2012_note_18_04
2B	Cluster_140|Contig3|original@1510	146.1	2B	124069924	0.517183790204178	0.207924715865944	2.25	2.27777777777778	0.0138888888888888	0.28635509542196	Pray_2012_note_18_04
2A	Cluster_140|Contig30|original@1673	119.5	2A	91011286	NA	NA	NA	NA	NA	NA	Pray_2012_note_18_04
7A	Cluster_140|Contig6|complementarySeq@193	140.1	NA	NA	0.00531814221499676	3.6986384064313	2.04166666666667	2.51075268817204	0.234543010752688	2.27424005317171	Pray_2012_note_18_04
2B	Cluster_140|Contig8|complementarySeq@2184	146.1	2B	124069924	0.504640640898784	0.220610338708935	2.25	2.27777777777778	0.0138888888888888	0.2970177767924	Pray_2012_note_18_04
2B	Cluster_140|Contig8|likelySeq@2184	146.1	2B	124069924	0.517183790204178	0.207924715865944	2.25	2.27777777777778	0.0138888888888888	0.28635509542196	Pray_2012_note_18_04
7A	Cluster_140|Contig9|original@1274	127.4	7A	40605711	0.0418043756315344	2.01174744868544	2.05555555555556	2.42631578947368	0.185380116959065	1.37877825857964	Pray_2012_note_18_04
5B	Cluster_14004|Contig1|original@187	130.3	NA	NA	0.741251936944391	0.0541332122592382	2.28804347826087	2.25316455696203	0.0174394606494221	0.130034158783618	Pray_2012_note_18_04
4A	Cluster_14008|Contig2|complementarySeq@214	120.7	4A	171326389	0.669003038177811	0.0907084574198557	2.19014084507042	2.3252427184466	0.0675509366880898	0.174571909943892	Pray_2012_note_18_04
4B	Cluster_1401|Contig1|original@428	131.7	4B	284088711	0.173428689208926	0.911171184126177	2.35714285714286	2.17123287671233	0.0929549902152642	0.760879058333185	Pray_2012_note_18_04
4B	Cluster_1401|Contig3|original@420	131.7	4B	284088711	0.306985955280748	0.515458606677737	2.35714285714286	2.17123287671233	0.0929549902152642	0.512881493199026	Pray_2012_note_18_04
4B	Cluster_14018|Contig1|original@268	96.5	NA	NA	0.0604413099942426	1.71752425634135	2.06741573033708	2.48314606741573	0.207865168539326	1.21866613140936	Pray_2012_note_18_04
3B	Cluster_14025|Contig1|original@556	128	3B	496213195	NA	NA	NA	NA	NA	NA	Pray_2012_note_18_04
3B	Cluster_1403|Contig1|original@1229	119.9	3B	467122389	0.875745268433196	0.0121452103117413	2.25581395348837	2.3021978021978	0.023191924354715	0.0576222004549228	Pray_2012_note_18_04
3A	Cluster_1403|Contig3|original@251	95	3A	144034502	0.444502486018981	0.289501760075162	2.24691358024691	2.30612244897959	0.0296044343663391	0.352125805759446	Pray_2012_note_18_04
2B	Cluster_14044|Contig1|original@486	232.6	2B	325142199	0.328466555088612	0.471897318658616	2.16875	2.345	0.088125	0.483508844307892	Pray_2012_note_18_04
2B	Cluster_1405|Contig1|original@602	144.9	NA	NA	0.679827665297703	0.084535126223232	2.32638888888889	2.20833333333333	0.0590277777777777	0.167601165964111	Pray_2012_note_18_04
2B	Cluster_1405|Contig3|original@1155	144.9	NA	NA	0.873766303859656	0.0125383985423868	2.32638888888889	2.20833333333333	0.0590277777777777	0.0586047075435764	Pray_2012_note_18_04
7A	Cluster_14054|Contig1|original@124	27.5	NA	NA	NA	NA	NA	NA	NA	NA	Pray_2012_note_18_04
3A	Cluster_14056|Contig2|original@406	138.2	3A	155195377	0.0916549922480039	1.39132406078668	2.14583333333333	2.43373493975904	0.143950803212851	1.03784387498203	Pray_2012_note_18_04
1A	Cluster_1406|Contig2|original@89	115.7	1A	221679828	0.589929663691164	0.144064932469862	2.30102040816327	2.23717948717949	0.031920460491889	0.229199765462511	Pray_2012_note_18_04
7B	Cluster_14062|Contig1|likelySeq@281	78.5	NA	NA	0.884030631910124	0.0105685475444004	2.2289156626506	2.29896907216495	0.0350267047571728	0.0535326863002151	Pray_2012_note_18_04
3B	Cluster_14063|Contig1|likelySeq@767	131.6	3A	153740748	NA	NA	NA	NA	NA	NA	Pray_2012_note_18_04
3B	Cluster_14067|Contig1|complementarySeq@979	188.6	3B	694626059	0.813401778290019	0.0276707052781391	2.22527472527473	2.33522727272727	0.0549762737262738	0.089694882459218	Pray_2012_note_18_04
3A	Cluster_14067|Contig1|likelySeq@457	181.2	NA	NA	NA	NA	NA	NA	NA	NA	Pray_2012_note_18_04
3A	Cluster_14067|Contig1|likelySeq@531	182.3	NA	NA	0.827071542768592	0.0237032970405397	2.25274725274725	2.28409090909091	0.0156718281718282	0.082456921782694	Pray_2012_note_18_04
3B	Cluster_1408|Contig1|likelySeq@1959	182.1	3B	666651349	0.193515651171233	0.832061186333643	2.15425531914894	2.38505747126437	0.115401076057716	0.713283904327645	Pray_2012_note_18_04
6B	Cluster_14088|Contig1|complementarySeq@359	148.3	6B	179568417	0.792956098051873	0.0342129112053583	2.27840909090909	2.26630434782609	0.00605237154150196	0.100750856694516	Pray_2012_note_18_04
6B	Cluster_14088|Contig1|complementarySeq@905	148.1	6B	179568417	0.672966571981394	0.088418378580712	2.2816091954023	2.26344086021505	0.00908416759362241	0.172006507788771	Pray_2012_note_18_04
2A	Cluster_14089|Contig2|original@724	271.7	2A	252884174	NA	NA	NA	NA	NA	NA	Pray_2012_note_18_04
2B	Cluster_14089|Contig3|original@432	293.3	2B	343850692	0.0119873866353809	3.02935457134718	2.05833333333333	2.33	0.135833333333333	1.92127548692129	Pray_2012_note_18_04
2A	Cluster_14089|Contig4|original@1044	271.7	2A	252888445	0.10457339531082	1.2897839966972	2.40116279069767	2.18539325842697	0.107884766135354	0.980578790988336	Pray_2012_note_18_04
2A	Cluster_14089|Contig4|original@771	271.7	2A	252888445	0.209511233744979	0.77554374022832	2.40588235294118	2.18539325842697	0.110244547257105	0.678792685716031	Pray_2012_note_18_04
3B	Cluster_14090|Contig2|original@582	48.6	3B	41881440	NA	NA	NA	NA	NA	NA	Pray_2012_note_18_04
2A	Cluster_14091|Contig1|original@109	218.8	2A	240000045	0.47237169809207	0.255822630786907	2.21111111111111	2.34831460674157	0.068601747815231	0.325716130810109	Pray_2012_note_18_04
2A	Cluster_14091|Contig1|original@222	218.8	2A	240000045	NA	NA	NA	NA	NA	NA	Pray_2012_note_18_04
2A	Cluster_14091|Contig2|original@276	218.8	2A	240000045	0.47237169809207	0.255822630786907	2.21111111111111	2.34831460674157	0.068601747815231	0.325716130810109	Pray_2012_note_18_04
1B	Cluster_14098|Contig1|likelySeq@539	124.3	1B	232349001	0.151425408361408	1.01071951096318	2.06470588235294	2.47191011235955	0.203602115003304	0.819801246465276	Pray_2012_note_18_04
5B	Cluster_141|Contig1|likelySeq@1519	87.2	5B	183016571	0.336245016592324	0.457031376754705	2.2265625	2.30357142857143	0.0385044642857142	0.473344143517395	Pray_2012_note_18_04
2B	Cluster_14102|Contig2|original@872	160.1	2B	121758188	0.817807161918784	0.0263568767957525	2.28395061728395	2.25	0.0169753086419753	0.0873490904456736	Pray_2012_note_18_04
2A	Cluster_14102|Contig3|original@659	135.5	NA	NA	0.383589764358225	0.375563511583752	2.31081081081081	2.12878787878788	0.091011466011466	0.416132989984298	Pray_2012_note_18_04
2A	Cluster_14102|Contig5|original@1624	135.5	NA	NA	0.384403293661664	0.374286060641869	2.32017543859649	2.14393939393939	0.0881180223285487	0.415212899845953	Pray_2012_note_18_04
7A	Cluster_14103|Contig1|original@708	140.1	7A	74951586	0.0157493830620604	2.80530598816418	2.04166666666667	2.51075268817204	0.234543010752688	1.80273645381029	Pray_2012_note_18_04
5A	Cluster_14113|Contig1|likelySeq@427	66	NA	NA	0.125161013494694	1.15309516994269	2.42857142857143	2.13586956521739	0.146350931677019	0.902530928800284	Pray_2012_note_18_04
2A	Cluster_1413|Contig2|original@1179	106.5	2A	133888974	NA	NA	NA	NA	NA	NA	Pray_2012_note_18_04
6B	Cluster_14138|Contig1|original@324	173.2	NA	NA	0.360774311212495	0.41300153682337	2.17391304347826	2.36781609195402	0.0969515242378811	0.442764393790428	Pray_2012_note_18_04
5B	Cluster_14140|Contig1|original@424	86.3	NA	NA	0.480375723308758	0.246726905936012	2.25373134328358	2.28636363636364	0.016316146540027	0.318418948603545	Pray_2012_note_18_04
5A	Cluster_14140|Contig2|complementarySeq@1113	122.5	5A	72678830	0.239509844577001	0.682044892054403	2.18556701030928	2.39024390243902	0.102338446064873	0.620676631069458	Pray_2012_note_18_04
5B	Cluster_14140|Contig2|likelySeq@1118	86.3	5A	72678830	0.496655744967254	0.228969598757018	2.25373134328358	2.28828828828829	0.0172784725023531	0.303944536547537	Pray_2012_note_18_04
4B	Cluster_14149|Contig2|original@369	154.3	NA	NA	NA	NA	NA	NA	NA	NA	Pray_2012_note_18_04
4B	Cluster_1416|Contig1|original@257	67.3	4A	132118694	0.80314185872325	0.0308616787958798	2.1605504587156	2.39855072463768	0.119000132961042	0.0952077386323348	Pray_2012_note_18_04
4B	Cluster_1416|Contig2|original@2158	67.3	4B	46276884	0.821520261626215	0.0252755949532479	2.17727272727273	2.39855072463768	0.110638998682477	0.0853817208424982	Pray_2012_note_18_04
4B	Cluster_1416|Contig5|original@406	67.9	4B	46276884	0.506889573104159	0.218296271407463	2.15277777777778	2.40714285714286	0.12718253968254	0.295086642274135	Pray_2012_note_18_04
4B	Cluster_1416|Contig7|original@565	67.5	4B	46276884	0.635049410653884	0.111776980489519	2.1605504587156	2.39855072463768	0.119000132961042	0.197192482677321	Pray_2012_note_18_04
2A	Cluster_14161|Contig2|original@98	271.4	2B	345093544	NA	NA	NA	NA	NA	NA	Pray_2012_note_18_04
2B	Cluster_14161|Contig3|original@171	291.4	2B	345093544	NA	NA	NA	NA	NA	NA	Pray_2012_note_18_04
3B	Cluster_1417|Contig3|original@569	175.5	3A	160893111	NA	NA	NA	NA	NA	NA	Pray_2012_note_18_04
3A	Cluster_1417|Contig5|original@299	157.3	3A	160893111	0.153505266327403	1.00063559139364	2.17391304347826	2.41139240506329	0.118739680792515	0.813876720527523	Pray_2012_note_18_04
3B	Cluster_1417|Contig7|original@660	175.5	3B	649032154	0.521924581291253	0.203267828382723	2.17901234567901	2.34536082474227	0.0831742395316279	0.282392248521526	Pray_2012_note_18_04
7A	Cluster_14171|Contig2|original@258	150.2	7A	61143105	0.496969473571732	0.228636897426937	2.16025641025641	2.32843137254902	0.0840874811463048	0.303670287054417	Pray_2012_note_18_04
2B	Cluster_14172|Contig4|original@1305	287.2	NA	NA	0.359108423577225	0.415862433404131	2.24404761904762	2.30434782608696	0.0301501035196687	0.444774407543936	Pray_2012_note_18_04
2A	Cluster_14172|Contig6|original@337	264.2	NA	NA	0.163116864623065	0.955940671605134	2.37209302325581	2.21978021978022	0.0761564017377971	0.787501135010619	Pray_2012_note_18_04
3B	Cluster_14199|Contig1|likelySeq@1084	83.7	3B	106798223	0.932998070907758	0.00351143776078515	2.28313253012048	2.24210526315789	0.0205136334812936	0.03011925421168	Pray_2012_note_18_04
3B	Cluster_14199|Contig1|likelySeq@1142	83.7	3B	106798223	0.900558379458798	0.00775641892569606	2.28313253012048	2.24210526315789	0.0205136334812936	0.0454881284246794	Pray_2012_note_18_04
2B	Cluster_1420|Contig1|complementarySeq@2025	231.2	2B	306622394	0.143414847453536	1.05105137414429	2.1358024691358	2.38265306122449	0.123425296044344	0.843405884697881	Pray_2012_note_18_04
3A	Cluster_14205|Contig1|complementarySeq@2536	245.4	NA	NA	NA	NA	NA	NA	NA	NA	Pray_2012_note_18_04
3A	Cluster_14205|Contig1|likelySeq@1492	245.4	NA	NA	0.748517605019468	0.0510326436859184	2.28021978021978	2.24712643678161	0.0165466717190854	0.125797980661083	Pray_2012_note_18_04
7A	Cluster_1421|Contig1|complementarySeq@1122	134	7A	60143982	NA	NA	NA	NA	NA	NA	Pray_2012_note_18_04
6A	Cluster_14221|Contig2|original@174	117.7	6B	163370038	0.211569643676634	0.76863669950741	2.17032967032967	2.34269662921348	0.0861834794419065	0.674546645377321	Pray_2012_note_18_04
6A	Cluster_14227|Contig1|original@253	134.1	NA	NA	NA	NA	NA	NA	NA	NA	Pray_2012_note_18_04
7A	Cluster_14236|Contig1|original@367	242.5	NA	NA	0.585883880599709	0.147216401693165	2.25252525252525	2.31645569620253	0.0319652218386395	0.232188450555208	Pray_2012_note_18_04
1A	Cluster_14244|Contig6|original@437	107.9	NA	NA	NA	NA	NA	NA	NA	NA	Pray_2012_note_18_04
6A	Cluster_14247|Contig3|likelySeq@724	122.1	NA	NA	0.246546894204546	0.662123919481256	2.15730337078652	2.36363636363636	0.103166496424923	0.608100463983881	Pray_2012_note_18_04
1B	Cluster_14250|Contig1|original@386	70.9	1B	193397324	0.762052800161202	0.0455233955554224	2.24404761904762	2.265625	0.0107886904761905	0.118014936765079	Pray_2012_note_18_04
2A	Cluster_14256|Contig2|original@982	107.5	NA	NA	NA	NA	NA	NA	NA	NA	Pray_2012_note_18_04
2A	Cluster_1426|Contig1|original@2899	126	2A	95061424	NA	NA	NA	NA	NA	NA	Pray_2012_note_18_04
2A	Cluster_1426|Contig2|original@222	126	2A	95061424	NA	NA	NA	NA	NA	NA	Pray_2012_note_18_04
2A	Cluster_1426|Contig3|original@2776	126	2A	95061424	NA	NA	NA	NA	NA	NA	Pray_2012_note_18_04
2A	Cluster_1426|Contig5|original@179	125.5	2A	95061424	NA	NA	NA	NA	NA	NA	Pray_2012_note_18_04
5B	Cluster_14261|Contig1|original@362	208.4	5B	244299670	NA	NA	NA	NA	NA	NA	Pray_2012_note_18_04
1B	Cluster_14266|Contig1|original@382	97.1	1B	166645244	0.157100960847945	0.98355726749083	2.09493670886076	2.4009900990099	0.153026695074571	0.803821158755799	Pray_2012_note_18_04
3A	Cluster_14268|Contig2|original@712	95.5	3A	154525923	0.622725391350991	0.120091725819186	2.24698795180723	2.30729166666667	0.0301518574297188	0.205703425753141	Pray_2012_note_18_04
6B	Cluster_1427|Contig2|original@3109	100.8	NA	NA	NA	NA	NA	NA	NA	NA	Pray_2012_note_18_04
1A	Cluster_14274|Contig1|original@346	21.1	1B	5749116	0.911178022513515	0.0061818063038884	2.25806451612903	2.28915662650602	0.0155460551884958	0.0403967639248014	Pray_2012_note_18_04
1B	Cluster_14274|Contig2|original@405	13.8	1B	5749116	0.32973361899651	0.46944429790191	2.1566265060241	2.41397849462366	0.12867599429978	0.481836770781249	Pray_2012_note_18_04
2A	Cluster_14278|Contig4|original@789	112.9	NA	NA	0.77304476940406	0.0413006704251856	2.30252100840336	2.16101694915254	0.0707520296254094	0.111795354022004	Pray_2012_note_18_04
2B	Cluster_1429|Contig3|original@810	197.1	2B	267345689	0.966430071920833	0.000879949305299454	2.28350515463918	2.27439024390244	0.00455745536836805	0.0148295647886675	Pray_2012_note_18_04
6B	Cluster_143|Contig11|original@619	212.9	6A	207700718	NA	NA	NA	NA	NA	NA	Pray_2012_note_18_04
5A	Cluster_143|Contig12|original@193	79.2	NA	NA	0.620468909517165	0.121654132498122	2.33854166666667	2.20987654320988	0.064332561728395	0.207279975266653	Pray_2012_note_18_04
6B	Cluster_143|Contig17|original@722	212.9	NA	NA	NA	NA	NA	NA	NA	NA	Pray_2012_note_18_04
3B	Cluster_143|Contig20|original@1019	239.3	NA	NA	0.53552945275048	0.190309139148715	2.23913043478261	2.2716049382716	0.016237251744498	0.271216639089338	Pray_2012_note_18_04
6B	Cluster_143|Contig21|original@165	187.8	6A	203195509	0.605154120216355	0.132593683027365	2.21428571428571	2.30898876404494	0.0473515248796148	0.218134005454153	Pray_2012_note_18_04
5A	Cluster_143|Contig28|original@175	79.2	NA	NA	NA	NA	NA	NA	NA	NA	Pray_2012_note_18_04
6B	Cluster_143|Contig3|original@732	212.9	NA	NA	NA	NA	NA	NA	NA	NA	Pray_2012_note_18_04
6B	Cluster_143|Contig32|original@1356	212.9	NA	NA	NA	NA	NA	NA	NA	NA	Pray_2012_note_18_04
6B	Cluster_143|Contig33|original@720	212.9	6A	207700718	NA	NA	NA	NA	NA	NA	Pray_2012_note_18_04
6B	Cluster_143|Contig34|original@996	212.9	NA	NA	NA	NA	NA	NA	NA	NA	Pray_2012_note_18_04
6B	Cluster_143|Contig43|original@1041	212.9	6B	203300408	0.392385835899692	0.361950503702145	2.2032967032967	2.37058823529412	0.0836457659987071	0.406286677901742	Pray_2012_note_18_04
6B	Cluster_143|Contig47|original@372	212.9	NA	NA	NA	NA	NA	NA	NA	NA	Pray_2012_note_18_04
6B	Cluster_143|Contig48|original@750	212.9	NA	NA	NA	NA	NA	NA	NA	NA	Pray_2012_note_18_04
6B	Cluster_143|Contig51|original@717	212.9	6A	207700718	NA	NA	NA	NA	NA	NA	Pray_2012_note_18_04
6B	Cluster_143|Contig63|original@372	212.9	NA	NA	NA	NA	NA	NA	NA	NA	Pray_2012_note_18_04
6B	Cluster_143|Contig66|original@5085	212.9	NA	NA	NA	NA	NA	NA	NA	NA	Pray_2012_note_18_04
6B	Cluster_143|Contig68|original@4293	212.9	6A	207700718	NA	NA	NA	NA	NA	NA	Pray_2012_note_18_04
6B	Cluster_143|Contig74|original@753	212.9	NA	NA	NA	NA	NA	NA	NA	NA	Pray_2012_note_18_04
6B	Cluster_143|Contig78|original@607	212.9	6A	207700718	NA	NA	NA	NA	NA	NA	Pray_2012_note_18_04
5A	Cluster_143|Contig8|original@175	79.2	NA	NA	NA	NA	NA	NA	NA	NA	Pray_2012_note_18_04
7B	Cluster_14300|Contig2|original@323	189.9	NA	NA	NA	NA	NA	NA	NA	NA	Pray_2012_note_18_04
7B	Cluster_14301|Contig1|complementarySeq@565	112.8	NA	NA	0.883790450654587	0.0106126775295017	2.22368421052632	2.29807692307692	0.0371963562753035	0.0536506952951373	Pray_2012_note_18_04
3A	Cluster_14303|Contig1|original@1182	53.4	3A	11427591	NA	NA	NA	NA	NA	NA	Pray_2012_note_18_04
1B	Cluster_14305|Contig1|original@496	175.2	1B	276490601	NA	NA	NA	NA	NA	NA	Pray_2012_note_18_04
2B	Cluster_14310|Contig1|original@439	144.9	NA	NA	0.679827665297703	0.084535126223232	2.34931506849315	2.20833333333333	0.0704908675799085	0.167601165964111	Pray_2012_note_18_04
6B	Cluster_14323|Contig2|original@958	152.4	6B	180730479	0.627138153210458	0.117072311306091	2.22368421052632	2.265625	0.020970394736842	0.202636777242937	Pray_2012_note_18_04
3B	Cluster_1433|Contig3|original@325	162.4	3B	623349010	0.201107050685088	0.80458848215979	2.14285714285714	2.37894736842105	0.118045112781955	0.696572703048462	Pray_2012_note_18_04
6B	Cluster_14331|Contig3|original@838	150.3	6B	184137266	0.86036888225417	0.0153696597331588	2.24691358024691	2.29292929292929	0.0230078563411895	0.0653153055250351	Pray_2012_note_18_04
3A	Cluster_14334|Contig1|complementarySeq@455	80.5	NA	NA	0.802227128530532	0.0311551360183675	2.20348837209302	2.3494623655914	0.0729869967491874	0.0957026557775824	Pray_2012_note_18_04
3B	Cluster_14334|Contig1|likelySeq@384	101.6	NA	NA	0.794994525230466	0.0335275137692737	2.25	2.28	0.0149999999999999	0.0996358621238884	Pray_2012_note_18_04
3A	Cluster_1434|Contig2|original@554	170.7	3A	167898525	0.610706037722694	0.128559617919916	2.21264367816092	2.32777777777778	0.0575670498084293	0.214167786346549	Pray_2012_note_18_04
5A	Cluster_14343|Contig2|original@804	318.5	5A	147164078	0.821599973752048	0.0252526430066778	2.29237288135593	2.26315789473684	0.014607493309545	0.0853395832853412	Pray_2012_note_18_04
7A	Cluster_14359|Contig2|likelySeq@3935	174.1	7B	206295975	NA	NA	NA	NA	NA	NA	Pray_2012_note_18_04
4A	Cluster_1436|Contig2|original@201	103.2	NA	NA	NA	NA	NA	NA	NA	NA	Pray_2012_note_18_04
4B	Cluster_1436|Contig3|original@268	53	4A	138369711	0.668886834017355	0.0907761197202259	2.14732142857143	2.425	0.138839285714286	0.17464735236533	Pray_2012_note_18_04
3B	Cluster_1437|Contig2|original@383	6.60000000000002	3B	9404296	0.602582685354815	0.134488819470624	2.21341463414634	2.3031914893617	0.0448884276076804	0.219983351525745	Pray_2012_note_18_04
3B	Cluster_1437|Contig6|likelySeq@178	134.9	NA	NA	NA	NA	NA	NA	NA	NA	Pray_2012_note_18_04
2B	Cluster_14372|Contig2|complementarySeq@2340	246.9	NA	NA	NA	NA	NA	NA	NA	NA	Pray_2012_note_18_04
2B	Cluster_14372|Contig2|likelySeq@2340	246.9	NA	NA	0.0256572728215265	2.40662886114222	2.07558139534884	2.45604395604396	0.190231280347559	1.59078950780156	Pray_2012_note_18_04
2A	Cluster_14377|Contig1|original@2511	109	NA	NA	NA	NA	NA	NA	NA	NA	Pray_2012_note_18_04
1A	Cluster_1439|Contig2|original@1458	137	1A	228936101	0.82944259559695	0.0230478428934695	2.26190476190476	2.25	0.00595238095238093	0.0812136654300472	Pray_2012_note_18_04
1B	Cluster_1439|Contig3|original@1478	156.8	1B	266223328	0.823079932969587	0.0248284976004312	2.21052631578947	2.33163265306122	0.0605531686358753	0.0845579864621874	Pray_2012_note_18_04
7B	Cluster_14391|Contig2|complementarySeq@173	75.2	7B	70802000	0.731689428266201	0.058368926366826	2.22289156626506	2.32978723404255	0.0534478338887465	0.135673219777077	Pray_2012_note_18_04
7B	Cluster_14391|Contig2|likelySeq@173	75.2	7B	70802000	0.71592352064234	0.0657441445646221	2.22289156626506	2.32978723404255	0.0534478338887465	0.145133369224324	Pray_2012_note_18_04
7A	Cluster_14391|Contig2|likelySeq@745	129.2	7B	70802000	0.0580479091656961	1.74955597551977	2.05844155844156	2.44059405940594	0.191076250482191	1.23621341854649	Pray_2012_note_18_04
2B	Cluster_14392|Contig1|original@1294	191.9	2B	276093631	NA	NA	NA	NA	NA	NA	Pray_2012_note_18_04
5A	Cluster_14396|Contig1|original@378	280	4B	300557419	NA	NA	NA	NA	NA	NA	Pray_2012_note_18_04
4A	Cluster_144|Contig2|original@920	59.3	NA	NA	0.0380232962637349	2.0880275450612	1.96621621621622	2.47196261682243	0.252873200303107	1.41995023657373	Pray_2012_note_18_04
4A	Cluster_14403|Contig3|original@2551	115.2	4A	169445719	0.882092285941378	0.0109273711162735	2.2027027027027	2.31730769230769	0.0573024948024949	0.0544859758903517	Pray_2012_note_18_04
7A	Cluster_14410|Contig2|likelySeq@1084	152.9	7A	79516330	0.19559974532372	0.824396605619107	2.28169014084507	2.23684210526316	0.0224240177909563	0.708631715011481	Pray_2012_note_18_04
1A	Cluster_14411|Contig1|original@1088	70.8	NA	NA	NA	NA	NA	NA	NA	NA	Pray_2012_note_18_04
5A	Cluster_14412|Contig2|original@160	216.3	5A	113893539	NA	NA	NA	NA	NA	NA	Pray_2012_note_18_04
5A	Cluster_14438|Contig1|complementarySeq@1242	150.2	5A	94470972	0.502385297866165	0.222948673015728	2.35416666666667	2.19277108433735	0.0806977911646585	0.2989630785643	Pray_2012_note_18_04
5A	Cluster_14438|Contig1|complementarySeq@1342	150.2	5A	94470972	0.490289494180776	0.235797487031188	2.35416666666667	2.19277108433735	0.0806977911646585	0.309547412624105	Pray_2012_note_18_04
1B	Cluster_1444|Contig13|original@2596	62.8	1B	89187009	0.83155455113654	0.0224721008180439	2.21875	2.3019801980198	0.0416150990099009	0.0801092551871267	Pray_2012_note_18_04
1B	Cluster_1444|Contig17|original@548	62.8	1B	89187009	NA	NA	NA	NA	NA	NA	Pray_2012_note_18_04
1B	Cluster_1444|Contig42|original@101	62.8	1B	89187009	NA	NA	NA	NA	NA	NA	Pray_2012_note_18_04
2A	Cluster_1444|Contig7|likelySeq@1226	97.4	NA	NA	0.451090014148723	0.281248266471225	2.22429906542056	2.32432432432432	0.0500126294518817	0.34573678684179	Pray_2012_note_18_04
7B	Cluster_14441|Contig1|original@83	85.4	NA	NA	0.765640829714174	0.044120445873496	2.20253164556962	2.32142857142857	0.0594484629294756	0.115974914773075	Pray_2012_note_18_04
6A	Cluster_14454|Contig1|original@691	51.3	6A	23272643	NA	NA	NA	NA	NA	NA	Pray_2012_note_18_04
1B	Cluster_14459|Contig3|original@598	0.4	NA	NA	NA	NA	NA	NA	NA	NA	Pray_2012_note_18_04
4A	Cluster_1446|Contig3|original@1192	92.2	NA	NA	NA	NA	NA	NA	NA	NA	Pray_2012_note_18_04
4A	Cluster_1446|Contig4|original@1158	92.2	4A	146446138	NA	NA	NA	NA	NA	NA	Pray_2012_note_18_04
3B	Cluster_1447|Contig4|likelySeq@373	182.1	NA	NA	NA	NA	NA	NA	NA	NA	Pray_2012_note_18_04
3B	Cluster_1447|Contig4|likelySeq@490	182.1	NA	NA	0.352010763104002	0.428256717501417	2.17582417582418	2.35955056179775	0.0918631929867886	0.453444057302512	Pray_2012_note_18_04
5B	Cluster_1448|Contig1|original@196	224.6	5B	255375243	0.501542453377776	0.223827102774403	2.25903614457831	2.32446808510638	0.0327159702640347	0.299692299956889	Pray_2012_note_18_04
5A	Cluster_1448|Contig2|original@516	262.8	NA	NA	0.105730705097592	1.28135374967347	2.17894736842105	2.39506172839506	0.108057179987004	0.975798871557697	Pray_2012_note_18_04
2A	Cluster_14483|Contig2|original@591	93.7	2A	178733214	0.62966564986773	0.115364189177717	2.24056603773585	2.28082191780822	0.0201279400361851	0.200889998106231	Pray_2012_note_18_04
4B	Cluster_1450|Contig1|original@371	148.7	4B	306028980	NA	NA	NA	NA	NA	NA	Pray_2012_note_18_04
4B	Cluster_1450|Contig3|original@1875	148.7	4B	306028980	0.604303796939898	0.133218485666929	2.27777777777778	2.26704545454545	0.00536616161616155	0.218744676999491	Pray_2012_note_18_04
4B	Cluster_1450|Contig3|original@489	148.7	4B	306028980	0.741306757906389	0.0541094391020202	2.27840909090909	2.26704545454545	0.00568181818181812	0.130002040741504	Pray_2012_note_18_04
4A	Cluster_14509|Contig1|original@2717	227.7	NA	NA	NA	NA	NA	NA	NA	NA	Pray_2012_note_18_04
4A	Cluster_14509|Contig1|original@2755	228.4	NA	NA	NA	NA	NA	NA	NA	NA	Pray_2012_note_18_04
7A	Cluster_14509|Contig2|original@1463	4.2	7A	845792	0.99855276188363	1.63450102917573e-06	2.23493975903614	2.30769230769231	0.0363762743280815	0.000628982781730962	Pray_2012_note_18_04
2A	Cluster_14517|Contig1|complementarySeq@2135	112.4	2A	134372857	NA	NA	NA	NA	NA	NA	Pray_2012_note_18_04
2A	Cluster_14517|Contig1|complementarySeq@2641	112.4	2A	134372857	0.723795626346737	0.0620000415079596	2.30508474576271	2.18852459016393	0.0582800777993888	0.140384045515215	Pray_2012_note_18_04
2A	Cluster_14517|Contig1|likelySeq@2641	112.9	2A	134372857	0.570329786924426	0.159748413382039	2.30508474576271	2.18852459016393	0.0582800777993888	0.243873945688102	Pray_2012_note_18_04
7A	Cluster_14534|Contig1|original@91	113.4	7B	28190603	0.0351391742667012	2.15166194644284	2.02352941176471	2.53370786516854	0.255089226701917	1.45420844818018	Pray_2012_note_18_04
1A	Cluster_1455|Contig1|original@2368	162.6	NA	NA	0.100971040284838	1.31668284153094	2.11666666666667	2.40555555555556	0.144444444444444	0.995803169266311	Pray_2012_note_18_04
1A	Cluster_1455|Contig3|original@976	162.6	NA	NA	0.100971040284838	1.31668284153094	2.11666666666667	2.40555555555556	0.144444444444444	0.995803169266311	Pray_2012_note_18_04
1A	Cluster_1455|Contig4|original@957	162.6	1B	276946770	0.100971040284838	1.31668284153094	2.11666666666667	2.40555555555556	0.144444444444444	0.995803169266311	Pray_2012_note_18_04
1A	Cluster_1455|Contig5|original@985	162.6	1B	276946770	0.0501458849969694	1.8660291002595	2.10555555555556	2.43258426966292	0.163514357053683	1.29976469966118	Pray_2012_note_18_04
1A	Cluster_1455|Contig6|original@2353	162.6	NA	NA	0.100971040284838	1.31668284153094	2.11666666666667	2.40555555555556	0.144444444444444	0.995803169266311	Pray_2012_note_18_04
1A	Cluster_1455|Contig7|original@312	162.6	1B	276946770	NA	NA	NA	NA	NA	NA	Pray_2012_note_18_04
1A	Cluster_1455|Contig8|original@947	162.6	1B	276946770	0.0772307197993856	1.52454662576237	2.11666666666667	2.40555555555556	0.144444444444444	1.11220991746715	Pray_2012_note_18_04
1A	Cluster_1455|Contig9|original@2341	162.6	NA	NA	0.0772307197993856	1.52454662576237	2.11666666666667	2.40555555555556	0.144444444444444	1.11220991746715	Pray_2012_note_18_04
3B	Cluster_1456|Contig1|original@183	158.3	3B	443238454	0.215271931225186	0.756409360499958	2.16470588235294	2.37634408602151	0.105819101834282	0.667012593068757	Pray_2012_note_18_04
3B	Cluster_1456|Contig1|original@294	158.3	3B	443238454	0.340225069415124	0.449599651618277	2.16470588235294	2.37634408602151	0.105819101834282	0.468233688643729	Pray_2012_note_18_04
6A	Cluster_14583|Contig3|original@184	45.7	6A	13412114	NA	NA	NA	NA	NA	NA	Pray_2012_note_18_04
6A	Cluster_14583|Contig3|original@293	45.2	6A	13412114	NA	NA	NA	NA	NA	NA	Pray_2012_note_18_04
4A	Cluster_1459|Contig3|original@1501	129.6	NA	NA	NA	NA	NA	NA	NA	NA	Pray_2012_note_18_04
4A	Cluster_1459|Contig5|original@753	129.6	NA	NA	NA	NA	NA	NA	NA	NA	Pray_2012_note_18_04
2B	Cluster_14591|Contig1|original@371	282.1	2B	342064547	NA	NA	NA	NA	NA	NA	Pray_2012_note_18_04
6A	Cluster_14595|Contig1|original@372	121.1	6A	185324330	0.0756945483379436	1.54026903222085	2.14044943820225	2.37222222222222	0.115886392009988	1.12093539806937	Pray_2012_note_18_04
1B	Cluster_14600|Contig1|original@1407	59.2	1B	113247637	0.970834775882154	0.000664088000696585	2.25657894736842	2.29207920792079	0.0177501302761853	0.0128546753734558	Pray_2012_note_18_04
2A	Cluster_14601|Contig1|complementarySeq@330	93.7	2B	63269571	0.928158329222995	0.0040384439374013	2.27314814814815	2.23239436619718	0.0203768909754827	0.0323779336488955	Pray_2012_note_18_04
6B	Cluster_14604|Contig4|original@1026	0	6B	324783	NA	NA	NA	NA	NA	NA	Pray_2012_note_18_04
6B	Cluster_14604|Contig4|original@1057	1.4	6B	324783	0.179740490231325	0.885231103663789	2.16483516483516	2.52678571428571	0.180975274725275	0.745354078131808	Pray_2012_note_18_04
6B	Cluster_1461|Contig1|original@121	158.7	6B	187765036	0.230202281412424	0.709498051929255	2.16071428571429	2.37368421052632	0.106484962406015	0.637890376623181	Pray_2012_note_18_04
3B	Cluster_1462|Contig2|original@230	64.4	3B	58499772	0.502844678252736	0.222470946652785	2.19879518072289	2.3	0.0506024096385542	0.298566141772501	Pray_2012_note_18_04
5B	Cluster_14622|Contig1|original@541	168.3	NA	NA	0.778070754526857	0.0394438358821051	2.27906976744186	2.26404494382022	0.00751241181081785	0.108980908275878	Pray_2012_note_18_04
5B	Cluster_1463|Contig3|original@162	171.6	5A	107520657	0.702988341690615	0.0721676043120803	2.32386363636364	2.25	0.0369318181818181	0.153051877229703	Pray_2012_note_18_04
5B	Cluster_1463|Contig3|original@81	171.6	5A	107520657	0.936928761153842	0.00311070168893913	2.30459770114943	2.25	0.0272988505747127	0.0282934291911489	Pray_2012_note_18_04
2A	Cluster_14632|Contig1|original@209	141.8	2A	207943578	0.44069843533326	0.294353945129517	2.33181818181818	2.14925373134328	0.0912822252374492	0.355858491417328	Pray_2012_note_18_04
2A	Cluster_14632|Contig3|original@704	141.8	2A	207943578	0.461280214583737	0.268843132165291	2.33181818181818	2.16666666666667	0.0825757575757577	0.336035172925622	Pray_2012_note_18_04
3A	Cluster_14640|Contig1|original@304	181.2	3B	693494183	0.646501925536391	0.104374495401527	2.28735632183908	2.27272727272727	0.00731452455590387	0.189430177282297	Pray_2012_note_18_04
1B	Cluster_14642|Contig4|original@224	121.3	1B	232458164	0.191797778843255	0.838450812212406	2.07647058823529	2.45652173913043	0.19002557544757	0.717156426579867	Pray_2012_note_18_04
1B	Cluster_14648|Contig1|likelySeq@2214	59.2	1B	203371087	0.937536214305226	0.00305095034334157	2.22435897435897	2.29901960784314	0.0373303167420813	0.0280119477398016	Pray_2012_note_18_04
1B	Cluster_1466|Contig3|original@3973	62.8	1B	48106832	NA	NA	NA	NA	NA	NA	Pray_2012_note_18_04
1B	Cluster_1466|Contig3|original@5691	61.9	1B	48106832	NA	NA	NA	NA	NA	NA	Pray_2012_note_18_04
3B	Cluster_14668|Contig1|original@531	77.3	6B	82756063	0.111118363976743	1.24337747211775	2.13095238095238	2.37634408602151	0.122695852534562	0.954214161448837	Pray_2012_note_18_04
5A	Cluster_1467|Contig1|original@2689	93.3	NA	NA	0.577174272330463	0.154151431761486	2.26237623762376	2.30666666666667	0.0221452145214522	0.238693035918697	Pray_2012_note_18_04
5B	Cluster_1467|Contig2|original@1020	71.3	NA	NA	NA	NA	NA	NA	NA	NA	Pray_2012_note_18_04
5A	Cluster_14674|Contig2|original@1323	93	NA	NA	0.906364909840494	0.00687305006349383	2.26237623762376	2.29605263157895	0.0168381969775926	0.0426969166460257	Pray_2012_note_18_04
3B	Cluster_1468|Contig2|original@806	87.2	3B	135878845	0.594683868614375	0.140417469277413	2.32183908045977	2.21505376344086	0.0533926585094551	0.225713842006492	Pray_2012_note_18_04
6B	Cluster_14685|Contig1|complementarySeq@834	117.3	NA	NA	0.382438200006127	0.377378286491756	2.13372093023256	2.38829787234043	0.127288471053934	0.41743873453587	Pray_2012_note_18_04
3B	Cluster_1469|Contig1|original@143	214.9	NA	NA	0.575466445199414	0.155535745946903	2.33854166666667	2.22151898734177	0.0585113396624473	0.239979994518265	Pray_2012_note_18_04
3B	Cluster_1469|Contig1|original@247	212.8	NA	NA	NA	NA	NA	NA	NA	NA	Pray_2012_note_18_04
3B	Cluster_1469|Contig2|original@145	214.9	NA	NA	0.618014897231782	0.123367565511103	2.33854166666667	2.22151898734177	0.0585113396624473	0.209001056128691	Pray_2012_note_18_04
3B	Cluster_14690|Contig2|original@231	117	3B	442530362	0.836249267356968	0.0212194775512131	2.24719101123596	2.28571428571429	0.0192616372391652	0.0776642497119712	Pray_2012_note_18_04
3B	Cluster_14693|Contig1|original@191	10	3A	1794231	NA	NA	NA	NA	NA	NA	Pray_2012_note_18_04
3B	Cluster_14693|Contig1|original@260	12.1	3A	1794231	NA	NA	NA	NA	NA	NA	Pray_2012_note_18_04
5B	Cluster_14695|Contig2|original@208	186.4	NA	NA	NA	NA	NA	NA	NA	NA	Pray_2012_note_18_04
4B	Cluster_14701|Contig1|original@98	67.7	4B	113885184	NA	NA	NA	NA	NA	NA	Pray_2012_note_18_04
4B	Cluster_14701|Contig2|original@373	67.7	4B	113885184	NA	NA	NA	NA	NA	NA	Pray_2012_note_18_04
2B	Cluster_1471|Contig4|original@32	144.9	2B	249527152	0.873766303859656	0.0125383985423868	2.32638888888889	2.20833333333333	0.0590277777777777	0.0586047075435764	Pray_2012_note_18_04
2B	Cluster_1471|Contig6|original@357	170.3	2B	247749173	0.350531825384823	0.43088193174357	2.34444444444444	2.24137931034483	0.0515325670498086	0.455272545567362	Pray_2012_note_18_04
2A	Cluster_14710|Contig1|original@326	208.8	2A	235293388	0.681948382600331	0.0833554271566306	2.2289156626506	2.32291666666667	0.047000502008032	0.166248496311577	Pray_2012_note_18_04
2B	Cluster_14710|Contig2|complementarySeq@654	224.8	2B	316376097	0.6503707825478	0.101942879365727	2.20666666666667	2.30582524271845	0.0495792880258901	0.186838977351385	Pray_2012_note_18_04
2B	Cluster_14710|Contig2|complementarySeq@695	224.8	2B	316376097	0.464615983144693	0.264875335245666	2.15131578947368	2.32673267326733	0.0877084418968213	0.332905854216912	Pray_2012_note_18_04
6A	Cluster_14718|Contig2|original@218	192.2	6A	203963853	0.107353335108948	1.26970012913786	2.42073170731707	2.15	0.135365853658537	0.969184458941623	Pray_2012_note_18_04
2A	Cluster_1472|Contig1|original@191	230	2B	327008280	NA	NA	NA	NA	NA	NA	Pray_2012_note_18_04
6A	Cluster_14723|Contig4|original@99	161.1	NA	NA	NA	NA	NA	NA	NA	NA	Pray_2012_note_18_04
2B	Cluster_14726|Contig1|complementarySeq@134	137.5	2B	249659852	0.811390836622551	0.0282816419894	2.33561643835616	2.23831775700935	0.0486493406734092	0.090769901273957	Pray_2012_note_18_04
2A	Cluster_14726|Contig1|likelySeq@121	107.5	2A	179128040	NA	NA	NA	NA	NA	NA	Pray_2012_note_18_04
4B	Cluster_14730|Contig1|original@1195	113.9	NA	NA	0.0834624433897399	1.46399563828992	2.3433734939759	2.22395833333333	0.059707580321285	1.07850890532826	Pray_2012_note_18_04
4A	Cluster_14730|Contig2|original@689	59.3	NA	NA	NA	NA	NA	NA	NA	NA	Pray_2012_note_18_04
6B	Cluster_14732|Contig1|original@537	118.7	6B	157427007	0.332518585895225	0.464095962743818	2.12352941176471	2.39473684210526	0.135603715170279	0.478184075094258	Pray_2012_note_18_04
6B	Cluster_14732|Contig3|complementarySeq@302	118.7	NA	NA	0.325896235088881	0.476911793326086	2.12352941176471	2.39473684210526	0.135603715170279	0.486920656686032	Pray_2012_note_18_04
6A	Cluster_14732|Contig3|likelySeq@1637	103.8	NA	NA	0.292079774438557	0.54805852973178	2.20879120879121	2.32954545454545	0.0603771228771228	0.534498515446332	Pray_2012_note_18_04
6B	Cluster_14741|Contig1|original@361	72.3	6B	123279416	NA	NA	NA	NA	NA	NA	Pray_2012_note_18_04
6B	Cluster_14742|Contig1|original@667	91.1	6B	105874038	0.341143025766186	0.447901995666914	2.31578947368421	2.23493975903614	0.0404248573240331	0.467063502889781	Pray_2012_note_18_04
6B	Cluster_14742|Contig3|original@242	91.1	6B	105874038	0.36431909903371	0.406973535755684	2.31578947368421	2.23493975903614	0.0404248573240331	0.438518060744007	Pray_2012_note_18_04
4B	Cluster_14746|Contig4|original@658	148.7	5A	136395449	0.908713118740769	0.00653117310855003	2.28409090909091	2.28089887640449	0.00159601634320738	0.0415732021603135	Pray_2012_note_18_04
7A	Cluster_14751|Contig1|original@335	268.1	NA	NA	0.662873033628291	0.0943185887738846	2.28421052631579	2.24705882352941	0.0185758513931888	0.178569648179094	Pray_2012_note_18_04
1B	Cluster_14758|Contig1|original@1199	228.1	NA	NA	NA	NA	NA	NA	NA	NA	Pray_2012_note_18_04
1B	Cluster_14759|Contig3|original@135	38.2	1B	20994169	0.948312450745664	0.0020877314051405	2.21323529411765	2.31363636363636	0.0502005347593582	0.0230485473900987	Pray_2012_note_18_04
1B	Cluster_14759|Contig3|original@366	38.2	1B	20994169	0.678549108871508	0.0852510328762194	2.21641791044776	2.33177570093458	0.0576788952434093	0.168418715520662	Pray_2012_note_18_04
2A	Cluster_14764|Contig2|original@205	142.3	NA	NA	NA	NA	NA	NA	NA	NA	Pray_2012_note_18_04
2B	Cluster_1477|Contig1|complementarySeq@3276	98.7	NA	NA	NA	NA	NA	NA	NA	NA	Pray_2012_note_18_04
2B	Cluster_1477|Contig1|likelySeq@3276	98.7	2B	33141887	0.710223414013344	0.0685328403466693	2.33766233766234	2.23529411764706	0.0511841100076393	0.148605014364482	Pray_2012_note_18_04
7B	Cluster_14787|Contig2|complementarySeq@820	67.6	7B	113519367	0.0498234539624183	1.87117923349923	2.13829787234043	2.43373493975904	0.147718533709305	1.30256616871394	Pray_2012_note_18_04
7B	Cluster_14787|Contig2|complementarySeq@825	68	7B	113519367	NA	NA	NA	NA	NA	NA	Pray_2012_note_18_04
2A	Cluster_14795|Contig2|original@450	125.1	2B	120352983	0.367245403706989	0.402057522837949	2.31192660550459	2.15	0.0809633027522936	0.435043630955495	Pray_2012_note_18_04
6A	Cluster_148|Contig4|original@1025	194.7	6A	206038831	0.293680222046131	0.544458163662118	2.375	2.18617021276596	0.0944148936170213	0.532125300141999	Pray_2012_note_18_04
6A	Cluster_148|Contig5|original@1051	194.7	6A	206038831	NA	NA	NA	NA	NA	NA	Pray_2012_note_18_04
6A	Cluster_148|Contig5|original@633	196.1	6A	206038831	0.493193575328037	0.232664619994804	2.37647058823529	2.17934782608696	0.0985613810741688	0.306982589452127	Pray_2012_note_18_04
6A	Cluster_148|Contig6|original@979	194.7	6A	206038831	0.293680222046131	0.544458163662118	2.375	2.18617021276596	0.0944148936170213	0.532125300141999	Pray_2012_note_18_04
6A	Cluster_148|Contig8|original@612	196.1	6A	206038831	0.28333419474769	0.56818111646642	2.4047619047619	2.18279569892473	0.110983102918587	0.547701008627959	Pray_2012_note_18_04
5B	Cluster_14805|Contig2|complementarySeq@421	232.4	5B	258333342	0.920842902231139	0.00490556569349689	2.2875	2.29166666666667	0.00208333333333321	0.0358144550513754	Pray_2012_note_18_04
7A	Cluster_14812|Contig1|original@298	169.5	NA	NA	NA	NA	NA	NA	NA	NA	Pray_2012_note_18_04
4A	Cluster_1482|Contig1|complementarySeq@726	10.2	4B	295595441	0.340082099269693	0.449864607612009	2.21428571428571	2.42465753424658	0.10518590998043	0.468416227205748	Pray_2012_note_18_04
3B	Cluster_14820|Contig3|original@2738	260.3	3B	765253971	0.31585989335504	0.496997827354994	2.14130434782609	2.43529411764706	0.146994884910486	0.500505515596552	Pray_2012_note_18_04
2B	Cluster_14825|Contig1|original@308	141.9	NA	NA	0.357796315072252	0.418128526963453	2.36538461538462	2.18932038834951	0.0880321135175504	0.446364136524453	Pray_2012_note_18_04
2B	Cluster_14830|Contig2|likelySeq@1007	232.6	2B	325171238	NA	NA	NA	NA	NA	NA	Pray_2012_note_18_04
3B	Cluster_14843|Contig1|original@280	101.6	3A	125084542	0.794994525230466	0.0335275137692737	2.25	2.28	0.0149999999999999	0.0996358621238884	Pray_2012_note_18_04
7B	Cluster_14853|Contig2|complementarySeq@2319	99.4	7B	193055492	0.695079171167493	0.0762643446946199	2.2247191011236	2.25294117647059	0.0141110376734963	0.157965725420092	Pray_2012_note_18_04
7A	Cluster_14853|Contig2|likelySeq@639	154.9	7A	119299995	NA	NA	NA	NA	NA	NA	Pray_2012_note_18_04
2B	Cluster_1486|Contig1|likelySeq@286	141.9	2B	158838449	NA	NA	NA	NA	NA	NA	Pray_2012_note_18_04
2B	Cluster_1486|Contig1|likelySeq@308	141.3	2B	158838449	NA	NA	NA	NA	NA	NA	Pray_2012_note_18_04
1A	Cluster_1487|Contig1|original@318	175	1A	237599115	0.649633236494959	0.102403773543222	2.20348837209302	2.31182795698925	0.0541697924481122	0.187331763851386	Pray_2012_note_18_04
1B	Cluster_1487|Contig2|complementarySeq@1469	193.7	1B	283347908	NA	NA	NA	NA	NA	NA	Pray_2012_note_18_04
6B	Cluster_14873|Contig2|original@96	161.7	NA	NA	0.362001885182327	0.41090488351523	2.17058823529412	2.36702127659574	0.0982165206508137	0.441289167803436	Pray_2012_note_18_04
6B	Cluster_14873|Contig4|likelySeq@912	161.5	6B	191346252	0.371348071986197	0.395255357186735	2.16860465116279	2.36702127659574	0.0992083127164771	0.43021882656979	Pray_2012_note_18_04
3A	Cluster_14879|Contig4|original@235	95.8	3A	144603529	0.52221780024497	0.202982231616005	2.26219512195122	2.28645833333333	0.012131605691057	0.282148328958087	Pray_2012_note_18_04
3A	Cluster_14879|Contig5|original@319	95.8	3B	471369214	0.290894212019446	0.550741665503927	2.26219512195122	2.28645833333333	0.012131605691057	0.536264919911495	Pray_2012_note_18_04
3B	Cluster_14879|Contig6|original@103	123	3A	144603529	NA	NA	NA	NA	NA	NA	Pray_2012_note_18_04
1B	Cluster_1488|Contig1|complementarySeq@1476	162.4	1B	265512318	0.877077289390666	0.0118841701202843	2.3	2.29910714285714	0.000446428571428514	0.0569621342544007	Pray_2012_note_18_04
1A	Cluster_1488|Contig1|likelySeq@1110	147.1	NA	NA	0.941578257165904	0.00266819748035688	2.26436781609195	2.29651162790698	0.0160719059075114	0.0261435787350276	Pray_2012_note_18_04
1A	Cluster_1488|Contig2|original@738	147.1	1B	265512318	NA	NA	NA	NA	NA	NA	Pray_2012_note_18_04
1A	Cluster_1488|Contig3|original@1248	147.1	1A	236553397	0.567418878158297	0.162168688325868	2.25555555555556	2.30681818181818	0.0256313131313131	0.246096219221186	Pray_2012_note_18_04
1B	Cluster_1488|Contig3|original@756	162.7	1A	236553397	0.481558351864426	0.245403780173984	2.3	2.27678571428571	0.0116071428571427	0.317351080590764	Pray_2012_note_18_04
1A	Cluster_1488|Contig4|original@978	147.1	NA	NA	0.841572126723431	0.0198444669168064	2.26136363636364	2.29885057471264	0.0187434691745036	0.0749086569957896	Pray_2012_note_18_04
4B	Cluster_14885|Contig1|complementarySeq@265	119.5	4B	250863252	0.0195240240849607	2.6294314504426	2.37349397590361	2.19101123595506	0.0912413699742793	1.70943066526674	Pray_2012_note_18_04
7B	Cluster_14896|Contig1|original@352	141.5	NA	NA	NA	NA	NA	NA	NA	NA	Pray_2012_note_18_04
2A	Cluster_14899|Contig3|original@315	230	2A	243132674	0.954506850783443	0.0016168133484685	2.3	2.25842696629213	0.0207865168539325	0.020220950196696	Pray_2012_note_18_04
4A	Cluster_149|Contig15|original@576	109.4	4A	152897712	0.156610054434292	0.985862985075589	2.08	2.4	0.16	0.805180359486502	Pray_2012_note_18_04
4A	Cluster_149|Contig19|original@292	109.4	4B	8345626	NA	NA	NA	NA	NA	NA	Pray_2012_note_18_04
5A	Cluster_149|Contig3|original@533	262.8	5B	251126932	NA	NA	NA	NA	NA	NA	Pray_2012_note_18_04
5A	Cluster_149|Contig5|original@1002	262.8	4A	152897712	NA	NA	NA	NA	NA	NA	Pray_2012_note_18_04
4A	Cluster_149|Contig5|original@2252	109.4	4A	152897712	0.156610054434292	0.985862985075589	2.08	2.4	0.16	0.805180359486502	Pray_2012_note_18_04
5A	Cluster_149|Contig7|original@766	262.2	NA	NA	NA	NA	NA	NA	NA	NA	Pray_2012_note_18_04
5A	Cluster_149|Contig7|original@768	262.3	NA	NA	NA	NA	NA	NA	NA	NA	Pray_2012_note_18_04
5A	Cluster_149|Contig8|complementarySeq@315	262.2	5B	251126932	NA	NA	NA	NA	NA	NA	Pray_2012_note_18_04
7B	Cluster_14900|Contig1|original@268	114	NA	NA	NA	NA	NA	NA	NA	NA	Pray_2012_note_18_04
4B	Cluster_14904|Contig1|original@507	89.6	4B	218167870	NA	NA	NA	NA	NA	NA	Pray_2012_note_18_04
2B	Cluster_14907|Contig1|original@216	111.3	2A	128540193	0.0204380965369617	2.59204357476053	2.4375	2.17821782178218	0.129641089108911	1.68955955384005	Pray_2012_note_18_04
2B	Cluster_1491|Contig1|original@325	144.9	NA	NA	NA	NA	NA	NA	NA	NA	Pray_2012_note_18_04
2B	Cluster_1491|Contig2|original@549	144.9	2B	206853397	NA	NA	NA	NA	NA	NA	Pray_2012_note_18_04
2B	Cluster_1491|Contig6|original@2576	144.9	NA	NA	NA	NA	NA	NA	NA	NA	Pray_2012_note_18_04
2B	Cluster_1491|Contig9|original@4810	144.9	NA	NA	NA	NA	NA	NA	NA	NA	Pray_2012_note_18_04
6B	Cluster_1492|Contig10|original@1072	132.7	6A	184523432	NA	NA	NA	NA	NA	NA	Pray_2012_note_18_04
6B	Cluster_1492|Contig2|original@901	132.7	6A	184523432	NA	NA	NA	NA	NA	NA	Pray_2012_note_18_04
6B	Cluster_1492|Contig3|original@5011	132.7	6B	158336408	NA	NA	NA	NA	NA	NA	Pray_2012_note_18_04
6B	Cluster_1492|Contig4|original@1151	132.7	6B	158336408	NA	NA	NA	NA	NA	NA	Pray_2012_note_18_04
6B	Cluster_1492|Contig8|original@5028	132.7	6B	158336408	0.0371749343121604	2.10621553173173	2.07303370786517	2.46703296703297	0.196999629583899	1.42974979020053	Pray_2012_note_18_04
5B	Cluster_1493|Contig1|original@1364	177.2	5B	223458963	0.468304602682989	0.26054005923025	2.36075949367089	2.21875	0.0710047468354431	0.329471573778883	Pray_2012_note_18_04
3B	Cluster_14954|Contig1|likelySeq@178	79.7	NA	NA	0.320154330507304	0.488302975922734	2.20238095238095	2.31578947368421	0.056704260651629	0.494640619397501	Pray_2012_note_18_04
3B	Cluster_1496|Contig1|complementarySeq@1672	110.8	3B	400655044	NA	NA	NA	NA	NA	NA	Pray_2012_note_18_04
2A	Cluster_14976|Contig1|original@377	207.7	2A	234536369	0.558563566606395	0.169680582191189	2.23529411764706	2.31914893617021	0.0419274092615769	0.25292739541236	Pray_2012_note_18_04
2B	Cluster_14976|Contig3|likelySeq@376	221.5	2B	312467834	0.267936650645273	0.605565404473155	2.13815789473684	2.36057692307692	0.11120951417004	0.571967875849396	Pray_2012_note_18_04
2B	Cluster_14976|Contig3|likelySeq@997	221.5	2B	312467834	0.259823585447811	0.626347234714792	2.13815789473684	2.36057692307692	0.11120951417004	0.585321428455759	Pray_2012_note_18_04
1B	Cluster_1498|Contig1|original@1211	174.4	1B	276592560	0.769327454588074	0.0427037795400973	2.26923076923077	2.3030303030303	0.016899766899767	0.113888768844783	Pray_2012_note_18_04
1B	Cluster_1498|Contig3|original@780	174.4	1B	276592560	0.844945883029564	0.0189977178345594	2.26923076923077	2.3030303030303	0.016899766899767	0.0731711057890892	Pray_2012_note_18_04
2B	Cluster_14981|Contig1|likelySeq@841	186.8	NA	NA	0.615378859100473	0.125224739581422	2.3448275862069	2.24157303370787	0.0516272762495156	0.210857427707857	Pray_2012_note_18_04
7B	Cluster_14993|Contig1|original@480	141.4	7B	220905540	0.485751231105439	0.240755232120857	2.17721518987342	2.35353535353535	0.0881600818309678	0.313586090035187	Pray_2012_note_18_04
7A	Cluster_14993|Contig2|complementarySeq@1399	207.9	7B	220905540	0.399356341942715	0.351466981009679	2.35135135135135	2.16176470588235	0.0947933227344993	0.398639414402022	Pray_2012_note_18_04
7A	Cluster_14993|Contig2|likelySeq@554	207.9	7A	158334892	0.362076720979615	0.410777380764462	2.35648148148148	2.16197183098592	0.097254825247783	0.441199396406656	Pray_2012_note_18_04
1B	Cluster_1500|Contig2|original@114	95.8	1B	149640685	0.765043327442643	0.0443524161285375	2.17105263157895	2.33333333333333	0.0811403508771931	0.116313968328202	Pray_2012_note_18_04
5B	Cluster_1502|Contig2|original@1943	56	5B	126966352	0.333417846260397	0.462381594075261	2.3469387755102	2.24157303370787	0.0526828709011695	0.477011158182324	Pray_2012_note_18_04
3B	Cluster_1504|Contig1|original@1820	13.1	3B	17199683	NA	NA	NA	NA	NA	NA	Pray_2012_note_18_04
3A	Cluster_1504|Contig10|original@550	8.29999999999998	3A	2514202	NA	NA	NA	NA	NA	NA	Pray_2012_note_18_04
7A	Cluster_1504|Contig6|original@1177	209.3	NA	NA	0.455192248140026	0.276202233705235	2.34403669724771	2.17857142857143	0.0827326343381389	0.341805142523964	Pray_2012_note_18_04
3B	Cluster_15040|Contig1|original@641	85.6	NA	NA	0.419240540427257	0.322959043532888	2.33529411764706	2.1968085106383	0.0692428035043806	0.377536727855071	Pray_2012_note_18_04
2B	Cluster_15041|Contig1|original@353	55	2B	13072903	0.866634371474027	0.0140087431750069	2.23376623376623	2.29292929292929	0.0295815295815296	0.0621640904626351	Pray_2012_note_18_04
6B	Cluster_1505|Contig1|likelySeq@836	87.1	6B	101406775	0.289528649885357	0.553849306674785	2.30555555555556	2.22777777777778	0.0388888888888888	0.538308454832976	Pray_2012_note_18_04
3B	Cluster_15054|Contig1|likelySeq@409	100.4	3B	204371795	0.78044579347695	0.0385823954161728	2.23456790123457	2.28571428571429	0.0255731922398588	0.107657255844838	Pray_2012_note_18_04
5A	Cluster_15055|Contig1|original@416	288.5	5A	138465051	NA	NA	NA	NA	NA	NA	Pray_2012_note_18_04
4B	Cluster_15055|Contig2|original@427	158.2	NA	NA	0.802646217265381	0.0310205040071813	2.24193548387097	2.31547619047619	0.0367703533026116	0.0954758367210046	Pray_2012_note_18_04
3B	Cluster_15060|Contig2|complementarySeq@1873	101.5	3B	217295502	0.832441886140252	0.0222324725889548	2.25316455696203	2.28	0.0134177215189872	0.0796460754307206	Pray_2012_note_18_04
2B	Cluster_15067|Contig1|complementarySeq@696	231	2B	301929746	0.34714758719443	0.436945698712607	2.16455696202532	2.355	0.0952215189873418	0.459485848906021	Pray_2012_note_18_04
2A	Cluster_15067|Contig1|likelySeq@499	215.2	2A	240647337	0.0582304013292134	1.74706544321182	2.16315789473684	2.41566265060241	0.126252377932784	1.23485021668466	Pray_2012_note_18_04
2A	Cluster_1508|Contig1|original@1142	109.4	NA	NA	NA	NA	NA	NA	NA	NA	Pray_2012_note_18_04
2B	Cluster_1508|Contig2|original@2245	141.9	2B	131077154	NA	NA	NA	NA	NA	NA	Pray_2012_note_18_04
1B	Cluster_1509|Contig2|original@120	113.8	1A	195394099	NA	NA	NA	NA	NA	NA	Pray_2012_note_18_04
3A	Cluster_151|Contig1|likelySeq@348	243.6	NA	NA	0.672751932546235	0.0885415125517924	2.34302325581395	2.1989247311828	0.0720492623155791	0.172145046008711	Pray_2012_note_18_04
3A	Cluster_151|Contig3|complementarySeq@1463	243.6	NA	NA	NA	NA	NA	NA	NA	NA	Pray_2012_note_18_04
3A	Cluster_151|Contig3|complementarySeq@1543	243.6	NA	NA	0.658979963094815	0.0966548317487297	2.34302325581395	2.1989247311828	0.0720492623155791	0.181127790337173	Pray_2012_note_18_04
3A	Cluster_151|Contig3|likelySeq@1463	243.6	3B	765417905	NA	NA	NA	NA	NA	NA	Pray_2012_note_18_04
3A	Cluster_151|Contig3|likelySeq@1543	243.6	3B	765417905	0.658979963094815	0.0966548317487297	2.34302325581395	2.1989247311828	0.0720492623155791	0.181127790337173	Pray_2012_note_18_04
2B	Cluster_1511|Contig2|likelySeq@427	187.4	2B	250663540	0.40206981393525	0.347456578254025	2.33333333333333	2.26344086021505	0.0349462365591398	0.395698531058873	Pray_2012_note_18_04
3A	Cluster_15113|Contig1|complementarySeq@2171	94.1	3A	125456185	0.934415813159411	0.00336408108437854	2.2	2.35416666666667	0.0770833333333332	0.0294598205850969	Pray_2012_note_18_04
5B	Cluster_15122|Contig1|complementarySeq@1421	159	5B	209302869	0.86191289683126	0.0150282571770688	2.35106382978723	2.2	0.0755319148936169	0.0645366208770363	Pray_2012_note_18_04
5A	Cluster_15129|Contig1|original@134	311.2	5A	145753073	NA	NA	NA	NA	NA	NA	Pray_2012_note_18_04
6B	Cluster_1513|Contig2|original@1163	89.6	6A	84066742	NA	NA	NA	NA	NA	NA	Pray_2012_note_18_04
2B	Cluster_15133|Contig2|original@364	198.1	2B	269385633	0.540877575461345	0.185375488934771	2.25	2.31645569620253	0.0332278481012658	0.266901023836691	Pray_2012_note_18_04
2B	Cluster_15133|Contig2|original@436	198.9	2B	269385633	NA	NA	NA	NA	NA	NA	Pray_2012_note_18_04
2A	Cluster_15148|Contig1|original@116	135.5	NA	NA	0.235091039869996	0.694916502421633	2.30803571428571	2.11538461538462	0.0963255494505495	0.628763923019566	Pray_2012_note_18_04
2B	Cluster_1517|Contig2|original@2662	146.1	2A	95568278	NA	NA	NA	NA	NA	NA	Pray_2012_note_18_04
2A	Cluster_1518|Contig1|original@474	93.7	NA	NA	NA	NA	NA	NA	NA	NA	Pray_2012_note_18_04
2A	Cluster_1518|Contig2|original@474	93.7	NA	NA	NA	NA	NA	NA	NA	NA	Pray_2012_note_18_04
2A	Cluster_1518|Contig3|original@1171	93.7	NA	NA	NA	NA	NA	NA	NA	NA	Pray_2012_note_18_04
2A	Cluster_1518|Contig4|original@3014	93.7	NA	NA	0.938282783418379	0.00297831345309168	2.29439252336449	2.22602739726027	0.0341825630521062	0.0276662524848599	Pray_2012_note_18_04
3B	Cluster_15180|Contig1|original@199	203.5	NA	NA	0.0764481046065153	1.53251479560983	2.43684210526316	2.1125	0.162171052631579	1.11663327767005	Pray_2012_note_18_04
3B	Cluster_15180|Contig3|original@208	203.3	NA	NA	0.0510798219890554	1.8513033426964	2.42783505154639	2.09876543209877	0.164534809723813	1.29175062490325	Pray_2012_note_18_04
3B	Cluster_15180|Contig3|original@832	203.5	NA	NA	0.0249152070755007	2.43051296372021	2.42783505154639	2.09876543209877	0.164534809723813	1.60353549896559	Pray_2012_note_18_04
3A	Cluster_15180|Contig4|original@177	198.2	NA	NA	0.0492347302564682	1.8806727013641	2.3956043956044	2.125	0.135302197802198	1.30772843711789	Pray_2012_note_18_04
2B	Cluster_15184|Contig1|original@1739	204.3	NA	NA	NA	NA	NA	NA	NA	NA	Pray_2012_note_18_04
4A	Cluster_15195|Contig1|original@565	123.9	NA	NA	0.743899517388912	0.0529916798062739	2.20625	2.34020618556701	0.0669780927835053	0.128485723043736	Pray_2012_note_18_04
4B	Cluster_152|Contig1|original@1463	97.8	4B	234573979	0.019061405707731	2.649036558325	2.02777777777778	2.53448275862069	0.253352490421456	1.71984507491493	Pray_2012_note_18_04
3B	Cluster_1521|Contig10|original@2319	85.6	3B	124220083	NA	NA	NA	NA	NA	NA	Pray_2012_note_18_04
3B	Cluster_1521|Contig10|original@2678	85.6	3B	124220083	0.502667374070515	0.222655244109514	2.33928571428571	2.19473684210526	0.0722744360902257	0.298719302002807	Pray_2012_note_18_04
3B	Cluster_1521|Contig13|original@294	79.7	NA	NA	NA	NA	NA	NA	NA	NA	Pray_2012_note_18_04
3B	Cluster_1521|Contig14|original@436	79.7	3B	124220083	0.382053814894722	0.377985755336135	2.20238095238095	2.31578947368421	0.056704260651629	0.417875459429323	Pray_2012_note_18_04
3B	Cluster_1521|Contig4|original@465	85.6	3B	124220083	0.502667374070515	0.222655244109514	2.33928571428571	2.203125	0.0680803571428572	0.298719302002807	Pray_2012_note_18_04
3A	Cluster_1521|Contig5|original@694	57.7	3B	72516995	0.397485788148082	0.354254440847082	2.14646464646465	2.41139240506329	0.132463879299322	0.400678394653309	Pray_2012_note_18_04
3B	Cluster_1521|Contig6|original@1261	79.7	3B	72516995	NA	NA	NA	NA	NA	NA	Pray_2012_note_18_04
5A	Cluster_15212|Contig3|original@741	51.7	NA	NA	NA	NA	NA	NA	NA	NA	Pray_2012_note_18_04
6A	Cluster_15213|Contig1|likelySeq@156	103.8	NA	NA	0.292079774438557	0.54805852973178	2.20879120879121	2.32584269662921	0.0585257439190023	0.534498515446332	Pray_2012_note_18_04
6B	Cluster_15217|Contig2|original@1268	94.1	6B	74427393	0.138167114542285	1.0788519699249	2.14130434782609	2.42441860465116	0.141557128412538	0.859595312043786	Pray_2012_note_18_04
6A	Cluster_1522|Contig4|original@772	118.6	6A	186108587	0.323798084518899	0.481043656155183	2.20689655172414	2.30434782608696	0.0487256371814093	0.489725724715854	Pray_2012_note_18_04
6A	Cluster_15223|Contig1|original@136	208.7	NA	NA	0.41121420392741	0.334224472055458	2.36627906976744	2.1978021978022	0.084238435982622	0.385931892600434	Pray_2012_note_18_04
3A	Cluster_15225|Contig1|original@165	254.9	3A	184932589	0.249312612951603	0.654481325239164	2.41379310344828	2.14942528735632	0.132183908045977	0.603255749588013	Pray_2012_note_18_04
3B	Cluster_15225|Contig2|original@183	269.3	3B	761689116	NA	NA	NA	NA	NA	NA	Pray_2012_note_18_04
2A	Cluster_1524|Contig1|original@1004	54.2	2A	14870535	0.309207206130499	0.510773768106723	2.33157894736842	2.21341463414634	0.0590821566110398	0.50975039332343	Pray_2012_note_18_04
2B	Cluster_1524|Contig2|original@260	74.3	NA	NA	0.811727595642742	0.0281788415624549	2.2890625	2.24074074074074	0.0241608796296295	0.090589689425713	Pray_2012_note_18_04
6A	Cluster_15247|Contig2|original@229	170.4	NA	NA	NA	NA	NA	NA	NA	NA	Pray_2012_note_18_04
4B	Cluster_15269|Contig1|original@204	37.4	4B	114370160	NA	NA	NA	NA	NA	NA	Pray_2012_note_18_04
4B	Cluster_15269|Contig2|original@1588	37.4	NA	NA	NA	NA	NA	NA	NA	NA	Pray_2012_note_18_04
3B	Cluster_1527|Contig1|original@1477	64	3B	60915761	NA	NA	NA	NA	NA	NA	Pray_2012_note_18_04
2A	Cluster_15298|Contig1|original@1276	69.9	NA	NA	0.480598802688247	0.246476918829282	2.35106382978723	2.20481927710843	0.0731222763394002	0.31821731548496	Pray_2012_note_18_04
2A	Cluster_153|Contig1|complementarySeq@1301	200.8	NA	NA	0.411750998146394	0.333461023822695	2.35393258426966	2.20555555555556	0.0741885143570535	0.38536533936174	Pray_2012_note_18_04
2B	Cluster_153|Contig2|complementarySeq@260	217.5	NA	NA	0.156206714198458	0.98776347997633	2.13529411764706	2.38421052631579	0.124458204334365	0.806300302874388	Pray_2012_note_18_04
2A	Cluster_153|Contig3|complementarySeq@790	200.8	2A	222464922	NA	NA	NA	NA	NA	NA	Pray_2012_note_18_04
3B	Cluster_1530|Contig2|original@210	35.7	3B	30685906	0.101824448929651	1.31021809211809	2.14383561643836	2.39893617021277	0.127550276887205	0.992147931622121	Pray_2012_note_18_04
3A	Cluster_1530|Contig3|original@78	24.5	3B	29503130	NA	NA	NA	NA	NA	NA	Pray_2012_note_18_04
3B	Cluster_15300|Contig2|original@338	200.5	3B	711583052	0.00791246808912347	3.37120949107943	2.453125	2.07317073170732	0.189977134146341	2.10168802847481	Pray_2012_note_18_04
7A	Cluster_15302|Contig2|original@1558	7.7	7A	5774467	0.763710550539017	0.0448722298307472	2.25287356321839	2.31318681318681	0.0301566249842113	0.117071209647204	Pray_2012_note_18_04
4A	Cluster_15302|Contig4|original@991	229.1	4A	211831697	0.209970853515703	0.77399461799011	2.13888888888889	2.39010989010989	0.125610500610501	0.67784098638898	Pray_2012_note_18_04
7A	Cluster_15306|Contig1|original@870	91.7	7A	25978222	0.0538325724560108	1.80947506304136	2.11627906976744	2.48295454545455	0.183337737843552	1.26895486638984	Pray_2012_note_18_04
7A	Cluster_15306|Contig2|complementarySeq@768	91.7	7B	12569805	0.249360381018007	0.654350228028271	2.11627906976744	2.48295454545455	0.183337737843552	0.603172547136848	Pray_2012_note_18_04
5A	Cluster_15313|Contig2|original@338	28.8	NA	NA	NA	NA	NA	NA	NA	NA	Pray_2012_note_18_04
2A	Cluster_15327|Contig1|original@722	228.9	2A	241786475	0.98063146466834	0.000292807498881287	2.2967032967033	2.26136363636364	0.0176698301698301	0.00849417603721443	Pray_2012_note_18_04
2B	Cluster_15327|Contig2|likelySeq@400	237.2	2A	241786475	NA	NA	NA	NA	NA	NA	Pray_2012_note_18_04
2A	Cluster_15330|Contig1|complementarySeq@2471	169.2	2A	205162280	0.268329792305063	0.604578059507327	2.3546511627907	2.25882352941176	0.0479138166894666	0.571331105504037	Pray_2012_note_18_04
1A	Cluster_15331|Contig1|original@469	74.5	1A	94026104	0.0828568909147267	1.46966554031522	2.17171717171717	2.4375	0.132891414141414	1.08167136700575	Pray_2012_note_18_04
4A	Cluster_15338|Contig1|original@198	59.3	4A	21571825	0.0380232962637349	2.0880275450612	1.96621621621622	2.47196261682243	0.252873200303107	1.41995023657373	Pray_2012_note_18_04
4A	Cluster_1534|Contig1|original@161	104.3	NA	NA	0.764385132928237	0.0446087152110832	2.21084337349398	2.31770833333333	0.0534324799196788	0.116687768438085	Pray_2012_note_18_04
4A	Cluster_1534|Contig1|original@175	102.2	NA	NA	NA	NA	NA	NA	NA	NA	Pray_2012_note_18_04
4B	Cluster_1534|Contig2|original@1170	56.5	4B	12522898	0.324436522994296	0.479782689691415	2.1140350877193	2.42372881355932	0.154846862920012	0.488870261606241	Pray_2012_note_18_04
4B	Cluster_1534|Contig3|original@1163	55.9	4B	12522898	NA	NA	NA	NA	NA	NA	Pray_2012_note_18_04
2B	Cluster_1535|Contig2|original@413	196.7	2B	265380935	0.866494824401629	0.0140383478100075	2.26842105263158	2.29166666666667	0.0116228070175437	0.06223402699568	Pray_2012_note_18_04
1B	Cluster_15361|Contig1|original@1110	168.9	1B	272237860	NA	NA	NA	NA	NA	NA	Pray_2012_note_18_04
5B	Cluster_15364|Contig1|complementarySeq@947	56	5B	146216715	0.989608231671018	8.42767547423249e-05	2.16666666666667	2.21232876712329	0.0228310502283107	0.0045367008542474	Pray_2012_note_18_04
5A	Cluster_15368|Contig1|complementarySeq@304	231.3	5A	114632195	0.537921722210192	0.188091264766782	2.3641975308642	2.21578947368421	0.0742040285899934	0.269280917801179	Pray_2012_note_18_04
5A	Cluster_15371|Contig1|likelySeq@975	221.7	NA	NA	NA	NA	NA	NA	NA	NA	Pray_2012_note_18_04
7A	Cluster_1539|Contig2|original@114	143.1	NA	NA	0.103365125383412	1.2986934541407	2.05844155844156	2.445	0.193279220779221	0.98562596422374	Pray_2012_note_18_04
4B	Cluster_1541|Contig1|likelySeq@2362	100.8	NA	NA	0.0197828170375445	2.61866876654547	2.01744186046512	2.52150537634409	0.252031757939485	1.70371186558262	Pray_2012_note_18_04
4B	Cluster_1541|Contig2|likelySeq@1083	100.8	NA	NA	NA	NA	NA	NA	NA	NA	Pray_2012_note_18_04
4B	Cluster_1541|Contig4|likelySeq@1491	100.8	NA	NA	NA	NA	NA	NA	NA	NA	Pray_2012_note_18_04
3B	Cluster_1542|Contig2|original@1175	187.1	3B	138876251	NA	NA	NA	NA	NA	NA	Pray_2012_note_18_04
7A	Cluster_1544|Contig1|original@324	30.1	4A	193850013	0.360945005890835	0.412709413632584	2.35795454545455	2.18604651162791	0.0859540169133193	0.442558962796636	Pray_2012_note_18_04
7A	Cluster_1544|Contig3|complementarySeq@690	30.4	4A	193850013	0.96649502637466	0.000876545403934964	2.35294117647059	2.25	0.0514705882352942	0.014800376527925	Pray_2012_note_18_04
7A	Cluster_1544|Contig3|likelySeq@690	30.4	4A	193850013	NA	NA	NA	NA	NA	NA	Pray_2012_note_18_04
4A	Cluster_1544|Contig6|likelySeq@512	188.6	4A	193850013	0.26184584873321	0.621093426368111	2.1027397260274	2.3952380952381	0.146249184605349	0.581954306950775	Pray_2012_note_18_04
1B	Cluster_15443|Contig4|original@856	129.9	1B	226901626	0.184598943121324	0.865961001473135	2.12087912087912	2.4578313253012	0.168476102211042	0.733770789755887	Pray_2012_note_18_04
6B	Cluster_15443|Contig5|original@335	62	1B	226901626	0.848851831900099	0.0180413009650658	2.28378378378378	2.25961538461538	0.0120841995841996	0.0711681097606598	Pray_2012_note_18_04
1B	Cluster_15443|Contig6|original@680	129.9	1B	226901626	0.140272146526519	1.06756222825093	2.12087912087912	2.4578313253012	0.168476102211042	0.853028557130949	Pray_2012_note_18_04
3A	Cluster_15472|Contig2|complementarySeq@1662	57.4	NA	NA	0.338586659614642	0.452644905786395	2.15816326530612	2.41666666666667	0.129251700680272	0.470330157183615	Pray_2012_note_18_04
3A	Cluster_15477|Contig1|original@813	198.2	NA	NA	0.0664804940418543	1.6422613037621	2.3956043956044	2.125	0.135302197802198	1.17730576180436	Pray_2012_note_18_04
3B	Cluster_15477|Contig2|original@1815	203.5	NA	NA	0.0228786125357891	2.49998610444961	2.42783505154639	2.09876543209877	0.164534809723813	1.64057031669376	Pray_2012_note_18_04
7B	Cluster_15479|Contig1|original@37	80	7B	51782696	NA	NA	NA	NA	NA	NA	Pray_2012_note_18_04
7A	Cluster_15479|Contig2|complementarySeq@2116	134	NA	NA	0.109939095700273	1.25151706491491	2.06578947368421	2.43	0.182105263157895	0.958847839627853	Pray_2012_note_18_04
6B	Cluster_1548|Contig2|complementarySeq@940	207.2	6A	205197494	0.563619233007441	0.165364220132732	2.18421052631579	2.3546511627907	0.0852203182374542	0.249014195395036	Pray_2012_note_18_04
6A	Cluster_1548|Contig2|likelySeq@1032	200.8	6A	205197494	0.176565545251999	0.898147634763069	2.44318181818182	2.12222222222222	0.160479797979798	0.753094040094894	Pray_2012_note_18_04
1A	Cluster_1549|Contig4|original@484	206.6	1A	247451143	NA	NA	NA	NA	NA	NA	Pray_2012_note_18_04
5B	Cluster_155|Contig10|complementarySeq@689	33.4	NA	NA	NA	NA	NA	NA	NA	NA	Pray_2012_note_18_04
2B	Cluster_155|Contig11|original@286	144.9	2B	195659592	0.679827665297703	0.084535126223232	2.34931506849315	2.20833333333333	0.0704908675799085	0.167601165964111	Pray_2012_note_18_04
3A	Cluster_15506|Contig1|likelySeq@897	141.2	NA	NA	0.112168793179215	1.23620554724706	2.13	2.46794871794872	0.168974358974359	0.950127952662688	Pray_2012_note_18_04
1B	Cluster_15509|Contig1|original@1088	78.3	1B	179271241	0.519930511214024	0.205217556972804	2.19736842105263	2.33009708737864	0.0663643331630046	0.284054696005394	Pray_2012_note_18_04
1B	Cluster_1553|Contig1|original@1334	78.3	NA	NA	0.283408207595394	0.568007564804767	2.19736842105263	2.33009708737864	0.0663643331630046	0.547587576594648	Pray_2012_note_18_04
1B	Cluster_1553|Contig1|original@1501	78.3	NA	NA	0.491604912709684	0.234374632656679	2.19736842105263	2.33009708737864	0.0663643331630046	0.308383785769216	Pray_2012_note_18_04
1B	Cluster_1553|Contig1|original@1543	78.3	NA	NA	0.304647670538066	0.520437472698516	2.19736842105263	2.33009708737864	0.0663643331630046	0.516202138321824	Pray_2012_note_18_04
1B	Cluster_1553|Contig3|original@1281	78.3	1A	84704679	NA	NA	NA	NA	NA	NA	Pray_2012_note_18_04
1B	Cluster_1553|Contig3|original@996	80.8	1A	84704679	NA	NA	NA	NA	NA	NA	Pray_2012_note_18_04
5B	Cluster_15531|Contig4|complementarySeq@1039	174.3	5B	220027218	NA	NA	NA	NA	NA	NA	Pray_2012_note_18_04
5B	Cluster_15531|Contig4|complementarySeq@1045	174.3	5B	220027218	NA	NA	NA	NA	NA	NA	Pray_2012_note_18_04
1A	Cluster_15540|Contig1|original@594	103.4	NA	NA	NA	NA	NA	NA	NA	NA	Pray_2012_note_18_04
2A	Cluster_15547|Contig1|original@994	112.7	2A	56570534	0.669420604297838	0.0904655663950619	2.29831932773109	2.18852459016393	0.054897368783579	0.174300924492222	Pray_2012_note_18_04
5A	Cluster_15557|Contig1|complementarySeq@303	90.6	NA	NA	NA	NA	NA	NA	NA	NA	Pray_2012_note_18_04
5B	Cluster_15557|Contig1|likelySeq@761	73.8	5B	30948204	0.498170516523211	0.227366469358955	2.23684210526316	2.11538461538462	0.0607287449392713	0.302621979108178	Pray_2012_note_18_04
1A	Cluster_15568|Contig1|original@418	162.6	NA	NA	0.0772307197993856	1.52454662576237	2.11666666666667	2.40555555555556	0.144444444444444	1.11220991746715	Pray_2012_note_18_04
4B	Cluster_15583|Contig3|original@293	76.3	4B	88902297	0.469537083615237	0.259103605566487	2.20388349514563	2.34615384615385	0.0711351755041076	0.32833010185695	Pray_2012_note_18_04
2A	Cluster_15585|Contig3|original@143	158	2A	218362269	0.815105348321989	0.0271586527525071	2.29032258064516	2.25287356321839	0.0187245087133854	0.0887862572254611	Pray_2012_note_18_04
2A	Cluster_1559|Contig1|complementarySeq@339	162.1	2B	271983865	0.97821972633667	0.000370286173312676	2.2554347826087	2.27840909090909	0.0114871541501975	0.00956358364028949	Pray_2012_note_18_04
2A	Cluster_1559|Contig1|likelySeq@1684	162.6	NA	NA	0.920464845630141	0.00495268961823236	2.2554347826087	2.29310344827586	0.0188343328335832	0.0359927934069909	Pray_2012_note_18_04
6B	Cluster_15590|Contig1|original@563	50.9	6B	13084115	0.737166781886192	0.0559210467579888	2.21428571428571	2.32178217821782	0.0537482319660536	0.132434243133597	Pray_2012_note_18_04
5B	Cluster_15595|Contig3|original@378	52.5	5B	16866404	0.237333575197964	0.688348337432663	2.32456140350877	2.23181818181818	0.046371610845295	0.624640818496763	Pray_2012_note_18_04
4B	Cluster_156|Contig1|original@1139	125.9	4B	286159851	NA	NA	NA	NA	NA	NA	Pray_2012_note_18_04
2A	Cluster_1561|Contig1|likelySeq@555	41.4	NA	NA	NA	NA	NA	NA	NA	NA	Pray_2012_note_18_04
2B	Cluster_1561|Contig2|original@512	65.4	2B	19571360	0.72977981346208	0.0592361097016291	2.27586206896552	2.25462962962963	0.0106162196679438	0.136808153883507	Pray_2012_note_18_04
2B	Cluster_15617|Contig1|original@639	207.8	2B	294654419	NA	NA	NA	NA	NA	NA	Pray_2012_note_18_04
5B	Cluster_15618|Contig2|original@906	159	5B	207575500	0.86191289683126	0.0150282571770688	2.35106382978723	2.2	0.0755319148936169	0.0645366208770363	Pray_2012_note_18_04
7B	Cluster_1562|Contig1|original@3725	76.7	7B	85899351	0.915708385909464	0.00556502094217444	2.23493975903614	2.31770833333333	0.0413842871485945	0.0382428085963015	Pray_2012_note_18_04
2B	Cluster_1563|Contig1|original@115	0.3	2A	900479	0.543107734790969	0.183344318096038	2.2037037037037	2.25409836065574	0.025197328476017	0.265114012060776	Pray_2012_note_18_04
2B	Cluster_1563|Contig5|original@1102	0.9	2B	153783	NA	NA	NA	NA	NA	NA	Pray_2012_note_18_04
3A	Cluster_1564|Contig1|original@692	122.6	NA	NA	NA	NA	NA	NA	NA	NA	Pray_2012_note_18_04
2A	Cluster_1569|Contig1|original@480	112.9	2A	121446218	0.699267794952827	0.0740785919805622	2.29831932773109	2.19166666666667	0.0533263305322127	0.155356472898539	Pray_2012_note_18_04
3B	Cluster_157|Contig5|complementarySeq@245	150.5	3B	581039393	0.875112447561024	0.0122702437800635	2.21022727272727	2.34269662921348	0.0662346782431051	0.0579361387290325	Pray_2012_note_18_04
3B	Cluster_157|Contig5|complementarySeq@368	150	3B	581039393	NA	NA	NA	NA	NA	NA	Pray_2012_note_18_04
1B	Cluster_15709|Contig3|original@338	230.5	NA	NA	0.464383919360511	0.265149908961405	2.23026315789474	2.33163265306122	0.0506847475832439	0.333122827378576	Pray_2012_note_18_04
2A	Cluster_15710|Contig1|original@399	173.5	NA	NA	NA	NA	NA	NA	NA	NA	Pray_2012_note_18_04
7A	Cluster_15735|Contig1|likelySeq@1328	127.4	7A	55221980	0.0384144287083005	2.07978230245272	2.05555555555556	2.42631578947368	0.185380116959065	1.41550562116852	Pray_2012_note_18_04
1A	Cluster_15737|Contig3|original@252	105.3	1A	211656900	0.197337770950041	0.818076486996963	2.17156862745098	2.38961038961039	0.109020881079705	0.7047897817259	Pray_2012_note_18_04
4B	Cluster_15738|Contig1|original@246	66.6	NA	NA	0.494748680470954	0.230999584627301	2.15765765765766	2.41044776119403	0.126395051768186	0.305615355413527	Pray_2012_note_18_04
4B	Cluster_15738|Contig1|original@375	67.5	NA	NA	NA	NA	NA	NA	NA	NA	Pray_2012_note_18_04
4B	Cluster_15746|Contig1|complementarySeq@1377	66.6	4B	15371736	0.500604963152127	0.224807109451464	2.13839285714286	2.4469696969697	0.15428841991342	0.300504848976903	Pray_2012_note_18_04
4A	Cluster_15751|Contig2|original@763	229.4	4A	212559232	0.413201483113759	0.331405345686762	2.16860465116279	2.35263157894737	0.0920134638922889	0.383838128326266	Pray_2012_note_18_04
2A	Cluster_15760|Contig1|original@1065	143.9	NA	NA	0.543659658130186	0.182843996701522	2.32272727272727	2.16911764705882	0.0768048128342247	0.264672892309072	Pray_2012_note_18_04
2A	Cluster_15760|Contig1|original@1164	143.9	NA	NA	0.697081153594426	0.0752150929363287	2.32272727272727	2.18115942028985	0.0707839262187089	0.156716658764838	Pray_2012_note_18_04
6A	Cluster_15763|Contig2|original@341	41.5	6A	15565020	NA	NA	NA	NA	NA	NA	Pray_2012_note_18_04
4A	Cluster_1577|Contig1|complementarySeq@452	82.8	4A	128827047	0.094987866758821	1.36372308822715	2.02272727272727	2.42792792792793	0.202600327600327	1.02233186561873	Pray_2012_note_18_04
4B	Cluster_1577|Contig1|likelySeq@607	84.6	4B	69492415	0.375462856626441	0.388536702036876	2.105	2.46296296296296	0.178981481481481	0.425433019938248	Pray_2012_note_18_04
4A	Cluster_15772|Contig1|original@315	136.2	4A	172586932	0.276593384267832	0.584229092556295	2.32352941176471	2.23936170212766	0.0420838548185232	0.558158211827341	Pray_2012_note_18_04
5B	Cluster_15772|Contig2|original@1215	269	5B	272969169	0.406630471554198	0.340803285025988	2.35365853658537	2.21052631578947	0.0715661103979459	0.390800079874103	Pray_2012_note_18_04
5B	Cluster_15779|Contig1|complementarySeq@770	111.1	5B	183090788	0.936814796544346	0.00312197661986208	2.33974358974359	2.23469387755102	0.0525248560962848	0.0283462584066453	Pray_2012_note_18_04
7B	Cluster_15784|Contig1|complementarySeq@276	146.5	7A	160416580	NA	NA	NA	NA	NA	NA	Pray_2012_note_18_04
7A	Cluster_15784|Contig1|likelySeq@123	212.4	7A	160416580	0.188751182801515	0.84994620964041	2.36574074074074	2.16666666666667	0.0995370370370372	0.72411031820176	Pray_2012_note_18_04
7B	Cluster_15789|Contig2|original@639	128	7B	215191280	0.0839953626404971	1.45904185377368	2.12048192771084	2.42553191489362	0.152524993591387	1.07574469054809	Pray_2012_note_18_04
4B	Cluster_15792|Contig1|complementarySeq@153	99.3	4B	241067125	NA	NA	NA	NA	NA	NA	Pray_2012_note_18_04
4A	Cluster_158|Contig16|likelySeq@187	160.6	4A	196357860	NA	NA	NA	NA	NA	NA	Pray_2012_note_18_04
2B	Cluster_158|Contig3|complementarySeq@248	95.1	2B	39107536	0.136915990880297	1.08565239208409	2.42307692307692	2.17171717171717	0.125679875679876	0.863545826186627	Pray_2012_note_18_04
2B	Cluster_158|Contig3|likelySeq@248	95.1	2A	168596659	0.272877913693391	0.593283987938373	2.42307692307692	2.17171717171717	0.125679875679876	0.564031614015902	Pray_2012_note_18_04
4B	Cluster_158|Contig35|original@270	86.9	4A	99997957	0.149850624826508	1.01845794821065	2.07425742574257	2.5	0.212871287128713	0.824341441853213	Pray_2012_note_18_04
4B	Cluster_158|Contig7|original@252	86.9	4A	99997957	0.240894954888076	0.678068649091434	2.0959595959596	2.48148148148148	0.192760942760943	0.618172295423877	Pray_2012_note_18_04
2A	Cluster_158|Contig8|complementarySeq@1377	53.6	2A	14375967	0.765148686314225	0.044311464266819	2.30729166666667	2.24074074074074	0.0332754629629628	0.11625416305382	Pray_2012_note_18_04
2A	Cluster_158|Contig8|likelySeq@1269	53.6	2A	14375967	0.790617831842238	0.0350082523622019	2.30729166666667	2.24074074074074	0.0332754629629628	0.102033394668798	Pray_2012_note_18_04
4B	Cluster_15805|Contig1|complementarySeq@244	96.5	NA	NA	0.0336763515678606	2.18602095577277	2.06741573033708	2.48888888888889	0.210736579275905	1.47267496526542	Pray_2012_note_18_04
3B	Cluster_15806|Contig4|original@924	178.2	3B	604264021	0.210366347074325	0.772664797611567	2.16292134831461	2.36263736263736	0.0998580071613779	0.677023734332382	Pray_2012_note_18_04
3A	Cluster_15806|Contig5|original@132	159.6	3B	604264021	0.529830080966905	0.195665637311464	2.21428571428571	2.35443037974684	0.0700723327305606	0.275863388381034	Pray_2012_note_18_04
7B	Cluster_15810|Contig1|original@256	101.1	NA	NA	0.895620429710158	0.00855033004429049	2.21978021978022	2.30681818181818	0.0435189810189809	0.0478760084279854	Pray_2012_note_18_04
7B	Cluster_15810|Contig4|original@419	101.1	7B	173833144	0.834904705065145	0.021574399714773	2.21978021978022	2.30681818181818	0.0435189810189809	0.0783630914938191	Pray_2012_note_18_04
4B	Cluster_1582|Contig3|original@515	40.2	4B	5389507	0.347159460560762	0.436924285675793	2.295	2.24025974025974	0.0273701298701299	0.459470995139242	Pray_2012_note_18_04
1B	Cluster_15827|Contig1|original@342	179	1B	279126571	NA	NA	NA	NA	NA	NA	Pray_2012_note_18_04
1B	Cluster_15827|Contig1|original@600	178.4	1B	279126571	0.533392775780158	0.192305230811793	2.32692307692308	2.27604166666667	0.0254407051282053	0.272952870648505	Pray_2012_note_18_04
4A	Cluster_1583|Contig2|original@333	61.5	4A	22914001	0.0817779876705679	1.47987741349267	2	2.45283018867925	0.226415094339623	1.08736358043271	Pray_2012_note_18_04
7A	Cluster_15832|Contig3|original@275	174.1	5B	261776723	NA	NA	NA	NA	NA	NA	Pray_2012_note_18_04
5B	Cluster_15832|Contig4|original@425	241.7	5B	261776723	NA	NA	NA	NA	NA	NA	Pray_2012_note_18_04
7B	Cluster_15833|Contig2|original@282	72.8	2B	35418858	NA	NA	NA	NA	NA	NA	Pray_2012_note_18_04
1B	Cluster_15836|Contig2|original@581	56.4	1B	92814850	0.914944799408248	0.00566668269403924	2.22666666666667	2.29807692307692	0.0357051282051282	0.0386051070653132	Pray_2012_note_18_04
7B	Cluster_15844|Contig1|original@355	167.7	7B	234992015	NA	NA	NA	NA	NA	NA	Pray_2012_note_18_04
7B	Cluster_15844|Contig1|original@613	165.4	7B	234992015	NA	NA	NA	NA	NA	NA	Pray_2012_note_18_04
2B	Cluster_15858|Contig1|complementarySeq@888	138.2	2B	248820529	0.830547118116316	0.0227457887376574	2.3125	2.2311320754717	0.0406839622641511	0.0806357243715859	Pray_2012_note_18_04
6A	Cluster_1587|Contig1|original@1983	200.1	6A	206395887	0.174303987112834	0.907510401567625	2.43023255813953	2.12637362637363	0.151929465882954	0.758692678516525	Pray_2012_note_18_04
6A	Cluster_1587|Contig3|original@904	200.1	6A	206395887	0.0786701955252682	1.51011127512036	2.43023255813953	2.12637362637363	0.151929465882954	1.10418977044305	Pray_2012_note_18_04
5A	Cluster_15885|Contig1|complementarySeq@680	150.2	5B	197652016	NA	NA	NA	NA	NA	NA	Pray_2012_note_18_04
4B	Cluster_15887|Contig2|complementarySeq@955	82	4A	5046501	0.770529652567423	0.0422472286710689	2.12745098039216	2.43589743589744	0.154223227752639	0.113210643514531	Pray_2012_note_18_04
4A	Cluster_15887|Contig2|likelySeq@1007	83.3	4A	5046501	0.253495954940927	0.643114310862188	2.078125	2.41150442477876	0.16668971238938	0.596028966353724	Pray_2012_note_18_04
6B	Cluster_159|Contig4|complementarySeq@432	63	6B	34544303	0.531963151967773	0.193648838251653	2.30821917808219	2.25943396226415	0.0243926079090204	0.274118449380322	Pray_2012_note_18_04
6B	Cluster_159|Contig4|likelySeq@172	63	6B	34544303	NA	NA	NA	NA	NA	NA	Pray_2012_note_18_04
1B	Cluster_1590|Contig4|original@190	41.7	1B	25221363	NA	NA	NA	NA	NA	NA	Pray_2012_note_18_04
1B	Cluster_1590|Contig5|original@245	41.7	1B	25221363	NA	NA	NA	NA	NA	NA	Pray_2012_note_18_04
1A	Cluster_15900|Contig1|complementarySeq@312	127	1B	251648805	0.769839837130995	0.0425088700856143	2.21739130434783	2.30588235294118	0.0442455242966751	0.113599619094225	Pray_2012_note_18_04
1A	Cluster_15900|Contig1|likelySeq@312	127	1B	251648805	0.82150349404162	0.0252804243288273	2.21739130434783	2.30588235294118	0.0442455242966751	0.0853905850715632	Pray_2012_note_18_04
6B	Cluster_15911|Contig1|original@1272	211.4	6A	207730208	NA	NA	NA	NA	NA	NA	Pray_2012_note_18_04
6A	Cluster_15911|Contig3|original@446	205.5	6A	207730208	0.498779895907058	0.226723850278787	2.38414634146341	2.19270833333333	0.0957190040650406	0.302091059749602	Pray_2012_note_18_04
2A	Cluster_15917|Contig3|original@217	15.1	2B	4929450	NA	NA	NA	NA	NA	NA	Pray_2012_note_18_04
5A	Cluster_15919|Contig1|likelySeq@139	90.6	5B	107098185	NA	NA	NA	NA	NA	NA	Pray_2012_note_18_04
5A	Cluster_15919|Contig1|likelySeq@167	88.2	5B	107098185	0.964918740258001	0.000961015544140674	2.25247524752475	2.27272727272727	0.0101260126012603	0.0155092588256317	Pray_2012_note_18_04
7A	Cluster_15922|Contig1|likelySeq@435	127.4	7A	44599421	0.119820087813338	1.18606872906542	2.05696202531646	2.42631578947368	0.184676882078614	0.921470366461275	Pray_2012_note_18_04
7B	Cluster_15926|Contig2|complementarySeq@781	145.4	7B	221910125	NA	NA	NA	NA	NA	NA	Pray_2012_note_18_04
7A	Cluster_15926|Contig2|likelySeq@800	210.3	7A	161596970	0.232518432515061	0.702544199833357	2.39814814814815	2.16666666666667	0.115740740740741	0.633542613430917	Pray_2012_note_18_04
7A	Cluster_15926|Contig2|likelySeq@968	210.7	7A	161596970	NA	NA	NA	NA	NA	NA	Pray_2012_note_18_04
[truncated: 133,211 more rows]
