# Supplementary material for: Epistatic determinism of durum wheat resistance to the wheat spindle streak mosaic virus
Source: Theor Appl Genet. 2017 Apr 27;130(7):1491–505. doi: 10.1007/s00122-017-2904-6 (PMC5487696; doi:10.1007/s00122-017-2904-6)
Supplement: Supplementary file 4 — Online Resource 4: Data and R scripts for reproducible QTL detection. Data and R script (.csv and.rmd format) are provided in this tar archive. A scheme aims to explain the content of each file and its role in the QTL detection pipeline. The upstream bioinformatic steps (from raw reads to consensus genetic map) are not included (GZ 72829 kb) [file 122_2017_2904_MOESM4_ESM.gz › TMP/DATA/DL/phenotypage.csv]

V1	Pray_2012_note_18_04	NV_blup_AR1_2012	Pray_2012_DO_pondere_positif	ELISA_blup_AR1_2012	P2015_NV2_rep1	P2015_NV2_rep2	NV_blup_AR1_2015	P2015_ELIpondpos_rep1	P2015_ELIpondpos_rep2	ELISA_blup_AR1_2015	P2015_QPCRlogquanti_rep1	P2015_QPCRlogquanti_rep2	QPCR_blup_AR1_2015	epi	Ht
BX07.2.1f1.1.1	1.5	-0.401721944252466	0.297899266008605	-0.258064383068756	0	NA	-1.09954696230001	0.06	NA	-0.48710072473228	1.32652092	NA	-5.56028997013341	121	135
BX07.2.1f1.1.2	4	1.67632815230613	1.01247519138078	-0.0156399203371319	5	NA	2.4159179026433	NA	NA	-0.0166132223954292	NA	NA	NA	122	130
BX07.2.1f1.10.1	1	-0.396540867147512	0.0515860301185517	-0.427272752782502	2	NA	-0.399734263502352	0.03	NA	-0.534393377937377	26.8539753	NA	-3.71726885978274	125	125
BX07.2.1f1.10.2	2	0.225362626586249	0.0326538689887196	-0.346562871637001	3	NA	0.586311299458815	0.01	NA	-0.424783904378979	1.318389416	NA	-5.56405757040034	121	85
BX07.2.1f1.11.1	2	-0.285704712018374	0.999642090193271	0.210921815766746	2	NA	-0.300182827068626	1.15	NA	0.355006654017646	287580.1875	NA	1.96821409922725	119	105
BX07.2.1f1.11.2	2	-0.405156130097116	0.210722610722611	-0.129920702628657	2	3	-0.16422209646231	0.55	0.9	-0.0553250189221438	605526.4375	19147.21094	1.69436012856914	122	100
BX07.2.1f1.12.1	2	-0.166435958072663	0.554295435214063	-0.0133267875467984	2	NA	-0.224359238576539	0.99	NA	0.166046831272186	0.581859112	NA	-6.06523765109195	122	130
BX07.2.1f1.12.2	1.5	-0.446574936349285	0.0618391541172701	-0.366729017239339	1	2	-0.487346992585908	0.02	0.02	-0.515020635242142	0.156693056	NA	-6.86911046150557	124	130
BX07.2.1f1.13.1	1.5	-0.444308908847338	1.02827487473157	0.0784218687720077	1	3	-0.273094746459946	0.57	0.82	0.069109204449237	926197.125	253683.1563	2.83755569817727	122	130
BX07.2.1f1.13.2	2	0.316078286030902	1.04438690586277	0.299188665634181	4	NA	0.889429257804446	1.39	NA	0.527087686578942	2523643.25	NA	3.29905083060614	123	120
BX07.2.1f1.14.1	2	-0.338952330065298	0.848769347881248	0.0773773439592132	3	NA	0.111748333603591	0.89	NA	0.181791624131743	3236.723389	NA	-0.781096534710235	123	100
BX07.2.1f1.14.2	2.5	0.418494492569155	0.968969338751385	-0.0312296670055329	2	NA	0.0763303598873691	0.51	NA	-0.0817606500916472	3726.394531	NA	-0.694774485048564	124	125
BX07.2.1f1.15.1	2	0.267218255758312	1.17584041374215	0.086505367703149	3	3	0.451357592116261	0.85	0.8	0.0754778836115366	8073218.5	1978759.125	4.25907723999316	120	145
BX07.2.1f1.15.2	3	0.536763532358086	1.54821428571429	0.253794051426053	2	NA	0.518170701286882	0.76	NA	0.28518145647043	18259490	NA	4.51164431682742	123	145
BX07.2.1f1.16.1	3	0.36027762967695	1.1535677352637	0.0942331165562656	NA	NA	NA	NA	NA	NA	NA	NA	NA	127	130
BX07.2.1f1.16.2	2.5	0.369049480469387	0.859019545017623	0.0943120582641727	3	4	0.724185409008618	0.97	0.99	0.21451637534422	467033.8125	1247169.625	3.18248437284114	132	120
BX07.2.1f1.17.1	NA	NA	NA	NA	0	NA	-1.76565109495751	0.12	NA	-0.470340347699283	NA	NA	NA	121	90
BX07.2.1f1.17.2	0	-1.60584201539656	0.0405859017393958	-0.352281213123468	2	NA	-1.15104908144929	0.03	NA	-0.575952410400502	0.509296	NA	-6.14685347556346	118	90
BX07.2.1f1.18.1	4	1.36215377130897	1.08391054818919	0.154189594881297	4	4	1.603346891636	0.89	0.86	0.234198899091232	9880968	37704.70313	3.01269752196552	121	125
BX07.2.1f1.18.2	4.5	1.495105144117	2.09987029831388	0.17007174069214	4	5	1.76710827321863	1.12	0.51	0.147608173759134	14156350	13217716	5.37554904474023	124	130
BX07.2.1f1.19.1	3	0.704430357293068	1.73035714285714	0.326708662788807	4	NA	0.967843395487403	1.15	NA	0.370547355522815	531191.9375	NA	2.34420231049264	117	80
BX07.2.1f1.19.2	2	0.0261748024545851	1.57726112843777	0.317280147592704	2	3	0.400597827181942	1	1.14	0.466374020296452	NA	87510.1875	1.23921335494153	115	90
BX07.2.1f1.2.1	3.5	0.635428256855128	NA	0.0971351032689165	3	NA	0.653103353393212	1	NA	0.167573198380686	3631063.5	NA	3.52197772845757	122	110
BX07.2.1f1.2.2	4	0.983148749015737	0.776960784313725	0.00902356995378398	4	2	0.754603998936186	NA	0.93	0.242653225533941	NA	4775696	3.67239766668801	122	130
BX07.2.1f1.20.1	2	-0.514104226314435	1.15379685998078	-0.124798316288226	0	NA	-1.29883086690319	0.19	NA	-0.351737452547706	212.3513184	NA	-2.45023569589656	120	100
BX07.2.1f1.20.2	1	-0.189073944485871	0.0567125921179109	-0.102700962835129	3	2	0.0935258126868823	0.88	0.97	0.166879731679338	6308575	232813.1406	3.53387468268034	123	105
BX07.2.1f1.21.1	1	-1.01245030695581	0.0697419000549149	-0.251570366044301	1	NA	-1.05739754973624	0.45	NA	-0.259935710113593	331496.9375	NA	2.05529422779804	123	85
BX07.2.1f1.21.2	1.5	-1.07853361586222	0.128671328671329	-0.402096544174825	0	NA	-1.48206904550935	0.07	NA	-0.556140308782383	7.028761864	NA	-4.53858246363685	120	125
BX07.2.1f1.22.1	2	-0.43665871141062	1.04438690586277	-0.092165566889897	0	0	-1.48540424108869	0.16	0.16	-0.298287375355509	48448.46875	NA	0.87693033875165	125	90
BX07.2.1f1.22.2	3	0.815917099795147	0.83428888477899	0.144213646532471	3	NA	0.860144394616828	1	NA	0.280453218957511	591081.5	NA	2.40966121722644	124	90
BX07.2.1f1.23.1	3	0.675729638574963	1.00739781764379	0.31159602645196	2	NA	0.299210515772669	1.28	NA	0.566608530380355	228492.25	NA	1.82728511871342	122	125
BX07.2.1f1.23.2	1	-0.677601603440701	0.0547602004294918	-0.38877584737486	3	NA	-0.188528091709859	0.02	NA	-0.541615909927277	43.69254303	NA	-3.41901119937753	127	110
BX07.2.1f1.24.1	4	1.03117721536662	1.37872892347601	0.0126035389775903	NA	NA	NA	NA	NA	NA	NA	NA	NA	122	125
BX07.2.1f1.24.2	3	0.376387430688229	1.17425025853154	0.147000761272805	2	NA	0.179572475978313	0.76	NA	0.161201140470378	641.0490723	NA	-1.77324557670637	120	135
BX07.2.1f1.25.1	3	1.1366533821619	0.866302864938609	0.135121787600033	4	NA	1.37207741217218	1.3	NA	0.382434841037373	65480.38281	NA	1.06151703238266	125	125
BX07.2.1f1.25.2	3	1.17738044800464	0.875	0.145814273507681	5	NA	1.70963421261059	1.19	NA	0.321303653090782	3630595.75	NA	3.52189879130521	126	130
BX07.2.1f1.26.1	3	0.223603835406661	0.356177156177156	0.0207030307836533	2	NA	0.14850770961586	0.99	NA	0.206198536937612	2013801.25	NA	3.16076884291245	116	80
BX07.2.1f1.26.2	1.5	0.023034518536831	1.43063120794617	0.182997137981037	2	NA	0.150878780538257	0.68	NA	0.232071987918589	5856.04834	NA	-0.417796970233429	120	90
BX07.2.1f1.27.1	4	1.15951605964802	1.09003341851779	0.164702924678599	3	NA	0.910975493924436	0.98	NA	0.258301157069218	3.342422724	NA	-4.99403825206864	123	85
BX07.2.1f1.27.2	NA	NA	NA	NA	NA	NA	NA	NA	NA	NA	NA	NA	NA	NA	NA
BX07.2.1f1.28.1	2	0.134892280289313	1.07785547785548	0.136217162050435	3	NA	0.407492289035426	1	NA	0.21049588607233	680325.0625	NA	2.49582222337937	122	130
BX07.2.1f1.28.2	3	1.06581047016617	1.08551992225462	0.256171923102215	4	NA	1.5037507914125	1	NA	0.449400088548377	330501.625	NA	2.0534517330283	118	120
BX07.2.1f1.29.1	2	0.196663361229822	0.71622934888241	0.103337504028525	3	NA	0.285410153086052	1.03	NA	0.288320812690507	4167.84668	NA	-0.626173542751221	123	130
BX07.2.1f1.29.2	0	-1.83144287835849	0.548202614379085	-0.375360618613689	0	NA	-1.79193417595671	0.12	NA	-0.482576960798219	2.104823351	NA	-5.2774069035577	120	130
BX07.2.1f1.3.1	3	0.822160237885027	1.18270165208941	0.143970650185536	3	3	0.714781632540076	0.82	1.05	0.193399232749892	250423.875	4763.457031	0.830338045320436	121	135
BX07.2.1f1.3.2	3	1.17307756660732	0.830357142857143	-0.0567803710341793	4	NA	1.27528487321125	0.72	NA	-0.0179512589946821	219407.1875	NA	1.80242458214335	120	130
BX07.2.1f1.30.1	4	0.508054640975172	0.999642090193271	-0.147107467926213	0	NA	-0.779809092926703	0.02	NA	-0.400712445849125	34.50920105	NA	-3.56358719818871	120	130
BX07.2.1f1.30.2	1	-0.29845320700426	1.13072733098366	0.0899081351430641	2	NA	-0.271725868725533	1	NA	0.173896302318515	17421054	NA	4.48284236435664	120	135
BX07.2.1f1.31.1	3	0.0962767350950576	0.657187176835574	0.0260010337246627	NA	NA	-0.130751922014505	NA	NA	0.166822412294298	NA	NA	2.99610553707464	120	135
BX07.2.1f1.31.2	3	0.231425952812192	2.39040207522698	0.162274643694111	2	NA	0.169945319300513	0.36	NA	0.0133087783392412	1070.159424	NA	-1.45924468984713	120	70
BX07.2.1f1.32.1	1.5	-0.245872540088062	0.939416328038419	-0.183774965961172	2	NA	-0.37991749016246	0.15	NA	-0.40485551654579	130429.7578	NA	1.4837438744126	120	140
BX07.2.1f1.32.2	2	-0.227658679542555	1.3768023069529	0.256783918296174	2	NA	-0.376652138471979	1.18	NA	0.368091342364388	65221208	NA	5.29171860011715	120	140
BX07.2.1f1.33.1	2	0.247487664171495	1.38035714285714	0.242503526019009	2	NA	-0.0984099101481263	NA	NA	0.385164409150228	NA	NA	-1.43221506822271	124	140
BX07.2.1f1.33.2	2	0.00896753478306971	1.23494643516808	0.238318333840701	3	NA	0.323837471821405	1	NA	0.303132836995866	7203816	NA	3.94175428523207	120	100
BX07.2.1f1.34.1	4	1.2326243185229	1.31902792140641	0.176772336051176	5	NA	1.88866612002227	1	NA	0.235794142417264	2893911.5	NA	3.3829377573172	118	100
BX07.2.1f1.34.2	2	-0.141513968840105	1.08217023786121	0.133935705669614	2	NA	-0.065676037654194	0.72	NA	0.168531588467342	1394.100342	NA	-1.29721171613871	121	110
BX07.2.1f1.35.1	2	-0.134451177125149	1.09857328145266	0.0336854476029231	NA	NA	0.40183763666485	NA	NA	0.181251516869007	NA	NA	1.59129063137928	128	85
BX07.2.1f1.35.2	3	0.5945209215112	1.16911764705882	-0.0176974571313079	5	NA	1.29011899223313	0.88	NA	0.0562483481925564	752491	NA	2.55759725585789	122	110
BX07.2.1f1.36.1	3	0.32817924028448	1.05088779059125	0.200846661545907	3	NA	0.394343529724806	1.15	NA	0.347997715698207	131.5433807	NA	-2.74367834989829	120	125
BX07.2.1f1.36.2	0	-1.92165905425287	0.0580065359477124	-0.208164392461107	0	NA	-1.98557311286335	1	NA	0.0305492925636152	1224592	NA	2.85598382874162	118	120
BX07.2.1f1.37.1	3	0.802270194625062	1.14097316962256	-0.210793886384346	2	NA	0.275032724636458	0.02	NA	-0.453725736993204	2.266124725	NA	-5.23216267305033	120	130
BX07.2.1f1.37.2	2	0.36047718909248	1.29922692132788	0.0408751969773625	3	NA	0.483526985355443	0.62	NA	0.0196238338476618	2527.720459	NA	-0.932591651172005	122	130
BX07.2.1f1.38.1	2	0.224145349895732	1.0466472303207	0.137673992940324	3	NA	0.475137102709074	1	NA	0.209834944968035	7804.236328	NA	-0.241824239413498	123	100
BX07.2.1f1.38.2	3	-0.13907875184214	0.13556303186226	-0.312438901808974	0	NA	-0.848701659631568	0.07	NA	-0.372972833508458	196.5903168	NA	-2.49748997927377	122	85
BX07.2.1f1.39.1	1.5	-0.0706360136206596	1.27739881764438	0.0793418035570164	2	NA	-0.0798355516134123	NA	NA	0.11166448955387	NA	NA	2.18363063986563	122	130
BX07.2.1f1.39.2	2.5	0.218290823851494	1.47292316416218	0.23775337792951	2	NA	0.176112878953174	1.07	NA	0.340742826043751	9.333242416	NA	-4.3648276920142	125	145
BX07.2.1f1.4.1	3	0.302851991387027	1.03624382207578	-0.000632849692367118	2	NA	-0.0964441674051108	0.4	NA	-0.104796506308696	26799.20313	NA	0.514111731146652	123	145
BX07.2.1f1.4.2	3	1.03572626216398	0.960891314233743	-0.203787085418359	3	NA	0.974951083971374	0.01	NA	-0.373488293759124	541.9039917	NA	-1.87619577119762	129	100
BX07.2.1f1.40.1	1.5	-0.441568296446689	0.833981841763943	0.0936529300310038	NA	NA	-0.409179010483638	1.03	NA	0.165846119137932	3562.911621	NA	-0.7222637119674	125	140
BX07.2.1f1.40.2	3	0.513962320729465	1.51375106322654	-0.0364590062588778	2	NA	0.290639502964238	0.03	NA	-0.270507758791289	NA	NA	NA	133	135
BX07.2.1f1.41.1	NA	NA	NA	NA	NA	NA	NA	NA	NA	NA	NA	NA	NA	130	80
BX07.2.1f1.41.2	3	0.781146533808784	1.17584041374215	0.247180950251391	2	NA	0.427709407464167	1.27	NA	0.425264540338385	1495221.125	NA	2.97832664382283	121	130
BX07.2.1f1.42.1	2	-0.518632133132509	0.0910714285714286	-0.417975646704192	0	NA	-1.32337880387757	0.08	NA	-0.563208673171833	482.9376221	NA	-1.9467838070851	120	100
BX07.2.1f1.42.2	2.5	0.375428556834371	0.793974732750243	-0.00688367706012504	2	NA	0.107107799168654	0.61	NA	0.00374101909151906	60456.05469	NA	1.01259993361283	123	110
BX07.2.1f1.43.1	2	0.185754372665903	1.08551992225462	0.169239309173423	3	NA	0.369187600946122	NA	NA	0.276353399463499	NA	NA	1.47486292416566	126	145
BX07.2.1f1.43.2	1	-1.27934224240696	0.0367114788004137	-0.402414024846542	0	2	-1.31162855804043	0.02	0.11	-0.527150381319652	0.137943283	NA	-6.94720137621669	132	110
BX07.2.1f1.44.1	1.5	0.0652087590561128	0.729756097560976	0.136637051321344	4	NA	0.673770363818727	1.09	NA	0.247963711456813	NA	NA	NA	131	70
BX07.2.1f1.44.2	2.5	0.277109956089474	1.07206292819081	0.0452953202250925	3	NA	0.437810212071702	0.7	NA	0.00951795111555443	75298.8125	NA	1.14712471230275	129	120
BX07.2.1f1.45.1	2.5	0.311842539927567	1.17584041374215	0.0331260197663207	2	NA	-0.181445071542964	0.65	NA	-0.0289525167369628	36578.39844	NA	0.704725200403763	129	120
BX07.2.1f1.45.2	3	0.226788969269944	NA	-0.120546519461214	3	NA	0.246597070336278	0.44	NA	-0.207961541605109	19447.88086	NA	0.317647651082983	131	100
BX07.2.1f1.46.1	NA	NA	NA	NA	NA	NA	-0.583697918307637	NA	NA	0.226278291019988	NA	NA	-0.877046546577681	133	85
BX07.2.1f1.46.2	1	-0.897006315722823	0.775757575757576	0.0962723497616246	2	3	-0.193142947056318	0.97	1	0.202596537978187	138814.2031	NA	1.52191828436452	131	130
BX07.2.1f1.47.1	2	-0.481119660391151	0.667098206029221	-0.170908968420095	2	NA	-0.374844387234235	0.17	NA	-0.320715580157933	24.13922501	NA	-3.78257168120871	118	100
BX07.2.1f1.47.2	2	-0.158052344540614	0.0326538689887196	-0.370417236372054	NA	NA	-0.146459115077244	0.15	NA	-0.466473870081449	212.4672546	NA	-2.44990125521405	124	85
BX07.2.1f1.48.1	3	0.528573265719591	1.06536585365854	0.231648048766146	2	NA	0.192176627586836	1.12	NA	0.357234998348358	195509.6719	NA	1.73176417835909	125	125
BX07.2.1f1.48.2	3	0.530019524642495	0.601619843077702	0.10140485437969	2	NA	0.275868652215764	0.99	NA	0.272378811776882	4088714.5	NA	3.59471260000389	124	125
BX07.2.1f1.49.1	3	0.55775949048222	1.05382890099327	-0.195209098242375	3	NA	0.503112511730891	NA	NA	-0.46492750488803	NA	NA	-4.54890214008912	123	90
BX07.2.1f1.49.2	3.5	0.456513192518462	1.33251633986928	-0.218435758876191	2	NA	-0.0549321534490082	NA	NA	-0.49742001684698	NA	NA	-5.90003436042591	129	100
BX07.2.1f1.5.1	0	-1.58520136921091	1	0.19076684032932	0	0	-2.11564567778568	1.17	0.92	0.314784777021415	66981244	98.31061554	1.47942641577813	125	120
BX07.2.1f1.5.2	0	-1.40059599843286	0.9908652626237	0.106704074587457	2	NA	-0.960347755049267	0.87	NA	0.134537135890419	1430.372803	NA	-1.28147308439633	125	100
BX07.2.1f1.50.1	3	0.466148675289853	0.0711652962857953	-0.0975818728431971	2	NA	0.147897448403681	0.98	NA	0.0756688282247854	1248314.75	NA	2.86774022292914	122	110
BX07.2.1f1.50.2	2	-0.341061545927279	0.300487804878049	-0.293415060538767	2	NA	-0.225885001413469	0.06	NA	-0.382214271141036	68.47129822	NA	-3.14374730731987	119	95
BX07.2.1f1.6.1	2	-0.207218270024698	0.277651227537332	-0.267953829947426	0	NA	-1.08707475308771	0.02	NA	-0.498081224184756	0.366802156	NA	-6.34795763489635	123	85
BX07.2.1f1.6.2	2	-0.568855507786214	0.772652388797364	-0.192477475785409	0	2	-1.02616623961817	0.19	0.33	-0.389321520271875	3137.370117	NA	-0.800199572896227	121	100
BX07.2.1f1.7.1	2.5	0.659829596393497	0.584780199482822	0.0156484713196685	4	NA	0.88394953187902	1	NA	0.161275720432195	1407567.625	NA	2.94131065063465	124	120
BX07.2.1f1.7.2	2.5	0.435983035110123	0.813411078717201	0.0620632134558166	3	2	0.224254052893839	1.03	0.81	0.162721426267117	7024512	15329.38477	2.54111438352141	124	130
BX07.2.1f1.8.1	1	-0.775860909319151	0.0690765926986399	-0.308385435000682	2	NA	-0.535471271727599	0.13	NA	-0.380848697049823	349.25	NA	-2.14537129877618	124	100
BX07.2.1f1.8.2	1.5	-0.153178003811699	0.297899266008605	-0.0334087151822482	2	NA	-0.138868044647771	0.72	NA	-0.0146404784347257	232473.9063	NA	1.8378705620839	121	80
BX07.2.1f1.9.1	0	-1.64079589985318	0.0690765926986399	-0.406413484578668	0	1	-1.766182094549	0.1	0.11	-0.516962977257429	1.557749987	NA	-5.46183380487011	121	150
BX07.2.1f1.9.2	3	0.353350087521655	0.733902960024413	0.17677048166493	4	NA	0.662874297969844	1.11	NA	0.268773225097259	152952.8906	NA	1.58134977211601	118	130
BX07.2.1f2.1	4	1.32166441380296	0.673439231621721	0.165741271993598	5	NA	1.80272911426162	1	NA	0.268905395544384	37435.61719	NA	0.718919064368047	128	80
BX07.2.1f2.10	2	0.407431491387671	1.28285584356526	-0.173227012942337	3	NA	0.511056261732303	0.04	NA	-0.46543303916354	514645.875	NA	2.3248126554044	124	90
BX07.2.1f2.11	2.5	0.468392190238384	1.07599067599068	0.181004384786396	3	NA	0.637492878882507	1	NA	0.291333504334388	995861.56	NA	2.72929770916925	125	95
BX07.2.1f2.12	3.5	1.1709494345014	1.06608357628766	0.140506889526916	NA	NA	1.08505962676945	1	NA	0.217633337654122	11425632	NA	4.22437785029052	125	120
BX07.2.1f2.13	2.5	0.518602904872887	1.19736243747158	-0.147893603732936	2	NA	0.157968588156825	0.15	NA	-0.345790172655263	542.0412598	NA	-1.87604058045831	122	130
BX07.2.1f2.14	4	1.19172914835303	1.08217023786121	0.197777073889755	3	NA	1.04522341841817	1	NA	0.339239888674791	106876.2969	NA	1.36170964110748	123	75
BX07.2.1f2.15	4	1.35481316599901	1.00695588504485	-0.136855676051606	5	NA	1.90619556301244	0.02	NA	-0.357665466394059	130.9928284	NA	-2.74624823396919	124	80
BX07.2.1f2.16	3	0.336082316160888	1.05762837089028	-0.0244332872597293	2	4	0.615676350611039	0.2	0.13	-0.281158423382104	76229.70313	6.784653664	-2.11168310122405	124	80
BX07.2.1f2.17	1	-0.185827352482618	0.401891974366799	-0.0298608736034568	3	3	0.402796961920147	0.47	0.89	-0.0450084345685157	642929.81	NA	2.46118108572317	124	75
BX07.2.1f2.18	2	0.208675147477074	0.143589743589744	-0.0873417389926129	4	3	0.593550325137758	0.92	0.6	0.0237154467362261	2013552.5	49521.16797	2.51190624368226	127	120
BX07.2.1f2.19	3	0.530770375896268	1.07599445873738	0.0564741270604279	2	3	0.110891353291755	1.07	0.15	-0.0244545864852981	NA	12287.96	0.0363293226721106	124	125
BX07.2.1f2.2	4	1.16755014830711	0.791651274473587	0.166770776295974	3	NA	0.8835714791426	1.08	NA	0.272734903708625	11067144	NA	4.20484471915231	127	75
BX07.2.1f2.20	3	0.364768446922319	1.31565592489216	0.256299206410444	3	3	0.737580606392133	1.01	1.06	0.384950406658336	1766661.5	2660626.5	3.97583974250257	123	110
BX07.2.1f2.21	3	0.315940169406218	1.29834539813857	0.112358054740851	3	NA	0.56933216130928	0.75	NA	0.101507131552644	995101.375	NA	2.72882980203561	127	100
BX07.2.1f2.22	NA	NA	NA	NA	NA	NA	NA	NA	NA	NA	NA	NA	NA	NA	NA
BX07.2.1f2.23	NA	NA	NA	NA	NA	NA	NA	NA	NA	NA	NA	NA	NA	NA	NA
BX07.2.1f2.24	NA	NA	NA	NA	NA	NA	NA	NA	NA	NA	NA	NA	NA	NA	NA
BX07.2.1f2.25	3	0.79109301257435	0.933928571428571	0.129999873241664	4	4	1.28378356552326	0.9	1.18	0.276197023745206	69785048	13984488	6.00306889914955	131	100
BX07.2.1f2.26	NA	NA	NA	NA	3	3	0.647788654520966	0.19	1.24	0.0799319850424429	91243.45313	NA	1.2648110391258	132	90
BX07.2.1f2.27	2	0.371549320093554	1.34091637295739	0.242310629962517	3	NA	0.47215495948054	1.16	NA	0.395842254233135	152214.8906	NA	1.57838615528266	126	135
BX07.2.1f2.28	2.5	0.466456429668326	0.140677448886176	0.0428814457284281	2	2	0.0832948966743911	1.06	0.85	0.217082940469313	107716.1797	NA	1.36650598084223	125	115
BX07.2.1f2.29	2	-0.04364923280276	1.14498834498834	0.112022331448442	2	NA	-0.157493730843436	0.9	NA	0.132351652959577	705906.75	NA	2.51843980468931	127	130
BX07.2.1f2.3	1	-1.36174498877599	0.102464332036316	-0.510460975036188	0	NA	-1.68093413001911	0.07	NA	-0.517227172451355	5.77	NA	-4.65949889610587	134	105
BX07.2.1f2.30	0	-1.81250271357695	0.0381446444919133	-0.285022289778583	0	0	-1.97185869574855	0.11	0.21	-0.422380452529586	NA	1.694512963	-5.41027027913439	124	130
BX07.2.1f2.31	4	0.745149627662736	1.2019512195122	0.208179954776711	1	2	-0.0345377648365948	0.87	1.06	0.32624696084785	2764905	31320462	5.08283001322333	131	135
BX07.2.1f2.32	NA	NA	NA	NA	NA	NA	NA	NA	NA	NA	NA	NA	NA	NA	NA
BX07.2.1f2.33	NA	NA	NA	NA	NA	NA	NA	NA	NA	NA	NA	NA	NA	135	125
BX07.2.1f2.34	3	0.315873458404743	0.909667597056585	-0.00921171989945496	2	5	0.895853572491847	0.2	1.06	-0.00236496583805482	1310.559448	1533343.95315	1.02848658940773	129	110
BX07.2.1f2.35	2	0.107545850646371	1.31015700096123	-0.0264096040867092	0	3	-0.353810269243761	0.01	1	-0.180048226721834	152.8708496	348844.5938	-0.350374693291892	134	110
BX07.2.1f2.36	2	-0.35561766169064	1.40714488233626	-0.0303612003889069	NA	3	0.0491274450299809	NA	0.56	-0.239048084257421	NA	336795.7813	2.06501111170278	129	100
BX07.2.1f2.37	3.5	1.04160034151563	0.489777235276167	0.0799939729372972	4	NA	1.32728536026032	1.01	NA	0.193426656461455	3274.513672	NA	-0.773983989536363	129	135
BX07.2.1f2.38	2.5	0.363413104290786	0.985325697924123	0.191007686121492	3	2	0.609218592927785	0.98	0.85	0.347855736483965	14236.05664	14914.875	0.174572048273168	127	135
BX07.2.1f2.39	3	0.389129987794157	1.23629782833506	0.200414339343727	3	4	0.703182425655529	1.14	1	0.281230013497644	21989396	NA	4.62553689573269	122	110
BX07.2.1f2.4	0	-1.91904370798947	0.0780487804878049	-0.387530199739258	0	NA	-1.96328478817535	0.08	NA	-0.493411452975905	49.44776917	NA	-3.34319153212551	133	125
BX07.2.1f2.40	2	0.278728076658838	1.27194179172351	0.15563029596806	2	3	0.22474087270062	1	1	0.268799194059665	619682.875	4128.806152	1.12025469329935	126	115
BX07.2.1f2.41	3	0.234343154373585	1.4224405377456	0.264516831355828	3	3	0.3257338843634	1.1	1.22	0.381637135097581	1119053.125	1563733.5	3.60042743907455	124	145
BX07.2.1f2.42	3	0.729137649254829	1.13316071758831	0.17470119167479	3	3	0.625567926340063	1.05	0.91	0.232121976734253	483698	2965899.25	3.52494430755265	128	125
BX07.2.1f2.43	2	0.279162982649586	0.973039215686274	0.178714708825474	3	3	0.442234887834807	1.1	1.13	0.355491191825045	64307.57422	NA	1.05044294139055	119	85
BX07.2.1f2.44	2	-0.132781247764807	1.09152016546019	0.199846713459437	4	NA	0.589025187952547	1.18	NA	0.332091123336028	1746.883911	NA	-1.15898806032066	120	85
BX07.2.1f2.45	4	1.09421438167437	0.0869001297016861	-0.56040844735361	NA	4	1.29976237258509	0.03	0.01	-0.615590709243656	24.69	0.321796656	-6.32274195054294	119	80
BX07.2.1f2.46	2	0.225463375206753	0.0690765926986399	-0.249839634705492	4	5	1.17744064642099	0.77	0.19	-0.255239338722278	184924.375	239.4927673	-0.420947690082905	128	80
BX07.2.1f2.47	0	-1.68784574442753	0.776960784313725	-0.106378576664455	2	0	-1.34764204263898	0.75	0.77	-0.00284851269193697	302918.257815	2883753.875	3.33646380654214	123	110
BX07.2.1f2.48	1	-0.139937099196269	1	0.263419399751366	3	3	0.399183566850526	1.39	NA	0.563938932241124	41.57514191	NA	-1.45864745625074	124	125
BX07.2.1f2.49	3	1.0144949331324	0.673439231621721	0.144599473440884	4	3	1.26932995133951	1.13	1.15	0.402503459379271	NA	35489708	4.9188429248273	121	130
BX07.2.1f2.5	2	-0.225339803615769	0.672273896695033	-0.262178043729192	2	NA	-0.239154935293839	0.03	NA	-0.483881131552338	98.69619751	NA	-2.9197114932463	131	130
BX07.2.1f2.50	3	0.985862647456284	1.04734603292029	0.205813091177094	4	NA	1.22554438139795	1	NA	0.329787865257865	53788.44531	NA	0.940996771994801	118	90
BX07.2.1f2.51	2.5	-0.0900583333979559	1.23447712418301	0.0954939688141402	2	NA	-0.185635362768196	1.05	NA	0.227218192725766	27586428	NA	4.76448314406113	122	100
BX07.2.1f2.52	2	0.465575962345911	1.23447712418301	0.225139803410495	4	NA	1.02365830988455	1.13	NA	0.354559010893177	55278.18359	NA	0.95773650869412	123	80
BX07.2.1f2.53	2	-0.420133278872159	0.0503509307293256	-0.213904709069901	2	NA	-0.207094083712989	0.16	NA	-0.292430276915616	2923.24707	NA	-0.843513831311458	124	80
BX07.2.1f2.54	0	-0.871047002580329	1.01183650823007	0.247213603940725	3	4	0.387164164247919	1.12	1.21	0.432457100241861	24322.60547	NA	0.454697173179678	125	70
BX07.2.1f2.55	3	0.589913390209654	1.02827487473157	0.132420413277596	2	4	0.544129068635283	0.84	1	0.198983512342325	218.5372314	1274.932617	-2.34669797103234	123	125
BX07.2.1f2.56	3	0.570182757794084	1.32041012495995	0.329498362172401	3	NA	0.578323995799147	1.35	NA	0.527714187125541	188075.9688	NA	1.70801214621715	124	120
BX07.2.1f2.57	4	1.26910480284941	0.776960784313725	-0.0821424166528064	5	NA	1.88052988365715	0.98	NA	0.0851281195175156	1059.123901	NA	-1.46559605205068	125	100
BX07.2.1f2.58	4	1.06162148045744	1.1020979020979	0.188576572742742	4	NA	1.29237388069387	1	NA	0.270913245325872	4283172	NA	3.62318230792395	126	80
BX07.2.1f2.59	2	0.183647577759861	1.3896187119513	0.252665485670592	2	NA	-0.174969747873546	1.26	NA	0.395447026216812	1896168.5	NA	3.12388896632363	120	125
BX07.2.1f2.6	2	-0.223473736187285	1.02159985356031	0.125416028106588	3	NA	0.103654966405017	1.03	NA	0.189991250301531	1790557	NA	3.08877395834484	125	140
BX07.2.1f2.60	3	0.329531982118609	0.990957342244938	0.112023493913068	2	NA	-0.0878391839635709	0.94	NA	0.173243387976219	1198.467163	NA	-1.38986105176535	121	75
BX07.2.1f2.61	2.5	0.845178334548188	1.16911764705882	0.138021024285403	5	NA	1.43634338803342	1	NA	0.194139372469103	13448.00977	NA	0.0916049901460836	118	80
BX07.2.1f2.62	0	-1.51005499062691	0.986332574031891	0.136882740718915	1	NA	-1.34200604073943	1	NA	0.198495638053633	79179.70313	NA	1.17791815408039	119	120
BX07.2.1f2.63	2	0.325763797026365	1.01627519881635	0.188195077175118	4	NA	0.73963608856005	1.12	NA	0.302808976486208	3241.711426	NA	-0.780152988481145	121	125
BX07.2.1f2.64	0	-1.42666885661089	0.767571682314134	-0.148588413498102	4	NA	-0.088337769781952	0.35	NA	-0.266548228587	91615.34	NA	1.26730333225038	122	100
BX07.2.1f2.65	4	1.64069044619624	1.02071388940263	0.143829610428598	5	NA	1.93226623333176	1	NA	0.209663518981993	2063.360596	NA	-1.05696599495774	120	110
BX07.2.1f2.66	2	-0.0520923742684577	0.999642090193271	0.14193744620791	2	NA	0.0272101105654857	0.86	NA	0.255739312501076	70386.23438	NA	1.10578545159552	120	90
BX07.2.1f2.67	2.5	-0.44289561086468	1.10375816993464	0.0167762577548723	0	NA	-1.20594517322481	1	NA	0.157577144181678	852518.5	NA	2.63407033068245	119	120
BX07.2.1f2.68	2	-0.00738932740860339	1.04259126700072	0.153781677013841	3	NA	0.386420991217582	1	NA	0.219034945533321	1.362144947	NA	-5.54405187363115	118	135
BX07.2.1f2.69	2	-0.113383607368093	0.500379650721336	0.0294815374536909	2	NA	-0.213307558076557	1	NA	0.155301235067518	1999.597656	NA	-1.07619979764349	123	90
BX07.2.1f2.7	1.5	-0.220921964732566	0.297899266008605	-0.260405870047964	2	NA	-0.332433687049873	0.03	NA	-0.490256660286716	118.2257385	NA	-2.80908233327925	124	125
BX07.2.1f2.70	4	1.57142480718395	1.08878048780488	0.243054113251012	5	5	2.00905544585963	1.23	1.17	0.382452605949015	1416342.5625	66389340	5.11411259271917	128	90
BX07.2.1f2.71	2	0.423244282960342	0.86388015535417	0.215436234159903	4	4	1.2721466460214	1.18	1.03	0.42298621596701	2089857	21488636	4.83334213469692	123	100
BX07.2.1f2.72	2.5	0.648416619819657	1.29405245659402	0.291120791073606	4	NA	0.888645569140883	1.39	NA	0.46942641596783	2953138.5	NA	3.39535145904464	123	90
BX07.2.1f2.73	3	0.664393359471509	1.02159985356031	0.183459305045362	4	4	1.34168612715655	0.96	NA	0.32195084979863	NA	NA	5.57375038189715	122	110
BX07.2.1f2.74	4	0.435897205719964	1.33251633986928	-0.0417133813261223	2	0	-0.733580034951569	0.61	NA	-0.0126713320679439	787075	NA	4.29481294305499	122	80
BX07.2.1f2.75	2	0.155428888513256	0.998522349464352	0.0769620839639385	3	2	0.0886106342515868	0.97	0.59	0.122001608184189	NA	15.12098694	-4.0691817702878	120	130
BX07.2.1f2.76	2	-0.236081471799931	0.656410256410256	0.0584374921472774	0	3	-0.838583290267112	1.03	0.97	0.185973872458764	NA	2063040.25	3.1755704898194	122	125
BX07.2.1f2.77	1.5	0.228645060058848	1.19224607497597	0.0368097796173139	3	NA	0.603550191407617	0.69	NA	0.0229620594857619	61305.74219	NA	1.02115175762447	120	125
BX07.2.1f2.78	1.5	-0.411675201315059	1.43219512195122	0.235647226708931	2	NA	-0.326282955426891	1	NA	0.248139678655809	1928865.125	NA	3.13436463542582	121	110
BX07.2.1f2.79	4	1.21877083104033	0.956692913385827	0.0430981444631882	2	3	0.858173803038492	0.33	1.01	0.0744875248981353	3353.187988	189161.2188	0.590363970501097	122	90
BX07.2.1f2.8	1	-0.849480083572949	0.100425374514518	-0.376114238863009	0	NA	-1.3624756308467	0.06	NA	-0.533096015884467	85487.10938	NA	1.22488168957942	122	140
BX07.2.1f2.80	2	0.121938253240526	0.999642090193271	0.127507643765194	4	3	0.629290653451359	1.01	1.03	0.25355117207848	15398962	525216.375	4.18203162051247	122	120
BX07.2.1f2.81	NA	NA	NA	NA	2	0	-1.13394806529313	0.03	0.03	-0.557854743245931	73.17	NA	-3.10307948735968	121	100
BX07.2.1f2.82	4	1.23130488056986	1.07107843137255	0.0320629728193303	5	NA	1.61004400681728	1.01	NA	0.172372983543158	2372488.75	NA	3.26120574262644	129	110
BX07.2.1f2.83	3	0.364748579519066	0.662775616083009	-0.319548366740335	2	NA	0.343526224532858	0.07	NA	-0.399779316641973	125208.5	NA	1.45871085634121	128	90
BX07.2.1f2.84	2	-0.322602538366636	0.0437363942212547	-0.434166419990467	1	NA	-0.703945368389501	0.01	NA	-0.601670443228092	5.48	NA	-4.69109585047568	124	130
BX07.2.1f2.85	1	-1.12885151452289	0.0547602004294918	-0.324281585899046	1	NA	-1.2750303487357	0.1	NA	-0.409916848341195	26.96107101	NA	-3.71483008074264	121	105
BX07.2.1f2.86	2	-0.483456597751928	0.894527927417068	-0.23852154890124	0	NA	-1.25890018787753	NA	NA	-0.446095959878785	NA	NA	-3.36449517307742	122	120
BX07.2.1f2.87	4	0.907748946516288	1.15326059375793	0.195840125426929	4	NA	1.20556186062636	1	NA	0.331866096482235	514417.0313	NA	2.32454013403114	124	135
BX07.2.1f2.88	0	-1.91002263780269	NA	-0.266573560753872	0	NA	-1.81714250483852	0.02	NA	-0.459880956275765	63.87740326	NA	-3.18630121112951	129	140
BX07.2.1f2.89	3	0.7314281633524	1.18041958041958	0.116052050736398	NA	NA	NA	NA	NA	NA	NA	NA	NA	129	100
BX07.2.1f2.9	2	-0.186538075182676	1.49106889707967	-0.0544030860219603	2	NA	-0.220104779978928	0.09	NA	-0.360416522999331	300.0123596	NA	-2.23848534006323	124	85
BX07.2.1f2.90	4	1.06721093448805	2.33852140077821	0.316359473863153	4	NA	1.30210334611896	0.94	NA	0.357480532144743	9387157	NA	4.10396491170154	132	130
BX07.2.1f2.91	0	-1.4581905848227	0.297899266008605	-0.222688620523403	0	NA	-1.817757526185	0.04	NA	-0.409757024749315	66.09933472	NA	-3.1653499167121	121	130
BX07.2.1f2.92	1.5	-0.126567491672182	0.0479096734818432	0.00222577635866422	2	NA	-0.16053900945719	1	NA	0.171246645806175	43728.3125	NA	0.814121842078412	128	80
BX07.2.1f2.93	0	-1.05882602969043	0.0326538689887196	-0.0579337045803466	3	NA	-0.155433574712828	NA	NA	0.13252680664316	NA	NA	0.311589273249032	124	125
BX07.2.1f2.94	2.5	0.650735088265709	1.12439261418853	0.153787546248789	4	NA	1.05902664056697	1	NA	0.213914513703558	230223.8125	NA	1.83191105675197	122	135
BX07.2.1f2.95	NA	NA	NA	NA	2	NA	-0.135501016195045	0.89	NA	0.181741152613165	3893892.5	NA	3.56479801214587	122	110
BX07.2.1f2.96	2.5	0.0332304183945438	0.567897467195606	0.0493379838802911	2	NA	-0.174934448571741	0.78	NA	0.0811797070339407	65.61222839	NA	-3.16988207817823	125	130
BX07.2.1f2.97	1	-0.642283613043595	0.880357142857143	-0.251014562645603	0	NA	-1.33895681780991	0.07	NA	-0.447199902207305	341.6213989	NA	-2.15890351312398	131	100
BX07.2.1f2.98	1.5	-0.818615321290208	0.765239580379926	0.0495843452604944	0	NA	-1.49392140068641	0.84	NA	0.126299995805337	1.306876063	NA	-5.56943203122235	120	120
BX07.2.1f2.99	0	-1.26686189660069	0.257403189066059	-0.200431160124083	0	NA	-1.39195345116838	0.03	NA	-0.349261895471144	72.68994141	NA	-3.10711281314691	129	120
