# Supplementary material for: Epistatic determinism of durum wheat resistance to the wheat spindle streak mosaic virus
Source: Theor Appl Genet. 2017 Apr 27;130(7):1491–505. doi: 10.1007/s00122-017-2904-6 (PMC5487696; doi:10.1007/s00122-017-2904-6)
Supplement: Supplementary file 5 — Online Resource 5: Genetic maps. This Excel file contains three sheets giving information concerning i) the consensus genetic maps, ii) the DS map and iii) the DL map. The information is organized as an array with three fields in a row per marker: the chromosome assigned to this marker, the marker name, and the marker positions (in cM) within the chromosome. Marker names are composed by the name of the contig containing the SNP, an “@”, and the position in the contig where the SNP is located (XLSX 497 kb) [file 122_2017_2904_MOESM5_ESM.xlsx]

## Sheet: OR_4
	Online Resource: Genetic Maps for Dic2 x Silur, Dic2 x Lloyd and consensus

## Sheet: Consensus
group	marker	position
1A	Cluster_3354|Contig2|original@283	0
1A	cluster_singlet|EPO_092_2826919364122958018+,...,87210-|original@654	0
1A	Cluster_10322|Contig1|complementarySeq@393	0.6
1A	Cluster_3335|Contig1|complementarySeq@1206	0.6
1A	Cluster_3335|Contig1|likelySeq@1206	0.6
1A	Cluster_5949|Contig4|original@2220	0.6
1A	Cluster_7725|Contig5|original@540	0.6
1A	Cluster_1386|Contig2|original@880	1.3
1A	Cluster_11732|Contig1|original@129	2
1A	Cluster_1973|Contig2|original@1572	2
1A	Cluster_9253|Contig1|original@617	2
1A	Cluster_6015|Contig5|original@225	8.8
1A	Cluster_6015|Contig8|original@230	8.8
1A	Cluster_7051|Contig4|original@1363	8.8
1A	Cluster_10103|Contig1|original@211	10.3
1A	Cluster_2150|Contig2|original@1760	10.7
1A	Cluster_2150|Contig3|original@1573	10.7
1A	Cluster_2150|Contig5|original@1711	10.7
1A	Cluster_9156|Contig1|original@166	11.9
1A	Cluster_4969|Contig2|original@370	15
1A	Cluster_10029|Contig1|original@800	15.2
1A	Cluster_9277|Contig1|likelySeq@519	15.2
1A	Cluster_9277|Contig2|original@99	15.2
1A	Cluster_9687|Contig1|original@1017	15.7
1A	Cluster_16263|Contig2|original@713	16.3
1A	Cluster_10014|Contig7|original@280	18.2
1A	Cluster_10014|Contig8|original@1407	18.2
1A	Cluster_11076|Contig1|original@251	20.4
1A	Cluster_11076|Contig1|original@547	20.4
1A	Cluster_11076|Contig1|original@868	20.4
1A	Cluster_14274|Contig1|original@346	21.1
1A	Cluster_8411|Contig1|original@146	21.1
1A	Cluster_297|Contig37|complementarySeq@365	41.4
1A	Cluster_4373|Contig2|original@910	41.4
1A	Cluster_4946|Contig1|original@164	41.4
1A	Cluster_6679|Contig1|original@278	41.4
1A	Cluster_6679|Contig3|original@999	41.4
1A	Cluster_7561|Contig1|likelySeq@408	41.4
1A	Cluster_7561|Contig2|complementarySeq@276	41.4
1A	Cluster_7561|Contig2|likelySeq@152	41.4
1A	Traes_1AS_6AA4114A2@15	41.4
1A	Cluster_4373|Contig2|original@565	41.9
1A	Cluster_6179|Contig1|original@815	46.3
1A	Cluster_6645|Contig7|original@148	46.3
1A	Cluster_10236|Contig1|original@110	46.8
1A	Cluster_10236|Contig2|original@91	46.8
1A	Cluster_11059|Contig3|complementarySeq@2097	46.8
1A	Cluster_117|Contig9|original@2312	46.8
1A	Cluster_5099|Contig2|original@689	46.8
1A	Cluster_5602|Contig2|original@326	46.8
1A	Cluster_5602|Contig2|original@450	46.8
1A	Cluster_5602|Contig2|original@984	46.8
1A	Cluster_677|Contig3|original@1738	46.8
1A	Cluster_677|Contig6|original@814	46.8
1A	Cluster_9630|Contig1|likelySeq@1992	46.8
1A	Cluster_9947|Contig2|original@442	46.8
1A	Cluster_9|Contig6|original@329	46.8
1A	Cluster_677|Contig6|original@356	47.3
1A	Cluster_2587|Contig1|original@394	48.3
1A	Cluster_5910|Contig1|original@1339	48.9
1A	Traes_1AS_643F8DBEF@332	48.9
1A	Cluster_13489|Contig1|complementarySeq@348	50
1A	Cluster_9956|Contig1|original@193	50
1A	Cluster_4399|Contig1|complementarySeq@681	50.2
1A	Cluster_4399|Contig4|complementarySeq@536	50.2
1A	Cluster_4529|Contig2|original@487	50.6
1A	Cluster_9956|Contig1|original@177	51
1A	Cluster_3951|Contig4|original@510	51.1
1A	Cluster_3951|Contig5|original@3400	51.1
1A	Cluster_2762|Contig7|original@677	51.6
1A	Cluster_31|Contig1|original@914	51.6
1A	Cluster_31|Contig2|original@448	51.6
1A	Cluster_31|Contig8|original@906	51.6
1A	Cluster_4518|Contig1|original@852	51.9
1A	Cluster_6383|Contig2|complementarySeq@1474	52.3
1A	Cluster_6383|Contig2|likelySeq@1474	52.3
1A	Cluster_2554|Contig3|original@514	53.2
1A	Cluster_8445|Contig2|complementarySeq@199	53.2
1A	Cluster_4507|Contig2|original@456	53.9
1A	Cluster_2944|Contig2|original@735	54.6
1A	Cluster_4786|Contig1|original@379	55.2
1A	Cluster_6846|Contig1|original@1725	55.2
1A	Cluster_6846|Contig3|original@1413	55.2
1A	Cluster_6846|Contig5|original@1377	55.2
1A	Cluster_6846|Contig5|original@368	55.2
1A	Cluster_11120|Contig1|original@74	55.6
1A	Cluster_943|Contig2|original@1217	56
1A	Cluster_2944|Contig2|original@389	57
1A	Cluster_9272|Contig2|original@86	57
1A	Cluster_10488|Contig4|original@514	57.3
1A	Cluster_12165|Contig2|original@1849	57.3
1A	Cluster_369|Contig1|original@728	58.9
1A	Cluster_369|Contig2|original@4554	58.9
1A	Cluster_369|Contig5|original@2164	58.9
1A	Cluster_369|Contig7|original@1116	58.9
1A	Cluster_369|Contig8|original@2061	58.9
1A	Cluster_369|Contig9|original@4392	58.9
1A	Cluster_13257|Contig1|original@341	60.4
1A	Cluster_4873|Contig1|original@960	60.8
1A	Traes_1AS_520F23BD4@748	61
1A	Cluster_16583|Contig1|original@691	63.1
1A	Cluster_8214|Contig1|original@201	63.1
1A	Cluster_2169|Contig2|likelySeq@506	63.5
1A	Cluster_6152|Contig1|original@50	64.2
1A	Cluster_10058|Contig2|likelySeq@296	64.8
1A	Cluster_3235|Contig3|original@3725	64.8
1A	Cluster_71|Contig3|original@1784	64.8
1A	Cluster_9770|Contig3|complementarySeq@2045	64.8
1A	cluster_singlet|EPO_012_96294113580917071-,...,22611-|likelySeq@385	64.8
1A	Traes_1AS_4499E3652@987	64.8
1A	Cluster_10025|Contig1|complementarySeq@1290	65
1A	Cluster_3666|Contig5|original@332	65
1A	Cluster_71|Contig6|complementarySeq@3298	65
1A	Cluster_71|Contig6|likelySeq@3298	65
1A	Cluster_73|Contig3|likelySeq@675	65
1A	Cluster_73|Contig4|likelySeq@729	65
1A	Cluster_73|Contig5|likelySeq@1874	65
1A	cluster_singlet|EPO_012_96294113580917071-,...,22611-|complementarySeq@385	65
1A	Cluster_11774|Contig1|original@336	66
1A	Cluster_9602|Contig2|complementarySeq@1685	66
1A	Cluster_9602|Contig2|complementarySeq@183	66
1A	Cluster_9602|Contig2|likelySeq@1685	66
1A	Cluster_421|Contig1|likelySeq@419	68
1A	Cluster_8492|Contig1|original@1559	68
1A	Cluster_12508|Contig1|complementarySeq@216	69.8
1A	Cluster_3674|Contig1|likelySeq@604	69.8
1A	Cluster_4986|Contig1|likelySeq@2249	69.8
1A	Cluster_4986|Contig2|likelySeq@2279	69.8
1A	Cluster_6972|Contig1|original@215	70.1
1A	Cluster_10023|Contig1|likelySeq@1440	70.8
1A	Cluster_10023|Contig2|likelySeq@1450	70.8
1A	Cluster_11776|Contig2|original@546	70.8
1A	Cluster_1291|Contig1|original@130	70.8
1A	Cluster_13450|Contig1|original@427	70.8
1A	Cluster_1355|Contig1|original@277	70.8
1A	Cluster_14411|Contig1|original@1088	70.8
1A	Cluster_26803|Contig1|original@83	70.8
1A	Cluster_3015|Contig3|original@430	70.8
1A	Cluster_4344|Contig1|original@458	70.8
1A	Cluster_6191|Contig1|original@675	70.8
1A	Cluster_6238|Contig1|complementarySeq@1015	70.8
1A	Cluster_6250|Contig1|complementarySeq@770	70.8
1A	Cluster_7446|Contig1|likelySeq@110	70.8
1A	Cluster_7824|Contig3|original@919	70.8
1A	Cluster_7824|Contig4|original@937	70.8
1A	Cluster_7824|Contig5|original@932	70.8
1A	Cluster_8155|Contig2|original@1934	70.8
1A	Cluster_815|Contig3|original@1157	70.8
1A	Cluster_815|Contig6|original@1796	70.8
1A	Cluster_922|Contig2|complementarySeq@701	70.8
1A	Cluster_9801|Contig3|original@638	70.8
1A	Traes_1AL_4720305AC@513	71.3
1A	Cluster_1229|Contig10|likelySeq@1670	72.1
1A	Cluster_1023|Contig2|original@157	72.3
1A	Cluster_1282|Contig1|likelySeq@213	72.3
1A	Cluster_20069|Contig1|original@574	72.3
1A	Cluster_3052|Contig1|original@309	72.3
1A	Cluster_3187|Contig2|original@273	72.3
1A	Cluster_3640|Contig2|likelySeq@2694	72.3
1A	Cluster_3694|Contig4|original@492	72.3
1A	Cluster_4296|Contig2|original@200	72.3
1A	Cluster_5913|Contig2|original@230	72.3
1A	Cluster_5224|Contig1|likelySeq@1433	72.5
1A	Cluster_11776|Contig2|original@740	72.8
1A	Cluster_6560|Contig2|likelySeq@283	73.5
1A	Cluster_15331|Contig1|original@469	74.5
1A	Cluster_8754|Contig2|likelySeq@110	74.5
1A	Cluster_10023|Contig1|complementarySeq@191	74.8
1A	Cluster_10031|Contig1|original@724	74.8
1A	Cluster_11438|Contig1|original@915	74.8
1A	Cluster_11613|Contig2|complementarySeq@252	74.8
1A	Cluster_12678|Contig1|complementarySeq@1936	74.8
1A	Cluster_12678|Contig1|complementarySeq@2210	74.8
1A	Cluster_16874|Contig1|original@424	74.8
1A	Cluster_1903|Contig1|likelySeq@422	74.8
1A	Cluster_21684|Contig1|original@474	74.8
1A	Cluster_21684|Contig1|original@489	74.8
1A	Cluster_2182|Contig4|complementarySeq@162	74.8
1A	Cluster_2182|Contig4|likelySeq@1831	74.8
1A	Cluster_2497|Contig2|original@94	74.8
1A	Cluster_2520|Contig1|complementarySeq@1354	74.8
1A	Cluster_2827|Contig3|complementarySeq@1859	74.8
1A	Cluster_3095|Contig1|original@877	74.8
1A	Cluster_3568|Contig2|original@237	74.8
1A	Cluster_3965|Contig1|likelySeq@247	74.8
1A	Cluster_3982|Contig1|complementarySeq@265	74.8
1A	Cluster_4086|Contig1|complementarySeq@1531	74.8
1A	Cluster_4296|Contig1|original@277	74.8
1A	Cluster_4296|Contig3|original@622	74.8
1A	Cluster_4296|Contig4|complementarySeq@995	74.8
1A	Cluster_452|Contig1|complementarySeq@847	74.8
1A	Cluster_4737|Contig2|likelySeq@938	74.8
1A	Cluster_5679|Contig2|original@447	74.8
1A	Cluster_5679|Contig5|original@254	74.8
1A	Cluster_5679|Contig7|original@505	74.8
1A	Cluster_5779|Contig1|original@1093	74.8
1A	Cluster_5779|Contig2|original@360	74.8
1A	Cluster_5916|Contig3|original@602	74.8
1A	Cluster_5948|Contig1|likelySeq@1090	74.8
1A	Cluster_6320|Contig1|original@614	74.8
1A	Cluster_6320|Contig2|original@1550	74.8
1A	Cluster_746|Contig1|original@1488	74.8
1A	Cluster_746|Contig2|original@271	74.8
1A	Cluster_7614|Contig1|complementarySeq@475	74.8
1A	Cluster_771|Contig1|original@2048	74.8
1A	Cluster_771|Contig2|original@787	74.8
1A	Cluster_771|Contig2|original@941	74.8
1A	Cluster_8159|Contig1|original@1217	74.8
1A	Cluster_8159|Contig2|original@549	74.8
1A	Cluster_8450|Contig1|likelySeq@420	74.8
1A	Cluster_8636|Contig2|original@659	74.8
1A	Cluster_8664|Contig1|likelySeq@310	74.8
1A	Cluster_8754|Contig2|likelySeq@136	74.8
1A	Cluster_8789|Contig1|original@1631	74.8
1A	Cluster_890|Contig4|original@1273	74.8
1A	Cluster_922|Contig2|complementarySeq@627	74.8
1A	Cluster_9432|Contig1|complementarySeq@1073	74.8
1A	Cluster_9893|Contig1|complementarySeq@343	74.8
1A	Cluster_9893|Contig1|likelySeq@343	74.8
1A	cluster_singlet|EPO_076_16661512463640555557+,...,36999+|complementarySeq@282	74.8
1A	Traes_1AL_4720305AC@512	74.8
1A	Cluster_7614|Contig2|complementarySeq@207	75.3
1A	Cluster_1023|Contig2|original@244	76.1
1A	Cluster_4893|Contig1|complementarySeq@160	76.1
1A	Cluster_4893|Contig1|likelySeq@160	76.1
1A	Cluster_1257|Contig1|original@2535	77
1A	Cluster_1257|Contig2|original@1306	77
1A	Cluster_6467|Contig2|original@252	77
1A	Cluster_1622|Contig2|original@1252	79.3
1A	Cluster_19033|Contig1|original@240	79.3
1A	Cluster_2867|Contig1|likelySeq@1207	79.3
1A	Cluster_4253|Contig13|original@2170	79.3
1A	Cluster_4253|Contig14|original@2128	79.3
1A	Cluster_4253|Contig1|original@5991	79.3
1A	Cluster_4253|Contig5|original@2097	79.3
1A	Cluster_4370|Contig1|complementarySeq@1155	79.3
1A	Cluster_8215|Contig1|original@142	79.3
1A	Cluster_8215|Contig1|original@308	79.3
1A	Cluster_17028|Contig1|likelySeq@1071	80.4
1A	Cluster_10350|Contig1|likelySeq@1018	80.6
1A	Cluster_1218|Contig19|original@102	80.6
1A	Cluster_1218|Contig23|original@104	80.6
1A	Cluster_426|Contig2|complementarySeq@1319	80.6
1A	Cluster_6423|Contig1|likelySeq@1055	80.6
1A	Cluster_2719|Contig16|original@1118	81
1A	Cluster_2036|Contig1|complementarySeq@994	81.6
1A	Cluster_6397|Contig2|complementarySeq@1039	81.6
1A	Cluster_6397|Contig2|likelySeq@1039	81.6
1A	Cluster_1977|Contig2|original@438	82
1A	Cluster_10482|Contig1|original@365	84.4
1A	Cluster_1884|Contig1|complementarySeq@666	84.4
1A	Cluster_2935|Contig1|complementarySeq@1374	84.4
1A	Cluster_2935|Contig2|complementarySeq@295	84.4
1A	Cluster_575|Contig5|likelySeq@3077	84.4
1A	Cluster_5853|Contig2|original@530	84.4
1A	Cluster_5853|Contig5|original@544	84.4
1A	Cluster_6771|Contig2|original@779	84.4
1A	Cluster_19461|Contig3|original@106	84.9
1A	Cluster_2517|Contig1|complementarySeq@538	84.9
1A	Cluster_9655|Contig3|original@2300	84.9
1A	Cluster_9655|Contig3|original@2346	85.3
1A	Cluster_19461|Contig3|original@679	85.6
1A	Cluster_1138|Contig25|original@559	86.8
1A	Cluster_2260|Contig1|original@3566	86.8
1A	Cluster_2260|Contig2|original@296	86.8
1A	Cluster_2260|Contig3|original@3736	86.8
1A	Cluster_2260|Contig6|original@3704	86.8
1A	Cluster_2810|Contig1|original@452	86.8
1A	Cluster_3611|Contig2|complementarySeq@143	86.8
1A	Cluster_3611|Contig2|likelySeq@143	86.8
1A	Cluster_688|Contig1|complementarySeq@579	86.8
1A	Cluster_7691|Contig1|complementarySeq@605	86.8
1A	Cluster_7505|Contig2|original@1212	87.1
1A	Cluster_9690|Contig1|likelySeq@589	87.1
1A	Cluster_8541|Contig1|complementarySeq@1426	91.9
1A	Cluster_9208|Contig1|original@1858	92.8
1A	Cluster_9208|Contig2|original@1873	92.8
1A	Cluster_9208|Contig4|original@1866	92.8
1A	Cluster_9208|Contig5|original@1862	92.8
1A	Cluster_9103|Contig2|original@850	93.6
1A	Cluster_5844|Contig3|original@293	97.4
1A	Cluster_1852|Contig1|original@623	99.8
1A	Cluster_305|Contig1|complementarySeq@142	100.8
1A	Cluster_7376|Contig2|original@115	100.8
1A	Cluster_1750|Contig1|complementarySeq@697	101.1
1A	Cluster_2765|Contig2|original@585	101.1
1A	Cluster_305|Contig1|complementarySeq@280	101.1
1A	Cluster_2765|Contig1|original@1321	101.2
1A	Cluster_7989|Contig1|complementarySeq@136	101.2
1A	Cluster_4776|Contig1|original@180	102.1
1A	Cluster_9846|Contig2|original@216	102.1
1A	Cluster_9846|Contig3|original@790	102.1
1A	Cluster_8502|Contig2|original@387	102.7
1A	Cluster_1227|Contig1|original@243	103.4
1A	Cluster_15540|Contig1|original@594	103.4
1A	Cluster_200|Contig9|likelySeq@1574	103.4
1A	Cluster_5616|Contig1|original@475	103.4
1A	Cluster_5616|Contig2|original@309	103.4
1A	Cluster_8141|Contig2|original@119	103.4
1A	Cluster_8141|Contig4|original@153	103.4
1A	Cluster_8141|Contig4|original@202	103.4
1A	Cluster_9433|Contig2|original@1566	103.4
1A	Cluster_18789|Contig2|original@144	103.9
1A	Cluster_4607|Contig2|original@113	103.9
1A	Cluster_4152|Contig1|original@2537	104.4
1A	Cluster_1124|Contig3|original@1429	105.3
1A	Cluster_1124|Contig4|original@285	105.3
1A	Cluster_11421|Contig1|likelySeq@4086	105.3
1A	Cluster_15737|Contig3|original@252	105.3
1A	Cluster_200|Contig15|complementarySeq@1819	105.3
1A	Cluster_200|Contig9|likelySeq@1476	105.3
1A	Cluster_2748|Contig5|likelySeq@848	105.3
1A	Cluster_34460|Contig1|less_than_5_individuals|original@145	105.3
1A	Cluster_3624|Contig8|original@1271	105.3
1A	Cluster_4930|Contig2|complementarySeq@154	105.3
1A	Cluster_4930|Contig2|likelySeq@154	105.3
1A	Cluster_9129|Contig1|likelySeq@120	105.3
1A	Cluster_9516|Contig1|complementarySeq@220	105.3
1A	Cluster_9298|Contig4|original@401	105.5
1A	Cluster_19805|Contig1|original@780	107.4
1A	Cluster_14244|Contig6|original@437	107.9
1A	Cluster_18376|Contig1|original@1551	107.9
1A	Cluster_3065|Contig1|original@85	107.9
1A	Cluster_3065|Contig2|complementarySeq@576	107.9
1A	Cluster_4668|Contig8|original@408	108.6
1A	Cluster_7517|Contig3|original@781	108.7
1A	Cluster_7517|Contig5|original@748	108.7
1A	Cluster_7589|Contig1|likelySeq@330	111.6
1A	Cluster_7589|Contig2|likelySeq@259	111.6
1A	Cluster_1271|Contig3|original@69	112.6
1A	Cluster_424|Contig2|original@792	113.8
1A	Cluster_424|Contig5|original@4018	113.8
1A	Cluster_424|Contig7|original@4034	113.8
1A	Traes_1AL_C234E74C5@1317	113.8
1A	Cluster_23030|Contig1|original@241	113.9
1A	Cluster_24121|Contig1|original@126	113.9
1A	Cluster_10416|Contig1|original@242	114.7
1A	Cluster_10416|Contig1|original@369	114.7
1A	Cluster_10416|Contig4|original@394	114.7
1A	Cluster_23030|Contig1|original@58	114.7
1A	Cluster_24558|Contig1|original@65	114.7
1A	Cluster_3471|Contig10|original@231	114.7
1A	Cluster_5372|Contig2|original@234	114.7
1A	Cluster_9194|Contig8|original@191	114.7
1A	Cluster_1406|Contig2|original@89	115.7
1A	Cluster_4129|Contig4|original@1849	117.3
1A	Cluster_5926|Contig3|original@1418	117.3
1A	Cluster_5926|Contig3|original@1162	117.8
1A	Cluster_2779|Contig1|complementarySeq@1197	119.7
1A	Cluster_2779|Contig1|likelySeq@1167	119.7
1A	Cluster_2955|Contig4|original@489	120
1A	Cluster_2955|Contig6|original@3865	120
1A	cluster_singlet|EPO_078_2538489749103114796-,...,10228+|original@60	121.1
1A	Cluster_5409|Contig3|original@1992	123.2
1A	Cluster_9466|Contig3|original@549	124.5
1A	Cluster_9466|Contig4|original@927	124.5
1A	Cluster_11827|Contig2|original@1250	124.8
1A	Cluster_11827|Contig3|original@152	124.8
1A	Cluster_9466|Contig4|original@346	125.3
1A	Cluster_5798|Contig1|complementarySeq@1276	126.7
1A	Cluster_15900|Contig1|complementarySeq@312	127
1A	Cluster_15900|Contig1|likelySeq@312	127
1A	Cluster_5798|Contig1|likelySeq@1369	127
1A	Cluster_1027|Contig1|complementarySeq@1709	127.7
1A	Cluster_1027|Contig1|likelySeq@1709	127.7
1A	Cluster_16982|Contig2|original@1394	127.7
1A	Cluster_16982|Contig4|original@562	127.7
1A	Cluster_3223|Contig1|original@348	127.7
1A	Cluster_4386|Contig1|complementarySeq@119	127.7
1A	Cluster_4386|Contig2|complementarySeq@115	127.7
1A	Cluster_2304|Contig1|likelySeq@2546	128.4
1A	Cluster_3036|Contig2|original@459	129
1A	Cluster_8315|Contig1|likelySeq@1838	129.7
1A	Cluster_19806|Contig1|original@351	131.1
1A	Cluster_2387|Contig4|original@247	131.1
1A	Cluster_284|Contig1|original@791	131.1
1A	Cluster_4197|Contig1|likelySeq@1039	131.1
1A	Cluster_5483|Contig1|complementarySeq@801	131.1
1A	Cluster_8890|Contig1|original@904	131.1
1A	Cluster_3036|Contig2|original@375	131.4
1A	Cluster_3775|Contig1|original@334	131.4
1A	Cluster_739|Contig2|original@168	131.4
1A	Cluster_956|Contig4|original@221	132.9
1A	Cluster_4833|Contig3|original@1882	134.3
1A	Cluster_8898|Contig3|original@571	134.3
1A	Traes_1AL_0C964B45F@417	135.7
1A	Cluster_11760|Contig1|original@424	137
1A	Cluster_1439|Contig2|original@1458	137
1A	Cluster_11794|Contig1|complementarySeq@1025	138
1A	Cluster_236|Contig2|complementarySeq@204	138
1A	Cluster_236|Contig4|complementarySeq@85	138
1A	Cluster_236|Contig4|likelySeq@85	138
1A	Cluster_3118|Contig1|complementarySeq@257	138
1A	Cluster_3118|Contig1|likelySeq@257	138
1A	Cluster_3892|Contig1|complementarySeq@687	138
1A	Cluster_16707|Contig1|likelySeq@316	138.4
1A	Cluster_16707|Contig1|likelySeq@830	138.4
1A	Cluster_705|Contig1|original@1990	139.2
1A	Cluster_705|Contig3|original@419	139.2
1A	Cluster_8470|Contig1|complementarySeq@95	139.2
1A	Traes_1AL_5E4EECFBC@1807	139.2
1A	Traes_1AL_5E4EECFBC@813	139.4
1A	Cluster_12819|Contig1|original@414	141.3
1A	Cluster_14|Contig2207|complementarySeq@397	141.3
1A	Cluster_405|Contig1|original@726	141.3
1A	Cluster_405|Contig1|original@790	141.3
1A	Cluster_8335|Contig2|original@187	141.3
1A	Cluster_10012|Contig14|original@963	142.3
1A	Cluster_10012|Contig5|original@250	142.3
1A	Cluster_3114|Contig1|likelySeq@1485	142.3
1A	Cluster_8969|Contig1|complementarySeq@460	142.3
1A	Cluster_3896|Contig1|likelySeq@795	144.1
1A	Cluster_3896|Contig3|likelySeq@359	144.1
1A	Cluster_1488|Contig1|likelySeq@1110	147.1
1A	Cluster_1488|Contig2|original@738	147.1
1A	Cluster_1488|Contig3|original@1248	147.1
1A	Cluster_1488|Contig4|original@978	147.1
1A	Cluster_16987|Contig1|likelySeq@372	150.8
1A	Cluster_4281|Contig2|original@310	150.8
1A	Cluster_9889|Contig2|original@227	153
1A	Cluster_1845|Contig2|likelySeq@886	153.6
1A	Cluster_9241|Contig1|complementarySeq@274	157.7
1A	Cluster_9241|Contig1|likelySeq@274	157.7
1A	Cluster_9241|Contig1|likelySeq@316	157.7
1A	Cluster_4316|Contig1|complementarySeq@688	160.2
1A	Cluster_6542|Contig2|original@355	161.8
1A	Cluster_1827|Contig2|original@794	162.1
1A	Cluster_5813|Contig1|original@794	162.1
1A	Cluster_5813|Contig2|original@343	162.1
1A	Cluster_1455|Contig1|original@2368	162.6
1A	Cluster_1455|Contig3|original@976	162.6
1A	Cluster_1455|Contig4|original@957	162.6
1A	Cluster_1455|Contig5|original@985	162.6
1A	Cluster_1455|Contig6|original@2353	162.6
1A	Cluster_1455|Contig7|original@312	162.6
1A	Cluster_1455|Contig8|original@947	162.6
1A	Cluster_1455|Contig9|original@2341	162.6
1A	Cluster_15568|Contig1|original@418	162.6
1A	Cluster_17765|Contig1|original@232	162.6
1A	Cluster_66|Contig11|original@261	162.6
1A	cluster_singlet|EPO_049_22308764042941158562+,136279-|original@151	162.6
1A	cluster_singlet|EPO_057_27096652412517192880+,227192-|original@121	162.6
1A	Cluster_3807|Contig1|original@921	162.8
1A	Cluster_1181|Contig4|original@836	169.6
1A	Cluster_1181|Contig5|original@830	169.6
1A	Cluster_3963|Contig1|complementarySeq@206	172.4
1A	Cluster_3963|Contig1|likelySeq@206	172.4
1A	Traes_1AL_30C4B017F@558	174.1
1A	Cluster_1487|Contig1|original@318	175
1A	Cluster_10392|Contig1|original@552	175.4
1A	Traes_1AL_30C4B017F@549	175.4
1A	Cluster_9072|Contig2|original@1041	177.4
1A	Cluster_10421|Contig1|complementarySeq@1450	180.5
1A	Cluster_10421|Contig1|likelySeq@1700	180.5
1A	Cluster_10421|Contig2|original@392	180.5
1A	Cluster_2756|Contig6|original@353	181.5
1A	Cluster_6575|Contig2|original@669	183
1A	Cluster_12438|Contig1|original@989	183.4
1A	Cluster_12438|Contig3|original@366	183.4
1A	Cluster_4092|Contig2|original@1800	184
1A	Cluster_637|Contig2|original@1487	184
1A	Cluster_6985|Contig2|original@596	185.1
1A	Cluster_4956|Contig2|original@1317	185.8
1A	Cluster_6985|Contig2|original@422	185.8
1A	Cluster_5285|Contig3|original@1389	186.8
1A	Cluster_5461|Contig2|original@414	187.1
1A	Cluster_5461|Contig3|original@1961	187.1
1A	Cluster_6727|Contig2|original@248	187.1
1A	Cluster_637|Contig3|original@1015	188.2
1A	Cluster_1120|Contig1|complementarySeq@2343	191.3
1A	Cluster_1120|Contig1|likelySeq@2343	191.3
1A	Cluster_1120|Contig2|original@171	191.3
1A	Cluster_621|Contig3|original@1376	191.9
1A	Cluster_8733|Contig2|original@1403	191.9
1A	Cluster_13259|Contig4|original@1289	193.7
1A	Cluster_1657|Contig3|original@834	193.7
1A	Cluster_7535|Contig1|original@1613	193.7
1A	Cluster_12142|Contig1|original@1904	194.1
1A	Cluster_13259|Contig1|original@425	194.1
1A	Cluster_2726|Contig3|original@186	194.1
1A	Cluster_6109|Contig2|original@148	194.1
1A	Cluster_6109|Contig5|original@168	194.1
1A	Cluster_1204|Contig6|original@249	196
1A	Cluster_1204|Contig8|original@334	196
1A	Cluster_7927|Contig3|original@228	196.6
1A	Cluster_9819|Contig1|original@164	196.6
1A	Cluster_355|Contig1|original@291	201.7
1A	Cluster_5089|Contig1|original@1264	201.7
1A	Cluster_5089|Contig1|original@485	201.7
1A	Cluster_4041|Contig1|original@330	203.2
1A	Cluster_4041|Contig1|original@655	203.4
1A	Cluster_5040|Contig1|original@1437	203.8
1A	Cluster_6680|Contig3|original@343	203.8
1A	Cluster_455|Contig4|original@1346	204.1
1A	Cluster_1549|Contig4|original@484	206.6
1A	Cluster_485|Contig2|original@342	206.6
1B	Cluster_1882|Contig7|original@596	0
1B	Cluster_1386|Contig4|original@440	0.4
1B	Cluster_14459|Contig3|original@598	0.4
1B	Cluster_7051|Contig3|original@221	0.4
1B	Cluster_7051|Contig1|original@1233	1.6
1B	Cluster_16778|Contig1|original@1840	3.3
1B	Cluster_65|Contig1|original@152	4.1
1B	Cluster_5094|Contig3|original@1012	4.6
1B	Cluster_65|Contig2|original@983	4.6
1B	Cluster_9156|Contig1|original@1264	4.6
1B	Cluster_9156|Contig2|original@396	4.6
1B	Cluster_280|Contig29|likelySeq@1207	5.8
1B	Cluster_6379|Contig1|original@124	5.8
1B	Cluster_9277|Contig1|complementarySeq@143	5.8
1B	Cluster_9687|Contig3|original@1081	5.8
1B	cluster_singlet|EPO_068_2557381727139284242905-,...,238760+|original@1458	5.8
1B	Cluster_1213|Contig2|original@2437	8.4
1B	Cluster_1742|Contig11|original@4069	9.9
1B	Cluster_1742|Contig13|original@320	9.9
1B	Cluster_1742|Contig5|original@320	9.9
1B	Cluster_1742|Contig7|original@310	9.9
1B	Cluster_1742|Contig8|original@314	9.9
1B	Cluster_19130|Contig1|original@438	9.9
1B	Cluster_3593|Contig4|original@912	9.9
1B	cluster_singlet|EPO_078_25101743696944235667+,247331-,183430-|original@4061	9.9
1B	Cluster_1910|Contig2|original@481	10.6
1B	Cluster_10672|Contig1|original@1440	11
1B	Cluster_10672|Contig2|original@1415	11
1B	Cluster_3434|Contig3|original@138	11
1B	Cluster_11076|Contig2|original@796	11.6
1B	Cluster_6832|Contig1|likelySeq@344	12
1B	Cluster_6832|Contig2|original@532	12
1B	Cluster_14274|Contig2|original@405	13.8
1B	Cluster_8122|Contig1|original@338	14.4
1B	Cluster_11544|Contig3|likelySeq@1196	15.8
1B	Cluster_11544|Contig3|likelySeq@1046	16
1B	Cluster_2916|Contig4|original@933	16.2
1B	Cluster_4696|Contig3|original@1195	16.5
1B	Cluster_774|Contig1|original@269	16.5
1B	Cluster_10277|Contig1|original@251	17.1
1B	Cluster_9978|Contig1|original@319	18
1B	Traes_1BS_282862C32@305	18.7
1B	Cluster_16405|Contig1|original@421	19.9
1B	Cluster_7708|Contig1|original@1399	21
1B	Cluster_7708|Contig2|original@1072	21
1B	Cluster_7708|Contig4|original@1154	21
1B	Cluster_7886|Contig1|likelySeq@188	23.1
1B	cluster_singlet|EPO_092_130478272932|original@198	23.1
1B	Cluster_10114|Contig4|likelySeq@512	23.3
1B	Cluster_8368|Contig2|original@730	24.1
1B	Cluster_3326|Contig2|original@392	24.4
1B	Cluster_3509|Contig1|complementarySeq@125	25.1
1B	Cluster_3509|Contig1|likelySeq@125	25.5
1B	Cluster_16366|Contig2|original@263	26.7
1B	Cluster_3509|Contig1|complementarySeq@291	26.7
1B	Cluster_9119|Contig4|original@1116	26.7
1B	Cluster_9119|Contig4|original@1095	30.1
1B	Cluster_6179|Contig3|original@85	31.2
1B	Cluster_5099|Contig1|original@1509	32
1B	Traes_1BS_63D619FA7@1204	32
1B	Cluster_10177|Contig2|likelySeq@318	32.4
1B	Cluster_5602|Contig1|original@1030	32.4
1B	Cluster_5602|Contig1|original@590	32.4
1B	Cluster_4399|Contig2|complementarySeq@435	37.5
1B	Cluster_7175|Contig3|original@416	37.5
1B	Cluster_7175|Contig7|original@533	37.5
1B	Cluster_14759|Contig3|original@135	38.2
1B	Cluster_14759|Contig3|original@366	38.2
1B	Cluster_2587|Contig3|original@1952	38.2
1B	Cluster_4399|Contig2|complementarySeq@359	38.8
1B	Cluster_7175|Contig3|original@350	38.8
1B	Cluster_7175|Contig5|original@604	38.8
1B	Cluster_7175|Contig6|original@604	38.8
1B	Cluster_7175|Contig7|original@467	38.8
1B	Cluster_13489|Contig1|likelySeq@455	39
1B	Cluster_1688|Contig1|complementarySeq@1074	39
1B	Cluster_1688|Contig1|likelySeq@1732	39
1B	Cluster_1688|Contig3|original@2076	39
1B	Cluster_1688|Contig4|original@990	39
1B	Cluster_5827|Contig1|original@2245	39.2
1B	Cluster_16856|Contig1|complementarySeq@551	40.2
1B	Cluster_31|Contig4|original@503	40.2
1B	Cluster_1590|Contig4|original@190	41.7
1B	Cluster_1590|Contig5|original@245	41.7
1B	Cluster_10488|Contig3|original@1348	42.9
1B	Cluster_10488|Contig3|original@716	42.9
1B	Cluster_11723|Contig2|likelySeq@538	42.9
1B	Cluster_12165|Contig1|original@263	42.9
1B	Cluster_5833|Contig6|complementarySeq@170	42.9
1B	Cluster_7310|Contig1|original@2860	42.9
1B	Cluster_879|Contig2|original@2252	42.9
1B	Cluster_9574|Contig2|original@847	42.9
1B	Cluster_1252|Contig5|original@781	46.5
1B	Cluster_13329|Contig1|likelySeq@1212	47.5
1B	Cluster_8986|Contig1|original@268	53.3
1B	Cluster_5192|Contig2|complementarySeq@131	54.1
1B	Cluster_8476|Contig4|original@988	54.8
1B	Cluster_11384|Contig1|likelySeq@311	55
1B	Cluster_22817|Contig2|original@186	55
1B	Cluster_7436|Contig1|original@251	55
1B	Cluster_7538|Contig3|complementarySeq@494	55
1B	Cluster_7538|Contig4|likelySeq@374	55
1B	Cluster_8476|Contig2|original@936	55
1B	Cluster_4877|Contig2|original@1098	55.3
1B	Cluster_4877|Contig2|original@135	55.3
1B	Cluster_4877|Contig3|original@768	55.3
1B	Cluster_4877|Contig4|original@1006	55.3
1B	Cluster_4938|Contig3|original@2714	55.3
1B	Cluster_4938|Contig4|original@745	55.3
1B	Cluster_8986|Contig1|original@247	55.3
1B	Cluster_2971|Contig4|original@1634	56
1B	Cluster_15836|Contig2|original@581	56.4
1B	Cluster_16489|Contig1|original@327	56.4
1B	Cluster_2971|Contig2|original@302	56.4
1B	Cluster_7932|Contig2|original@255	56.4
1B	Cluster_10576|Contig1|likelySeq@870	57
1B	Cluster_11149|Contig1|complementarySeq@608	57
1B	Cluster_12609|Contig2|complementarySeq@2100	57
1B	Cluster_12609|Contig2|likelySeq@1057	57
1B	Cluster_12609|Contig2|likelySeq@2100	57
1B	Cluster_1857|Contig2|original@134	57
1B	Cluster_19462|Contig5|original@1894	57
1B	Cluster_20646|Contig1|complementarySeq@1902	57
1B	Cluster_2404|Contig1|original@331	57
1B	Cluster_2404|Contig1|original@470	57
1B	Cluster_259|Contig19|original@281	57
1B	Cluster_259|Contig36|original@529	57
1B	Cluster_2971|Contig6|original@396	57
1B	Cluster_3109|Contig2|complementarySeq@779	57
1B	Cluster_3109|Contig2|likelySeq@157	57
1B	Cluster_4421|Contig3|original@522	57
1B	Cluster_4805|Contig2|original@2028	57
1B	Cluster_4805|Contig5|original@150	57
1B	Cluster_4811|Contig2|original@3275	57
1B	Cluster_6152|Contig2|original@277	57
1B	Cluster_7417|Contig2|complementarySeq@525	57
1B	Cluster_7932|Contig3|original@1358	57
1B	Cluster_8032|Contig1|original@2617	57
1B	Cluster_8600|Contig1|complementarySeq@1089	57
1B	Cluster_9379|Contig1|original@187	57
1B	Cluster_9379|Contig3|original@1838	57
1B	Cluster_24314|Contig1|original@675	57.6
1B	Cluster_10991|Contig4|original@234	58
1B	Cluster_21312|Contig1|original@460	58
1B	Cluster_21312|Contig1|original@529	58
1B	Cluster_25923|Contig3|original@792	58
1B	Cluster_2991|Contig1|likelySeq@528	58
1B	Cluster_2991|Contig2|likelySeq@529	58
1B	Cluster_724|Contig2|original@783	58
1B	Cluster_9901|Contig2|complementarySeq@782	58
1B	Cluster_10352|Contig1|likelySeq@106	59.2
1B	Cluster_14600|Contig1|original@1407	59.2
1B	Cluster_14648|Contig1|likelySeq@2214	59.2
1B	Cluster_14|Contig2488|complementarySeq@451	59.2
1B	Cluster_14|Contig2488|likelySeq@263	59.2
1B	Cluster_35727|Contig1|original@285	59.2
1B	Cluster_3666|Contig1|original@1337	59.2
1B	Cluster_3666|Contig2|original@1337	59.2
1B	Cluster_3666|Contig4|original@1227	59.2
1B	Cluster_9276|Contig2|original@194	59.2
1B	Cluster_9484|Contig1|complementarySeq@1669	59.2
1B	Cluster_9735|Contig2|original@990	59.2
1B	Cluster_9770|Contig3|likelySeq@971	59.2
1B	Cluster_1187|Contig1|likelySeq@987	59.7
1B	Cluster_5264|Contig1|complementarySeq@162	59.7
1B	Traes_1BS_7EC2BDE95@1999	59.7
1B	Cluster_846|Contig22|original@219	60.7
1B	Cluster_9234|Contig1|likelySeq@760	60.7
1B	Cluster_2144|Contig1|original@2082	60.9
1B	Cluster_3905|Contig8|original@178	60.9
1B	Cluster_7014|Contig1|likelySeq@2761	60.9
1B	Cluster_605|Contig1|complementarySeq@375	61.4
1B	Cluster_605|Contig2|likelySeq@1167	61.4
1B	Cluster_1225|Contig1|complementarySeq@305	61.8
1B	Traes_1BS_217BCBF47@819	61.8
1B	Cluster_1466|Contig3|original@5691	61.9
1B	Cluster_4781|Contig1|complementarySeq@475	61.9
1B	Cluster_6019|Contig1|original@2083	61.9
1B	Traes_1BS_8828071CF@1412	61.9
1B	Cluster_21057|Contig1|likelySeq@421	62.4
1B	Cluster_2796|Contig2|complementarySeq@517	62.4
1B	Cluster_6159|Contig1|original@487	62.4
1B	Cluster_8333|Contig1|original@242	62.4
1B	Cluster_9554|Contig1|complementarySeq@727	62.4
1B	Cluster_1122|Contig1|likelySeq@1619	62.6
1B	Cluster_11858|Contig2|original@372	62.8
1B	Cluster_13093|Contig2|original@182	62.8
1B	Cluster_13304|Contig1|original@1111	62.8
1B	Cluster_1444|Contig13|original@2596	62.8
1B	Cluster_1444|Contig17|original@548	62.8
1B	Cluster_1444|Contig42|original@101	62.8
1B	Cluster_1466|Contig3|original@3973	62.8
1B	Cluster_14|Contig1420|complementarySeq@1025	62.8
1B	Cluster_14|Contig1422|likelySeq@107	62.8
1B	Cluster_17325|Contig1|original@107	62.8
1B	Cluster_17686|Contig1|original@410	62.8
1B	Cluster_23451|Contig1|original@575	62.8
1B	Cluster_2347|Contig1|original@221	62.8
1B	Cluster_243|Contig2|original@93	62.8
1B	Cluster_2656|Contig2|original@666	62.8
1B	Cluster_2656|Contig2|original@938	62.8
1B	Cluster_2710|Contig1|original@913	62.8
1B	Cluster_2796|Contig1|complementarySeq@814	62.8
1B	Cluster_2796|Contig2|complementarySeq@775	62.8
1B	Cluster_30534|Contig1|original@776	62.8
1B	Cluster_3642|Contig3|original@2076	62.8
1B	Cluster_3720|Contig1|complementarySeq@1234	62.8
1B	Cluster_3720|Contig1|complementarySeq@1378	62.8
1B	Cluster_4160|Contig1|original@1066	62.8
1B	Cluster_4328|Contig2|original@1721	62.8
1B	Cluster_486|Contig14|original@2969	62.8
1B	Cluster_6019|Contig2|original@1396	62.8
1B	Cluster_6159|Contig2|likelySeq@972	62.8
1B	Cluster_7111|Contig1|original@168	62.8
1B	Cluster_7344|Contig2|original@1267	62.8
1B	Cluster_7643|Contig3|original@2499	62.8
1B	Cluster_7961|Contig2|original@231	62.8
1B	Cluster_9675|Contig1|likelySeq@1802	62.8
1B	Cluster_9838|Contig1|complementarySeq@790	62.8
1B	Cluster_3642|Contig1|complementarySeq@3104	63.5
1B	Cluster_3110|Contig4|original@897	64.9
1B	Cluster_10703|Contig1|original@176	65.6
1B	Cluster_13919|Contig1|original@1012	65.6
1B	Cluster_13919|Contig2|original@800	65.6
1B	Cluster_13919|Contig4|original@152	65.6
1B	Cluster_16446|Contig6|original@136	65.6
1B	Cluster_3471|Contig4|original@82	65.6
1B	Cluster_4808|Contig1|original@646	65.6
1B	Cluster_9360|Contig2|original@1299	65.6
1B	Cluster_5775|Contig12|original@79	66.5
1B	Cluster_10549|Contig1|original@75	66.6
1B	Cluster_10549|Contig2|original@1150	66.8
1B	Cluster_3027|Contig2|likelySeq@921	66.8
1B	Cluster_11290|Contig1|complementarySeq@146	67.3
1B	Cluster_2464|Contig1|complementarySeq@1533	67.3
1B	Cluster_4231|Contig1|complementarySeq@1954	67.3
1B	Cluster_4231|Contig1|likelySeq@1954	67.3
1B	Cluster_4430|Contig2|original@443	67.3
1B	Cluster_651|Contig2|complementarySeq@222	67.3
1B	Cluster_651|Contig2|likelySeq@222	67.3
1B	Cluster_8464|Contig1|complementarySeq@782	67.3
1B	Cluster_12653|Contig1|complementarySeq@1319	69.1
1B	Cluster_8299|Contig1|original@1563	69.4
1B	Cluster_21779|Contig1|complementarySeq@1188	69.9
1B	Cluster_2231|Contig1|original@506	69.9
1B	Cluster_4109|Contig1|likelySeq@255	69.9
1B	Cluster_4109|Contig1|likelySeq@316	69.9
1B	Cluster_4445|Contig1|complementarySeq@1855	69.9
1B	Cluster_4783|Contig1|original@3602	69.9
1B	Cluster_8763|Contig1|likelySeq@507	69.9
1B	Cluster_9445|Contig2|original@1090	69.9
1B	Cluster_3961|Contig2|original@2302	70.2
1B	Cluster_10369|Contig2|complementarySeq@86	70.4
1B	Cluster_10369|Contig2|likelySeq@86	70.4
1B	Cluster_17745|Contig2|original@921	70.4
1B	Cluster_4445|Contig2|original@678	70.4
1B	Cluster_710|Contig1|likelySeq@469	70.4
1B	Cluster_7834|Contig1|original@586	70.4
1B	Cluster_8763|Contig1|complementarySeq@238	70.4
1B	Cluster_7781|Contig2|original@1020	70.6
1B	Cluster_800|Contig3|likelySeq@1439	70.6
1B	Cluster_10114|Contig1|likelySeq@276	70.9
1B	Cluster_11129|Contig2|original@416	70.9
1B	Cluster_14250|Contig1|original@386	70.9
1B	Cluster_2048|Contig1|likelySeq@1858	70.9
1B	Cluster_27183|Contig1|original@780	70.9
1B	Cluster_8492|Contig2|original@342	70.9
1B	Cluster_121|Contig1|complementarySeq@780	71.8
1B	Cluster_9130|Contig2|original@765	71.8
1B	Cluster_19343|Contig2|original@379	72.1
1B	Cluster_9036|Contig1|likelySeq@678	72.1
1B	Cluster_121|Contig1|complementarySeq@412	73.4
1B	Cluster_3494|Contig2|complementarySeq@106	73.4
1B	Cluster_3495|Contig2|complementarySeq@399	73.4
1B	Cluster_3961|Contig2|original@2288	73.4
1B	Cluster_4031|Contig2|original@887	73.4
1B	Cluster_4085|Contig2|original@178	73.4
1B	Cluster_5042|Contig3|original@753	73.4
1B	Cluster_6129|Contig1|original@362	73.4
1B	Cluster_6129|Contig1|original@862	73.4
1B	Cluster_7231|Contig4|original@542	73.4
1B	Cluster_8763|Contig1|likelySeq@291	73.4
1B	Cluster_9400|Contig1|original@111	73.4
1B	Cluster_3495|Contig1|original@1938	73.6
1B	Cluster_895|Contig1|likelySeq@413	73.6
1B	Cluster_13685|Contig1|likelySeq@373	76
1B	Cluster_199|Contig1|original@435	76
1B	Cluster_13948|Contig3|likelySeq@782	77.2
1B	Cluster_13887|Contig1|original@320	77.9
1B	Cluster_10930|Contig1|original@1625	78.3
1B	Cluster_1229|Contig10|complementarySeq@843	78.3
1B	Cluster_13753|Contig2|likelySeq@367	78.3
1B	Cluster_15509|Contig1|original@1088	78.3
1B	Cluster_1553|Contig1|original@1334	78.3
1B	Cluster_1553|Contig1|original@1501	78.3
1B	Cluster_1553|Contig1|original@1543	78.3
1B	Cluster_1553|Contig3|original@1281	78.3
1B	Cluster_2605|Contig1|original@1266	78.3
1B	Cluster_2605|Contig2|original@1505	78.3
1B	Cluster_6191|Contig3|original@506	78.3
1B	Cluster_1229|Contig10|complementarySeq@1689	78.9
1B	Cluster_12508|Contig1|likelySeq@201	78.9
1B	Cluster_26218|Contig1|likelySeq@222	78.9
1B	Cluster_3881|Contig1|original@351	78.9
1B	Cluster_7719|Contig1|complementarySeq@318	78.9
1B	Cluster_3095|Contig2|original@431	80
1B	Cluster_3234|Contig1|original@220	80
1B	Cluster_5137|Contig1|original@367	80
1B	Cluster_5137|Contig2|complementarySeq@2153	80
1B	Cluster_10023|Contig2|complementarySeq@1021	80.8
1B	Cluster_127|Contig1|original@135	80.8
1B	Cluster_13753|Contig2|likelySeq@494	80.8
1B	Cluster_1553|Contig3|original@996	80.8
1B	Cluster_19536|Contig1|original@232	80.8
1B	Cluster_3095|Contig2|original@1299	80.8
1B	Cluster_5271|Contig2|original@198	80.8
1B	Cluster_9801|Contig4|original@181	80.8
1B	Cluster_9801|Contig5|original@158	80.8
1B	Cluster_10756|Contig1|original@490	81.4
1B	Cluster_5679|Contig1|original@203	83.2
1B	Cluster_11776|Contig1|original@1290	83.6
1B	Cluster_3568|Contig1|original@234	83.6
1B	Cluster_3732|Contig2|original@253	83.6
1B	Cluster_8686|Contig1|original@1571	83.8
1B	Cluster_1390|Contig1|original@350	84.4
1B	Cluster_4344|Contig2|original@284	84.6
1B	Cluster_8155|Contig1|original@1968	84.6
1B	Cluster_8159|Contig4|original@781	84.6
1B	Cluster_16167|Contig1|original@776	85
1B	Cluster_5938|Contig1|likelySeq@236	85
1B	Cluster_771|Contig3|original@3030	85
1B	Cluster_8159|Contig4|original@766	85
1B	Cluster_9089|Contig2|original@252	85
1B	Cluster_17661|Contig1|original@506	85.4
1B	Cluster_4286|Contig2|original@1355	85.4
1B	Cluster_6650|Contig3|original@101	85.4
1B	Cluster_2497|Contig1|original@88	86.6
1B	Cluster_11613|Contig2|likelySeq@665	86.8
1B	Cluster_1171|Contig1|complementarySeq@687	87.4
1B	Cluster_3722|Contig1|likelySeq@567	87.4
1B	Cluster_9893|Contig2|complementarySeq@512	87.4
1B	Cluster_10031|Contig2|original@787	88
1B	Cluster_3548|Contig1|original@674	88
1B	Cluster_6560|Contig2|complementarySeq@895	88
1B	Cluster_8754|Contig1|original@142	88
1B	Cluster_8754|Contig2|complementarySeq@179	88
1B	Cluster_922|Contig2|likelySeq@649	88
1B	Cluster_10456|Contig1|original@317	88.6
1B	Cluster_1171|Contig1|complementarySeq@211	88.6
1B	Cluster_6041|Contig2|original@1595	88.6
1B	Cluster_6320|Contig1|original@1396	88.6
1B	Cluster_4296|Contig4|likelySeq@748	89
1B	Cluster_5561|Contig2|original@106	89
1B	Cluster_5913|Contig1|complementarySeq@349	89
1B	Cluster_5913|Contig1|likelySeq@349	89
1B	Cluster_7614|Contig1|complementarySeq@1258	89
1B	Cluster_7614|Contig1|likelySeq@1258	89
1B	Traes_1BL_CD62BC4C3@650	89
1B	Cluster_21684|Contig2|original@191	89.7
1B	Cluster_3694|Contig1|original@525	89.7
1B	Cluster_3982|Contig1|likelySeq@265	89.7
1B	Cluster_4893|Contig2|complementarySeq@1066	89.7
1B	Cluster_4893|Contig2|likelySeq@1066	89.7
1B	Cluster_6164|Contig1|original@975	89.7
1B	Cluster_4585|Contig2|likelySeq@1777	90.7
1B	Cluster_2827|Contig3|likelySeq@1117	91.6
1B	Cluster_6423|Contig1|complementarySeq@3485	94.6
1B	Cluster_10350|Contig2|likelySeq@108	95.8
1B	Cluster_1091|Contig1|original@277	95.8
1B	Cluster_1091|Contig1|original@304	95.8
1B	Cluster_1218|Contig22|original@177	95.8
1B	Cluster_1218|Contig6|original@186	95.8
1B	Cluster_1342|Contig2|complementarySeq@169	95.8
1B	Cluster_1342|Contig2|likelySeq@169	95.8
1B	Cluster_14|Contig912|original@809	95.8
1B	Cluster_1500|Contig2|original@114	95.8
1B	Cluster_1595|Contig14|original@265	95.8
1B	Cluster_16026|Contig3|original@323	95.8
1B	Cluster_1622|Contig1|original@106	95.8
1B	Cluster_1622|Contig1|original@113	95.8
1B	Cluster_1622|Contig4|original@98	95.8
1B	Cluster_2839|Contig2|complementarySeq@643	95.8
1B	Cluster_2942|Contig10|original@2122	95.8
1B	Cluster_2942|Contig5|original@3330	95.8
1B	Cluster_2942|Contig6|original@4940	95.8
1B	Cluster_2942|Contig7|original@1001	95.8
1B	Cluster_2942|Contig8|original@2662	95.8
1B	Cluster_2942|Contig9|original@4123	95.8
1B	Cluster_4253|Contig10|original@3413	95.8
1B	Cluster_4253|Contig3|original@555	95.8
1B	Cluster_4253|Contig4|original@1978	95.8
1B	Cluster_4253|Contig6|original@4986	95.8
1B	Cluster_4253|Contig7|original@1930	95.8
1B	Cluster_4253|Contig8|original@1226	95.8
1B	Cluster_426|Contig2|likelySeq@917	95.8
1B	Cluster_426|Contig3|complementarySeq@1791	95.8
1B	Cluster_426|Contig3|likelySeq@2812	95.8
1B	Cluster_4659|Contig3|original@315	95.8
1B	Cluster_501|Contig1|likelySeq@373	95.8
1B	Cluster_5349|Contig1|likelySeq@423	95.8
1B	Cluster_6397|Contig1|original@164	95.8
1B	Cluster_6397|Contig2|complementarySeq@218	95.8
1B	Cluster_6423|Contig1|likelySeq@4049	95.8
1B	Cluster_7855|Contig1|complementarySeq@617	95.8
1B	Cluster_8215|Contig2|original@1125	95.8
1B	Cluster_8879|Contig1|likelySeq@859	95.8
1B	Cluster_8881|Contig2|original@2420	95.8
1B	Cluster_10494|Contig2|complementarySeq@525	96.6
1B	Cluster_1977|Contig5|original@2428	96.6
1B	Cluster_7527|Contig2|original@1853	96.6
1B	Cluster_1037|Contig1|likelySeq@367	97.1
1B	Cluster_14266|Contig1|original@382	97.1
1B	Cluster_5853|Contig1|original@226	97.4
1B	Cluster_5853|Contig7|original@222	97.4
1B	cluster_singlet|EPO_040_284908053237|complementarySeq@80	97.4
1B	Cluster_2719|Contig59|original@479	97.6
1B	Cluster_5853|Contig4|original@1693	97.6
1B	Cluster_5853|Contig6|original@1569	97.6
1B	Cluster_12564|Contig1|less_than_5_individuals|original@159	98.6
1B	Cluster_7241|Contig2|original@333	98.6
1B	Cluster_10145|Contig1|original@231	99
1B	Cluster_2338|Contig1|original@506	99
1B	Cluster_6905|Contig1|likelySeq@308	99
1B	Cluster_6905|Contig1|likelySeq@4226	99
1B	Cluster_7074|Contig4|original@221	99
1B	Cluster_9133|Contig2|likelySeq@721	99
1B	Cluster_9133|Contig4|original@963	99
1B	Cluster_9261|Contig1|likelySeq@377	99.2
1B	Cluster_1706|Contig1|original@127	99.6
1B	Cluster_10482|Contig2|original@152	100.1
1B	Cluster_10482|Contig3|original@302	100.1
1B	Cluster_537|Contig2|original@1263	100.3
1B	Cluster_539|Contig1|original@453	100.3
1B	Cluster_539|Contig1|original@476	100.4
1B	Cluster_13520|Contig1|original@956	101
1B	Cluster_2519|Contig2|original@781	101
1B	Cluster_1952|Contig4|original@146	104.3
1B	Cluster_1952|Contig1|original@2583	104.6
1B	Cluster_1952|Contig4|original@928	104.6
1B	Cluster_5611|Contig3|original@236	104.6
1B	Cluster_7096|Contig1|original@797	104.6
1B	Cluster_9973|Contig1|original@753	105
1B	Cluster_8722|Contig1|complementarySeq@865	105.7
1B	Cluster_1790|Contig3|original@767	106.1
1B	Cluster_1790|Contig5|original@742	106.1
1B	Cluster_9154|Contig1|complementarySeq@1605	106.1
1B	Cluster_9543|Contig1|likelySeq@186	106.1
1B	Traes_1BL_71EF97B701@1441	106.4
1B	Cluster_4447|Contig2|likelySeq@1118	107.7
1B	Cluster_6036|Contig1|original@535	108.1
1B	Cluster_3331|Contig2|original@253	108.4
1B	Cluster_7040|Contig1|complementarySeq@276	108.4
1B	Cluster_8541|Contig1|complementarySeq@1693	108.4
1B	Cluster_9103|Contig1|original@832	108.9
1B	Cluster_7135|Contig1|original@322	109.9
1B	Cluster_6036|Contig2|original@204	110.1
1B	Cluster_9463|Contig1|likelySeq@223	110.1
1B	Cluster_1155|Contig1|original@554	110.4
1B	Cluster_8728|Contig2|complementarySeq@404	110.9
1B	Cluster_3672|Contig1|original@249	111.6
1B	Cluster_6310|Contig2|original@541	111.8
1B	Cluster_6310|Contig3|complementarySeq@2177	111.8
1B	Cluster_2844|Contig2|original@456	112.3
1B	Cluster_1710|Contig15|original@157	112.5
1B	Cluster_1347|Contig1|original@1330	113.8
1B	Cluster_1509|Contig2|original@120	113.8
1B	Cluster_2844|Contig2|original@592	113.8
1B	Cluster_3217|Contig1|original@239	113.8
1B	Cluster_433|Contig1|original@1730	113.8
1B	Cluster_6507|Contig1|complementarySeq@1020	113.8
1B	Cluster_6507|Contig2|complementarySeq@1077	113.8
1B	Cluster_8934|Contig1|original@469	113.8
1B	Cluster_6938|Contig1|original@884	114.7
1B	Cluster_2381|Contig2|original@370	115.8
1B	Cluster_305|Contig2|complementarySeq@177	115.8
1B	Cluster_11832|Contig1|likelySeq@1937	116.3
1B	Cluster_2164|Contig2|original@310	116.3
1B	Cluster_2616|Contig2|original@1452	116.3
1B	Cluster_7376|Contig1|original@807	116.3
1B	Cluster_8944|Contig2|complementarySeq@580	116.3
1B	Cluster_9846|Contig1|original@979	116.7
1B	Cluster_20375|Contig1|original@699	117
1B	Cluster_7989|Contig1|likelySeq@238	117
1B	Cluster_1227|Contig2|complementarySeq@196	118.5
1B	Cluster_1227|Contig2|likelySeq@196	118.5
1B	Cluster_8170|Contig1|complementarySeq@701	118.5
1B	Cluster_21728|Contig1|original@43	119.2
1B	Cluster_5616|Contig3|original@144	119.2
1B	Cluster_5815|Contig5|complementarySeq@284	119.2
1B	Cluster_6704|Contig1|original@425	119.2
1B	Cluster_6704|Contig2|original@295	119.2
1B	Cluster_1124|Contig3|original@2064	119.4
1B	Cluster_11421|Contig1|complementarySeq@3084	119.4
1B	Cluster_200|Contig9|complementarySeq@1669	119.4
1B	Cluster_4597|Contig1|complementarySeq@1056	119.4
1B	Cluster_4607|Contig1|likelySeq@111	119.4
1B	Cluster_9298|Contig3|original@279	119.4
1B	cluster_singlet|EPO_083_2010584381856|original@217	119.4
1B	Cluster_36314|Contig1|less_than_5_individuals|original@140	120
1B	Cluster_4928|Contig1|complementarySeq@278	120
1B	Cluster_4928|Contig1|complementarySeq@478	120.5
1B	cluster_singlet|EPO_071_25825891912521244930-,13780+|likelySeq@443	120.5
1B	Cluster_4597|Contig1|complementarySeq@1059	120.6
1B	Cluster_14642|Contig4|original@224	121.3
1B	Cluster_2748|Contig5|complementarySeq@811	121.3
1B	Cluster_3624|Contig10|original@550	121.3
1B	Cluster_3624|Contig11|original@525	121.3
1B	Cluster_3624|Contig1|original@3453	121.3
1B	Cluster_3624|Contig3|original@522	121.3
1B	Cluster_3624|Contig5|original@573	121.3
1B	Cluster_3624|Contig9|original@523	121.3
1B	Cluster_773|Contig2|original@935	121.3
1B	Cluster_773|Contig4|original@2052	121.3
1B	Cluster_17999|Contig2|original@347	122.7
1B	Cluster_14098|Contig1|likelySeq@539	124.3
1B	Cluster_16708|Contig1|original@142	125.9
1B	Cluster_11646|Contig2|original@1036	126.4
1B	Cluster_4353|Contig1|original@649	126.4
1B	Cluster_4353|Contig2|original@183	126.4
1B	Cluster_7926|Contig4|original@2214	126.4
1B	Cluster_7926|Contig1|original@2048	126.6
1B	Cluster_7926|Contig2|original@988	126.6
1B	Cluster_7517|Contig2|original@389	126.9
1B	Cluster_3492|Contig1|original@346	129.7
1B	Cluster_4619|Contig1|original@414	129.7
1B	Cluster_4638|Contig4|original@271	129.7
1B	Cluster_15443|Contig4|original@856	129.9
1B	Cluster_15443|Contig6|original@680	129.9
1B	Cluster_16662|Contig1|original@528	129.9
1B	Cluster_3289|Contig15|original@544	129.9
1B	Cluster_9496|Contig3|original@143	129.9
1B	Cluster_11571|Contig1|complementarySeq@2634	130.3
1B	Cluster_1661|Contig1|likelySeq@321	130.3
1B	Cluster_16662|Contig1|original@363	130.9
1B	Cluster_39999|Contig2|original@293	130.9
1B	Cluster_39999|Contig2|original@124	131.4
1B	Cluster_7758|Contig3|original@211	132.2
1B	Cluster_27150|Contig1|original@140	132.6
1B	Cluster_26116|Contig1|less_than_5_individuals|original@119	133
1B	Cluster_9896|Contig2|likelySeq@628	133.1
1B	Cluster_12507|Contig3|original@467	133.3
1B	Cluster_9520|Contig1|complementarySeq@847	133.3
1B	Cluster_424|Contig4|original@1502	133.8
1B	Cluster_424|Contig6|original@3347	133.8
1B	Cluster_424|Contig8|original@3291	133.8
1B	Cluster_424|Contig9|original@238	133.8
1B	Cluster_6856|Contig2|likelySeq@728	133.8
1B	Cluster_13188|Contig1|original@552	135.3
1B	Cluster_22115|Contig2|original@221	135.8
1B	Cluster_22115|Contig2|original@505	135.9
1B	Cluster_2743|Contig2|original@245	136.4
1B	Cluster_10400|Contig1|complementarySeq@760	137
1B	Cluster_163|Contig5|original@261	137
1B	Cluster_1634|Contig1|original@485	137.6
1B	Cluster_10416|Contig2|original@1239	137.7
1B	Cluster_10416|Contig3|original@1188	137.7
1B	Cluster_13201|Contig1|likelySeq@219	138.2
1B	Cluster_24558|Contig2|original@294	138.2
1B	Cluster_304|Contig4|original@1275	138.7
1B	Cluster_304|Contig3|complementarySeq@1365	139.1
1B	Cluster_5926|Contig1|original@1065	139.1
1B	Cluster_4129|Contig1|original@2257	139.5
1B	Cluster_4129|Contig2|original@2259	139.5
1B	Cluster_4129|Contig3|original@495	139.5
1B	Cluster_1767|Contig1|original@1260	140.7
1B	Cluster_1767|Contig3|original@1254	140.7
1B	Cluster_5127|Contig4|original@258	141.3
1B	Cluster_4105|Contig10|original@1899	142.1
1B	Cluster_4105|Contig3|original@2721	142.1
1B	Cluster_10129|Contig1|original@476	142.6
1B	Cluster_2779|Contig2|original@640	142.6
1B	Cluster_11197|Contig6|likelySeq@1556	144.7
1B	Cluster_5772|Contig2|original@284	144.7
1B	Cluster_254|Contig1|original@1224	144.9
1B	Cluster_1641|Contig2|complementarySeq@448	145.3
1B	Cluster_2042|Contig2|original@948	146
1B	Cluster_3693|Contig1|likelySeq@2213	146
1B	Cluster_2304|Contig1|complementarySeq@2576	147.3
1B	Cluster_3775|Contig6|original@204	150.8
1B	Cluster_4197|Contig1|complementarySeq@2458	150.8
1B	Cluster_4197|Contig1|likelySeq@2458	150.8
1B	Cluster_11047|Contig1|original@347	151.2
1B	Cluster_4833|Contig12|original@1882	151.7
1B	Cluster_15940|Contig1|likelySeq@1357	154.8
1B	Cluster_3118|Contig2|likelySeq@223	154.8
1B	Cluster_7968|Contig2|original@357	154.8
1B	Cluster_11794|Contig1|likelySeq@1040	155.1
1B	Cluster_18918|Contig1|original@235	155.1
1B	Cluster_3118|Contig2|complementarySeq@223	155.1
1B	Cluster_3892|Contig3|original@1086	155.1
1B	Cluster_5700|Contig2|original@649	155.1
1B	cluster_singlet|EPO_086_226968841494925191+,185471+,202924-|original@221	155.1
1B	Cluster_15940|Contig1|likelySeq@523	155.3
1B	Cluster_18918|Contig1|original@180	155.3
1B	Cluster_236|Contig2|likelySeq@833	155.3
1B	Cluster_3750|Contig4|original@824	155.3
1B	Cluster_3892|Contig4|original@1387	155.3
1B	Cluster_5140|Contig1|likelySeq@401	155.3
1B	Cluster_5140|Contig2|original@139	155.3
1B	Cluster_236|Contig1|likelySeq@824	155.6
1B	Cluster_2953|Contig2|original@681	156
1B	Cluster_2953|Contig3|original@656	156
1B	Cluster_2953|Contig3|original@719	156
1B	Cluster_1439|Contig3|original@1478	156.8
1B	Cluster_705|Contig4|original@465	157
1B	Cluster_705|Contig5|original@403	157
1B	Cluster_705|Contig6|original@438	157
1B	Cluster_8470|Contig1|likelySeq@259	157
1B	Cluster_10382|Contig1|likelySeq@184	159.2
1B	Cluster_9318|Contig2|likelySeq@263	159.2
1B	Cluster_18594|Contig1|original@289	161.4
1B	Cluster_6325|Contig1|likelySeq@614	161.9
1B	Cluster_10776|Contig2|original@1690	162.2
1B	Cluster_10776|Contig3|original@2310	162.2
1B	Cluster_3896|Contig1|complementarySeq@602	162.2
1B	Cluster_3896|Contig3|complementarySeq@642	162.2
1B	Cluster_3896|Contig4|original@170	162.2
1B	Cluster_10012|Contig17|original@52	162.4
1B	Cluster_10776|Contig3|original@716	162.4
1B	Cluster_1488|Contig1|complementarySeq@1476	162.4
1B	Cluster_4281|Contig1|original@134	162.4
1B	Cluster_6325|Contig2|likelySeq@977	162.4
1B	Cluster_1794|Contig2|likelySeq@444	162.6
1B	Cluster_8828|Contig1|likelySeq@143	162.6
1B	Cluster_9347|Contig1|complementarySeq@44	162.6
1B	Cluster_1488|Contig3|original@756	162.7
1B	Cluster_16299|Contig1|original@536	162.7
1B	Cluster_16987|Contig1|complementarySeq@294	162.7
1B	Cluster_3952|Contig3|original@603	163
1B	Cluster_3952|Contig6|original@725	163
1B	Cluster_12173|Contig2|original@636	163.3
1B	Cluster_4372|Contig1|original@2131	163.8
1B	Cluster_8213|Contig1|original@681	164.7
1B	Cluster_15361|Contig1|original@1110	168.9
1B	Cluster_18514|Contig4|original@870	168.9
1B	Cluster_2623|Contig5|original@1477	169.6
1B	Cluster_12499|Contig3|original@578	170.3
1B	Cluster_1845|Contig3|original@425	170.3
1B	Cluster_2155|Contig4|original@775	170.3
1B	Cluster_9889|Contig1|original@2199	170.3
1B	Cluster_1845|Contig3|original@382	171.6
1B	Cluster_1845|Contig1|complementarySeq@978	172.4
1B	Cluster_12499|Contig3|original@1525	174.1
1B	Cluster_9241|Contig2|complementarySeq@284	174.1
1B	Cluster_9241|Contig2|likelySeq@284	174.1
1B	cluster_singlet|EPO_062_Contig2480|original@546	174.1
1B	Cluster_1498|Contig1|original@1211	174.4
1B	Cluster_1498|Contig3|original@780	174.4
1B	Cluster_17374|Contig2|original@326	174.4
1B	Cluster_18308|Contig1|original@942	174.4
1B	Cluster_1858|Contig3|original@155	174.4
1B	Cluster_1858|Contig3|original@354	174.4
1B	Cluster_400|Contig1|original@242	174.7
1B	Cluster_400|Contig3|original@257	174.7
1B	Cluster_400|Contig3|original@322	174.7
1B	Cluster_14305|Contig1|original@496	175.2
1B	Cluster_169|Contig1|likelySeq@860	175.6
1B	Cluster_169|Contig2|likelySeq@739	175.6
1B	Cluster_10084|Contig2|likelySeq@205	176.6
1B	Cluster_16753|Contig2|original@619	176.6
1B	Cluster_4316|Contig1|likelySeq@406	176.7
1B	Cluster_4316|Contig2|original@310	176.7
1B	Cluster_1394|Contig1|original@357	177.8
1B	Cluster_2112|Contig1|complementarySeq@2948	177.8
1B	Cluster_2112|Contig1|likelySeq@1376	177.8
1B	Cluster_15827|Contig1|original@600	178.4
1B	Cluster_1394|Contig1|original@303	178.5
1B	Cluster_15827|Contig1|original@342	179
1B	Cluster_5487|Contig1|original@689	179
1B	Cluster_20851|Contig1|original@187	180.8
1B	Cluster_3807|Contig2|original@275	182.5
1B	Cluster_6553|Contig3|original@195	184.6
1B	Cluster_20585|Contig1|original@944	185.5
1B	Cluster_9958|Contig1|original@1041	185.8
1B	Cluster_9958|Contig3|likelySeq@995	185.8
1B	Cluster_1181|Contig2|original@120	186
1B	Cluster_1181|Contig5|original@1689	186
1B	Cluster_2620|Contig1|original@256	186.6
1B	Cluster_2620|Contig3|original@112	186.6
1B	Cluster_2890|Contig1|original@1653	186.6
1B	Cluster_6399|Contig3|complementarySeq@645	187.7
1B	Cluster_19231|Contig1|likelySeq@383	187.9
1B	Cluster_4598|Contig1|original@330	187.9
1B	Cluster_1181|Contig2|original@920	189.6
1B	Cluster_16371|Contig1|original@623	190.2
1B	Cluster_1487|Contig2|complementarySeq@1469	193.7
1B	Cluster_1203|Contig1|original@818	196.7
1B	Cluster_4014|Contig3|original@900	197.1
1B	Cluster_8976|Contig2|complementarySeq@130	197.1
1B	Cluster_6274|Contig19|complementarySeq@275	197.8
1B	Cluster_6274|Contig19|likelySeq@275	197.8
1B	Cluster_6274|Contig9|original@256	197.8
1B	Cluster_2243|Contig1|original@866	199
1B	Cluster_2243|Contig2|original@908	199
1B	Cluster_4161|Contig1|original@592	200.7
1B	Cluster_4161|Contig4|original@584	200.7
1B	Cluster_8062|Contig1|original@158	200.7
1B	Cluster_8062|Contig3|original@907	200.7
1B	Cluster_1221|Contig1|original@207	201
1B	Cluster_11056|Contig1|complementarySeq@1833	201.8
1B	Cluster_11745|Contig1|original@397	203.1
1B	Cluster_1881|Contig2|original@1314	204.9
1B	Cluster_2756|Contig7|original@3083	205.3
1B	Cluster_6575|Contig1|original@748	206.1
1B	Cluster_5957|Contig3|original@240	210.3
1B	Cluster_4092|Contig4|original@335	210.9
1B	Cluster_637|Contig2|original@368	211.2
1B	Cluster_637|Contig4|complementarySeq@3158	211.2
1B	Cluster_637|Contig4|likelySeq@1996	211.2
1B	Cluster_17650|Contig3|original@192	212
1B	Cluster_4092|Contig4|original@290	212
1B	Cluster_8550|Contig1|original@936	212
1B	Cluster_8550|Contig2|original@903	212
1B	Cluster_17657|Contig2|complementarySeq@375	213.4
1B	Cluster_9750|Contig1|original@392	217.5
1B	Cluster_26341|Contig1|original@3533	219.4
1B	Cluster_26341|Contig3|original@84	219.4
1B	Cluster_7820|Contig4|original@273	219.4
1B	Cluster_1204|Contig4|original@4001	225.1
1B	Cluster_9819|Contig1|original@760	225.1
1B	Cluster_12203|Contig2|complementarySeq@1431	225.2
1B	Cluster_12203|Contig2|likelySeq@1431	225.2
1B	Cluster_9819|Contig1|original@723	225.2
1B	Cluster_9819|Contig2|complementarySeq@259	225.2
1B	Cluster_9819|Contig2|likelySeq@806	225.2
1B	Cluster_12203|Contig2|likelySeq@560	225.7
1B	Cluster_7249|Contig1|original@1072	226.2
1B	Cluster_7249|Contig3|original@723	226.2
1B	Cluster_7249|Contig4|original@293	226.2
1B	Cluster_2617|Contig4|original@1742	226.4
1B	Cluster_5470|Contig1|original@1116	226.5
1B	Cluster_9114|Contig1|original@138	227.8
1B	Cluster_14758|Contig1|original@1199	228.1
1B	Cluster_368|Contig2|original@1619	228.1
1B	Cluster_929|Contig1|complementarySeq@2727	228.1
1B	Cluster_929|Contig2|complementarySeq@3501	228.1
1B	Cluster_10813|Contig1|original@542	230.5
1B	Cluster_15709|Contig3|original@338	230.5
1B	Cluster_275|Contig4|original@1087	230.5
1B	Cluster_275|Contig4|original@1195	230.5
1B	Cluster_275|Contig5|original@160	230.5
1B	Cluster_485|Contig3|original@3235	230.5
1B	Cluster_8138|Contig3|original@109	230.5
1B	Cluster_8138|Contig9|original@733	230.5
1B	Cluster_8602|Contig1|original@190	230.5
1B	Cluster_8602|Contig2|original@341	230.5
1B	Cluster_929|Contig1|likelySeq@516	230.5
1B	Traes_1BL_244DA8D2D@584	230.5
1B	Cluster_2755|Contig1|original@78	230.8
1B	Cluster_455|Contig9|original@1123	230.8
2A	Cluster_5454|Contig4|original@273	0
2A	Cluster_1944|Contig4|original@2208	1.6
2A	Cluster_1944|Contig2|original@790	2.3
2A	Cluster_1944|Contig4|original@1590	2.3
2A	Cluster_1056|Contig3|likelySeq@1601	7
2A	Cluster_28|Contig10|complementarySeq@605	7.2
2A	Cluster_1056|Contig3|likelySeq@860	8
2A	Cluster_11690|Contig3|original@1587	8.5
2A	Cluster_6298|Contig1|original@342	8.9
2A	Cluster_6298|Contig5|original@588	8.9
2A	Cluster_6349|Contig2|original@76	8.9
2A	Cluster_9899|Contig1|original@254	8.9
2A	Cluster_9899|Contig3|original@198	8.9
2A	Cluster_6298|Contig5|original@554	9.2
2A	Cluster_9899|Contig3|original@342	9.5
2A	Cluster_1029|Contig1|original@1343	9.8
2A	Cluster_10074|Contig2|complementarySeq@561	10.1
2A	Cluster_10074|Contig2|likelySeq@561	10.1
2A	Cluster_1029|Contig1|original@1276	10.1
2A	Cluster_12016|Contig1|likelySeq@1001	10.1
2A	Cluster_12016|Contig1|likelySeq@2952	10.1
2A	Cluster_2487|Contig2|original@2473	10.1
2A	Cluster_2487|Contig3|original@38	10.1
2A	Cluster_2637|Contig3|original@687	10.1
2A	Cluster_4996|Contig11|original@240	10.1
2A	Cluster_4996|Contig14|original@2883	10.1
2A	Cluster_4996|Contig5|original@845	10.1
2A	Cluster_4996|Contig6|original@3196	10.1
2A	Cluster_4996|Contig9|original@1017	10.1
2A	Cluster_1029|Contig4|original@576	10.4
2A	Cluster_4996|Contig10|original@3209	10.4
2A	Cluster_13900|Contig2|original@528	13.2
2A	Cluster_13127|Contig2|original@159	15.1
2A	Cluster_13127|Contig8|original@1278	15.1
2A	Cluster_15917|Contig3|original@217	15.1
2A	Cluster_454|Contig2|likelySeq@372	15.1
2A	Cluster_9443|Contig1|original@548	15.1
2A	Cluster_454|Contig4|complementarySeq@312	16.4
2A	Cluster_3923|Contig3|original@994	17.3
2A	Cluster_4227|Contig2|original@339	20.7
2A	Cluster_4227|Contig3|original@1009	20.7
2A	Cluster_4227|Contig5|original@1920	20.7
2A	Cluster_4227|Contig7|original@1047	20.7
2A	Cluster_4227|Contig8|original@286	20.7
2A	Cluster_4227|Contig9|original@1209	20.7
2A	Cluster_1315|Contig1|original@940	21.9
2A	Cluster_19588|Contig3|original@166	22.2
2A	Cluster_4227|Contig4|original@490	22.8
2A	Cluster_4227|Contig5|original@650	22.8
2A	Cluster_12274|Contig1|original@360	23.8
2A	Cluster_11460|Contig3|likelySeq@2631	25.3
2A	Cluster_862|Contig2|original@646	26.6
2A	Cluster_1847|Contig1|original@631	27.1
2A	Cluster_2177|Contig5|original@234	27.1
2A	Cluster_2177|Contig1|original@359	27.9
2A	Cluster_2177|Contig12|original@771	28.2
2A	Cluster_5572|Contig1|original@454	28.2
2A	Cluster_13398|Contig1|original@178	34.8
2A	Cluster_140|Contig21|original@417	34.8
2A	Cluster_3239|Contig3|original@1174	34.8
2A	Cluster_6917|Contig2|complementarySeq@239	39.2
2A	Cluster_4043|Contig1|original@495	41.3
2A	Cluster_4043|Contig3|original@514	41.3
2A	Cluster_4043|Contig3|original@674	41.3
2A	Cluster_10348|Contig1|original@1849	41.4
2A	Cluster_1561|Contig1|likelySeq@555	41.4
2A	Cluster_4362|Contig1|original@112	46.4
2A	Cluster_180|Contig5|likelySeq@429	49.6
2A	Cluster_180|Contig7|complementarySeq@74	49.6
2A	Traes_2AS_BD2A53CC4@1101	49.6
2A	Traes_2AS_BD2A53CC41@1101	49.6
2A	Cluster_2546|Contig1|original@111	50
2A	Cluster_4820|Contig1|original@1455	52.2
2A	Cluster_3462|Contig2|original@1165	53.3
2A	Cluster_158|Contig8|complementarySeq@1377	53.6
2A	Cluster_158|Contig8|likelySeq@1269	53.6
2A	Cluster_1524|Contig1|original@1004	54.2
2A	Cluster_4978|Contig1|original@489	54.2
2A	Cluster_4820|Contig2|original@2297	54.5
2A	Cluster_4978|Contig8|original@2377	54.5
2A	Cluster_4515|Contig3|original@823	56.2
2A	Cluster_186|Contig2|complementarySeq@409	57.4
2A	Cluster_5825|Contig1|original@2185	58.6
2A	Cluster_13888|Contig2|complementarySeq@343	59
2A	Cluster_13934|Contig1|original@161	59
2A	Cluster_1603|Contig1|original@1772	59
2A	Cluster_1603|Contig1|original@401	59
2A	Cluster_1603|Contig2|original@442	59
2A	Cluster_1603|Contig3|original@1866	59
2A	Cluster_17194|Contig1|original@130	59
2A	Cluster_17194|Contig2|original@625	59
2A	Cluster_5825|Contig1|original@2253	59
2A	Cluster_3723|Contig1|original@1942	68.3
2A	Cluster_4773|Contig1|original@354	69.6
2A	Cluster_8995|Contig2|likelySeq@2076	69.6
2A	Cluster_10137|Contig1|likelySeq@515	69.9
2A	Cluster_15298|Contig1|original@1276	69.9
2A	Cluster_2409|Contig1|complementarySeq@3711	69.9
2A	Cluster_7554|Contig1|original@497	69.9
2A	Cluster_7554|Contig4|original@487	69.9
2A	Cluster_8995|Contig1|likelySeq@3430	69.9
2A	Cluster_4493|Contig1|complementarySeq@1339	70.1
2A	Cluster_186|Contig4|complementarySeq@171	76.2
2A	Cluster_186|Contig4|likelySeq@171	76.2
2A	Cluster_280|Contig17|complementarySeq@504	76.2
2A	Cluster_331|Contig5|original@759	76.2
2A	Cluster_5296|Contig2|likelySeq@1574	76.2
2A	Cluster_6974|Contig1|complementarySeq@103	78.6
2A	Cluster_6974|Contig1|likelySeq@103	78.6
2A	Cluster_3284|Contig2|original@339	83.7
2A	Cluster_4357|Contig2|original@2987	85.3
2A	Cluster_4357|Contig3|original@298	85.3
2A	Cluster_840|Contig4|original@543	86
2A	Cluster_10538|Contig2|original@272	86.7
2A	Cluster_1629|Contig10|original@3474	89.9
2A	Cluster_8495|Contig1|original@2416	90.4
2A	Cluster_110|Contig6|original@895	91.4
2A	Cluster_9037|Contig1|likelySeq@552	91.4
2A	Cluster_9037|Contig2|original@446	91.4
2A	Cluster_359|Contig20|complementarySeq@408	92
2A	Cluster_110|Contig6|original@394	92.5
2A	Cluster_11967|Contig1|likelySeq@1146	92.7
2A	Cluster_3322|Contig2|original@392	92.7
2A	Cluster_5138|Contig2|original@134	92.7
2A	Cluster_110|Contig8|original@600	93.3
2A	Cluster_11967|Contig1|likelySeq@611	93.3
2A	Cluster_13446|Contig1|original@270	93.3
2A	Cluster_17174|Contig2|original@476	93.3
2A	Cluster_19631|Contig1|original@101	93.3
2A	Cluster_2499|Contig2|original@584	93.3
2A	Cluster_5138|Contig1|likelySeq@745	93.3
2A	Cluster_909|Contig3|original@357	93.3
2A	Cluster_10364|Contig1|likelySeq@1036	93.7
2A	Cluster_10364|Contig3|original@768	93.7
2A	Cluster_10425|Contig1|complementarySeq@1049	93.7
2A	Cluster_10425|Contig1|likelySeq@1049	93.7
2A	Cluster_10859|Contig1|likelySeq@1459	93.7
2A	Cluster_11121|Contig1|complementarySeq@804	93.7
2A	Cluster_11472|Contig4|likelySeq@1602	93.7
2A	Cluster_12729|Contig2|original@1453	93.7
2A	Cluster_13446|Contig1|original@335	93.7
2A	Cluster_14483|Contig2|original@591	93.7
2A	Cluster_14601|Contig1|complementarySeq@330	93.7
2A	Cluster_1518|Contig1|original@474	93.7
2A	Cluster_1518|Contig2|original@474	93.7
2A	Cluster_1518|Contig3|original@1171	93.7
2A	Cluster_1518|Contig4|original@3014	93.7
2A	Cluster_16483|Contig1|complementarySeq@441	93.7
2A	Cluster_16754|Contig1|likelySeq@1095	93.7
2A	Cluster_1843|Contig2|original@1580	93.7
2A	Cluster_1854|Contig2|original@183	93.7
2A	Cluster_2241|Contig2|original@369	93.7
2A	Cluster_2541|Contig1|likelySeq@1113	93.7
2A	Cluster_276|Contig1|likelySeq@187	93.7
2A	Cluster_2932|Contig1|complementarySeq@624	93.7
2A	Cluster_3147|Contig1|complementarySeq@203	93.7
2A	Cluster_3325|Contig1|likelySeq@1307	93.7
2A	Cluster_4503|Contig1|original@1074	93.7
2A	Cluster_4525|Contig3|original@451	93.7
2A	Cluster_5379|Contig2|complementarySeq@302	93.7
2A	Cluster_5379|Contig2|complementarySeq@456	93.7
2A	Cluster_5379|Contig3|original@144	93.7
2A	Cluster_5452|Contig5|original@118	93.7
2A	Cluster_601|Contig1|original@105	93.7
2A	Cluster_6088|Contig2|original@212	93.7
2A	Cluster_6466|Contig1|likelySeq@309	93.7
2A	Cluster_7301|Contig1|original@1727	93.7
2A	Cluster_7301|Contig2|likelySeq@1712	93.7
2A	Cluster_7884|Contig1|original@2175	93.7
2A	Cluster_7884|Contig1|original@2177	93.7
2A	Cluster_7884|Contig5|original@877	93.7
2A	Cluster_8149|Contig2|original@253	93.7
2A	Cluster_8555|Contig1|original@1798	93.7
2A	Cluster_8555|Contig2|complementarySeq@136	93.7
2A	Cluster_8555|Contig2|likelySeq@136	93.7
2A	Cluster_8690|Contig1|original@561	93.7
2A	Cluster_8893|Contig2|original@517	93.7
2A	Cluster_909|Contig3|original@423	93.7
2A	Cluster_9568|Contig1|original@287	93.7
2A	Cluster_97|Contig4|complementarySeq@247	93.7
2A	cluster_singlet|EPO_056_28583456578557884942+,...,120429-|original@2953	93.7
2A	Cluster_10425|Contig1|likelySeq@165	94.5
2A	Cluster_10859|Contig1|likelySeq@1551	94.5
2A	Cluster_1717|Contig1|original@3363	94.5
2A	Cluster_7393|Contig2|original@266	94.5
2A	Cluster_9914|Contig2|original@273	94.5
2A	Cluster_9914|Contig3|original@259	94.5
2A	Cluster_10418|Contig2|original@198	96.8
2A	Cluster_13090|Contig1|likelySeq@470	96.8
2A	Cluster_1362|Contig1|original@631	96.8
2A	Cluster_1362|Contig3|original@2587	96.8
2A	Cluster_1362|Contig4|original@2103	96.8
2A	Cluster_16377|Contig2|likelySeq@343	96.8
2A	Cluster_581|Contig1|original@1143	96.8
2A	Cluster_581|Contig1|original@467	96.8
2A	Cluster_8363|Contig1|likelySeq@684	96.8
2A	Cluster_902|Contig2|original@741	96.8
2A	Cluster_902|Contig3|original@763	96.8
2A	Cluster_9387|Contig1|likelySeq@273	96.8
2A	Cluster_9387|Contig1|likelySeq@392	96.8
2A	Traes_2AS_F18C084C7@601	96.8
2A	Cluster_11016|Contig1|original@419	97.2
2A	Cluster_1444|Contig7|likelySeq@1226	97.4
2A	Cluster_334|Contig2|likelySeq@204	97.4
2A	Cluster_11016|Contig1|original@290	98.1
2A	Cluster_1700|Contig3|complementarySeq@232	98.1
2A	Cluster_1700|Contig4|original@155	98.1
2A	Cluster_1700|Contig5|original@72	98.1
2A	Cluster_6970|Contig4|original@1037	98.1
2A	Cluster_1778|Contig2|complementarySeq@565	98.2
2A	Cluster_18574|Contig1|original@386	98.2
2A	Cluster_20183|Contig1|original@540	98.2
2A	Cluster_2102|Contig2|likelySeq@1941	98.2
2A	Cluster_2102|Contig2|likelySeq@2026	98.2
2A	Cluster_2846|Contig1|likelySeq@1067	98.2
2A	Cluster_4192|Contig4|original@870	98.2
2A	Cluster_6165|Contig1|original@346	98.2
2A	Cluster_6165|Contig1|original@362	98.2
2A	Cluster_6165|Contig3|original@62	98.2
2A	Cluster_6165|Contig3|original@840	98.2
2A	Cluster_6271|Contig1|original@287	98.2
2A	Cluster_6271|Contig2|original@602	98.2
2A	Cluster_6271|Contig3|original@1362	98.2
2A	Cluster_778|Contig1|original@1012	98.2
2A	Cluster_7794|Contig3|original@1802	98.2
2A	Cluster_7909|Contig3|likelySeq@398	98.2
2A	Cluster_8948|Contig1|original@520	98.2
2A	Cluster_9179|Contig2|likelySeq@193	98.2
2A	Cluster_9179|Contig2|likelySeq@712	98.2
2A	Cluster_9452|Contig1|likelySeq@1956	98.2
2A	Cluster_9987|Contig1|complementarySeq@918	98.2
2A	Cluster_112|Contig3|complementarySeq@931	98.7
2A	Cluster_1134|Contig2|original@561	98.7
2A	Cluster_11372|Contig2|original@657	98.7
2A	Cluster_17944|Contig1|original@636	98.7
2A	Cluster_2645|Contig3|complementarySeq@209	98.7
2A	Cluster_2645|Contig3|likelySeq@209	98.7
2A	Cluster_3066|Contig1|original@1768	98.7
2A	Cluster_4676|Contig2|original@1759	99.2
2A	Cluster_7418|Contig1|complementarySeq@1168	102.8
2A	Cluster_7418|Contig1|likelySeq@1168	102.8
2A	Cluster_5122|Contig2|original@1259	104.2
2A	Cluster_8172|Contig2|original@1767	104.2
2A	Cluster_12077|Contig3|original@374	104.9
2A	Cluster_13221|Contig2|original@537	105.5
2A	Cluster_8566|Contig1|complementarySeq@555	105.5
2A	Cluster_2097|Contig2|original@833	106.2
2A	Cluster_1413|Contig2|original@1179	106.5
2A	Cluster_10447|Contig1|complementarySeq@804	107.5
2A	Cluster_11318|Contig1|original@225	107.5
2A	Cluster_11654|Contig1|likelySeq@1787	107.5
2A	Cluster_1249|Contig1|original@355	107.5
2A	Cluster_1249|Contig3|original@2919	107.5
2A	Cluster_13442|Contig1|original@683	107.5
2A	Cluster_14256|Contig2|original@982	107.5
2A	Cluster_14726|Contig1|likelySeq@121	107.5
2A	Cluster_2337|Contig2|original@560	107.5
2A	Cluster_4311|Contig1|likelySeq@364	107.5
2A	Cluster_7640|Contig2|original@122	107.5
2A	Cluster_7859|Contig1|original@2317	107.5
2A	Cluster_8366|Contig1|likelySeq@629	107.5
2A	Cluster_5659|Contig2|complementarySeq@866	108.3
2A	Cluster_2097|Contig2|original@452	108.5
2A	Cluster_14377|Contig1|original@2511	109
2A	Cluster_21127|Contig1|original@153	109
2A	Cluster_4174|Contig4|original@1747	109
2A	Cluster_11930|Contig1|complementarySeq@896	109.1
2A	Cluster_11930|Contig2|likelySeq@1356	109.1
2A	Cluster_2385|Contig1|original@731	109.1
2A	Cluster_247|Contig1|complementarySeq@509	109.1
2A	Cluster_1508|Contig1|original@1142	109.4
2A	Cluster_24827|Contig1|original@288	109.4
2A	Cluster_3863|Contig1|original@939	109.4
2A	Cluster_4174|Contig2|original@1719	109.4
2A	Cluster_4174|Contig5|original@1621	109.4
2A	Cluster_5383|Contig1|original@234	109.4
2A	Cluster_8230|Contig1|complementarySeq@464	109.4
2A	Cluster_3340|Contig1|original@87	109.9
2A	Cluster_3163|Contig1|original@2437	110.8
2A	Cluster_3163|Contig3|original@1729	110.8
2A	Cluster_3203|Contig2|original@603	110.8
2A	Cluster_3618|Contig18|original@380	110.8
2A	Cluster_9812|Contig2|complementarySeq@230	110.8
2A	Cluster_9812|Contig2|likelySeq@230	110.8
2A	Cluster_1045|Contig1|original@865	111.2
2A	Cluster_2240|Contig2|original@249	111.2
2A	Cluster_5583|Contig1|complementarySeq@967	111.2
2A	Cluster_7069|Contig1|likelySeq@1100	111.2
2A	Cluster_9014|Contig2|original@145	111.2
2A	Cluster_1668|Contig1|original@918	111.5
2A	Cluster_2623|Contig4|original@876	111.5
2A	Cluster_2623|Contig6|original@253	111.5
2A	Cluster_4561|Contig2|original@2214	111.5
2A	Cluster_5565|Contig1|original@225	111.5
2A	Cluster_2101|Contig1|original@220	112
2A	Cluster_2623|Contig7|original@290	112
2A	Cluster_8085|Contig2|complementarySeq@1294	112
2A	Cluster_9497|Contig1|complementarySeq@1114	112
2A	Cluster_10072|Contig1|complementarySeq@79	112.4
2A	Cluster_1008|Contig1|original@361	112.4
2A	Cluster_1049|Contig2|likelySeq@1097	112.4
2A	Cluster_10523|Contig1|likelySeq@535	112.4
2A	Cluster_14517|Contig1|complementarySeq@2135	112.4
2A	Cluster_14517|Contig1|complementarySeq@2641	112.4
2A	Cluster_1593|Contig1|complementarySeq@628	112.4
2A	Cluster_16370|Contig1|original@764	112.4
2A	Cluster_16432|Contig1|original@1388	112.4
2A	Cluster_16432|Contig3|original@1665	112.4
2A	Cluster_1689|Contig2|original@3076	112.4
2A	Cluster_17642|Contig1|likelySeq@289	112.4
2A	Cluster_17687|Contig2|original@345	112.4
2A	Cluster_3166|Contig1|original@1001	112.4
2A	Cluster_3166|Contig1|original@1041	112.4
2A	Cluster_3166|Contig2|likelySeq@974	112.4
2A	Cluster_3173|Contig1|complementarySeq@200	112.4
2A	Cluster_3864|Contig9|likelySeq@316	112.4
2A	Cluster_3946|Contig1|original@723	112.4
2A	Cluster_3946|Contig2|original@202	112.4
2A	Cluster_3946|Contig3|complementarySeq@2022	112.4
2A	Cluster_4211|Contig2|original@380	112.4
2A	Cluster_4211|Contig3|original@2473	112.4
2A	Cluster_4422|Contig1|complementarySeq@1225	112.4
2A	Cluster_480|Contig1|original@201	112.4
2A	Cluster_5155|Contig3|original@1556	112.4
2A	Cluster_5191|Contig1|likelySeq@350	112.4
2A	Cluster_6912|Contig1|original@961	112.4
2A	Cluster_6931|Contig2|original@948	112.4
2A	Cluster_7151|Contig1|likelySeq@123	112.4
2A	Cluster_8194|Contig2|original@319	112.4
2A	Cluster_8432|Contig1|likelySeq@871	112.4
2A	Cluster_8510|Contig6|original@265	112.4
2A	Cluster_8665|Contig1|complementarySeq@381	112.4
2A	Cluster_8665|Contig2|original@157	112.4
2A	Cluster_9143|Contig1|original@1257	112.4
2A	Cluster_9826|Contig1|likelySeq@178	112.4
2A	Cluster_9916|Contig1|likelySeq@234	112.4
2A	Traes_2AL_2C6CB90A3@1811	112.4
2A	Cluster_4717|Contig2|complementarySeq@1056	112.6
2A	Cluster_8021|Contig1|likelySeq@1334	112.6
2A	Cluster_8510|Contig5|original@242	112.6
2A	Cluster_10333|Contig1|original@325	112.7
2A	Cluster_10540|Contig12|original@2635	112.7
2A	Cluster_10669|Contig1|original@993	112.7
2A	Cluster_10919|Contig2|original@1063	112.7
2A	Cluster_1216|Contig2|complementarySeq@1275	112.7
2A	Cluster_126|Contig1|original@2866	112.7
2A	Cluster_12823|Contig3|original@239	112.7
2A	Cluster_13061|Contig3|original@762	112.7
2A	Cluster_1343|Contig2|complementarySeq@1480	112.7
2A	Cluster_13670|Contig1|complementarySeq@265	112.7
2A	Cluster_1371|Contig1|original@361	112.7
2A	Cluster_14|Contig2221|original@603	112.7
2A	Cluster_15547|Contig1|original@994	112.7
2A	Cluster_1646|Contig5|original@3307	112.7
2A	Cluster_17681|Contig1|original@499	112.7
2A	Cluster_17870|Contig2|complementarySeq@2748	112.7
2A	Cluster_19844|Contig1|original@755	112.7
2A	Cluster_1991|Contig2|original@683	112.7
2A	Cluster_2101|Contig2|original@5263	112.7
2A	Cluster_2365|Contig6|original@201	112.7
2A	Cluster_2396|Contig2|original@1342	112.7
2A	Cluster_2544|Contig2|likelySeq@689	112.7
2A	Cluster_2582|Contig3|original@2499	112.7
2A	Cluster_2586|Contig1|original@1903	112.7
2A	Cluster_267|Contig1|likelySeq@2728	112.7
2A	Cluster_27405|Contig1|likelySeq@225	112.7
2A	Cluster_2961|Contig5|likelySeq@995	112.7
2A	Cluster_33066|Contig1|original@147	112.7
2A	Cluster_3438|Contig1|original@1563	112.7
2A	Cluster_3438|Contig1|original@546	112.7
2A	Cluster_3438|Contig2|original@539	112.7
2A	Cluster_3438|Contig4|original@1272	112.7
2A	Cluster_347|Contig2|likelySeq@2294	112.7
2A	Cluster_347|Contig2|likelySeq@765	112.7
2A	Cluster_3863|Contig3|original@279	112.7
2A	Cluster_4870|Contig1|original@934	112.7
2A	Cluster_487|Contig3|original@1173	112.7
2A	Cluster_5044|Contig1|complementarySeq@3898	112.7
2A	Cluster_5044|Contig1|likelySeq@3898	112.7
2A	Cluster_5337|Contig1|original@1472	112.7
2A	Cluster_5385|Contig1|likelySeq@2124	112.7
2A	Cluster_5494|Contig2|original@2736	112.7
2A	Cluster_5494|Contig2|original@3585	112.7
2A	Cluster_5619|Contig1|complementarySeq@610	112.7
2A	Cluster_5619|Contig2|complementarySeq@586	112.7
2A	Cluster_5661|Contig1|original@256	112.7
2A	Cluster_6487|Contig5|complementarySeq@148	112.7
2A	Cluster_6487|Contig5|likelySeq@148	112.7
2A	Cluster_698|Contig1|complementarySeq@846	112.7
2A	Cluster_726|Contig1|original@965	112.7
2A	Cluster_726|Contig2|original@307	112.7
2A	Cluster_8407|Contig2|likelySeq@946	112.7
2A	Cluster_8831|Contig1|likelySeq@1139	112.7
2A	Cluster_9348|Contig1|likelySeq@1044	112.7
2A	Cluster_9497|Contig1|complementarySeq@1603	112.7
2A	Cluster_966|Contig7|original@775	112.7
2A	Cluster_9812|Contig2|complementarySeq@403	112.7
2A	Cluster_9916|Contig1|complementarySeq@234	112.7
2A	cluster_singlet|EPO_093_24505340310854854258+,...,143709+|complementarySeq@218	112.7
2A	Traes_2AL_1B2CC9926@90	112.7
2A	Cluster_1343|Contig1|complementarySeq@965	112.9
2A	Cluster_14278|Contig4|original@789	112.9
2A	Cluster_14517|Contig1|likelySeq@2641	112.9
2A	Cluster_1569|Contig1|original@480	112.9
2A	Cluster_6221|Contig1|original@2569	112.9
2A	Cluster_6707|Contig1|original@1791	112.9
2A	Cluster_136|Contig1|complementarySeq@280	113.2
2A	Cluster_643|Contig1|likelySeq@1980	114
2A	Cluster_2400|Contig1|likelySeq@1745	115.2
2A	Cluster_9009|Contig2|original@1181	115.2
2A	Cluster_10811|Contig1|original@344	116
2A	Cluster_1216|Contig2|complementarySeq@1004	116
2A	Cluster_14|Contig2411|original@267	116
2A	Cluster_1923|Contig1|original@920	116
2A	Cluster_2006|Contig5|original@1353	116
2A	Cluster_3438|Contig3|original@1023	116
2A	Cluster_9348|Contig1|likelySeq@903	116
2A	Cluster_267|Contig3|original@605	116.7
2A	Cluster_5385|Contig1|complementarySeq@2124	118.2
2A	Cluster_140|Contig11|original@82	119.5
2A	Cluster_140|Contig30|original@1673	119.5
2A	Cluster_1602|Contig1|original@159	120.8
2A	Cluster_10621|Contig1|complementarySeq@2163	121.9
2A	Cluster_7020|Contig1|original@1035	122.9
2A	Cluster_7020|Contig3|original@1025	122.9
2A	Cluster_3401|Contig1|original@170	123.9
2A	Cluster_3401|Contig4|original@3016	123.9
2A	Cluster_4532|Contig2|original@1419	124.5
2A	Cluster_6223|Contig1|original@169	124.5
2A	Cluster_6311|Contig2|original@190	124.5
2A	Cluster_6311|Contig2|original@274	124.5
2A	Cluster_6947|Contig1|likelySeq@896	124.5
2A	Cluster_7050|Contig1|original@544	124.5
2A	Cluster_8499|Contig2|complementarySeq@1134	124.5
2A	Cluster_14795|Contig2|original@450	125.1
2A	Cluster_4798|Contig1|likelySeq@759	125.1
2A	Cluster_6280|Contig1|original@211	125.1
2A	Cluster_1426|Contig5|original@179	125.5
2A	Cluster_11316|Contig1|original@553	126
2A	Cluster_1426|Contig1|original@2899	126
2A	Cluster_1426|Contig2|original@222	126
2A	Cluster_1426|Contig3|original@2776	126
2A	Cluster_2393|Contig4|original@231	126
2A	Cluster_6947|Contig1|complementarySeq@896	126
2A	Cluster_2858|Contig3|original@1686	126.2
2A	Cluster_4479|Contig2|likelySeq@1212	126.2
2A	Cluster_5336|Contig2|complementarySeq@631	126.2
2A	Cluster_5336|Contig2|likelySeq@641	126.2
2A	Cluster_1747|Contig6|complementarySeq@2139	127.9
2A	Cluster_8978|Contig1|complementarySeq@317	127.9
2A	Traes_2AL_77043B634@728	127.9
2A	Cluster_1960|Contig2|original@1058	128.3
2A	Cluster_2421|Contig1|likelySeq@927	128.3
2A	Cluster_3875|Contig1|complementarySeq@922	128.3
2A	Cluster_3875|Contig2|complementarySeq@582	128.3
2A	Cluster_4400|Contig2|original@1002	128.3
2A	Cluster_7162|Contig2|original@1017	128.3
2A	Cluster_7162|Contig2|original@1205	128.3
2A	Cluster_9600|Contig3|complementarySeq@986	128.3
2A	Cluster_9879|Contig3|original@840	128.5
2A	Cluster_1286|Contig1|original@1688	128.8
2A	Cluster_1286|Contig3|original@1756	128.8
2A	Cluster_12877|Contig1|original@358	128.8
2A	Cluster_14|Contig1154|likelySeq@75	128.8
2A	Cluster_4400|Contig2|original@1381	128.8
2A	Cluster_4400|Contig3|original@1810	128.8
2A	Cluster_2476|Contig2|original@1866	129.3
2A	Cluster_4604|Contig1|original@401	129.3
2A	Traes_2AL_69F5C0D9F@788	131.7
2A	Cluster_14|Contig205|original@500	133.4
2A	Cluster_2440|Contig1|original@1151	133.4
2A	Cluster_281|Contig4|complementarySeq@60	133.4
2A	Cluster_281|Contig4|likelySeq@60	133.4
2A	Cluster_7500|Contig1|likelySeq@835	133.4
2A	Cluster_8447|Contig1|complementarySeq@283	133.4
2A	Cluster_10376|Contig2|likelySeq@1248	134.3
2A	Cluster_10376|Contig3|complementarySeq@209	134.3
2A	Cluster_10376|Contig3|complementarySeq@57	134.3
2A	Cluster_10376|Contig3|likelySeq@57	134.3
2A	Cluster_16284|Contig1|original@511	134.3
2A	Cluster_2864|Contig1|likelySeq@200	134.3
2A	Cluster_3736|Contig2|original@319	134.3
2A	Cluster_3748|Contig2|complementarySeq@141	134.3
2A	Cluster_3748|Contig2|likelySeq@141	134.3
2A	Cluster_8020|Contig1|complementarySeq@872	134.3
2A	Cluster_9540|Contig1|complementarySeq@573	134.3
2A	Cluster_9935|Contig4|original@195	134.3
2A	Cluster_12785|Contig1|original@1058	135.5
2A	Cluster_14102|Contig3|original@659	135.5
2A	Cluster_14102|Contig5|original@1624	135.5
2A	Cluster_15148|Contig1|original@116	135.5
2A	Cluster_243|Contig14|likelySeq@301	135.5
2A	Cluster_9703|Contig1|complementarySeq@157	135.5
2A	Cluster_1346|Contig1|original@1241	136.1
2A	Cluster_3098|Contig1|complementarySeq@527	136.4
2A	Cluster_9301|Contig1|likelySeq@708	136.4
2A	Cluster_6230|Contig1|complementarySeq@605	137
2A	Cluster_1867|Contig2|likelySeq@1773	138.3
2A	Cluster_2672|Contig2|original@287	138.3
2A	Cluster_11929|Contig1|original@394	139
2A	Cluster_205|Contig1|original@1193	140.6
2A	Cluster_5501|Contig1|original@318	141.5
2A	Cluster_11010|Contig2|complementarySeq@135	141.8
2A	Cluster_11010|Contig2|likelySeq@952	141.8
2A	Cluster_11010|Contig2|likelySeq@953	141.8
2A	Cluster_12947|Contig3|original@310	141.8
2A	Cluster_14632|Contig1|original@209	141.8
2A	Cluster_14632|Contig3|original@704	141.8
2A	Cluster_4237|Contig1|likelySeq@1904	141.8
2A	Cluster_4237|Contig2|complementarySeq@866	141.8
2A	Cluster_4237|Contig3|likelySeq@903	141.8
2A	Cluster_5517|Contig2|original@540	141.8
2A	Cluster_5517|Contig3|likelySeq@1058	141.8
2A	Cluster_5718|Contig1|complementarySeq@1902	141.8
2A	Cluster_9380|Contig1|likelySeq@302	141.8
2A	Cluster_9413|Contig2|original@1394	141.8
2A	Cluster_9606|Contig2|complementarySeq@584	141.8
2A	Cluster_14764|Contig2|original@205	142.3
2A	Cluster_1867|Contig2|complementarySeq@1773	142.3
2A	Cluster_1867|Contig2|complementarySeq@1955	142.3
2A	Cluster_5501|Contig1|original@1290	142.3
2A	Cluster_5501|Contig2|original@1917	142.3
2A	Cluster_7084|Contig3|original@1337	142.3
2A	Cluster_7369|Contig1|original@2474	142.3
2A	Cluster_7369|Contig2|original@542	142.3
2A	Cluster_694|Contig3|original@106	142.4
2A	Cluster_694|Contig4|original@119	142.4
2A	Cluster_15760|Contig1|original@1065	143.9
2A	Cluster_15760|Contig1|original@1164	143.9
2A	Cluster_410|Contig2|original@1161	145
2A	Cluster_410|Contig4|original@429	145
2A	Cluster_5675|Contig1|original@447	145
2A	Cluster_8182|Contig1|complementarySeq@1133	145
2A	Cluster_16251|Contig2|original@310	146
2A	Cluster_5569|Contig1|complementarySeq@643	146
2A	Cluster_9175|Contig1|likelySeq@1672	146
2A	Cluster_9175|Contig2|complementarySeq@317	146
2A	Cluster_9175|Contig3|likelySeq@630	146
2A	Traes_2AL_D9106B0A2@1003	146
2A	Cluster_3221|Contig1|complementarySeq@467	146.6
2A	Cluster_4618|Contig1|original@839	151.5
2A	cluster_singlet|EPO_088_Contig2154|original@848	151.5
2A	Cluster_5978|Contig2|complementarySeq@154	155
2A	Cluster_3029|Contig1|likelySeq@1340	155.9
2A	Cluster_15585|Contig3|original@143	158
2A	Cluster_1751|Contig1|original@144	158
2A	Cluster_20267|Contig1|original@411	158
2A	Cluster_293|Contig7|complementarySeq@802	158
2A	Cluster_78|Contig1|original@3020	158
2A	Cluster_78|Contig2|original@2377	158
2A	Cluster_78|Contig4|original@322	158
2A	Cluster_78|Contig5|original@408	158
2A	Cluster_78|Contig7|original@2943	158
2A	cluster_singlet|EPO_016_159645673255477329+,...,85579-|original@598	158
2A	Cluster_293|Contig21|original@580	158.3
2A	Cluster_78|Contig7|original@1351	158.3
2A	Cluster_852|Contig7|complementarySeq@2134	158.3
2A	Cluster_886|Contig1|original@168	158.3
2A	Cluster_12212|Contig1|complementarySeq@1194	158.6
2A	Cluster_597|Contig1|original@1037	158.6
2A	Cluster_597|Contig3|original@348	158.6
2A	Cluster_10444|Contig1|complementarySeq@310	158.8
2A	Cluster_10444|Contig1|likelySeq@93	158.8
2A	Cluster_12212|Contig1|likelySeq@1228	158.8
2A	Cluster_7180|Contig1|original@359	158.8
2A	Traes_2AL_490129FAB@1755	158.8
2A	Traes_2AL_490129FAB@1844	159.6
2A	Cluster_1559|Contig1|complementarySeq@339	162.1
2A	Cluster_3943|Contig3|complementarySeq@128	162.1
2A	Cluster_3943|Contig3|likelySeq@128	162.1
2A	Cluster_3980|Contig12|original@122	162.1
2A	Cluster_10462|Contig1|complementarySeq@2170	162.6
2A	Cluster_1559|Contig1|likelySeq@1684	162.6
2A	Cluster_2323|Contig5|original@2010	162.6
2A	Cluster_6901|Contig3|complementarySeq@77	162.6
2A	Cluster_10630|Contig2|original@127	163.3
2A	Cluster_12280|Contig1|original@945	163.3
2A	Cluster_12280|Contig1|original@963	163.3
2A	Cluster_18396|Contig1|likelySeq@1008	163.3
2A	Cluster_2388|Contig3|original@725	163.3
2A	Cluster_2388|Contig3|original@747	163.3
2A	Cluster_554|Contig10|original@902	163.3
2A	Cluster_554|Contig13|original@1658	163.3
2A	Cluster_554|Contig1|original@1143	163.3
2A	Cluster_83|Contig4|original@949	163.3
2A	Cluster_963|Contig1|original@155	163.3
2A	Cluster_963|Contig2|original@327	163.3
2A	Cluster_963|Contig3|original@825	163.3
2A	Traes_2AL_DAA33562C@273	163.3
2A	Cluster_2713|Contig2|likelySeq@1784	163.7
2A	Cluster_3028|Contig2|original@452	163.7
2A	Cluster_12255|Contig1|likelySeq@652	164.9
2A	Cluster_1828|Contig1|original@1359	164.9
2A	Cluster_2713|Contig1|complementarySeq@835	164.9
2A	Cluster_3563|Contig3|original@308	164.9
2A	Cluster_7658|Contig2|original@860	164.9
2A	Cluster_79|Contig24|original@251	164.9
2A	Cluster_981|Contig1|complementarySeq@628	164.9
2A	Cluster_1738|Contig1|original@272	165
2A	Cluster_12255|Contig1|likelySeq@792	165.2
2A	Cluster_3563|Contig1|original@363	165.2
2A	Cluster_1738|Contig1|original@50	166.5
2A	Cluster_13507|Contig1|original@225	168.1
2A	Cluster_9721|Contig1|complementarySeq@974	168.1
2A	Cluster_15330|Contig1|complementarySeq@2471	169.2
2A	Cluster_6085|Contig1|original@239	169.2
2A	Cluster_375|Contig2|original@357	170.2
2A	Cluster_7829|Contig1|original@431	170.2
2A	Cluster_6201|Contig2|original@351	170.7
2A	Cluster_1368|Contig2|original@534	172.2
2A	Cluster_3209|Contig2|original@780	172.2
2A	Cluster_4675|Contig1|original@431	172.2
2A	Cluster_15710|Contig1|original@399	173.5
2A	Cluster_79|Contig4|original@105	173.8
2A	Cluster_7479|Contig3|likelySeq@2048	179.7
2A	Cluster_10037|Contig1|complementarySeq@317	180.6
2A	Cluster_10037|Contig1|complementarySeq@104	181.5
2A	Cluster_10037|Contig1|likelySeq@104	181.5
2A	Cluster_9557|Contig1|complementarySeq@1067	181.5
2A	Cluster_6910|Contig1|original@443	187.7
2A	Cluster_282|Contig1|original@1419	190
2A	Cluster_3277|Contig1|original@1304	190
2A	Cluster_3277|Contig3|original@1234	190
2A	Cluster_3277|Contig3|original@1239	190
2A	Cluster_3277|Contig4|original@1090	190
2A	Cluster_12493|Contig2|original@191	190.5
2A	Cluster_282|Contig2|original@1387	190.5
2A	Cluster_282|Contig8|original@877	190.5
2A	Cluster_5544|Contig1|original@354	190.5
2A	Cluster_5544|Contig6|original@349	190.5
2A	Cluster_8953|Contig4|complementarySeq@916	190.5
2A	cluster_singlet|EPO_035_2567054652522796301-,104442+|original@279	190.5
2A	Cluster_3277|Contig1|original@539	191
2A	Cluster_3277|Contig2|original@432	191
2A	Cluster_4310|Contig2|original@840	191
2A	Cluster_3805|Contig2|original@364	191.3
2A	Cluster_12235|Contig1|complementarySeq@489	192.8
2A	Cluster_12235|Contig1|likelySeq@489	192.8
2A	Cluster_7759|Contig1|original@600	192.8
2A	Cluster_12235|Contig1|likelySeq@801	193
2A	Cluster_1886|Contig1|original@473	193
2A	Cluster_12083|Contig1|original@4740	193.4
2A	Cluster_5605|Contig1|original@572	193.4
2A	Cluster_7136|Contig2|complementarySeq@411	194.5
2A	Cluster_7136|Contig2|likelySeq@411	194.5
2A	Cluster_130|Contig6|original@85	196.7
2A	Cluster_2120|Contig1|original@710	197.2
2A	Cluster_2120|Contig1|original@910	197.2
2A	Cluster_3019|Contig1|original@840	197.2
2A	Cluster_8974|Contig1|original@1715	197.2
2A	Cluster_3019|Contig1|original@1033	198.8
2A	Cluster_17821|Contig1|original@445	199.7
2A	Cluster_1066|Contig3|original@2131	200.1
2A	Cluster_2933|Contig4|original@2124	200.1
2A	Cluster_3755|Contig7|likelySeq@3553	200.1
2A	Cluster_9762|Contig1|original@685	200.4
2A	Cluster_4974|Contig3|original@404	200.6
2A	Cluster_10343|Contig5|original@1751	200.8
2A	Cluster_10343|Contig5|original@248	200.8
2A	Cluster_153|Contig1|complementarySeq@1301	200.8
2A	Cluster_153|Contig3|complementarySeq@790	200.8
2A	Cluster_4974|Contig3|original@406	200.8
2A	Cluster_9762|Contig1|original@461	200.8
2A	Traes_2AL_A863EC216@257	200.8
2A	Cluster_354|Contig1|original@970	202.6
2A	Cluster_3936|Contig1|original@1314	202.6
2A	Cluster_3936|Contig2|original@1093	202.6
2A	Cluster_10993|Contig1|original@362	204.1
2A	Traes_2AL_67DC6FEA3@444	204.1
2A	Cluster_13952|Contig2|complementarySeq@1067	204.3
2A	Cluster_14|Contig1691|complementarySeq@368	204.3
2A	Cluster_13513|Contig1|complementarySeq@312	205.1
2A	Cluster_2959|Contig2|complementarySeq@242	205.1
2A	Cluster_2959|Contig2|likelySeq@242	205.1
2A	Cluster_3035|Contig10|original@195	205.1
2A	Cluster_18136|Contig1|original@98	207.5
2A	Cluster_14976|Contig1|original@377	207.7
2A	Cluster_1366|Contig1|original@414	207.9
2A	Cluster_8270|Contig1|original@1288	207.9
2A	cluster_singlet|EPO_074_2207675621473732844+,32844+,145158+|original@379	207.9
2A	Cluster_4853|Contig3|complementarySeq@221	208.3
2A	Cluster_14710|Contig1|original@326	208.8
2A	Cluster_1608|Contig1|original@289	208.8
2A	Cluster_5018|Contig1|original@3853	208.8
2A	Cluster_8810|Contig1|original@380	208.8
2A	Cluster_9186|Contig1|complementarySeq@681	208.8
2A	Cluster_9186|Contig2|complementarySeq@863	208.8
2A	Cluster_9967|Contig1|likelySeq@646	208.8
2A	Cluster_10886|Contig1|original@355	210.6
2A	Cluster_1918|Contig2|original@1689	211.2
2A	Cluster_2373|Contig4|original@535	211.2
2A	Cluster_2373|Contig4|original@573	211.2
2A	Cluster_4393|Contig2|original@693	211.2
2A	Cluster_4393|Contig4|original@749	211.2
2A	Cluster_4393|Contig5|original@733	211.2
2A	Cluster_6543|Contig1|original@1190	211.2
2A	Cluster_6543|Contig1|original@1418	211.2
2A	Cluster_8278|Contig2|complementarySeq@339	211.2
2A	Cluster_8278|Contig2|complementarySeq@676	211.2
2A	Cluster_6528|Contig11|original@1883	214.7
2A	Cluster_8512|Contig1|complementarySeq@257	214.7
2A	Cluster_8997|Contig2|original@993	214.7
2A	Cluster_6528|Contig11|original@342	214.9
2A	Cluster_15067|Contig1|likelySeq@499	215.2
2A	Cluster_5814|Contig2|original@2073	215.2
2A	Cluster_7309|Contig1|likelySeq@1027	215.2
2A	Cluster_7741|Contig1|original@390	215.2
2A	Cluster_13791|Contig2|original@722	215.7
2A	Cluster_7258|Contig1|original@506	215.7
2A	Cluster_13762|Contig1|original@119	216
2A	Cluster_1822|Contig1|complementarySeq@547	216
2A	Cluster_14091|Contig1|original@109	218.8
2A	Cluster_14091|Contig1|original@222	218.8
2A	Cluster_14091|Contig2|original@276	218.8
2A	Cluster_6582|Contig2|original@125	218.8
2A	Cluster_8929|Contig1|original@178	219.4
2A	Cluster_7251|Contig1|original@542	222.3
2A	Cluster_776|Contig1|original@1843	222.6
2A	Cluster_9605|Contig2|original@117	222.6
2A	Cluster_268|Contig4|original@2519	227.1
2A	Cluster_268|Contig7|original@2484	227.1
2A	Cluster_268|Contig3|original@743	227.4
2A	Cluster_13634|Contig1|original@391	228.5
2A	Cluster_13634|Contig1|original@559	228.5
2A	Cluster_1256|Contig3|original@451	228.9
2A	Cluster_1256|Contig4|original@444	228.9
2A	Cluster_13634|Contig3|original@201	228.9
2A	Cluster_15327|Contig1|original@722	228.9
2A	Cluster_5074|Contig2|original@1458	228.9
2A	Cluster_11132|Contig2|original@215	229.5
2A	Cluster_11132|Contig3|original@128	229.5
2A	Cluster_1472|Contig1|original@191	230
2A	Cluster_14899|Contig3|original@315	230
2A	Cluster_5300|Contig1|original@320	230
2A	Cluster_8285|Contig1|original@661	230
2A	Cluster_9302|Contig1|original@485	230
2A	Cluster_9302|Contig3|original@156	230
2A	Traes_2AL_B6403BABA@894	230
2A	Cluster_10492|Contig1|complementarySeq@948	230.4
2A	Cluster_10492|Contig2|complementarySeq@965	230.4
2A	Cluster_6538|Contig2|complementarySeq@887	230.4
2A	Traes_2AL_9130F3256@2453	230.7
2A	Traes_2AL_B6403BABA@4464	230.7
2A	Cluster_7231|Contig6|original@734	231.6
2A	Cluster_7231|Contig6|original@884	231.6
2A	Cluster_2238|Contig1|original@1281	235.6
2A	Cluster_2238|Contig3|original@2962	235.6
2A	Cluster_5490|Contig1|original@1012	235.6
2A	Cluster_5490|Contig3|original@272	235.6
2A	Cluster_12705|Contig1|original@1057	236.8
2A	Cluster_3704|Contig1|likelySeq@442	236.8
2A	Cluster_5991|Contig7|original@632	236.8
2A	Cluster_5991|Contig7|original@998	236.8
[truncated: 6,569 more rows]

## Sheet: DS
group	marker	position
1A	Cluster_10322|Contig1|complementarySeq@393	0
1A	Cluster_3335|Contig1|complementarySeq@1206	0
1A	Cluster_3335|Contig1|likelySeq@1206	0
1A	Cluster_1386|Contig2|original@880	0.8
1A	Cluster_11732|Contig1|original@129	1.6
1A	Cluster_1973|Contig2|original@1572	1.6
1A	Cluster_9253|Contig1|original@617	1.6
1A	Cluster_9156|Contig1|original@166	14.6
1A	Cluster_4969|Contig2|original@370	18.2
1A	Cluster_16263|Contig2|original@713	19.6
1A	Cluster_10014|Contig7|original@280	21.8
1A	Cluster_10014|Contig8|original@1407	21.8
1A	Cluster_11076|Contig1|original@547	24.5
1A	Cluster_8411|Contig1|original@146	25
1A	Cluster_4373|Contig2|original@565	43.2
1A	Cluster_6179|Contig1|original@815	47.5
1A	Cluster_10236|Contig1|original@110	47.9
1A	Cluster_11059|Contig3|complementarySeq@2097	47.9
1A	Cluster_5602|Contig2|original@326	47.9
1A	Cluster_9630|Contig1|likelySeq@1992	47.9
1A	Cluster_9947|Contig2|original@442	47.9
1A	Cluster_677|Contig6|original@356	48.3
1A	Cluster_2587|Contig1|original@394	49.1
1A	Cluster_5910|Contig1|original@1339	49.1
1A	Traes_1AS_643F8DBEF@332	49.8
1A	Cluster_9956|Contig1|original@193	50.4
1A	Cluster_13489|Contig1|complementarySeq@348	51.3
1A	Cluster_3951|Contig4|original@510	51.3
1A	Cluster_3951|Contig5|original@3400	51.3
1A	Cluster_2762|Contig7|original@677	51.7
1A	Cluster_31|Contig1|original@914	51.7
1A	Cluster_2554|Contig3|original@514	52.5
1A	Cluster_6383|Contig2|complementarySeq@1474	52.5
1A	Cluster_6383|Contig2|likelySeq@1474	52.5
1A	Cluster_8445|Contig2|complementarySeq@199	53
1A	Cluster_2944|Contig2|original@389	55.9
1A	Cluster_9272|Contig2|original@86	55.9
1A	Cluster_13257|Contig1|original@341	58.4
1A	Traes_1AS_520F23BD4@748	58.8
1A	Cluster_8214|Contig1|original@201	60.4
1A	Cluster_10025|Contig1|complementarySeq@1290	60.8
1A	Cluster_10058|Contig2|likelySeq@296	60.8
1A	Cluster_3235|Contig3|original@3725	60.8
1A	Cluster_71|Contig3|original@1784	60.8
1A	Cluster_71|Contig6|complementarySeq@3298	60.8
1A	Cluster_71|Contig6|likelySeq@3298	60.8
1A	Cluster_73|Contig3|likelySeq@675	60.8
1A	Cluster_73|Contig5|likelySeq@1874	60.8
1A	Cluster_9770|Contig3|complementarySeq@2045	60.8
1A	cluster_singlet|EPO_012_96294113580917071-,...,22611-|likelySeq@385	60.8
1A	Traes_1AS_4499E3652@987	60.8
1A	Cluster_9602|Contig2|complementarySeq@1685	61.7
1A	Cluster_9602|Contig2|likelySeq@1685	61.7
1A	Cluster_12508|Contig1|complementarySeq@216	65
1A	Cluster_4986|Contig1|likelySeq@2249	65
1A	Cluster_4986|Contig2|likelySeq@2279	65
1A	Cluster_7824|Contig4|original@937	65
1A	Cluster_11776|Contig2|original@546	66
1A	Cluster_1291|Contig1|original@130	66
1A	Cluster_1355|Contig1|original@277	66
1A	Cluster_14411|Contig1|original@1088	66
1A	Cluster_26803|Contig1|original@83	66
1A	Cluster_3015|Contig3|original@430	66
1A	Cluster_4344|Contig1|original@458	66
1A	Cluster_6191|Contig1|original@675	66
1A	Cluster_6238|Contig1|complementarySeq@1015	66
1A	Cluster_6250|Contig1|complementarySeq@770	66
1A	Cluster_7446|Contig1|likelySeq@110	66
1A	Cluster_7824|Contig3|original@919	66
1A	Cluster_7824|Contig5|original@932	66
1A	Cluster_8155|Contig2|original@1934	66
1A	Cluster_815|Contig3|original@1157	66
1A	Cluster_815|Contig6|original@1796	66
1A	Cluster_9801|Contig3|original@638	66
1A	Cluster_5224|Contig1|likelySeq@1433	67.5
1A	Cluster_1229|Contig10|likelySeq@1670	67.9
1A	Cluster_1282|Contig1|likelySeq@213	67.9
1A	Cluster_20069|Contig1|original@574	67.9
1A	Cluster_3052|Contig1|original@309	67.9
1A	Cluster_3187|Contig2|original@273	67.9
1A	Cluster_3568|Contig2|original@237	67.9
1A	Cluster_3640|Contig2|likelySeq@2694	67.9
1A	Cluster_5779|Contig2|original@360	67.9
1A	Cluster_10031|Contig1|original@724	68.3
1A	Cluster_1023|Contig2|original@244	68.3
1A	Cluster_11438|Contig1|original@915	68.3
1A	Cluster_11613|Contig2|complementarySeq@252	68.3
1A	Cluster_16874|Contig1|original@424	68.3
1A	Cluster_1903|Contig1|likelySeq@422	68.3
1A	Cluster_21684|Contig1|original@474	68.3
1A	Cluster_2182|Contig4|complementarySeq@162	68.3
1A	Cluster_2497|Contig2|original@94	68.3
1A	Cluster_2520|Contig1|complementarySeq@1354	68.3
1A	Cluster_2827|Contig3|complementarySeq@1859	68.3
1A	Cluster_3694|Contig4|original@492	68.3
1A	Cluster_3965|Contig1|likelySeq@247	68.3
1A	Cluster_3982|Contig1|complementarySeq@265	68.3
1A	Cluster_452|Contig1|complementarySeq@847	68.3
1A	Cluster_4737|Contig2|likelySeq@938	68.3
1A	Cluster_771|Contig2|original@787	68.3
1A	Cluster_8450|Contig1|likelySeq@420	68.3
1A	Cluster_8636|Contig2|original@659	68.3
1A	Cluster_8664|Contig1|likelySeq@310	68.3
1A	Cluster_8754|Contig2|likelySeq@136	68.3
1A	Cluster_890|Contig4|original@1273	68.3
1A	Cluster_922|Contig2|complementarySeq@627	68.3
1A	Cluster_9432|Contig1|complementarySeq@1073	68.3
1A	Cluster_9893|Contig1|complementarySeq@343	68.3
1A	Cluster_9893|Contig1|likelySeq@343	68.3
1A	Traes_1AL_4720305AC@512	68.3
1A	Cluster_15331|Contig1|original@469	68.7
1A	Cluster_19033|Contig1|original@240	72.2
1A	Cluster_2867|Contig1|likelySeq@1207	72.2
1A	Cluster_4253|Contig13|original@2170	72.2
1A	Cluster_4253|Contig14|original@2128	72.2
1A	Cluster_4253|Contig5|original@2097	72.2
1A	Cluster_8215|Contig1|original@142	72.2
1A	Cluster_17028|Contig1|likelySeq@1071	73.1
1A	Cluster_2036|Contig1|complementarySeq@994	73.5
1A	Cluster_1977|Contig2|original@438	73.9
1A	Cluster_10482|Contig1|original@365	75.4
1A	Cluster_1884|Contig1|complementarySeq@666	75.4
1A	Cluster_2935|Contig2|complementarySeq@295	75.4
1A	Cluster_6771|Contig2|original@779	75.4
1A	Cluster_2260|Contig3|original@3736	76.1
1A	Cluster_2517|Contig1|complementarySeq@538	76.1
1A	Cluster_2260|Contig6|original@3704	76.5
1A	Cluster_7505|Contig2|original@1212	76.5
1A	Cluster_7691|Contig1|complementarySeq@605	77.3
1A	Cluster_9690|Contig1|likelySeq@589	77.3
1A	Cluster_9655|Contig3|original@2346	78.9
1A	Cluster_19461|Contig3|original@679	79.4
1A	Cluster_8541|Contig1|complementarySeq@1426	83.6
1A	Cluster_5844|Contig3|original@293	88.2
1A	Cluster_1750|Contig1|complementarySeq@697	91.6
1A	Cluster_2765|Contig1|original@1321	91.6
1A	Cluster_2765|Contig2|original@585	91.6
1A	Cluster_305|Contig1|complementarySeq@280	91.6
1A	Cluster_4776|Contig1|original@180	91.6
1A	Cluster_7989|Contig1|complementarySeq@136	92
1A	Cluster_9846|Contig3|original@790	92
1A	Cluster_8502|Contig2|original@387	92.9
1A	Cluster_1227|Contig1|original@243	93.7
1A	Cluster_4607|Contig2|original@113	94.2
1A	Cluster_15540|Contig1|original@594	94.6
1A	Cluster_5616|Contig1|original@475	94.6
1A	Cluster_5616|Contig2|original@309	94.6
1A	Cluster_8141|Contig4|original@202	94.6
1A	Cluster_9433|Contig2|original@1566	94.6
1A	Cluster_200|Contig9|likelySeq@1574	95
1A	Cluster_14244|Contig6|original@437	97.4
1A	Cluster_19805|Contig1|original@780	97.4
1A	Cluster_18376|Contig1|original@1551	98.5
1A	Cluster_4668|Contig8|original@408	98.5
1A	Cluster_7589|Contig1|likelySeq@330	101.1
1A	Cluster_1271|Contig3|original@69	102.5
1A	Cluster_23030|Contig1|original@241	103
1A	Cluster_24121|Contig1|original@126	103
1A	Cluster_10416|Contig1|original@369	103.4
1A	Cluster_10416|Contig4|original@394	103.4
1A	Cluster_5372|Contig2|original@234	103.4
1A	Cluster_9194|Contig8|original@191	103.4
1A	Cluster_1406|Contig2|original@89	103.9
1A	Cluster_5926|Contig3|original@1162	106.4
1A	cluster_singlet|EPO_078_2538489749103114796-,...,10228+|original@60	110.1
1A	Cluster_11827|Contig2|original@1250	114.3
1A	Cluster_11827|Contig3|original@152	114.3
1A	Cluster_9466|Contig4|original@346	114.7
1A	Cluster_15900|Contig1|complementarySeq@312	115.9
1A	Cluster_15900|Contig1|likelySeq@312	115.9
1A	Cluster_5798|Contig1|complementarySeq@1276	115.9
1A	Cluster_5798|Contig1|likelySeq@1369	115.9
1A	Cluster_16982|Contig2|original@1394	116.2
1A	Cluster_16982|Contig4|original@562	116.2
1A	Cluster_4386|Contig1|complementarySeq@119	116.2
1A	Cluster_4386|Contig2|complementarySeq@115	116.2
1A	Cluster_3036|Contig2|original@459	117
1A	Cluster_19806|Contig1|original@351	118.1
1A	Cluster_2387|Contig4|original@247	118.1
1A	Cluster_284|Contig1|original@791	118.1
1A	Cluster_4197|Contig1|likelySeq@1039	118.1
1A	Cluster_5483|Contig1|complementarySeq@801	118.1
1A	Cluster_8890|Contig1|original@904	118.1
1A	Cluster_16707|Contig1|likelySeq@830	121.4
1A	Cluster_236|Contig4|complementarySeq@85	121.4
1A	Cluster_236|Contig4|likelySeq@85	121.4
1A	Cluster_8470|Contig1|complementarySeq@95	122.2
1A	Traes_1AL_5E4EECFBC@1807	122.2
1A	Cluster_12819|Contig1|original@414	123.3
1A	Cluster_405|Contig1|original@790	123.3
1A	Cluster_8335|Contig2|original@187	123.3
1A	Cluster_3114|Contig1|likelySeq@1485	124.2
1A	Cluster_8969|Contig1|complementarySeq@460	124.2
1A	Cluster_1488|Contig3|original@1248	127.9
1A	Cluster_16987|Contig1|likelySeq@372	128.7
1A	Cluster_4281|Contig2|original@310	128.7
1A	Cluster_9241|Contig1|complementarySeq@274	134.8
1A	Cluster_9241|Contig1|likelySeq@316	134.8
1A	Cluster_15568|Contig1|original@418	139.7
1A	Cluster_5813|Contig1|original@794	139.7
1A	Cluster_1455|Contig4|original@957	140.9
1A	Cluster_3807|Contig1|original@921	140.9
1A	Cluster_1181|Contig4|original@836	144.9
1A	Cluster_1181|Contig5|original@830	144.9
1A	Cluster_3963|Contig1|likelySeq@206	147.2
1A	Cluster_10392|Contig1|original@552	149.9
1A	Traes_1AL_30C4B017F@549	149.9
1A	Cluster_10421|Contig1|complementarySeq@1450	154.7
1A	Cluster_12438|Contig1|original@989	158.6
1A	Cluster_12438|Contig3|original@366	158.6
1A	Cluster_6985|Contig2|original@596	159.8
1A	Cluster_5285|Contig3|original@1389	160.9
1A	Cluster_5461|Contig3|original@1961	161.9
1A	Cluster_637|Contig3|original@1015	162.6
1A	Cluster_621|Contig3|original@1376	165.8
1A	Cluster_8733|Contig2|original@1403	165.8
1A	Cluster_12142|Contig1|original@1904	167
1A	Cluster_13259|Contig1|original@425	167
1A	Cluster_13259|Contig4|original@1289	167
1A	Cluster_2726|Contig3|original@186	167
1A	Cluster_6109|Contig2|original@148	167
1A	Cluster_6109|Contig5|original@168	167
1A	Cluster_7535|Contig1|original@1613	167
1A	Cluster_7927|Contig3|original@228	168.9
1A	Cluster_9819|Contig1|original@164	168.9
1A	Cluster_355|Contig1|original@291	173
1A	Cluster_5089|Contig1|original@1264	173
1A	Cluster_4041|Contig1|original@330	174.2
1A	Cluster_455|Contig4|original@1346	174.2
1A	Cluster_5040|Contig1|original@1437	174.2
1A	Cluster_1549|Contig4|original@484	175.5
1B	Cluster_1882|Contig7|original@596	0
1B	Cluster_14459|Contig3|original@598	0.4
1B	Cluster_7051|Contig3|original@221	0.4
1B	Cluster_16778|Contig1|original@1840	3.4
1B	Cluster_65|Contig1|original@152	4.2
1B	Cluster_1213|Contig2|original@2437	8.9
1B	Cluster_1910|Contig2|original@481	9.7
1B	Cluster_10672|Contig1|original@1440	10.1
1B	Cluster_10672|Contig2|original@1415	10.1
1B	Cluster_3434|Contig3|original@138	10.1
1B	Cluster_8122|Contig1|original@338	13.3
1B	Cluster_11544|Contig3|likelySeq@1046	14.9
1B	Cluster_774|Contig1|original@269	15.3
1B	Cluster_9978|Contig1|original@319	17.1
1B	Traes_1BS_282862C32@305	17.9
1B	Cluster_7708|Contig2|original@1072	20.6
1B	Cluster_7886|Contig1|likelySeq@188	23.1
1B	cluster_singlet|EPO_092_130478272932|original@198	23.1
1B	Cluster_3509|Contig1|complementarySeq@291	27.2
1B	Cluster_9119|Contig4|original@1116	27.2
1B	Cluster_5099|Contig1|original@1509	32.7
1B	Cluster_5602|Contig1|original@590	32.7
1B	Traes_1BS_63D619FA7@1204	32.7
1B	Cluster_10177|Contig2|likelySeq@318	33.1
1B	Cluster_4399|Contig2|complementarySeq@435	35.5
1B	Cluster_7175|Contig3|original@416	35.5
1B	Cluster_7175|Contig7|original@533	35.5
1B	Cluster_14759|Contig3|original@366	35.8
1B	Cluster_1688|Contig3|original@2076	35.8
1B	Cluster_5827|Contig1|original@2245	36.6
1B	Cluster_10488|Contig3|original@1348	39.6
1B	Cluster_12165|Contig1|original@263	39.6
1B	Cluster_7310|Contig1|original@2860	39.6
1B	Cluster_879|Contig2|original@2252	39.6
1B	Cluster_1252|Contig5|original@781	42.7
1B	Cluster_13329|Contig1|likelySeq@1212	42.7
1B	Cluster_8986|Contig1|original@268	45
1B	Cluster_5192|Contig2|complementarySeq@131	45.4
1B	Cluster_4938|Contig4|original@745	45.9
1B	Cluster_2971|Contig2|original@302	47
1B	Cluster_11149|Contig1|complementarySeq@608	47.4
1B	Cluster_12609|Contig2|complementarySeq@2100	47.4
1B	Cluster_15836|Contig2|original@581	47.4
1B	Cluster_16489|Contig1|original@327	47.4
1B	Cluster_1857|Contig2|original@134	47.4
1B	Cluster_2404|Contig1|original@470	47.4
1B	Cluster_3109|Contig2|complementarySeq@779	47.4
1B	Cluster_4805|Contig2|original@2028	47.4
1B	Cluster_6152|Contig2|original@277	47.4
1B	Cluster_7932|Contig2|original@255	47.4
1B	Cluster_8032|Contig1|original@2617	47.4
1B	Cluster_10991|Contig4|original@234	47.8
1B	Cluster_12609|Contig2|likelySeq@2100	47.8
1B	Cluster_24314|Contig1|original@675	47.8
1B	Cluster_25923|Contig3|original@792	48.2
1B	Cluster_10352|Contig1|likelySeq@106	49.3
1B	Cluster_1187|Contig1|likelySeq@987	49.3
1B	Cluster_35727|Contig1|original@285	49.3
1B	Cluster_9276|Contig2|original@194	49.3
1B	Cluster_9484|Contig1|complementarySeq@1669	49.3
1B	Cluster_9735|Contig2|original@990	49.3
1B	Traes_1BS_7EC2BDE95@1999	49.3
1B	Cluster_5264|Contig1|complementarySeq@162	49.9
1B	Cluster_7014|Contig1|likelySeq@2761	51.2
1B	Cluster_9234|Contig1|likelySeq@760	51.2
1B	Cluster_1225|Contig1|complementarySeq@305	51.6
1B	Cluster_4160|Contig1|original@1066	51.6
1B	Cluster_605|Contig1|complementarySeq@375	51.6
1B	Cluster_605|Contig2|likelySeq@1167	51.6
1B	Cluster_9554|Contig1|complementarySeq@727	51.6
1B	Traes_1BS_217BCBF47@819	51.6
1B	Cluster_1122|Contig1|likelySeq@1619	52.4
1B	Cluster_11858|Contig2|original@372	52.4
1B	Cluster_21057|Contig1|likelySeq@421	52.4
1B	Cluster_2796|Contig2|complementarySeq@517	52.4
1B	Cluster_4781|Contig1|complementarySeq@475	52.4
1B	Cluster_6019|Contig1|original@2083	52.4
1B	Cluster_6159|Contig1|original@487	52.4
1B	Cluster_8333|Contig1|original@242	52.4
1B	Traes_1BS_8828071CF@1412	52.4
1B	Cluster_2656|Contig2|original@938	52.8
1B	Cluster_2710|Contig1|original@913	52.8
1B	Cluster_3720|Contig1|complementarySeq@1234	52.8
1B	Cluster_9675|Contig1|likelySeq@1802	52.8
1B	Cluster_9838|Contig1|complementarySeq@790	52.8
1B	Cluster_1466|Contig3|original@5691	53.9
1B	Cluster_3642|Contig3|original@2076	53.9
1B	Cluster_4328|Contig2|original@1721	53.9
1B	Cluster_11290|Contig1|complementarySeq@146	55.5
1B	Cluster_4231|Contig1|complementarySeq@1954	55.5
1B	Cluster_4231|Contig1|likelySeq@1954	55.5
1B	Cluster_4430|Contig2|original@443	55.5
1B	Cluster_651|Contig2|complementarySeq@222	55.5
1B	Cluster_651|Contig2|likelySeq@222	55.5
1B	Cluster_8464|Contig1|complementarySeq@782	55.5
1B	Cluster_10549|Contig1|original@75	55.8
1B	Cluster_121|Contig1|complementarySeq@412	59.1
1B	Cluster_3494|Contig2|complementarySeq@106	59.1
1B	Cluster_3495|Contig2|complementarySeq@399	59.1
1B	Cluster_3961|Contig2|original@2288	59.1
1B	Cluster_4031|Contig2|original@887	59.1
1B	Cluster_4085|Contig2|original@178	59.1
1B	Cluster_5042|Contig3|original@753	59.1
1B	Cluster_6129|Contig1|original@862	59.1
1B	Cluster_7231|Contig4|original@542	59.1
1B	Cluster_8763|Contig1|likelySeq@291	59.1
1B	Cluster_9400|Contig1|original@111	59.1
1B	Cluster_13685|Contig1|likelySeq@373	60.6
1B	Cluster_199|Contig1|original@435	60.6
1B	Cluster_10930|Contig1|original@1625	61.4
1B	Cluster_1229|Contig10|complementarySeq@1689	61.4
1B	Cluster_12508|Contig1|likelySeq@201	61.4
1B	Cluster_1553|Contig1|original@1334	61.4
1B	Cluster_1553|Contig3|original@1281	61.4
1B	Cluster_2605|Contig1|original@1266	61.4
1B	Cluster_2605|Contig2|original@1505	61.4
1B	Cluster_26218|Contig1|likelySeq@222	61.4
1B	Cluster_3881|Contig1|original@351	61.4
1B	Cluster_7719|Contig1|complementarySeq@318	61.4
1B	Cluster_13887|Contig1|original@320	61.8
1B	Cluster_15509|Contig1|original@1088	61.8
1B	Cluster_13948|Contig3|likelySeq@782	62.3
1B	Cluster_127|Contig1|original@135	64.1
1B	Cluster_13753|Contig2|likelySeq@494	64.1
1B	Cluster_19536|Contig1|original@232	64.1
1B	Cluster_3095|Contig2|original@1299	64.1
1B	Cluster_10023|Contig2|complementarySeq@1021	64.5
1B	Cluster_10756|Contig1|original@490	64.5
1B	Cluster_16167|Contig1|original@776	65.4
1B	Cluster_5938|Contig1|likelySeq@236	65.4
1B	Cluster_8159|Contig4|original@766	65.4
1B	Cluster_9089|Contig2|original@252	65.4
1B	Cluster_10456|Contig1|original@317	66.4
1B	Cluster_1171|Contig1|complementarySeq@211	66.4
1B	Cluster_6320|Contig1|original@1396	66.4
1B	Cluster_21684|Contig2|original@191	66.8
1B	Cluster_5561|Contig2|original@106	66.8
1B	Cluster_5913|Contig1|likelySeq@349	66.8
1B	Cluster_7614|Contig1|complementarySeq@1258	66.8
1B	Cluster_7614|Contig1|likelySeq@1258	66.8
1B	Traes_1BL_CD62BC4C3@650	66.8
1B	Cluster_3694|Contig1|original@525	67.5
1B	Cluster_3982|Contig1|likelySeq@265	67.5
1B	Cluster_4893|Contig2|complementarySeq@1066	67.5
1B	Cluster_4893|Contig2|likelySeq@1066	67.5
1B	Cluster_6164|Contig1|original@975	67.5
1B	Cluster_4585|Contig2|likelySeq@1777	68.5
1B	Cluster_10350|Contig2|likelySeq@108	73.9
1B	Cluster_1091|Contig1|original@277	73.9
1B	Cluster_1342|Contig2|complementarySeq@169	73.9
1B	Cluster_1342|Contig2|likelySeq@169	73.9
1B	Cluster_1500|Contig2|original@114	73.9
1B	Cluster_1595|Contig14|original@265	73.9
1B	Cluster_16026|Contig3|original@323	73.9
1B	Cluster_1622|Contig1|original@113	73.9
1B	Cluster_1622|Contig4|original@98	73.9
1B	Cluster_426|Contig3|complementarySeq@1791	73.9
1B	Cluster_4659|Contig3|original@315	73.9
1B	Cluster_501|Contig1|likelySeq@373	73.9
1B	Cluster_6423|Contig1|likelySeq@4049	73.9
1B	Cluster_7855|Contig1|complementarySeq@617	73.9
1B	Cluster_8215|Contig2|original@1125	73.9
1B	Cluster_8879|Contig1|likelySeq@859	73.9
1B	Cluster_8881|Contig2|original@2420	73.9
1B	Cluster_10494|Contig2|complementarySeq@525	74.7
1B	Cluster_1037|Contig1|likelySeq@367	75.5
1B	Cluster_12564|Contig1|less_than_5_individuals|original@159	75.5
1B	Cluster_14266|Contig1|original@382	75.5
1B	Cluster_7241|Contig2|original@333	75.5
1B	Cluster_10145|Contig1|original@231	75.8
1B	Cluster_2338|Contig1|original@506	75.8
1B	Cluster_6905|Contig1|likelySeq@4226	75.8
1B	Cluster_1706|Contig1|original@127	76.2
1B	Cluster_537|Contig2|original@1263	76.8
1B	Cluster_539|Contig1|original@453	76.8
1B	Cluster_2519|Contig2|original@781	77.3
1B	Cluster_1952|Contig1|original@2583	79.7
1B	Cluster_1952|Contig4|original@928	79.7
1B	Cluster_5611|Contig3|original@236	79.7
1B	Cluster_7096|Contig1|original@797	79.7
1B	Cluster_9973|Contig1|original@753	80.1
1B	Cluster_8722|Contig1|complementarySeq@865	80.9
1B	Cluster_1790|Contig3|original@767	81.2
1B	Cluster_1790|Contig5|original@742	81.2
1B	Cluster_9154|Contig1|complementarySeq@1605	81.2
1B	Cluster_9543|Contig1|likelySeq@186	81.2
1B	Traes_1BL_71EF97B701@1441	81.6
1B	Cluster_6036|Contig2|original@204	83.2
1B	Cluster_9463|Contig1|likelySeq@223	83.2
1B	Cluster_1509|Contig2|original@120	84.7
1B	Cluster_2844|Contig2|original@592	84.7
1B	Cluster_3217|Contig1|original@239	84.7
1B	Cluster_433|Contig1|original@1730	84.7
1B	Cluster_6507|Contig1|complementarySeq@1020	84.7
1B	Cluster_6507|Contig2|complementarySeq@1077	84.7
1B	Cluster_8934|Contig1|original@469	84.7
1B	Cluster_6938|Contig1|original@884	85.1
1B	Cluster_11832|Contig1|likelySeq@1937	85.9
1B	Cluster_2164|Contig2|original@310	85.9
1B	Cluster_2381|Contig2|original@370	85.9
1B	Cluster_2616|Contig2|original@1452	85.9
1B	Cluster_305|Contig2|complementarySeq@177	85.9
1B	Cluster_7376|Contig1|original@807	85.9
1B	Cluster_8944|Contig2|complementarySeq@580	86.2
1B	Cluster_7989|Contig1|likelySeq@238	86.7
1B	Cluster_1124|Contig3|original@2064	88.2
1B	Cluster_11421|Contig1|complementarySeq@3084	88.2
1B	Cluster_200|Contig9|complementarySeq@1669	88.2
1B	Cluster_4607|Contig1|likelySeq@111	88.2
1B	Cluster_5815|Contig5|complementarySeq@284	88.2
1B	Cluster_8170|Contig1|complementarySeq@701	88.2
1B	Cluster_9298|Contig3|original@279	88.2
1B	cluster_singlet|EPO_083_2010584381856|original@217	88.2
1B	Cluster_4928|Contig1|complementarySeq@278	88.9
1B	Cluster_4597|Contig1|complementarySeq@1059	89.3
1B	Cluster_17999|Contig2|original@347	90.5
1B	Cluster_16708|Contig1|original@142	92.5
1B	Cluster_11571|Contig1|complementarySeq@2634	94.4
1B	Cluster_1661|Contig1|likelySeq@321	94.4
1B	Cluster_4638|Contig4|original@271	94.4
1B	Cluster_16662|Contig1|original@363	95.2
1B	Cluster_3492|Contig1|original@346	95.2
1B	Cluster_4619|Contig1|original@414	95.2
1B	Cluster_39999|Contig2|original@124	96
1B	Cluster_27150|Contig1|original@140	96.7
1B	Cluster_9896|Contig2|likelySeq@628	97.1
1B	Cluster_13188|Contig1|original@552	98.6
1B	Cluster_22115|Contig2|original@505	99
1B	Cluster_10400|Contig1|complementarySeq@760	100.1
1B	Cluster_163|Contig5|original@261	100.1
1B	Cluster_1634|Contig1|original@485	100.6
1B	Cluster_13201|Contig1|likelySeq@219	101.1
1B	Cluster_1767|Contig1|original@1260	103.3
1B	Cluster_1767|Contig3|original@1254	103.3
1B	Cluster_5127|Contig4|original@258	103.7
1B	Cluster_10129|Contig1|original@476	104.5
1B	Cluster_2779|Contig2|original@640	104.5
1B	Cluster_11197|Contig6|likelySeq@1556	105.7
1B	Cluster_5772|Contig2|original@284	105.7
1B	Cluster_1641|Contig2|complementarySeq@448	106.1
1B	Cluster_3693|Contig1|likelySeq@2213	106.5
1B	Cluster_2304|Contig1|complementarySeq@2576	107.6
1B	Cluster_3775|Contig6|original@204	110.2
1B	Cluster_11047|Contig1|original@347	111.4
1B	Cluster_18918|Contig1|original@235	114.8
1B	Cluster_15940|Contig1|likelySeq@523	115.2
1B	Cluster_2953|Contig2|original@681	116
1B	Cluster_2953|Contig3|original@719	116
1B	Cluster_10382|Contig1|likelySeq@184	118.4
1B	Cluster_1794|Contig2|likelySeq@444	121.1
1B	Cluster_8828|Contig1|likelySeq@143	121.1
1B	Cluster_9347|Contig1|complementarySeq@44	121.1
1B	Cluster_4372|Contig1|original@2131	122.2
1B	Cluster_15361|Contig1|original@1110	126.2
1B	Cluster_18514|Contig4|original@870	126.2
1B	Cluster_2623|Contig5|original@1477	126.7
1B	Cluster_12499|Contig3|original@578	127.3
1B	Cluster_1845|Contig3|original@425	127.3
1B	Cluster_2155|Contig4|original@775	127.3
1B	Cluster_9889|Contig1|original@2199	127.3
1B	Cluster_1498|Contig1|original@1211	130.6
1B	Cluster_1498|Contig3|original@780	130.6
1B	Cluster_1858|Contig3|original@354	130.6
1B	cluster_singlet|EPO_062_Contig2480|original@546	130.6
1B	Cluster_14305|Contig1|original@496	131.6
1B	Cluster_400|Contig1|original@242	132.1
1B	Cluster_400|Contig3|original@257	132.1
1B	Cluster_10084|Contig2|likelySeq@205	132.9
1B	Cluster_16753|Contig2|original@619	132.9
1B	Cluster_1394|Contig1|original@303	134.4
1B	Cluster_15827|Contig1|original@342	134.9
1B	Cluster_5487|Contig1|original@689	134.9
1B	Cluster_6553|Contig3|original@195	139.5
1B	Cluster_9958|Contig1|original@1041	140.5
1B	Cluster_9958|Contig3|likelySeq@995	140.5
1B	Cluster_1181|Contig2|original@920	143.7
1B	Cluster_16371|Contig1|original@623	144.2
1B	Cluster_1487|Contig2|complementarySeq@1469	147.1
1B	Cluster_1203|Contig1|original@818	149.6
1B	Cluster_4014|Contig3|original@900	149.9
1B	Cluster_8976|Contig2|complementarySeq@130	149.9
1B	Cluster_2243|Contig1|original@866	151.6
1B	Cluster_2243|Contig2|original@908	151.6
1B	Cluster_4092|Contig4|original@335	163.5
1B	Cluster_26341|Contig1|original@3533	172
1B	Cluster_26341|Contig3|original@84	172
1B	Cluster_7820|Contig4|original@273	172
1B	Cluster_1204|Contig4|original@4001	177.4
1B	Cluster_12203|Contig2|complementarySeq@1431	177.4
1B	Cluster_12203|Contig2|likelySeq@1431	177.4
1B	Cluster_9819|Contig1|original@760	177.4
1B	Cluster_2617|Contig4|original@1742	178.5
1B	Cluster_14758|Contig1|original@1199	180.2
1B	Cluster_368|Contig2|original@1619	180.2
1B	Cluster_275|Contig4|original@1195	181.4
1B	Cluster_275|Contig5|original@160	181.4
1B	Cluster_485|Contig3|original@3235	181.4
1B	Traes_1BL_244DA8D2D@584	181.4
2A	Cluster_1944|Contig4|original@2208	0
2A	Cluster_1056|Contig3|likelySeq@1601	2.9
2A	Cluster_9899|Contig1|original@254	4.1
2A	Cluster_9899|Contig3|original@198	4.1
2A	Cluster_6298|Contig5|original@554	4.6
2A	Cluster_1029|Contig1|original@1343	5.6
2A	Cluster_10074|Contig2|complementarySeq@561	6
2A	Cluster_10074|Contig2|likelySeq@561	6
2A	Cluster_12016|Contig1|likelySeq@2952	6
2A	Cluster_454|Contig4|complementarySeq@312	13.8
2A	Cluster_3923|Contig3|original@994	14.9
2A	Cluster_4227|Contig4|original@490	19.4
2A	Cluster_4227|Contig5|original@650	19.4
2A	Cluster_11460|Contig3|likelySeq@2631	21.5
2A	Cluster_4043|Contig1|original@495	34.1
2A	Cluster_4043|Contig3|original@514	34.1
2A	Cluster_1561|Contig1|likelySeq@555	34.5
2A	Cluster_4362|Contig1|original@112	38.1
2A	Cluster_2546|Contig1|original@111	40.7
2A	Traes_2AS_BD2A53CC4@1101	40.7
2A	Cluster_4820|Contig1|original@1455	42.7
2A	Cluster_3462|Contig2|original@1165	43.8
2A	Cluster_13934|Contig1|original@161	49.1
2A	Cluster_1603|Contig1|original@1772	49.1
2A	Cluster_1603|Contig3|original@1866	49.1
2A	Cluster_17194|Contig1|original@130	49.1
2A	Cluster_5825|Contig1|original@2253	49.1
2A	Cluster_4773|Contig1|original@354	59.2
2A	Cluster_10137|Contig1|likelySeq@515	59.7
2A	Cluster_2409|Contig1|complementarySeq@3711	59.7
2A	Cluster_4493|Contig1|complementarySeq@1339	59.7
2A	Cluster_331|Contig5|original@759	65.2
2A	Cluster_5296|Contig2|likelySeq@1574	65.2
2A	Cluster_3284|Contig2|original@339	72.1
2A	Cluster_4357|Contig2|original@2987	73.9
2A	Cluster_4357|Contig3|original@298	73.9
2A	Cluster_10538|Contig2|original@272	75.6
2A	Cluster_9037|Contig2|original@446	79.2
2A	Cluster_359|Contig20|complementarySeq@408	80.1
2A	Cluster_9037|Contig1|likelySeq@552	80.1
2A	Cluster_110|Contig6|original@394	80.9
2A	Cluster_11967|Contig1|likelySeq@1146	80.9
2A	Cluster_19631|Contig1|original@101	80.9
2A	Cluster_3322|Contig2|original@392	80.9
2A	Cluster_13446|Contig1|original@270	81.7
2A	Cluster_2499|Contig2|original@584	81.7
2A	Cluster_5138|Contig1|likelySeq@745	81.7
2A	Cluster_10364|Contig3|original@768	82
2A	Cluster_10425|Contig1|likelySeq@1049	82
2A	Cluster_1518|Contig1|original@474	82
2A	Cluster_1518|Contig2|original@474	82
2A	Cluster_1518|Contig3|original@1171	82
2A	Cluster_2241|Contig2|original@369	82
2A	Cluster_6088|Contig2|original@212	82
2A	Cluster_7301|Contig1|original@1727	82
2A	Cluster_7301|Contig2|likelySeq@1712	82
2A	Cluster_909|Contig3|original@423	82
2A	Cluster_8893|Contig2|original@517	82.4
2A	Cluster_10364|Contig1|likelySeq@1036	83.2
2A	Cluster_10425|Contig1|complementarySeq@1049	83.2
2A	Cluster_10859|Contig1|likelySeq@1459	83.2
2A	Cluster_11121|Contig1|complementarySeq@804	83.2
2A	Cluster_14601|Contig1|complementarySeq@330	83.2
2A	Cluster_16754|Contig1|likelySeq@1095	83.2
2A	Cluster_1843|Contig2|original@1580	83.2
2A	Cluster_276|Contig1|likelySeq@187	83.2
2A	Cluster_2932|Contig1|complementarySeq@624	83.2
2A	Cluster_4503|Contig1|original@1074	83.2
2A	Cluster_4525|Contig3|original@451	83.2
2A	Cluster_5379|Contig2|complementarySeq@456	83.2
2A	Cluster_601|Contig1|original@105	83.2
2A	Cluster_7884|Contig1|original@2177	83.2
2A	Cluster_7884|Contig5|original@877	83.2
2A	Cluster_8149|Contig2|original@253	83.2
2A	Cluster_8690|Contig1|original@561	83.2
2A	Cluster_9568|Contig1|original@287	83.2
2A	Cluster_1717|Contig1|original@3363	84.3
2A	Cluster_7393|Contig2|original@266	84.3
2A	Cluster_97|Contig4|complementarySeq@247	84.3
2A	Cluster_10418|Contig2|original@198	86.7
2A	Cluster_13090|Contig1|likelySeq@470	86.7
2A	Cluster_16377|Contig2|likelySeq@343	86.7
2A	Cluster_581|Contig1|original@1143	86.7
2A	Cluster_8363|Contig1|likelySeq@684	86.7
2A	Cluster_902|Contig2|original@741	86.7
2A	Cluster_902|Contig3|original@763	86.7
2A	Cluster_9387|Contig1|likelySeq@392	86.7
2A	Traes_2AS_F18C084C7@601	86.7
2A	Cluster_11016|Contig1|original@419	87.1
2A	Cluster_2102|Contig2|likelySeq@2026	87.8
2A	Cluster_4192|Contig4|original@870	87.8
2A	Cluster_6165|Contig1|original@346	87.8
2A	Cluster_6165|Contig3|original@840	87.8
2A	Cluster_6271|Contig1|original@287	87.8
2A	Cluster_7909|Contig3|likelySeq@398	87.8
2A	Cluster_9179|Contig2|likelySeq@193	87.8
2A	Cluster_112|Contig3|complementarySeq@931	88.2
2A	Cluster_1134|Contig2|original@561	88.2
2A	Cluster_11372|Contig2|original@657	88.2
2A	Cluster_17944|Contig1|original@636	88.2
2A	Cluster_2645|Contig3|complementarySeq@209	88.2
2A	Cluster_2645|Contig3|likelySeq@209	88.2
2A	Cluster_3066|Contig1|original@1768	88.2
2A	Cluster_4676|Contig2|original@1759	88.7
2A	Cluster_8566|Contig1|complementarySeq@555	93.6
2A	Cluster_12077|Contig3|original@374	94
2A	Cluster_10447|Contig1|complementarySeq@804	94.5
2A	Cluster_11318|Contig1|original@225	94.5
2A	Cluster_11654|Contig1|likelySeq@1787	94.5
2A	Cluster_1249|Contig1|original@355	94.5
2A	Cluster_1249|Contig3|original@2919	94.5
2A	Cluster_13442|Contig1|original@683	94.5
2A	Cluster_14256|Contig2|original@982	94.5
2A	Cluster_14726|Contig1|likelySeq@121	94.5
2A	Cluster_2337|Contig2|original@560	94.5
2A	Cluster_4311|Contig1|likelySeq@364	94.5
2A	Cluster_7640|Contig2|original@122	94.5
2A	Cluster_7859|Contig1|original@2317	94.5
2A	Cluster_8366|Contig1|likelySeq@629	94.5
2A	Cluster_2097|Contig2|original@452	95.4
2A	Cluster_1413|Contig2|original@1179	96.4
2A	Cluster_21127|Contig1|original@153	96.4
2A	Cluster_14377|Contig1|original@2511	96.7
2A	Cluster_24827|Contig1|original@288	97.1
2A	Cluster_3340|Contig1|original@87	97.1
2A	Cluster_3863|Contig1|original@939	97.1
2A	Cluster_4174|Contig2|original@1719	97.1
2A	Cluster_4174|Contig4|original@1747	97.1
2A	Cluster_4174|Contig5|original@1621	97.1
2A	Cluster_5383|Contig1|original@234	97.1
2A	Cluster_1508|Contig1|original@1142	97.6
2A	Cluster_8230|Contig1|complementarySeq@464	97.6
2A	Cluster_6707|Contig1|original@1791	98.5
2A	Cluster_2365|Contig6|original@201	99
2A	Cluster_3203|Contig2|original@603	99
2A	Cluster_3863|Contig3|original@279	99
2A	Cluster_698|Contig1|complementarySeq@846	99
2A	Cluster_8085|Contig2|complementarySeq@1294	99
2A	Cluster_9916|Contig1|complementarySeq@234	99
2A	Cluster_8831|Contig1|likelySeq@1139	99.6
2A	Cluster_9348|Contig1|likelySeq@903	99.6
2A	Cluster_10072|Contig1|complementarySeq@79	100.1
2A	Cluster_1008|Contig1|original@361	100.5
2A	Cluster_10333|Contig1|original@325	100.5
2A	Cluster_1049|Contig2|likelySeq@1097	100.5
2A	Cluster_10523|Contig1|likelySeq@535	100.5
2A	Cluster_10540|Contig12|original@2635	100.5
2A	Cluster_10669|Contig1|original@993	100.5
2A	Cluster_10919|Contig2|original@1063	100.5
2A	Cluster_1343|Contig1|complementarySeq@965	100.5
2A	Cluster_1343|Contig2|complementarySeq@1480	100.5
2A	Cluster_13670|Contig1|complementarySeq@265	100.5
2A	Cluster_14278|Contig4|original@789	100.5
2A	Cluster_15547|Contig1|original@994	100.5
2A	Cluster_1569|Contig1|original@480	100.5
2A	Cluster_1593|Contig1|complementarySeq@628	100.5
2A	Cluster_16370|Contig1|original@764	100.5
2A	Cluster_16432|Contig1|original@1388	100.5
2A	Cluster_16432|Contig3|original@1665	100.5
2A	Cluster_1646|Contig5|original@3307	100.5
2A	Cluster_17870|Contig2|complementarySeq@2748	100.5
2A	Cluster_2101|Contig1|original@220	100.5
2A	Cluster_2240|Contig2|original@249	100.5
2A	Cluster_3163|Contig1|original@2437	100.5
2A	Cluster_3163|Contig3|original@1729	100.5
2A	Cluster_347|Contig2|likelySeq@765	100.5
2A	Cluster_3946|Contig1|original@723	100.5
2A	Cluster_4211|Contig2|original@380	100.5
2A	Cluster_4211|Contig3|original@2473	100.5
2A	Cluster_4422|Contig1|complementarySeq@1225	100.5
2A	Cluster_4717|Contig2|complementarySeq@1056	100.5
2A	Cluster_480|Contig1|original@201	100.5
2A	Cluster_5191|Contig1|likelySeq@350	100.5
2A	Cluster_5494|Contig2|original@3585	100.5
2A	Cluster_5565|Contig1|original@225	100.5
2A	Cluster_6487|Contig5|complementarySeq@148	100.5
2A	Cluster_6912|Contig1|original@961	100.5
2A	Cluster_6931|Contig2|original@948	100.5
2A	Cluster_7151|Contig1|likelySeq@123	100.5
2A	Cluster_726|Contig1|original@965	100.5
2A	Cluster_726|Contig2|original@307	100.5
2A	Cluster_8021|Contig1|likelySeq@1334	100.5
2A	Cluster_8194|Contig2|original@319	100.5
2A	Cluster_8510|Contig5|original@242	100.5
2A	Cluster_8510|Contig6|original@265	100.5
2A	Cluster_8665|Contig2|original@157	100.5
2A	Cluster_9143|Contig1|original@1257	100.5
2A	Cluster_9812|Contig2|complementarySeq@230	100.5
2A	Cluster_9812|Contig2|likelySeq@230	100.5
2A	Cluster_9826|Contig1|likelySeq@178	100.5
2A	Traes_2AL_2C6CB90A3@1811	100.5
2A	Cluster_136|Contig1|complementarySeq@280	101
2A	Cluster_643|Contig1|likelySeq@1980	102.3
2A	Cluster_126|Contig1|original@2866	104.3
2A	Cluster_9009|Contig2|original@1181	104.3
2A	Cluster_2400|Contig1|likelySeq@1745	105.3
2A	Cluster_5385|Contig1|complementarySeq@2124	105.3
2A	Cluster_267|Contig3|original@605	106.9
2A	Cluster_10811|Contig1|original@344	107.9
2A	Cluster_1216|Contig2|complementarySeq@1004	107.9
2A	Cluster_12823|Contig3|original@239	107.9
2A	Cluster_1371|Contig1|original@361	107.9
2A	Cluster_19844|Contig1|original@755	107.9
2A	Cluster_2006|Contig5|original@1353	107.9
2A	Cluster_2586|Contig1|original@1903	107.9
2A	Cluster_2961|Contig5|likelySeq@995	107.9
2A	Cluster_33066|Contig1|original@147	107.9
2A	Cluster_3438|Contig1|original@546	107.9
2A	Cluster_3438|Contig2|original@539	107.9
2A	Cluster_3438|Contig3|original@1023	107.9
2A	Cluster_3438|Contig4|original@1272	107.9
2A	Cluster_487|Contig3|original@1173	107.9
2A	Cluster_5337|Contig1|original@1472	107.9
2A	Cluster_5385|Contig1|likelySeq@2124	107.9
2A	Cluster_5661|Contig1|original@256	107.9
2A	cluster_singlet|EPO_093_24505340310854854258+,...,143709+|complementarySeq@218	107.9
2A	Traes_2AL_1B2CC9926@90	107.9
2A	Cluster_4479|Contig2|likelySeq@1212	109
2A	Cluster_5336|Contig2|complementarySeq@631	109
2A	Cluster_5336|Contig2|likelySeq@641	109
2A	Cluster_14795|Contig2|original@450	109.8
2A	Cluster_3875|Contig1|complementarySeq@922	109.8
2A	Cluster_4798|Contig1|likelySeq@759	109.8
2A	Cluster_6280|Contig1|original@211	109.8
2A	Cluster_6311|Contig2|original@190	109.8
2A	Cluster_6223|Contig1|original@169	111
2A	Cluster_1286|Contig3|original@1756	112.1
2A	Cluster_1747|Contig6|complementarySeq@2139	112.1
2A	Cluster_1960|Contig2|original@1058	112.1
2A	Cluster_2421|Contig1|likelySeq@927	112.1
2A	Cluster_4400|Contig2|original@1002	112.1
2A	Cluster_7020|Contig3|original@1025	112.1
2A	Cluster_7162|Contig2|original@1205	112.1
2A	Cluster_8978|Contig1|complementarySeq@317	112.1
2A	Cluster_9600|Contig3|complementarySeq@986	112.1
2A	Traes_2AL_77043B634@728	112.1
2A	Cluster_1286|Contig1|original@1688	112.5
2A	Cluster_4604|Contig1|original@401	112.9
2A	Cluster_10376|Contig2|likelySeq@1248	114.4
2A	Cluster_10376|Contig3|complementarySeq@209	114.4
2A	Cluster_10376|Contig3|likelySeq@57	114.4
2A	Cluster_281|Contig4|complementarySeq@60	114.4
2A	Cluster_2864|Contig1|likelySeq@200	114.4
2A	Cluster_3748|Contig2|complementarySeq@141	114.4
2A	Cluster_3748|Contig2|likelySeq@141	114.4
2A	Cluster_7500|Contig1|likelySeq@835	114.4
2A	Cluster_8020|Contig1|complementarySeq@872	114.4
2A	Cluster_9540|Contig1|complementarySeq@573	114.4
2A	Cluster_9703|Contig1|complementarySeq@157	114.4
2A	Cluster_8447|Contig1|complementarySeq@283	115.4
2A	Traes_2AL_69F5C0D9F@788	115.4
2A	Cluster_1346|Contig1|original@1241	116.3
2A	Cluster_3098|Contig1|complementarySeq@527	116.3
2A	Cluster_9301|Contig1|likelySeq@708	116.3
2A	Cluster_243|Contig14|likelySeq@301	116.8
2A	Cluster_6230|Contig1|complementarySeq@605	117.7
2A	Cluster_2672|Contig2|original@287	119.3
2A	Cluster_11929|Contig1|original@394	120.4
2A	Cluster_205|Contig1|original@1193	121.6
2A	Cluster_11010|Contig2|likelySeq@952	122.5
2A	Cluster_12947|Contig3|original@310	122.5
2A	Cluster_14632|Contig3|original@704	122.5
2A	Cluster_5517|Contig3|likelySeq@1058	122.5
2A	Cluster_5718|Contig1|complementarySeq@1902	122.5
2A	Cluster_9413|Contig2|original@1394	122.5
2A	Cluster_14764|Contig2|original@205	122.9
2A	Cluster_1867|Contig2|complementarySeq@1773	122.9
2A	Cluster_1867|Contig2|likelySeq@1773	122.9
2A	Cluster_5501|Contig1|original@1290	122.9
2A	Cluster_5501|Contig2|original@1917	122.9
2A	Cluster_7084|Contig3|original@1337	122.9
2A	Cluster_7369|Contig1|original@2474	122.9
2A	Cluster_7369|Contig2|original@542	122.9
2A	Cluster_15760|Contig1|original@1164	124
2A	Cluster_410|Contig2|original@1161	124
2A	Cluster_410|Contig4|original@429	124
2A	Cluster_3221|Contig1|complementarySeq@467	124.4
2A	Cluster_5675|Contig1|original@447	124.4
2A	Cluster_4618|Contig1|original@839	127.1
2A	cluster_singlet|EPO_088_Contig2154|original@848	127.1
2A	Cluster_3029|Contig1|likelySeq@1340	129.4
2A	Cluster_1751|Contig1|original@144	131.3
2A	Cluster_78|Contig1|original@3020	131.3
2A	Cluster_78|Contig4|original@322	131.3
2A	Cluster_78|Contig7|original@2943	131.3
2A	Cluster_10444|Contig1|complementarySeq@310	131.6
2A	Cluster_7180|Contig1|original@359	131.6
2A	Cluster_852|Contig7|complementarySeq@2134	131.6
2A	Traes_2AL_490129FAB@1755	131.6
2A	Cluster_3980|Contig12|original@122	134.1
2A	Cluster_10462|Contig1|complementarySeq@2170	134.5
2A	Cluster_1559|Contig1|likelySeq@1684	134.5
2A	Cluster_3028|Contig2|original@452	134.5
2A	Cluster_12280|Contig1|original@963	134.9
2A	Cluster_2388|Contig3|original@725	134.9
2A	Cluster_554|Contig10|original@902	134.9
2A	Cluster_554|Contig13|original@1658	134.9
2A	Cluster_554|Contig1|original@1143	134.9
2A	Cluster_963|Contig1|original@155	134.9
2A	Cluster_12255|Contig1|likelySeq@652	135.3
2A	Cluster_1828|Contig1|original@1359	135.3
2A	Cluster_2713|Contig1|complementarySeq@835	135.3
2A	Cluster_1738|Contig1|original@50	136.3
2A	Cluster_13507|Contig1|original@225	137.3
2A	Cluster_9721|Contig1|complementarySeq@974	137.3
2A	Cluster_6085|Contig1|original@239	137.7
2A	Cluster_15330|Contig1|complementarySeq@2471	138.1
2A	Cluster_7829|Contig1|original@431	138.1
2A	Cluster_6201|Contig2|original@351	138.5
2A	Cluster_1368|Contig2|original@534	139.5
2A	Cluster_15710|Contig1|original@399	140.4
2A	Cluster_10037|Contig1|complementarySeq@104	145.9
2A	Cluster_6910|Contig1|original@443	152.4
2A	Cluster_282|Contig1|original@1419	153.8
2A	Cluster_3277|Contig1|original@1304	153.8
2A	Cluster_3277|Contig3|original@1239	153.8
2A	Cluster_3277|Contig4|original@1090	153.8
2A	Cluster_8953|Contig4|complementarySeq@916	154.7
2A	Cluster_12235|Contig1|likelySeq@801	156.6
2A	Cluster_12083|Contig1|original@4740	157.1
2A	Cluster_7759|Contig1|original@600	157.6
2A	Cluster_7136|Contig2|complementarySeq@411	158.5
2A	Cluster_130|Contig6|original@85	160.5
2A	Cluster_2120|Contig1|original@910	160.9
2A	Cluster_3019|Contig1|original@840	160.9
2A	Cluster_8974|Contig1|original@1715	160.9
2A	Cluster_9762|Contig1|original@685	164.3
2A	Cluster_4974|Contig3|original@404	164.7
2A	Cluster_4974|Contig3|original@406	164.7
2A	Cluster_10343|Contig5|original@1751	165.2
2A	Traes_2AL_A863EC216@257	165.2
2A	Cluster_10993|Contig1|original@362	166.7
2A	Cluster_13952|Contig2|complementarySeq@1067	166.7
2A	Cluster_3936|Contig1|original@1314	166.7
2A	Traes_2AL_67DC6FEA3@444	166.7
2A	Cluster_13513|Contig1|complementarySeq@312	167.1
2A	Cluster_2959|Contig2|complementarySeq@242	167.1
2A	Cluster_2959|Contig2|likelySeq@242	167.1
2A	Cluster_3035|Contig10|original@195	167.1
2A	Cluster_14976|Contig1|original@377	168.8
2A	Cluster_8270|Contig1|original@1288	169.4
2A	Cluster_4853|Contig3|complementarySeq@221	170.2
2A	Cluster_14710|Contig1|original@326	170.5
2A	Cluster_1608|Contig1|original@289	170.5
2A	Cluster_8810|Contig1|original@380	170.5
2A	Cluster_9967|Contig1|likelySeq@646	170.5
2A	Cluster_10886|Contig1|original@355	172.4
2A	Cluster_1918|Contig2|original@1689	172.9
2A	Cluster_2373|Contig4|original@535	172.9
2A	Cluster_6543|Contig1|original@1190	172.9
2A	Cluster_8278|Contig2|complementarySeq@339	172.9
2A	Cluster_5814|Contig2|original@2073	175.2
2A	Cluster_6528|Contig11|original@342	175.6
2A	Cluster_7741|Contig1|original@390	176
2A	Cluster_8997|Contig2|original@993	176
2A	Cluster_14091|Contig1|original@109	178.3
2A	Cluster_14091|Contig2|original@276	178.3
2A	Cluster_8929|Contig1|original@178	178.9
2A	Cluster_268|Contig4|original@2519	186
2A	Cluster_268|Contig7|original@2484	186
2A	Cluster_1256|Contig3|original@451	186.4
2A	Cluster_1256|Contig4|original@444	186.4
2A	Cluster_11132|Contig2|original@215	187.6
2A	Cluster_11132|Contig3|original@128	187.6
2A	Cluster_10492|Contig2|complementarySeq@965	188.3
2A	Cluster_10492|Contig1|complementarySeq@948	188.7
2A	Cluster_5300|Contig1|original@320	188.7
2A	Cluster_6538|Contig2|complementarySeq@887	188.7
2A	Cluster_9302|Contig3|original@156	188.7
2A	Traes_2AL_9130F3256@2453	188.7
2A	Traes_2AL_B6403BABA@4464	188.7
2A	Cluster_2238|Contig1|original@1281	193.4
2A	Cluster_12705|Contig1|original@1057	194.4
2A	Cluster_3704|Contig1|likelySeq@442	194.4
2A	Cluster_5991|Contig7|original@998	194.4
2A	Traes_2AL_5004C7656@92	195.3
2A	Traes_2AL_503EAEABA@168	195.3
2A	Cluster_22827|Contig1|original@211	201.4
2A	Cluster_1861|Contig3|complementarySeq@122	201.8
2A	Cluster_1861|Contig5|complementarySeq@249	201.8
2A	Cluster_7693|Contig3|original@258	201.8
2A	Cluster_2435|Contig2|original@112	203
2A	Cluster_4562|Contig1|likelySeq@975	203
2A	Cluster_6169|Contig2|complementarySeq@1848	203
2A	Cluster_6169|Contig2|likelySeq@1848	203
2A	Cluster_16679|Contig1|original@445	207.5
2A	Cluster_6887|Contig3|complementarySeq@178	207.5
2A	Cluster_6887|Contig3|likelySeq@168	207.5
2A	Cluster_1080|Contig2|original@634	207.9
2A	Cluster_11905|Contig5|original@1304	207.9
2A	Cluster_6154|Contig2|likelySeq@394	207.9
2A	Cluster_6887|Contig3|complementarySeq@168	207.9
2A	Cluster_12584|Contig4|original@153	208.9
2A	Cluster_5027|Contig2|original@554	210
2A	Cluster_4140|Contig2|original@70	215.1
2A	Cluster_6313|Contig3|original@419	216.1
2A	Cluster_14172|Contig6|original@337	218.3
2A	Cluster_25212|Contig1|original@624	218.3
2A	Cluster_3103|Contig4|original@1412	218.3
2A	Cluster_3103|Contig7|original@1852	218.3
2A	Cluster_37587|Contig1|less_than_5_individuals|original@293	218.3
2A	Cluster_819|Contig2|original@705	218.3
2A	Cluster_9268|Contig1|original@1527	218.3
2B	Cluster_11652|Contig2|original@1515	0
2B	Cluster_5454|Contig5|original@757	0
2B	Cluster_5454|Contig6|original@766	0
2B	Cluster_5454|Contig7|original@439	0
2B	Cluster_9395|Contig3|original@132	0
2B	Traes_2BS_8ECBAA413@1139	0
2B	Cluster_568|Contig3|original@1090	3.8
2B	Cluster_600|Contig1|original@1138	3.8
2B	Cluster_600|Contig4|original@1198	3.8
2B	Cluster_17766|Contig3|likelySeq@448	12.2
2B	Cluster_6298|Contig4|original@355	12.2
2B	Cluster_6349|Contig1|original@225	12.2
2B	Cluster_1029|Contig2|original@1804	14.6
2B	Cluster_1029|Contig3|original@1310	14.6
2B	Cluster_11690|Contig1|original@596	17.9
2B	Cluster_13900|Contig1|original@401	23.8
2B	Cluster_10214|Contig3|original@758	24.9
2B	Cluster_3828|Contig1|complementarySeq@273	25.4
2B	Cluster_939|Contig26|complementarySeq@1822	25.4
2B	Cluster_10477|Contig2|complementarySeq@98	26.7
2B	Cluster_116|Contig5|original@1847	35
2B	Cluster_116|Contig8|original@1875	35
2B	Cluster_1315|Contig2|original@974	40.7
2B	Cluster_11123|Contig4|original@182	42.5
2B	Cluster_2131|Contig2|original@307	42.5
2B	Cluster_2177|Contig10|likelySeq@272	42.5
2B	Cluster_3897|Contig2|complementarySeq@881	42.5
2B	Cluster_5108|Contig1|original@644	42.5
2B	Cluster_5108|Contig3|original@319	42.5
2B	Cluster_10849|Contig3|original@819	42.9
2B	Cluster_14|Contig1223|likelySeq@504	42.9
2B	Cluster_293|Contig16|complementarySeq@166	42.9
2B	Cluster_12989|Contig2|likelySeq@724	43.3
2B	Cluster_2917|Contig18|original@321	56.3
2B	Cluster_10348|Contig2|original@1557	56.8
2B	Cluster_10817|Contig1|original@3433	59.5
2B	Cluster_180|Contig8|likelySeq@524	59.5
2B	Cluster_2132|Contig1|complementarySeq@430	59.5
2B	Cluster_6748|Contig1|original@1012	59.5
2B	Cluster_6748|Contig1|original@526	59.5
2B	Cluster_96|Contig2|complementarySeq@207	59.5
2B	Cluster_35683|Contig1|less_than_5_individuals|original@167	61.2
2B	Cluster_29050|Contig1|original@316	66.9
2B	Cluster_4538|Contig2|original@1167	67.8
2B	Cluster_7441|Contig1|complementarySeq@392	67.8
2B	Cluster_16802|Contig1|likelySeq@824	72.6
2B	Cluster_617|Contig2|original@1081	72.6
2B	Cluster_10231|Contig2|original@212	73
2B	Cluster_9155|Contig1|complementarySeq@185	73
2B	Cluster_10149|Contig2|likelySeq@845	73.8
2B	Cluster_12782|Contig2|original@286	73.8
2B	Cluster_1477|Contig1|complementarySeq@3276	73.8
2B	Cluster_18791|Contig1|likelySeq@1284	73.8
2B	Cluster_29820|Contig1|likelySeq@191	73.8
2B	Cluster_32|Contig1|original@376	73.8
2B	Cluster_7830|Contig1|original@1100	73.8
2B	Cluster_9894|Contig1|likelySeq@533	73.8
2B	Cluster_9936|Contig2|complementarySeq@236	73.8
2B	Traes_2BS_5732BEC8A@1242	73.8
2B	Cluster_16897|Contig2|original@355	74.2
2B	Cluster_3937|Contig2|complementarySeq@148	74.6
2B	Cluster_1477|Contig1|likelySeq@3276	75.2
2B	Cluster_1871|Contig2|original@1463	78.3
2B	Cluster_12067|Contig3|original@345	79.1
2B	Cluster_3284|Contig1|likelySeq@298	79.1
2B	Cluster_13418|Contig2|original@289	80.5
2B	Cluster_1629|Contig12|original@2661	80.5
2B	Cluster_280|Contig34|original@4762	80.5
2B	Cluster_6776|Contig2|original@736	80.5
2B	Cluster_8131|Contig2|original@188	80.5
2B	Cluster_8495|Contig2|original@2128	80.5
2B	Cluster_8495|Contig3|original@2029	80.5
2B	Cluster_9938|Contig2|original@176	80.5
2B	Cluster_16397|Contig1|original@241	82.9
2B	Cluster_1202|Contig1|original@8754	83.9
2B	Cluster_8646|Contig2|likelySeq@2848	83.9
2B	Cluster_14907|Contig1|original@216	85.6
2B	Cluster_25978|Contig2|original@1015	85.6
2B	Cluster_10786|Contig2|original@200	91.5
2B	Cluster_1854|Contig1|original@286	92
2B	Cluster_4940|Contig2|original@936	96.3
2B	Cluster_2541|Contig2|complementarySeq@213	97.1
2B	Cluster_2541|Contig2|likelySeq@213	97.1
2B	Cluster_18716|Contig1|original@257	97.4
2B	Cluster_1935|Contig1|original@139	97.4
2B	Cluster_8279|Contig2|likelySeq@258	97.4
2B	Traes_2BS_D9A0F1157@1196	97.4
2B	Cluster_9452|Contig1|complementarySeq@2059	100.3
2B	Cluster_11372|Contig1|original@322	101
2B	Cluster_3418|Contig2|original@569	101
2B	Cluster_7550|Contig2|original@337	101
2B	Cluster_7979|Contig1|original@536	101
2B	Cluster_17944|Contig2|original@231	101.8
2B	Cluster_8948|Contig2|original@125	101.8
2B	Cluster_3912|Contig2|original@182	103.7
2B	Cluster_16615|Contig4|likelySeq@547	104.1
2B	Cluster_1778|Contig1|original@242	104.1
2B	Cluster_8172|Contig1|original@1380	104.1
2B	Cluster_14726|Contig1|complementarySeq@134	104.5
2B	Cluster_4787|Contig9|original@2473	104.5
2B	Cluster_18588|Contig1|original@301	104.9
2B	Cluster_4905|Contig3|original@3022	104.9
2B	Cluster_3607|Contig1|original@187	105.2
2B	Cluster_12193|Contig1|complementarySeq@413	105.6
2B	Cluster_15858|Contig1|complementarySeq@888	105.6
2B	Cluster_751|Contig4|original@459	105.6
2B	Cluster_9751|Contig1|complementarySeq@1008	105.6
2B	Cluster_13221|Contig1|original@337	106.2
2B	Cluster_8930|Contig3|original@296	106.2
2B	Cluster_9579|Contig1|original@1076	106.2
2B	Cluster_1486|Contig1|likelySeq@308	106.8
2B	Cluster_10204|Contig1|likelySeq@322	107.1
2B	Cluster_11930|Contig1|likelySeq@1262	107.1
2B	Cluster_2165|Contig1|complementarySeq@266	107.1
2B	Cluster_7735|Contig1|complementarySeq@212	110.3
2B	Cluster_5936|Contig4|original@1362	110.8
2B	Cluster_11542|Contig1|likelySeq@1199	111.1
2B	Cluster_1301|Contig4|original@1925	111.1
2B	Cluster_1371|Contig4|complementarySeq@3613	111.1
2B	Cluster_1371|Contig4|likelySeq@3613	111.1
2B	Cluster_1491|Contig1|original@325	111.1
2B	Cluster_1491|Contig2|original@549	111.1
2B	Cluster_1491|Contig6|original@2576	111.1
2B	Cluster_1491|Contig9|original@4810	111.1
2B	Cluster_16180|Contig1|original@132	111.1
2B	Cluster_1774|Contig1|original@1209	111.1
2B	Cluster_1923|Contig2|original@1173	111.1
2B	Cluster_1923|Contig3|original@1142	111.1
2B	Cluster_1971|Contig3|likelySeq@927	111.1
2B	Cluster_2400|Contig1|complementarySeq@1796	111.1
2B	Cluster_2582|Contig1|original@1352	111.1
2B	Cluster_262|Contig2|original@188	111.1
2B	Cluster_2964|Contig3|original@3560	111.1
2B	Cluster_3166|Contig2|complementarySeq@603	111.1
2B	Cluster_3173|Contig1|likelySeq@1873	111.1
2B	Cluster_3203|Contig1|original@572	111.1
2B	Cluster_3438|Contig5|original@894	111.1
2B	Cluster_3438|Contig6|original@638	111.1
2B	Cluster_4205|Contig1|likelySeq@242	111.1
2B	Cluster_4564|Contig2|original@261	111.1
2B	Cluster_480|Contig2|complementarySeq@643	111.1
2B	Cluster_480|Contig2|likelySeq@643	111.1
2B	Cluster_5155|Contig1|original@1102	111.1
2B	Cluster_5358|Contig2|complementarySeq@702	111.1
2B	Cluster_5583|Contig1|likelySeq@1154	111.1
2B	Cluster_5936|Contig2|original@354	111.1
2B	Cluster_6912|Contig2|original@995	111.1
2B	Cluster_7362|Contig2|original@870	111.1
2B	Cluster_807|Contig2|original@950	111.1
2B	Cluster_8085|Contig2|likelySeq@1184	111.1
2B	Cluster_8400|Contig1|complementarySeq@834	111.1
2B	Cluster_8432|Contig1|complementarySeq@344	111.1
2B	Cluster_8503|Contig1|likelySeq@479	111.1
2B	Cluster_9143|Contig2|original@1403	111.1
2B	Traes_2BS_167A31F21@1095	111.1
2B	Cluster_10097|Contig2|original@225	112.7
2B	Cluster_16415|Contig2|original@1254	112.7
2B	Cluster_3989|Contig1|original@1040	112.7
2B	Cluster_6907|Contig3|original@108	112.7
2B	Cluster_10621|Contig1|likelySeq@1878	114.2
2B	Cluster_7020|Contig2|original@1083	115.9
2B	Cluster_7544|Contig1|original@437	115.9
2B	Cluster_6947|Contig2|likelySeq@496	118.2
2B	Cluster_10105|Contig1|likelySeq@648	118.9
2B	Cluster_4532|Contig3|original@1117	118.9
2B	Cluster_6823|Contig2|original@1596	118.9
2B	Cluster_8499|Contig1|likelySeq@277	118.9
2B	Cluster_883|Contig2|original@851	118.9
2B	Cluster_9824|Contig4|original@1935	118.9
2B	Cluster_9600|Contig4|original@304	119.4
2B	Cluster_9879|Contig1|original@545	119.4
2B	Cluster_9879|Contig2|original@443	119.8
2B	Cluster_4552|Contig2|original@735	120.4
2B	Cluster_13233|Contig1|original@213	121.8
2B	Cluster_13838|Contig1|likelySeq@540	121.8
2B	Cluster_9063|Contig1|likelySeq@371	121.8
2B	Cluster_9442|Contig1|complementarySeq@471	124.4
2B	Cluster_4363|Contig1|likelySeq@928	125.3
2B	Cluster_1786|Contig3|original@1505	127.9
2B	Cluster_5841|Contig1|original@245	127.9
2B	Cluster_1786|Contig5|original@799	129.4
2B	Cluster_8540|Contig1|likelySeq@306	130.7
2B	Cluster_19200|Contig1|original@160	131.1
2B	Cluster_4887|Contig2|complementarySeq@675	131.5
2B	Cluster_12405|Contig3|original@3281	131.9
2B	Cluster_17524|Contig1|original@880	132.3
2B	Cluster_3906|Contig1|original@914	132.3
2B	Cluster_411|Contig1|complementarySeq@209	132.3
2B	Cluster_7380|Contig2|original@314	132.3
2B	Cluster_7427|Contig1|complementarySeq@1595	132.3
2B	Cluster_8528|Contig1|complementarySeq@177	132.3
2B	Cluster_653|Contig4|original@1079	133.1
2B	Cluster_1775|Contig2|complementarySeq@1239	133.5
2B	Cluster_278|Contig3|original@217	133.5
2B	Cluster_342|Contig3|original@64	133.5
2B	Cluster_7629|Contig1|original@569	133.5
2B	Cluster_2084|Contig3|original@260	135.4
2B	Cluster_6644|Contig1|complementarySeq@1205	136.5
2B	Cluster_7914|Contig2|original@126	138.8
2B	Cluster_6857|Contig1|original@318	139.3
2B	Cluster_11045|Contig1|complementarySeq@1854	139.8
2B	Cluster_14981|Contig1|likelySeq@841	145.8
2B	Cluster_6091|Contig1|original@434	145.8
2B	Cluster_12255|Contig1|complementarySeq@640	146.4
2B	Cluster_1511|Contig2|likelySeq@427	146.4
2B	Cluster_24344|Contig1|original@281	147
2B	Cluster_2746|Contig3|original@280	148.5
2B	Cluster_4193|Contig2|original@311	149
2B	Cluster_11627|Contig2|complementarySeq@475	149.4
2B	Cluster_1738|Contig2|original@58	149.4
2B	Cluster_1|Contig1|likelySeq@433	149.4
2B	Cluster_14392|Contig1|original@1294	150.7
2B	Cluster_164|Contig2|complementarySeq@780	150.7
2B	Cluster_2662|Contig1|likelySeq@1153	150.7
2B	Cluster_557|Contig2|original@235	150.7
2B	Cluster_8481|Contig1|likelySeq@1708	150.7
2B	Cluster_17967|Contig2|original@1152	152.9
2B	Cluster_1535|Contig2|original@413	154.3
2B	Cluster_17051|Contig3|original@1156	154.3
2B	Cluster_15133|Contig2|original@436	154.7
2B	Cluster_4675|Contig2|original@732	154.7
2B	Cluster_6593|Contig1|complementarySeq@427	154.7
2B	Cluster_7479|Contig2|original@466	155.3
2B	Cluster_4477|Contig1|original@147	155.9
2B	Cluster_26137|Contig1|original@109	157.2
2B	Cluster_341|Contig3|original@1178	157.2
2B	Cluster_5465|Contig1|complementarySeq@1398	157.2
2B	Cluster_7742|Contig1|likelySeq@2417	157.2
2B	Cluster_5113|Contig1|complementarySeq@1439	157.6
2B	Cluster_6122|Contig9|original@588	157.6
2B	Cluster_2534|Contig2|original@1271	158.5
2B	Cluster_1802|Contig2|original@183	158.9
2B	Cluster_2921|Contig3|original@202	158.9
2B	Cluster_5544|Contig5|original@183	159.3
2B	Cluster_5544|Contig7|original@178	159.3
2B	Cluster_5544|Contig9|original@337	159.3
2B	Cluster_10879|Contig1|original@1457	159.7
2B	Cluster_15617|Contig1|original@639	159.7
2B	Cluster_4985|Contig1|original@958	159.7
2B	Cluster_12493|Contig1|original@533	160.1
2B	Cluster_6074|Contig1|original@983	160.1
2B	Cluster_12841|Contig2|likelySeq@113	160.8
2B	Cluster_16803|Contig1|original@772	160.8
2B	Cluster_4310|Contig1|original@130	161.6
2B	Cluster_6638|Contig2|complementarySeq@319	162.3
2B	Cluster_17721|Contig2|original@508	162.7
2B	Cluster_22685|Contig1|original@255	162.7
2B	Cluster_4941|Contig2|original@192	162.7
2B	Cluster_5499|Contig3|original@320	162.7
2B	Cluster_8939|Contig1|original@244	162.7
2B	Traes_2BL_1395C82D5@852	162.7
2B	Cluster_5560|Contig1|likelySeq@1026	163.5
2B	Cluster_3725|Contig1|complementarySeq@1765	164.9
2B	Cluster_2933|Contig1|original@987	167
2B	Cluster_2933|Contig2|original@1011	167
2B	Cluster_17804|Contig3|original@202	172.1
2B	Cluster_3557|Contig2|complementarySeq@269	172.1
2B	Cluster_14976|Contig3|likelySeq@376	173.5
2B	Cluster_14710|Contig2|complementarySeq@695	175.3
2B	Cluster_1918|Contig1|original@1808	176.1
2B	Cluster_4393|Contig3|original@1282	176.1
2B	Cluster_6543|Contig2|original@1055	176.1
2B	Cluster_9951|Contig2|complementarySeq@189	176.1
2B	Cluster_9951|Contig2|likelySeq@189	176.1
2B	Cluster_9951|Contig3|original@1249	176.1
2B	Cluster_30827|Contig1|original@79	179.3
2B	Cluster_4450|Contig1|likelySeq@243	179.3
2B	Cluster_5714|Contig2|original@1653	179.3
2B	Cluster_183|Contig1|original@193	179.7
2B	Cluster_6066|Contig1|original@346	179.7
2B	Cluster_7251|Contig2|original@422	179.7
2B	Cluster_776|Contig2|likelySeq@321	179.7
2B	Cluster_9605|Contig1|original@1569	179.7
2B	Cluster_8738|Contig1|original@401	181
2B	Cluster_11132|Contig1|original@340	182.8
2B	Cluster_15327|Contig2|likelySeq@400	182.8
2B	Cluster_16409|Contig1|original@215	182.8
2B	Cluster_17805|Contig1|original@358	184
2B	Cluster_5074|Contig1|original@106	184
2B	Cluster_9351|Contig2|original@1790	184
2B	Cluster_3800|Contig3|original@1382	184.4
2B	Cluster_8285|Contig2|original@1067	184.4
2B	Cluster_3580|Contig1|original@61	184.9
2B	Cluster_10492|Contig2|likelySeq@936	186.5
2B	Cluster_3552|Contig1|likelySeq@257	187.2
2B	Cluster_3697|Contig5|original@500	187.8
2B	Cluster_5991|Contig4|original@576	192
2B	Cluster_6589|Contig1|likelySeq@1650	192
2B	Cluster_1033|Contig2|original@1026	194.1
2B	Cluster_1033|Contig3|original@798	194.1
2B	Cluster_1033|Contig5|original@974	194.1
2B	cluster_singlet|EPO_022_11279116881035653604-,...,80431+|original@970	194.1
2B	Cluster_10448|Contig1|complementarySeq@415	201
2B	Cluster_10448|Contig3|original@510	201
2B	Cluster_1907|Contig3|original@713	201.9
2B	Cluster_566|Contig2|original@1907	201.9
2B	Cluster_1947|Contig3|original@114	203.5
2B	Cluster_8200|Contig7|original@918	206.7
2B	Cluster_11239|Contig1|likelySeq@732	207.2
2B	Cluster_639|Contig2|likelySeq@1207	210.2
2B	Cluster_4963|Contig4|original@282	211.6
2B	Cluster_4963|Contig3|original@329	212
2B	Cluster_4241|Contig2|complementarySeq@910	213
2B	Cluster_10571|Contig3|original@93	220.2
2B	Cluster_10571|Contig4|original@677	220.2
2B	Cluster_4699|Contig2|original@315	220.6
2B	Cluster_4250|Contig3|original@506	221.9
2B	Cluster_6932|Contig1|complementarySeq@832	221.9
2B	Cluster_6189|Contig1|original@1372	223.5
2B	Cluster_1391|Contig1|original@2706	224.6
2B	Cluster_3740|Contig5|original@1365	224.6
2B	Cluster_16194|Contig1|original@319	225.1
2B	Cluster_16194|Contig1|original@79	225.1
2B	Cluster_9207|Contig2|original@387	225.1
2B	Cluster_12656|Contig1|complementarySeq@570	226.3
2B	Cluster_865|Contig16|original@1177	226.3
2B	Cluster_865|Contig24|original@2278	226.3
2B	Cluster_14591|Contig1|original@371	227.2
2B	Traes_2BL_7C41B883F@676	227.2
2B	Cluster_1141|Contig2|original@335	228
2B	Cluster_19069|Contig1|likelySeq@631	229.7
2B	Cluster_20036|Contig1|original@504	230.7
2B	Cluster_3526|Contig2|original@3975	231.8
2B	Cluster_14161|Contig3|original@171	234.9
3A	Cluster_10171|Contig1|original@3288	0
3A	Cluster_4835|Contig2|original@779	0
3A	Cluster_8853|Contig1|likelySeq@244	0.6
3A	Cluster_2876|Contig2|original@468	3.1
3A	Cluster_3633|Contig2|original@1317	3.1
3A	Cluster_4474|Contig1|original@120	9
3A	Cluster_19003|Contig1|original@56	9.5
3A	Cluster_1946|Contig1|original@935	11
3A	Cluster_1946|Contig2|original@104	11
3A	Traes_3AS_4988A011D@1465	11
3A	Cluster_3547|Contig2|original@435	11.9
3A	Cluster_8053|Contig2|original@121	16.8
3A	Cluster_3325|Contig2|original@267	30.4
3A	Cluster_9015|Contig3|original@654	30.4
3A	Cluster_12504|Contig1|original@366	32.6
3A	Cluster_9108|Contig1|original@618	32.6
3A	Cluster_14303|Contig1|original@1182	34.4
3A	Cluster_4034|Contig2|complementarySeq@82	34.4
3A	Cluster_4539|Contig2|original@222	34.4
3A	Cluster_5711|Contig4|original@1394	34.4
3A	Cluster_7956|Contig1|original@1446	34.4
3A	Cluster_7956|Contig2|original@1433	34.4
3A	Cluster_15472|Contig2|complementarySeq@1662	36.5
3A	Cluster_8546|Contig1|complementarySeq@848	44.5
3A	Cluster_2795|Contig2|complementarySeq@775	46.6
3A	Cluster_4845|Contig1|original@267	46.6
3A	Cluster_11524|Contig1|likelySeq@782	48.3
3A	Cluster_12187|Contig2|original@326	48.3
3A	Cluster_17128|Contig1|likelySeq@841	48.3
3A	Cluster_3701|Contig4|original@1305	48.3
3A	Cluster_481|Contig1|complementarySeq@1625	48.3
3A	Cluster_6094|Contig2|original@611	48.3
3A	Cluster_11753|Contig2|original@803	49
3A	Cluster_12182|Contig1|complementarySeq@1321	49
3A	Cluster_12298|Contig2|likelySeq@3284	49
3A	Cluster_18209|Contig1|original@1204	49
3A	Cluster_3321|Contig1|complementarySeq@2761	49
3A	Cluster_470|Contig1|likelySeq@592	49
3A	Cluster_5843|Contig2|complementarySeq@530	49
3A	Cluster_6407|Contig2|original@682	49
3A	Cluster_6498|Contig2|complementarySeq@2867	49
3A	Cluster_713|Contig2|original@177	49
3A	Cluster_7280|Contig1|original@1013	49.6
3A	Cluster_131|Contig2|likelySeq@892	51.1
3A	Cluster_7699|Contig1|complementarySeq@819	55.1
3A	Cluster_5077|Contig1|likelySeq@1343	55.5
3A	Cluster_6110|Contig1|original@150	56.1
3A	Cluster_9788|Contig2|likelySeq@574	56.1
3A	Cluster_363|Contig7|original@163	57.1
3A	Cluster_6713|Contig2|original@332	57.1
3A	Cluster_4094|Contig1|likelySeq@1903	57.4
3A	Cluster_50|Contig4|original@185	57.4
3A	Cluster_1032|Contig1|original@897	57.8
3A	Cluster_1787|Contig2|original@1904	57.8
3A	Cluster_3425|Contig2|complementarySeq@1496	57.8
3A	Cluster_3734|Contig3|original@201	57.8
3A	Cluster_483|Contig2|complementarySeq@104	57.8
3A	Cluster_5433|Contig1|complementarySeq@1134	57.8
3A	Cluster_69|Contig1|complementarySeq@2131	57.8
3A	Cluster_7107|Contig1|complementarySeq@1364	57.8
3A	Cluster_7730|Contig1|complementarySeq@244	57.8
3A	Cluster_789|Contig3|likelySeq@252	57.8
3A	Cluster_8362|Contig1|complementarySeq@611	57.8
3A	Cluster_8484|Contig2|original@405	57.8
3A	Cluster_912|Contig1|complementarySeq@852	57.8
3A	Cluster_9788|Contig1|original@3143	57.8
3A	Cluster_758|Contig2|original@229	58.2
3A	Cluster_7581|Contig2|complementarySeq@368	59
3A	Cluster_7918|Contig1|likelySeq@177	59
3A	Cluster_777|Contig2|original@126	60.9
3A	Cluster_9444|Contig1|likelySeq@1557	60.9
3A	Cluster_10020|Contig2|complementarySeq@225	63.3
3A	Cluster_12921|Contig3|original@1371	63.7
3A	Cluster_8022|Contig2|complementarySeq@1243	63.7
3A	Cluster_9332|Contig1|original@1677	63.7
3A	Cluster_9332|Contig2|original@1744	63.7
3A	Cluster_11618|Contig2|original@878	66.1
3A	Cluster_28317|Contig1|original@1103	66.1
3A	Cluster_1950|Contig2|original@198	66.6
3A	Cluster_2879|Contig2|original@579	69.3
3A	Cluster_3491|Contig1|original@468	69.3
3A	Cluster_3491|Contig3|original@423	69.3
3A	Cluster_61|Contig2|original@225	69.3
3A	Cluster_599|Contig1|original@1441	72.1
3A	Cluster_525|Contig1|original@156	74.5
3A	Cluster_9254|Contig2|original@322	74.5
3A	Cluster_5308|Contig3|original@1336	81
3A	Cluster_10853|Contig3|original@1979	81.5
3A	Cluster_1383|Contig2|original@3043	81.5
3A	Cluster_6258|Contig1|likelySeq@1300	81.5
3A	Cluster_7615|Contig1|complementarySeq@2992	81.5
3A	Cluster_8070|Contig2|likelySeq@3567	81.5
3A	Cluster_10644|Contig1|likelySeq@712	86.2
3A	Cluster_1624|Contig1|likelySeq@628	86.8
3A	Cluster_255|Contig2|original@886	89.2
3A	Cluster_13003|Contig4|complementarySeq@665	90
3A	Cluster_259|Contig2|original@233	90
3A	Cluster_6804|Contig4|complementarySeq@454	90
3A	Cluster_9275|Contig1|complementarySeq@358	90
3A	Cluster_3442|Contig4|original@707	90.5
3A	Cluster_7816|Contig3|original@186	90.5
3A	Cluster_16109|Contig3|complementarySeq@137	93.8
3A	Cluster_3545|Contig1|likelySeq@1458	93.8
3A	Cluster_7327|Contig2|original@1360	93.8
3A	Cluster_14056|Contig2|original@406	99.4
3A	Cluster_27710|Contig1|original@197	99.4
3A	Cluster_4554|Contig1|original@1909	99.4
3A	Cluster_5366|Contig2|original@1501	99.4
3A	Cluster_9455|Contig1|likelySeq@992	99.4
3A	Cluster_9528|Contig2|original@374	99.4
3A	Traes_3AL_128AB5D12@73	99.4
3A	Cluster_1226|Contig3|likelySeq@975	99.8
3A	Cluster_595|Contig8|original@1155	100.9
3A	Cluster_1003|Contig3|original@830	102.1
3A	Cluster_12068|Contig1|likelySeq@596	102.1
3A	Cluster_30|Contig2|original@134	103.4
3A	Cluster_4300|Contig1|original@193	105.6
3A	Cluster_10035|Contig5|original@258	106
3A	Cluster_11551|Contig4|original@174	106
3A	Cluster_20128|Contig1|original@227	106
3A	Cluster_2051|Contig1|original@138	106
3A	Cluster_11738|Contig1|likelySeq@379	106.7
3A	Cluster_9870|Contig1|likelySeq@512	107.4
3A	Cluster_7291|Contig2|original@1208	110.2
3A	Cluster_7291|Contig3|original@525	110.2
3A	Cluster_17049|Contig1|original@72	111.1
3A	Cluster_4042|Contig2|original@349	111.1
3A	Cluster_9495|Contig2|original@149	111.5
3A	Cluster_11869|Contig1|complementarySeq@1183	111.9
3A	Cluster_17641|Contig1|complementarySeq@30	112.2
3A	Cluster_7183|Contig1|likelySeq@407	112.2
3A	Cluster_2447|Contig2|original@3378	113
3A	Cluster_2447|Contig3|original@437	113
3A	Cluster_1292|Contig2|original@87	113.7
3A	Cluster_34|Contig2|original@2248	113.7
3A	Cluster_34|Contig8|original@2532	113.7
3A	Cluster_4599|Contig1|original@778	113.7
3A	Cluster_4599|Contig4|original@671	113.7
3A	Cluster_6351|Contig1|original@1655	113.7
3A	Cluster_5320|Contig1|complementarySeq@942	114.8
3A	Cluster_8286|Contig2|original@617	116.4
3A	Cluster_15806|Contig5|original@132	116.8
3A	Cluster_740|Contig2|original@614	116.8
3A	Cluster_896|Contig1|original@145	116.8
3A	Traes_3AL_F87B8FDD9@525	116.8
3A	Cluster_9643|Contig2|complementarySeq@1541	118.9
3A	Cluster_9993|Contig2|original@103	118.9
3A	Cluster_4459|Contig1|original@357	125.8
3A	Cluster_567|Contig7|original@82	126.3
3A	Cluster_10511|Contig1|likelySeq@109	126.7
3A	Cluster_17552|Contig2|original@481	126.7
3A	Cluster_8911|Contig1|likelySeq@471	126.7
3A	Cluster_10018|Contig1|original@1021	129.6
3A	Cluster_10018|Contig4|original@1065	129.6
3A	Cluster_12977|Contig2|original@259	129.6
3A	Cluster_3904|Contig1|likelySeq@381	129.6
3A	Cluster_4684|Contig1|likelySeq@611	129.6
3A	Cluster_5645|Contig1|complementarySeq@262	129.6
3A	Cluster_9123|Contig1|original@522	129.6
3A	Cluster_14067|Contig1|likelySeq@531	131
3A	Cluster_22938|Contig3|original@192	131
3A	Cluster_4455|Contig1|complementarySeq@2950	135.5
3A	Cluster_1248|Contig1|original@256	136.1
3A	Cluster_527|Contig79|original@829	136.1
3A	Cluster_2988|Contig1|original@138	139.9
3A	Cluster_11579|Contig6|likelySeq@972	144
3A	Cluster_8745|Contig1|complementarySeq@282	144.5
3A	Cluster_25|Contig2|original@1944	144.8
3A	Cluster_25|Contig4|original@1926	144.8
3A	Cluster_6413|Contig4|original@359	144.8
3A	Cluster_16574|Contig1|original@934	145.6
3A	Cluster_17338|Contig1|original@180	145.6
3A	Cluster_8334|Contig4|original@243	146.4
3A	Cluster_15180|Contig4|original@177	148.1
3A	Cluster_15477|Contig1|original@813	148.1
3A	Cluster_23086|Contig1|original@158	154.8
3A	Cluster_1710|Contig17|complementarySeq@529	157
3A	Cluster_3565|Contig2|likelySeq@1300	158.2
3A	cluster_singlet|EPO_092_263157547182211430-,68602-|original@241	162.1
3A	Cluster_10591|Contig1|original@601	165.3
3A	Cluster_10318|Contig4|original@1697	166.1
3A	Cluster_1251|Contig2|complementarySeq@569	170.6
3A	Cluster_1251|Contig2|likelySeq@605	170.6
3A	Cluster_1902|Contig5|original@811	170.6
3A	Cluster_460|Contig11|complementarySeq@1143	179
3A	Cluster_460|Contig11|likelySeq@1143	179
3A	Cluster_7173|Contig1|original@446	179.4
3A	Cluster_8698|Contig1|complementarySeq@192	182.5
3A	Cluster_7565|Contig1|original@258	183.3
3A	Cluster_4830|Contig1|original@956	185.9
3A	Cluster_151|Contig3|complementarySeq@1463	190
3A	Cluster_151|Contig3|likelySeq@1463	190
3A	Cluster_9113|Contig1|original@418	190
3A	Cluster_10856|Contig2|original@3032	190.8
3A	Cluster_2977|Contig4|original@424	191.2
3A	Cluster_2208|Contig2|original@1018	194
3A	Cluster_8857|Contig2|original@260	194.4
3A	Cluster_8097|Contig1|complementarySeq@3764	197.5
3A	Cluster_8097|Contig1|likelySeq@3764	197.5
3A	Cluster_13366|Contig2|original@463	198
3A	Cluster_7057|Contig2|likelySeq@272	198
3A	Cluster_12296|Contig3|original@139	199.2
3A	Cluster_6004|Contig2|original@407	199.2
3A	Cluster_13516|Contig1|original@206	199.6
3B	Cluster_5968|Contig1|original@452	0
3B	Cluster_10179|Contig1|original@85	0.8
3B	Cluster_1384|Contig12|original@1474	0.8
3B	Cluster_1384|Contig7|original@3101	0.8
3B	Cluster_18580|Contig1|original@1909	0.8
3B	Cluster_3167|Contig3|original@445	0.8
3B	Cluster_7725|Contig8|original@1725	3.1
3B	Cluster_6008|Contig3|original@385	3.6
3B	Cluster_935|Contig1|original@456	3.6
3B	Cluster_9478|Contig2|original@537	3.6
3B	Cluster_4633|Contig1|original@273	4.1
3B	Traes_3B_0D6720765@1193	4.1
3B	Cluster_7638|Contig1|original@549	5.1
3B	Cluster_13440|Contig2|original@203	6.4
3B	Cluster_1597|Contig6|original@808	9.4
3B	Cluster_1597|Contig7|original@2037	9.4
3B	Cluster_1108|Contig5|original@1288	10.3
3B	Cluster_29236|Contig1|original@201	10.3
3B	Cluster_4154|Contig1|original@742	10.3
3B	Cluster_14693|Contig1|original@260	11.5
3B	Cluster_4080|Contig3|original@2983	11.5
3B	Cluster_8886|Contig1|complementarySeq@205	11.5
3B	Cluster_4155|Contig1|original@955	25.7
3B	Cluster_962|Contig2|original@401	27
3B	Cluster_450|Contig5|original@667	27.5
3B	Cluster_10256|Contig1|original@100	34.5
3B	Cluster_4474|Contig2|original@156	35.7
3B	Cluster_2491|Contig1|original@700	37.3
3B	Cluster_12671|Contig1|original@706	38.2
3B	Cluster_968|Contig12|complementarySeq@395	38.9
3B	Cluster_14090|Contig2|original@582	42.9
3B	Cluster_5937|Contig1|original@856	47.1
3B	Cluster_6544|Contig1|original@394	48.5
3B	Cluster_1527|Contig1|original@1477	57
3B	Cluster_19036|Contig2|original@69	57.8
3B	Cluster_2274|Contig3|original@233	57.8
3B	Cluster_298|Contig1|original@1971	57.8
3B	Cluster_3033|Contig4|original@132	57.8
3B	Cluster_3978|Contig2|complementarySeq@249	57.8
3B	Cluster_4179|Contig1|complementarySeq@243	57.8
3B	Cluster_4179|Contig1|likelySeq@243	57.8
3B	Cluster_298|Contig1|original@1914	58.3
3B	Cluster_960|Contig2|original@2403	64.8
3B	Cluster_13960|Contig1|original@836	65.7
3B	Cluster_18928|Contig1|original@703	65.7
3B	Cluster_6527|Contig1|original@597	65.7
3B	Cluster_683|Contig2|original@196	65.7
3B	Cluster_683|Contig2|original@221	65.7
3B	Cluster_1793|Contig2|original@1088	67.3
3B	Cluster_10387|Contig1|original@1861	68
3B	Cluster_14199|Contig1|likelySeq@1084	68
3B	Cluster_16945|Contig1|original@591	68
3B	Cluster_3668|Contig1|likelySeq@785	68
3B	Cluster_5970|Contig4|original@1404	68
3B	Cluster_6094|Contig4|original@708	68
3B	Cluster_9203|Contig1|likelySeq@1178	68
3B	Cluster_9342|Contig1|original@484	68
3B	Cluster_12187|Contig1|original@610	69.2
3B	Cluster_15040|Contig1|original@641	69.2
3B	Cluster_1521|Contig10|original@2319	69.2
3B	Cluster_1521|Contig4|original@465	69.2
3B	Cluster_1743|Contig2|original@102	69.2
3B	Cluster_2224|Contig1|original@117	69.2
3B	Cluster_3852|Contig2|original@432	69.2
3B	Cluster_4351|Contig2|original@232	69.2
3B	Cluster_5843|Contig1|original@483	69.2
3B	Cluster_6498|Contig2|likelySeq@2782	69.2
3B	Cluster_9624|Contig3|original@187	69.2
3B	Cluster_9745|Contig1|complementarySeq@978	69.2
3B	Cluster_9895|Contig1|original@3131	69.2
3B	Cluster_9895|Contig2|original@3173	69.2
3B	Cluster_4187|Contig2|original@195	70.2
3B	Cluster_2495|Contig1|complementarySeq@851	70.7
3B	Cluster_8529|Contig1|likelySeq@1168	70.7
3B	Cluster_1468|Contig2|original@806	71.1
3B	Cluster_6675|Contig2|original@163	71.5
3B	Cluster_2109|Contig2|complementarySeq@450	72.3
3B	Cluster_875|Contig2|original@876	73.4
3B	Cluster_875|Contig3|original@854	73.4
3B	Cluster_17965|Contig1|original@345	74.4
3B	Cluster_10565|Contig2|original@3143	75.4
3B	Cluster_12723|Contig1|original@299	75.4
3B	Cluster_2701|Contig1|complementarySeq@238	75.4
3B	Cluster_2701|Contig1|likelySeq@238	75.4
3B	Cluster_9106|Contig1|original@617	77.9
3B	Cluster_25694|Contig1|original@226	78.3
3B	Cluster_4418|Contig1|complementarySeq@1520	78.3
3B	Cluster_9077|Contig1|complementarySeq@163	78.7
3B	Cluster_1208|Contig2|original@409	80.3
3B	Cluster_1219|Contig2|original@967	80.3
3B	Cluster_1782|Contig2|complementarySeq@363	81.1
3B	Cluster_2510|Contig2|original@268	81.1
3B	Cluster_4052|Contig3|original@2072	81.1
3B	Cluster_7226|Contig1|original@224	81.1
3B	Cluster_7048|Contig2|original@58	81.5
3B	Cluster_2823|Contig1|original@141	82.7
3B	Cluster_3719|Contig1|complementarySeq@1031	82.7
3B	Cluster_10769|Contig3|original@239	83
3B	Cluster_6142|Contig1|likelySeq@586	83
3B	Cluster_6142|Contig2|likelySeq@621	83
3B	Cluster_1032|Contig2|original@986	83.4
3B	Cluster_1032|Contig3|original@1017	83.4
3B	Cluster_1032|Contig4|original@984	83.4
3B	Cluster_14334|Contig1|likelySeq@384	83.4
3B	Cluster_15060|Contig2|complementarySeq@1873	83.4
3B	Cluster_2560|Contig3|original@130	83.4
3B	Cluster_3425|Contig2|likelySeq@1501	83.4
3B	Cluster_4178|Contig1|original@415	83.4
3B	Cluster_4191|Contig2|original@1991	83.4
3B	Cluster_7862|Contig1|likelySeq@405	83.4
3B	Cluster_5167|Contig1|complementarySeq@1207	83.8
3B	Cluster_8212|Contig1|likelySeq@949	84.2
3B	Cluster_9162|Contig1|likelySeq@2334	84.2
3B	Traes_3B_A6E5CE2F0@119	84.2
3B	Cluster_2745|Contig1|complementarySeq@1119	84.5
3B	Cluster_4513|Contig1|original@1299	84.5
3B	Cluster_4293|Contig2|original@127	84.9
3B	Cluster_5259|Contig1|likelySeq@927	84.9
3B	Cluster_8841|Contig1|likelySeq@464	84.9
3B	Cluster_8841|Contig3|complementarySeq@474	84.9
3B	Cluster_2369|Contig2|original@181	85.7
3B	Cluster_2369|Contig4|original@185	85.7
3B	Cluster_3386|Contig2|original@1277	86
3B	Cluster_2211|Contig10|original@3269	86.4
3B	Cluster_3549|Contig1|complementarySeq@191	86.4
3B	Cluster_12014|Contig1|complementarySeq@900	87.2
3B	Cluster_21771|Contig1|original@354	87.2
3B	Cluster_457|Contig3|original@827	87.2
3B	Cluster_9251|Contig1|likelySeq@584	87.2
3B	Cluster_9512|Contig1|likelySeq@1410	87.2
3B	Traes_3B_C34D92890@3232	87.2
3B	Cluster_1163|Contig2|complementarySeq@1930	87.5
3B	Cluster_1064|Contig1|original@4375	87.9
3B	Cluster_1064|Contig4|original@5239	87.9
3B	Cluster_12701|Contig2|likelySeq@1182	87.9
3B	Cluster_14690|Contig2|original@231	87.9
3B	Cluster_4173|Contig1|complementarySeq@371	87.9
3B	Cluster_5277|Contig1|original@488	87.9
3B	Cluster_7916|Contig2|original@363	87.9
3B	Traes_3B_D4422DD53@4573	87.9
3B	Cluster_647|Contig1|complementarySeq@680	88.3
3B	Cluster_2179|Contig1|original@757	89.1
3B	Cluster_5132|Contig1|likelySeq@285	89.1
3B	Cluster_1652|Contig1|complementarySeq@230	89.9
3B	Cluster_7697|Contig1|likelySeq@437	89.9
3B	Cluster_14879|Contig6|original@103	91.6
3B	Cluster_9651|Contig1|likelySeq@238	92.4
3B	Cluster_9774|Contig1|complementarySeq@104	93
3B	Cluster_16941|Contig1|complementarySeq@450	93.7
3B	Cluster_1908|Contig2|original@572	93.7
3B	Cluster_2324|Contig1|original@1021	93.7
3B	Cluster_4387|Contig2|original@2925	93.7
3B	Cluster_4387|Contig7|original@387	93.7
3B	Cluster_14025|Contig1|original@556	94.4
3B	Cluster_335|Contig2|likelySeq@290	94.4
3B	Cluster_3763|Contig1|complementarySeq@253	94.4
3B	Cluster_3782|Contig3|original@332	94.4
3B	Cluster_5295|Contig1|complementarySeq@901	94.4
3B	Cluster_5564|Contig2|original@676	94.4
3B	Cluster_9798|Contig2|original@205	94.4
3B	Cluster_16024|Contig1|complementarySeq@2106	94.8
3B	Cluster_4329|Contig1|original@122	94.8
3B	Cluster_2804|Contig1|likelySeq@1829	96.3
3B	Cluster_3792|Contig2|original@596	96.3
3B	Cluster_9588|Contig1|original@939	96.7
3B	Cluster_10535|Contig4|original@2785	97.6
3B	Cluster_7551|Contig1|original@1278	97.6
3B	Cluster_4165|Contig1|original@492	98.5
3B	Cluster_11329|Contig2|original@780	99
3B	Cluster_10739|Contig1|complementarySeq@333	99.8
3B	Cluster_2828|Contig3|original@154	99.8
3B	Cluster_4451|Contig2|original@360	99.8
3B	Cluster_5090|Contig1|likelySeq@246	99.8
3B	Cluster_1111|Contig1|original@2636	100.1
3B	Cluster_2513|Contig2|original@178	100.1
3B	Cluster_1437|Contig6|likelySeq@178	100.7
3B	Cluster_12520|Contig1|complementarySeq@906	104.1
3B	Cluster_13970|Contig2|original@273	106.6
3B	Cluster_8430|Contig3|original@357	107.4
3B	Cluster_3584|Contig1|original@2022	108.2
3B	cluster_singlet|EPO_096_570562636575|original@99	108.2
3B	Cluster_10437|Contig2|likelySeq@1437	108.9
3B	Cluster_13192|Contig2|original@139	108.9
3B	Cluster_4568|Contig2|original@1631	108.9
3B	Cluster_6943|Contig1|complementarySeq@186	108.9
3B	Cluster_8923|Contig1|original@332	108.9
3B	Cluster_8923|Contig3|original@333	108.9
3B	Cluster_10365|Contig1|likelySeq@271	109.3
3B	Cluster_9946|Contig1|original@283	112.1
3B	Cluster_4775|Contig1|complementarySeq@333	112.5
3B	Cluster_157|Contig5|complementarySeq@368	112.9
3B	Cluster_2178|Contig2|original@884	114.8
3B	Cluster_24402|Contig1|original@226	114.8
3B	Cluster_4066|Contig2|original@561	115.2
3B	Cluster_16893|Contig1|likelySeq@476	115.6
3B	Traes_3B_A28033866@928	115.6
3B	Cluster_10718|Contig1|original@256	116
3B	Cluster_10760|Contig1|original@545	116
3B	Cluster_5366|Contig5|original@1422	116
3B	Cluster_655|Contig3|complementarySeq@472	116
3B	Cluster_9455|Contig1|complementarySeq@961	116
3B	Cluster_11025|Contig1|likelySeq@209	117.5
3B	Cluster_6220|Contig2|complementarySeq@1353	117.5
3B	Cluster_312|Contig3|original@253	118.8
3B	Cluster_9396|Contig2|original@185	118.8
3B	Cluster_1332|Contig6|complementarySeq@612	120.1
3B	Cluster_798|Contig2|original@2360	120.1
3B	Cluster_798|Contig3|original@212	120.1
3B	Cluster_18763|Contig2|original@1369	120.5
3B	Cluster_3521|Contig1|original@663	120.5
3B	Cluster_4523|Contig1|original@2688	120.5
3B	Cluster_16515|Contig1|original@355	121
3B	Cluster_2474|Contig4|original@223	121
3B	Cluster_6023|Contig1|complementarySeq@1088	121
3B	Cluster_9401|Contig3|likelySeq@780	121
3B	Cluster_10573|Contig2|original@1419	121.7
3B	Cluster_17713|Contig2|original@3352	121.7
3B	Cluster_4665|Contig1|original@133	121.7
3B	Cluster_6495|Contig1|original@2266	121.7
3B	Traes_3B_1E4F66912@1608	121.7
3B	Cluster_17049|Contig2|original@435	126.9
3B	Cluster_2010|Contig1|likelySeq@791	126.9
3B	Cluster_6149|Contig1|original@171	126.9
3B	Cluster_7291|Contig5|original@1073	126.9
3B	Cluster_6542|Contig1|original@465	127.2
3B	Cluster_9495|Contig1|original@1654	127.7
3B	Cluster_2813|Contig2|complementarySeq@3005	128.4
3B	Cluster_13857|Contig1|likelySeq@1433	131.6
3B	Cluster_1417|Contig3|original@569	131.6
3B	Cluster_1417|Contig7|original@660	131.6
3B	Cluster_10445|Contig1|complementarySeq@240	134
3B	Cluster_10510|Contig1|original@440	134
3B	Cluster_10510|Contig5|original@433	134
3B	Cluster_16700|Contig2|original@279	134
3B	Cluster_3269|Contig2|original@663	134
3B	Cluster_4599|Contig2|original@676	134
3B	Cluster_4599|Contig3|original@711	134
3B	Cluster_4640|Contig1|original@1178	136.4
3B	Cluster_29607|Contig1|less_than_5_individuals|original@115	137.9
3B	Cluster_8755|Contig2|original@936	137.9
3B	Cluster_2066|Contig2|original@187	139
3B	Cluster_13680|Contig2|likelySeq@874	139.5
3B	Cluster_1408|Contig1|likelySeq@1959	139.5
3B	Cluster_1447|Contig4|likelySeq@490	139.5
3B	Cluster_24169|Contig1|original@199	139.5
3B	Cluster_3252|Contig3|original@54	139.5
3B	Cluster_4325|Contig2|likelySeq@1403	139.5
3B	Cluster_4804|Contig1|original@155	139.5
3B	Cluster_5086|Contig2|original@810	139.5
3B	Cluster_665|Contig1|original@2679	139.5
3B	Cluster_7167|Contig1|original@269	139.5
3B	Cluster_7405|Contig3|original@335	139.5
3B	Cluster_7572|Contig3|original@1962	139.5
3B	Cluster_8275|Contig1|likelySeq@1167	139.5
3B	Cluster_9200|Contig1|original@735	139.5
3B	Cluster_9767|Contig1|likelySeq@195	139.5
3B	Traes_3B_6BDE5B957@1164	139.5
3B	Cluster_1542|Contig2|original@1175	140.3
3B	Cluster_16682|Contig1|original@329	140.3
3B	Cluster_8663|Contig3|original@348	140.3
3B	Cluster_9767|Contig1|complementarySeq@195	140.3
3B	Cluster_2521|Contig3|original@623	140.7
3B	Cluster_4225|Contig1|complementarySeq@2430	140.7
3B	Cluster_5152|Contig1|complementarySeq@1725	140.7
3B	Cluster_1000|Contig2|original@1114	141
3B	Cluster_1916|Contig2|complementarySeq@230	141
3B	Cluster_2744|Contig8|original@706	141
3B	Cluster_8135|Contig3|complementarySeq@466	141
3B	Cluster_8135|Contig4|original@408	141
3B	Cluster_1000|Contig1|original@1107	141.4
3B	Cluster_10714|Contig1|original@281	141.4
3B	Cluster_1916|Contig2|likelySeq@230	141.4
3B	Cluster_20108|Contig1|original@84	141.4
3B	Cluster_16590|Contig1|likelySeq@1031	141.8
3B	Cluster_1789|Contig5|original@243	141.8
3B	Cluster_22938|Contig1|original@476	141.8
3B	Cluster_7611|Contig2|complementarySeq@649	141.8
3B	Cluster_4455|Contig1|likelySeq@2902	144.6
3B	Cluster_527|Contig43|original@131	145.6
3B	Cluster_9134|Contig3|original@2062	150.2
3B	Cluster_2296|Contig2|original@143	153.3
3B	Cluster_26321|Contig1|original@766	153.3
3B	Cluster_30181|Contig1|original@199	153.3
3B	Cluster_12087|Contig2|original@458	153.7
3B	Cluster_15180|Contig3|original@208	154.8
3B	Cluster_8260|Contig1|original@562	155.2
3B	Cluster_616|Contig1|original@857	155.7
3B	Cluster_6391|Contig2|original@515	156.1
3B	Cluster_5196|Contig1|original@478	157.6
3B	Cluster_4674|Contig1|likelySeq@513	160
3B	Cluster_1469|Contig1|original@247	164.1
3B	Cluster_11230|Contig3|original@1185	168.2
3B	Cluster_4307|Contig2|original@592	170.5
3B	Cluster_11859|Contig1|original@283	176.4
3B	Cluster_5953|Contig1|original@983	176.4
3B	Cluster_7602|Contig1|original@1703	176.4
3B	Cluster_5632|Contig8|original@215	179.8
3B	Cluster_1902|Contig4|original@493	186.4
3B	Cluster_12445|Contig2|original@397	189.1
3B	Cluster_11918|Contig2|complementarySeq@2128	192.2
3B	Cluster_2314|Contig1|original@718	193.5
3B	Cluster_2314|Contig2|original@747	193.5
3B	Cluster_10925|Contig5|original@135	194.2
3B	Cluster_1376|Contig1|original@158	194.2
3B	Cluster_23987|Contig1|original@490	194.2
3B	Cluster_460|Contig12|likelySeq@1159	194.2
3B	Cluster_460|Contig5|complementarySeq@640	194.2
3B	Cluster_727|Contig1|complementarySeq@941	194.2
3B	Cluster_13912|Contig1|original@144	197.2
3B	Cluster_1344|Contig5|original@438	200.1
3B	Cluster_3014|Contig1|original@187	200.5
3B	Traes_3B_BC6F33109@596	203.4
3B	Cluster_10688|Contig2|complementarySeq@923	210.5
3B	Cluster_10688|Contig2|likelySeq@923	210.5
3B	Cluster_4821|Contig3|original@468	216.7
3B	Cluster_6299|Contig1|likelySeq@1143	216.7
3B	Cluster_6893|Contig2|original@109	216.7
3B	Cluster_12024|Contig10|original@359	218.8
3B	Cluster_6488|Contig1|original@328	218.8
3B	Cluster_7805|Contig1|likelySeq@1091	218.8
3B	Cluster_9924|Contig3|original@685	218.8
3B	Cluster_6411|Contig1|complementarySeq@318	219.9
3B	Cluster_8857|Contig1|complementarySeq@2410	219.9
3B	Cluster_8857|Contig1|likelySeq@2410	219.9
3B	Traes_3B_B8BF316B8@91	219.9
3B	Cluster_3636|Contig10|original@298	220.5
3B	Cluster_19223|Contig2|original@107	226.9
3B	Cluster_21296|Contig1|original@210	228
3B	Cluster_4777|Contig5|original@192	228.5
3B	Cluster_7268|Contig1|original@608	229.3
3B	Cluster_15225|Contig2|original@183	229.7
3B	Cluster_3972|Contig1|original@264	229.7
3B	Cluster_3972|Contig2|original@779	229.7
3B	Cluster_3972|Contig4|original@1133	229.7
3B	Cluster_3972|Contig5|original@1110	229.7
3B	Cluster_7001|Contig2|original@122	229.7
3B	Cluster_9827|Contig1|original@1441	229.7
4A	Cluster_4147|Contig2|complementarySeq@944	0
4A	Traes_4AS_A79A68739@585	3
4A	Cluster_10185|Contig1|original@330	3.6
4A	Cluster_279|Contig2|original@1787	8.6
4A	Cluster_1482|Contig1|complementarySeq@726	10.6
4A	Cluster_7298|Contig1|original@218	13.3
4A	Cluster_7937|Contig3|original@865	16.1
4A	Cluster_7937|Contig4|original@501	16.1
4A	Cluster_9044|Contig1|complementarySeq@1140	16.1
4A	Cluster_21399|Contig1|original@98	18.7
4A	Cluster_20504|Contig1|original@329	20.7
4A	Cluster_8161|Contig2|complementarySeq@78	20.7
4A	Cluster_8161|Contig2|likelySeq@78	20.7
4A	Cluster_11844|Contig1|complementarySeq@662	22.3
4A	Cluster_622|Contig2|original@88	22.7
4A	Cluster_622|Contig5|original@894	22.7
4A	Cluster_8449|Contig1|complementarySeq@1358	27.7
4A	Cluster_6586|Contig2|original@793	31.5
4A	Cluster_436|Contig2|original@2377	32
4A	Cluster_436|Contig3|original@2463	32
4A	Cluster_7097|Contig1|original@1896	37
4A	Cluster_7680|Contig1|original@1064	37.5
4A	Cluster_7680|Contig6|original@572	37.5
4A	Cluster_7110|Contig1|likelySeq@283	41.2
4A	Cluster_2818|Contig1|original@1168	42.8
4A	Cluster_5783|Contig1|original@297	42.8
4A	Cluster_6307|Contig3|original@1129	43.2
4A	Cluster_20340|Contig1|likelySeq@393	56.7
4A	Cluster_5747|Contig1|original@65	56.7
4A	Cluster_55|Contig2|original@313	58
4A	Cluster_4682|Contig1|complementarySeq@1702	58.6
4A	Cluster_678|Contig6|original@126	59.9
4A	Cluster_1116|Contig1|original@2909	61.4
4A	Cluster_10301|Contig1|complementarySeq@141	61.8
4A	Cluster_10301|Contig1|likelySeq@141	61.8
4A	Cluster_10700|Contig1|complementarySeq@518	61.8
4A	Cluster_12204|Contig1|likelySeq@2065	61.8
4A	Cluster_13280|Contig2|original@149	61.8
4A	Cluster_13909|Contig2|original@253	61.8
4A	Cluster_17|Contig3|original@409	61.8
4A	Cluster_2322|Contig3|original@1064	61.8
4A	Cluster_3250|Contig2|likelySeq@1257	61.8
4A	Cluster_4304|Contig1|original@596	61.8
4A	Cluster_5212|Contig2|original@138	61.8
4A	Cluster_6266|Contig2|original@1028	61.8
4A	Cluster_766|Contig1|original@1821	61.8
4A	Cluster_766|Contig2|original@2448	61.8
4A	Cluster_767|Contig1|original@142	61.8
4A	Cluster_15338|Contig1|original@198	62.2
4A	Cluster_9503|Contig1|complementarySeq@855	62.2
4A	Cluster_2528|Contig1|complementarySeq@201	62.5
4A	Cluster_7168|Contig1|likelySeq@436	63
4A	Cluster_17562|Contig1|complementarySeq@722	64.1
4A	Cluster_9292|Contig2|complementarySeq@770	64.1
4A	Cluster_202|Contig1|complementarySeq@1605	64.6
4A	Cluster_202|Contig1|likelySeq@1605	64.6
4A	Cluster_202|Contig3|original@955	64.6
4A	Cluster_16647|Contig2|original@895	65.2
4A	Cluster_2926|Contig5|original@298	65.2
4A	Cluster_10089|Contig1|original@1388	66
4A	Cluster_10298|Contig1|complementarySeq@745	66
4A	Cluster_1215|Contig2|original@245	66
4A	Cluster_1801|Contig1|likelySeq@1493	66
4A	Cluster_3808|Contig2|original@591	66
4A	Cluster_497|Contig5|original@158	66
4A	Cluster_5068|Contig6|original@1291	66
4A	Cluster_5705|Contig1|complementarySeq@220	66
4A	Cluster_16557|Contig1|original@209	66.5
4A	Cluster_2805|Contig5|original@1465	67
4A	Cluster_9441|Contig2|original@257	67.5
4A	Cluster_13606|Contig1|complementarySeq@1934	68.2
4A	Cluster_3180|Contig7|original@511	68.2
4A	Cluster_4517|Contig1|original@675	68.2
4A	Cluster_7569|Contig1|likelySeq@271	68.2
4A	cluster_singlet|EPO_056_290806242736052226259-,...,76547+|original@2090	68.2
4A	Cluster_8424|Contig2|original@850	68.8
4A	Cluster_8014|Contig2|likelySeq@685	70.1
4A	Cluster_5021|Contig2|original@1079	77.2
4A	Cluster_10980|Contig1|likelySeq@221	77.8
4A	Cluster_10420|Contig2|complementarySeq@310	78.2
4A	Cluster_10534|Contig1|likelySeq@423	78.2
4A	Cluster_10606|Contig1|complementarySeq@1789	78.2
4A	Cluster_11877|Contig1|likelySeq@1828	78.2
4A	Cluster_3382|Contig3|original@473	78.2
4A	Cluster_5688|Contig2|original@147	78.2
4A	Cluster_57|Contig1|original@2180	78.2
4A	Cluster_613|Contig1|complementarySeq@132	78.2
4A	Cluster_613|Contig1|likelySeq@132	78.2
4A	Cluster_7553|Contig2|original@211	78.2
4A	Cluster_7852|Contig1|original@944	78.2
4A	Cluster_8375|Contig1|complementarySeq@194	78.2
4A	Cluster_920|Contig1|likelySeq@1314	79.2
4A	Cluster_4075|Contig2|original@93	79.7
4A	Cluster_3206|Contig1|complementarySeq@1085	80.4
4A	Traes_4AL_348E237B5@1561	80.4
4A	Cluster_5403|Contig1|likelySeq@1998	81.2
4A	Cluster_5586|Contig2|original@47	81.2
4A	Cluster_1306|Contig2|complementarySeq@139	81.6
4A	Cluster_8523|Contig1|likelySeq@1447	81.6
4A	Cluster_1577|Contig1|complementarySeq@452	81.9
4A	Cluster_12607|Contig4|complementarySeq@231	82.8
4A	Cluster_15887|Contig2|likelySeq@1007	82.8
4A	Traes_4AL_72DCFB562@448	82.8
4A	Cluster_5286|Contig1|complementarySeq@489	83.2
4A	Cluster_5286|Contig1|likelySeq@489	83.2
4A	Cluster_842|Contig1|original@1076	83.2
4A	Cluster_2819|Contig4|likelySeq@242	84.6
4A	Cluster_8904|Contig1|original@326	84.6
4A	Traes_4AL_F42D25A94@918	84.6
4A	Cluster_9810|Contig2|original@676	85
4A	Cluster_4543|Contig1|complementarySeq@837	86
4A	Cluster_1727|Contig1|complementarySeq@896	86.5
4A	Cluster_2377|Contig1|complementarySeq@910	86.5
4A	Cluster_6285|Contig1|original@582	86.5
4A	Cluster_1294|Contig2|original@1738	87.7
4A	Cluster_1324|Contig2|original@1542	87.7
4A	Cluster_1324|Contig4|original@242	87.7
4A	Cluster_13636|Contig1|likelySeq@729	87.7
4A	Cluster_1953|Contig2|complementarySeq@263	87.7
4A	Cluster_3406|Contig1|likelySeq@332	87.7
4A	Cluster_6916|Contig3|original@896	88
4A	Cluster_17368|Contig1|original@392	88.5
4A	Cluster_1839|Contig1|original@808	88.5
4A	Cluster_1446|Contig4|original@1158	90.4
4A	Cluster_9705|Contig2|complementarySeq@1230	90.4
4A	Cluster_9705|Contig2|likelySeq@1230	90.4
4A	Cluster_11763|Contig1|likelySeq@486	90.8
4A	Cluster_1446|Contig3|original@1192	90.8
4A	Cluster_7656|Contig1|complementarySeq@233	91.1
4A	Traes_4AL_C362DF8E1@1131	91.1
4A	Cluster_6807|Contig2|original@2145	92.3
4A	Cluster_9765|Contig1|likelySeq@367	93.5
4A	Cluster_1239|Contig2|complementarySeq@1871	94.2
4A	Cluster_6807|Contig1|original@2155	94.2
4A	cluster_singlet|EPO_053_83622259535|original@83	94.2
4A	Cluster_139|Contig12|original@1047	95
4A	Cluster_139|Contig2|original@2444	95
4A	Cluster_7983|Contig1|complementarySeq@2172	95
4A	Cluster_17587|Contig1|original@424	95.3
4A	Cluster_5153|Contig1|complementarySeq@270	95.3
4A	Cluster_6521|Contig1|original@275	95.3
4A	Cluster_897|Contig1|original@272	98.2
4A	Cluster_10140|Contig2|complementarySeq@146	98.5
4A	Cluster_10140|Contig2|likelySeq@146	98.5
4A	Cluster_1330|Contig1|original@1101	98.5
4A	Cluster_1330|Contig4|original@1257	98.5
4A	Cluster_2452|Contig2|likelySeq@1173	98.9
4A	Cluster_11499|Contig5|original@224	99.7
4A	Cluster_11506|Contig1|original@178	99.7
4A	Cluster_1534|Contig1|original@175	99.7
4A	Cluster_2667|Contig1|original@1985	99.7
4A	Cluster_35985|Contig1|original@352	99.7
4A	Cluster_4871|Contig1|original@613	99.7
4A	Cluster_1436|Contig2|original@201	100.6
4A	Cluster_11825|Contig1|original@282	105.3
4A	Cluster_1223|Contig2|original@141	105.3
4A	Cluster_7775|Contig2|original@288	106.2
4A	Cluster_1744|Contig1|original@1038	107
4A	Cluster_1986|Contig1|original@236	107
4A	Cluster_1986|Contig3|original@241	107
4A	Cluster_3273|Contig1|original@263	107
4A	Cluster_6028|Contig1|original@358	107
4A	Cluster_561|Contig1|original@237	107.9
4A	Cluster_14403|Contig3|original@2551	109.3
4A	Cluster_948|Contig2|original@2756	111.3
4A	Cluster_14008|Contig2|complementarySeq@214	115.9
4A	Cluster_17626|Contig4|likelySeq@75	115.9
4A	Cluster_15195|Contig1|original@565	118.9
4A	cluster_singlet|EPO_093_1398493831389|original@199	118.9
4A	Cluster_13247|Contig3|original@156	122
4A	Cluster_1459|Contig3|original@1501	124.2
4A	Cluster_1459|Contig5|original@753	124.2
4A	Cluster_2606|Contig1|original@380	125.2
4A	Cluster_9019|Contig2|original@1201	126.3
4A	Cluster_13126|Contig1|complementarySeq@2217	126.7
4A	Traes_4AL_D4CF5F4BD@485	128.8
4A	Cluster_4837|Contig3|original@587	129.6
4A	Cluster_2306|Contig1|complementarySeq@152	132.7
4A	Cluster_2306|Contig1|likelySeq@152	132.7
4A	Cluster_11872|Contig8|original@308	140.1
4A	Cluster_4510|Contig2|original@720	143.7
4A	Cluster_4076|Contig3|complementarySeq@685	147.9
4A	Cluster_4966|Contig4|original@604	153.6
4A	Cluster_2664|Contig2|original@614	155
4A	Cluster_3609|Contig1|original@459	155
4A	Cluster_9547|Contig1|original@1660	155
4A	Cluster_9547|Contig3|original@271	155
4A	Cluster_1198|Contig1|likelySeq@1892	155.4
4A	Cluster_9509|Contig2|original@653	155.4
4A	Cluster_3368|Contig1|original@248	159.8
4A	Cluster_3064|Contig3|original@1183	160.2
4A	Cluster_7555|Contig2|original@513	160.2
4A	Cluster_16206|Contig1|original@343	161.1
4A	Cluster_3518|Contig1|complementarySeq@502	163.4
4A	Cluster_2808|Contig2|original@1051	164
4A	Cluster_4838|Contig1|original@37	165.4
4A	Cluster_5389|Contig1|original@683	165.4
4A	Cluster_7821|Contig1|complementarySeq@233	165.4
4A	Cluster_1626|Contig6|original@598	166.3
4A	Cluster_2281|Contig2|original@1727	166.3
4A	Cluster_17776|Contig1|original@1071	168.1
4A	Cluster_16310|Contig1|original@120	170.6
[truncated: 1,730 more rows]

## Sheet: DL
group	marker	position
1A	Cluster_3354|Contig2|original@283	0
1A	cluster_singlet|EPO_092_2826919364122958018+,...,87210-|original@654	0
1A	Cluster_10322|Contig1|complementarySeq@393	0.7
1A	Cluster_3335|Contig1|complementarySeq@1206	0.7
1A	Cluster_3335|Contig1|likelySeq@1206	0.7
1A	Cluster_5949|Contig4|original@2220	0.7
1A	Cluster_7725|Contig5|original@540	0.7
1A	Cluster_1386|Contig2|original@880	1.3
1A	Cluster_6015|Contig5|original@225	7.6
1A	Cluster_6015|Contig8|original@230	7.6
1A	Cluster_7051|Contig4|original@1363	7.6
1A	Cluster_10103|Contig1|original@211	8.9
1A	Cluster_2150|Contig2|original@1760	9.3
1A	Cluster_2150|Contig3|original@1573	9.3
1A	Cluster_2150|Contig5|original@1711	9.3
1A	Cluster_10029|Contig1|original@800	13.2
1A	Cluster_9277|Contig1|likelySeq@519	13.2
1A	Cluster_9277|Contig2|original@99	13.2
1A	Cluster_9687|Contig1|original@1017	13.7
1A	Cluster_10014|Contig7|original@280	15.9
1A	Cluster_11076|Contig1|original@251	17.6
1A	Cluster_11076|Contig1|original@547	17.6
1A	Cluster_11076|Contig1|original@868	17.6
1A	Cluster_14274|Contig1|original@346	18.6
1A	Cluster_8411|Contig1|original@146	18.6
1A	Cluster_297|Contig37|complementarySeq@365	40.7
1A	Cluster_4373|Contig2|original@910	40.7
1A	Cluster_4946|Contig1|original@164	40.7
1A	Cluster_6679|Contig1|original@278	40.7
1A	Cluster_6679|Contig3|original@999	40.7
1A	Cluster_7561|Contig1|likelySeq@408	40.7
1A	Cluster_7561|Contig2|complementarySeq@276	40.7
1A	Cluster_7561|Contig2|likelySeq@152	40.7
1A	Traes_1AS_6AA4114A2@15	40.7
1A	Cluster_6179|Contig1|original@815	46.1
1A	Cluster_6645|Contig7|original@148	46.1
1A	Cluster_10236|Contig2|original@91	47.8
1A	Cluster_5099|Contig2|original@689	47.8
1A	Cluster_5602|Contig2|original@450	47.8
1A	Cluster_5602|Contig2|original@984	47.8
1A	Cluster_677|Contig3|original@1738	47.8
1A	Cluster_677|Contig6|original@814	47.8
1A	Cluster_9630|Contig1|likelySeq@1992	47.8
1A	Cluster_9947|Contig2|original@442	47.8
1A	Cluster_9|Contig6|original@329	47.8
1A	Cluster_117|Contig9|original@2312	48.4
1A	Cluster_2587|Contig1|original@394	49.2
1A	Cluster_4399|Contig1|complementarySeq@681	51.8
1A	Cluster_4399|Contig4|complementarySeq@536	51.8
1A	Cluster_4529|Contig2|original@487	52.2
1A	Cluster_9956|Contig1|original@177	53
1A	Cluster_4518|Contig1|original@852	53.7
1A	Cluster_31|Contig1|original@914	54.3
1A	Cluster_31|Contig2|original@448	54.3
1A	Cluster_31|Contig8|original@906	54.3
1A	Cluster_4507|Contig2|original@456	56.1
1A	Cluster_2944|Contig2|original@735	56.8
1A	Cluster_4786|Contig1|original@379	57.5
1A	Cluster_6846|Contig1|original@1725	57.5
1A	Cluster_6846|Contig3|original@1413	57.5
1A	Cluster_6846|Contig5|original@1377	57.5
1A	Cluster_6846|Contig5|original@368	57.5
1A	Cluster_11120|Contig1|original@74	58
1A	Cluster_943|Contig2|original@1217	58.5
1A	Cluster_10488|Contig4|original@514	60.1
1A	Cluster_12165|Contig2|original@1849	60.1
1A	Cluster_369|Contig1|original@728	61.9
1A	Cluster_369|Contig2|original@4554	61.9
1A	Cluster_369|Contig5|original@2164	61.9
1A	Cluster_369|Contig7|original@1116	61.9
1A	Cluster_369|Contig8|original@2061	61.9
1A	Cluster_369|Contig9|original@4392	61.9
1A	Cluster_4873|Contig1|original@960	64.2
1A	Cluster_16583|Contig1|original@691	67.1
1A	Cluster_8214|Contig1|original@201	67.1
1A	Cluster_2169|Contig2|likelySeq@506	67.8
1A	Cluster_6152|Contig1|original@50	68.9
1A	Cluster_10025|Contig1|complementarySeq@1290	69.8
1A	Cluster_10058|Contig2|likelySeq@296	69.8
1A	Cluster_3235|Contig3|original@3725	69.8
1A	Cluster_3666|Contig5|original@332	69.8
1A	Cluster_71|Contig3|original@1784	69.8
1A	Cluster_71|Contig6|complementarySeq@3298	69.8
1A	Cluster_71|Contig6|likelySeq@3298	69.8
1A	Cluster_9770|Contig3|complementarySeq@2045	69.8
1A	cluster_singlet|EPO_012_96294113580917071-,...,22611-|complementarySeq@385	69.8
1A	cluster_singlet|EPO_012_96294113580917071-,...,22611-|likelySeq@385	69.8
1A	Traes_1AS_4499E3652@987	69.8
1A	Cluster_73|Contig3|likelySeq@675	70.1
1A	Cluster_73|Contig4|likelySeq@729	70.1
1A	Cluster_73|Contig5|likelySeq@1874	70.1
1A	Cluster_11774|Contig1|original@336	71.3
1A	Cluster_9602|Contig2|complementarySeq@183	71.3
1A	Cluster_9602|Contig2|likelySeq@1685	71.3
1A	Cluster_3674|Contig1|likelySeq@604	72.2
1A	Cluster_4986|Contig1|likelySeq@2249	72.2
1A	Cluster_4986|Contig2|likelySeq@2279	72.2
1A	Cluster_421|Contig1|likelySeq@419	73.9
1A	Cluster_8492|Contig1|original@1559	73.9
1A	Cluster_6972|Contig1|original@215	76.4
1A	Cluster_10023|Contig1|complementarySeq@191	77.2
1A	Cluster_10023|Contig1|likelySeq@1440	77.2
1A	Cluster_10023|Contig2|likelySeq@1450	77.2
1A	Cluster_11613|Contig2|complementarySeq@252	77.2
1A	Cluster_1229|Contig10|likelySeq@1670	77.2
1A	Cluster_1282|Contig1|likelySeq@213	77.2
1A	Cluster_1291|Contig1|original@130	77.2
1A	Cluster_13450|Contig1|original@427	77.2
1A	Cluster_16874|Contig1|original@424	77.2
1A	Cluster_2182|Contig4|complementarySeq@162	77.2
1A	Cluster_2182|Contig4|likelySeq@1831	77.2
1A	Cluster_2497|Contig2|original@94	77.2
1A	Cluster_3052|Contig1|original@309	77.2
1A	Cluster_3095|Contig1|original@877	77.2
1A	Cluster_3568|Contig2|original@237	77.2
1A	Cluster_4086|Contig1|complementarySeq@1531	77.2
1A	Cluster_4296|Contig1|original@277	77.2
1A	Cluster_4296|Contig2|original@200	77.2
1A	Cluster_4296|Contig3|original@622	77.2
1A	Cluster_4296|Contig4|complementarySeq@995	77.2
1A	Cluster_5224|Contig1|likelySeq@1433	77.2
1A	Cluster_5679|Contig2|original@447	77.2
1A	Cluster_5679|Contig5|original@254	77.2
1A	Cluster_5779|Contig1|original@1093	77.2
1A	Cluster_5779|Contig2|original@360	77.2
1A	Cluster_5916|Contig3|original@602	77.2
1A	Cluster_5948|Contig1|likelySeq@1090	77.2
1A	Cluster_6320|Contig1|original@614	77.2
1A	Cluster_6320|Contig2|original@1550	77.2
1A	Cluster_746|Contig1|original@1488	77.2
1A	Cluster_746|Contig2|original@271	77.2
1A	Cluster_771|Contig1|original@2048	77.2
1A	Cluster_771|Contig2|original@787	77.2
1A	Cluster_771|Contig2|original@941	77.2
1A	Cluster_8450|Contig1|likelySeq@420	77.2
1A	Cluster_8636|Contig2|original@659	77.2
1A	Cluster_890|Contig4|original@1273	77.2
1A	Cluster_9893|Contig1|likelySeq@343	77.2
1A	Cluster_8159|Contig1|original@1217	77.8
1A	Cluster_8159|Contig2|original@549	77.8
1A	Cluster_9893|Contig1|complementarySeq@343	77.8
1A	Cluster_6560|Contig2|likelySeq@283	78.6
1A	Cluster_922|Contig2|complementarySeq@701	78.6
1A	Cluster_5679|Contig7|original@505	79.2
1A	Traes_1AL_4720305AC@513	79.2
1A	Cluster_4737|Contig2|likelySeq@938	79.6
1A	Cluster_11776|Contig2|original@740	80.3
1A	Cluster_5913|Contig2|original@230	80.3
1A	Cluster_2520|Contig1|complementarySeq@1354	81.4
1A	Cluster_452|Contig1|complementarySeq@847	81.4
1A	Cluster_15331|Contig1|original@469	81.7
1A	Cluster_8754|Contig2|likelySeq@110	81.7
1A	Cluster_11438|Contig1|original@915	82
1A	Cluster_12678|Contig1|complementarySeq@1936	82
1A	Cluster_12678|Contig1|complementarySeq@2210	82
1A	Cluster_21684|Contig1|original@489	82
1A	Cluster_7614|Contig1|complementarySeq@475	82
1A	Cluster_8789|Contig1|original@1631	82
1A	cluster_singlet|EPO_076_16661512463640555557+,...,36999+|complementarySeq@282	82
1A	Cluster_7614|Contig2|complementarySeq@207	82.7
1A	Cluster_3982|Contig1|complementarySeq@265	83
1A	Cluster_1023|Contig2|original@157	83.4
1A	Cluster_3694|Contig4|original@492	83.4
1A	Cluster_1023|Contig2|original@244	84
1A	Cluster_4893|Contig1|complementarySeq@160	84
1A	Cluster_4893|Contig1|likelySeq@160	84
1A	Cluster_9432|Contig1|complementarySeq@1073	84
1A	Cluster_1257|Contig1|original@2535	85
1A	Cluster_1257|Contig2|original@1306	85
1A	Cluster_6467|Contig2|original@252	85
1A	Cluster_2827|Contig3|complementarySeq@1859	86.2
1A	Cluster_4370|Contig1|complementarySeq@1155	90.2
1A	Cluster_8215|Contig1|original@142	90.2
1A	Cluster_1622|Contig2|original@1252	90.6
1A	Cluster_19033|Contig1|original@240	90.6
1A	Cluster_4253|Contig13|original@2170	90.6
1A	Cluster_4253|Contig14|original@2128	90.6
1A	Cluster_4253|Contig1|original@5991	90.6
1A	Cluster_4253|Contig5|original@2097	90.6
1A	Cluster_8215|Contig1|original@308	90.6
1A	Cluster_10350|Contig1|likelySeq@1018	91
1A	Cluster_1218|Contig19|original@102	91
1A	Cluster_1218|Contig23|original@104	91
1A	Cluster_426|Contig2|complementarySeq@1319	91
1A	Cluster_6423|Contig1|likelySeq@1055	91
1A	Cluster_17028|Contig1|likelySeq@1071	91.6
1A	Cluster_2036|Contig1|complementarySeq@994	92.1
1A	Cluster_6397|Contig2|complementarySeq@1039	92.1
1A	Cluster_6397|Contig2|likelySeq@1039	92.1
1A	Cluster_1977|Contig2|original@438	92.4
1A	Cluster_2719|Contig16|original@1118	93
1A	Cluster_1884|Contig1|complementarySeq@666	94.2
1A	Cluster_2935|Contig1|complementarySeq@1374	94.2
1A	Cluster_2935|Contig2|complementarySeq@295	94.2
1A	Cluster_575|Contig5|likelySeq@3077	94.2
1A	Cluster_5853|Contig2|original@530	94.2
1A	Cluster_5853|Contig5|original@544	94.2
1A	Cluster_6771|Contig2|original@779	94.8
1A	Cluster_19461|Contig3|original@106	97.7
1A	Cluster_19461|Contig3|original@679	97.7
1A	Cluster_2517|Contig1|complementarySeq@538	97.7
1A	Cluster_9655|Contig3|original@2300	97.7
1A	Cluster_1138|Contig25|original@559	98.6
1A	Cluster_2260|Contig1|original@3566	98.6
1A	Cluster_2260|Contig2|original@296	98.6
1A	Cluster_2260|Contig3|original@3736	98.6
1A	Cluster_2260|Contig6|original@3704	98.6
1A	Cluster_2810|Contig1|original@452	98.6
1A	Cluster_3611|Contig2|complementarySeq@143	98.6
1A	Cluster_3611|Contig2|likelySeq@143	98.6
1A	Cluster_688|Contig1|complementarySeq@579	98.6
1A	Cluster_7691|Contig1|complementarySeq@605	98.6
1A	Cluster_7505|Contig2|original@1212	99
1A	Cluster_9103|Contig2|original@850	105.5
1A	Cluster_9208|Contig1|original@1858	106.5
1A	Cluster_9208|Contig2|original@1873	106.5
1A	Cluster_9208|Contig4|original@1866	106.5
1A	Cluster_9208|Contig5|original@1862	106.5
1A	Cluster_1750|Contig1|complementarySeq@697	113.2
1A	Cluster_2765|Contig1|original@1321	113.2
1A	Cluster_2765|Contig2|original@585	113.2
1A	Cluster_305|Contig1|complementarySeq@142	113.5
1A	Cluster_7376|Contig2|original@115	113.5
1A	Cluster_1852|Contig1|original@623	114.4
1A	Cluster_4776|Contig1|original@180	116
1A	Cluster_9846|Contig2|original@216	116
1A	Cluster_9846|Contig3|original@790	116
1A	Cluster_1227|Contig1|original@243	116.9
1A	Cluster_4607|Contig2|original@113	116.9
1A	Cluster_8141|Contig2|original@119	116.9
1A	Cluster_8141|Contig4|original@153	116.9
1A	Cluster_18789|Contig2|original@144	117.3
1A	Cluster_4152|Contig1|original@2537	117.8
1A	Cluster_1124|Contig3|original@1429	118.7
1A	Cluster_1124|Contig4|original@285	118.7
1A	Cluster_11421|Contig1|likelySeq@4086	118.7
1A	Cluster_15737|Contig3|original@252	118.7
1A	Cluster_200|Contig15|complementarySeq@1819	118.7
1A	Cluster_200|Contig9|likelySeq@1476	118.7
1A	Cluster_2748|Contig5|likelySeq@848	118.7
1A	Cluster_34460|Contig1|less_than_5_individuals|original@145	118.7
1A	Cluster_3624|Contig8|original@1271	118.7
1A	Cluster_4930|Contig2|complementarySeq@154	118.7
1A	Cluster_4930|Contig2|likelySeq@154	118.7
1A	Cluster_9129|Contig1|likelySeq@120	118.7
1A	Cluster_9516|Contig1|complementarySeq@220	118.7
1A	Cluster_9298|Contig4|original@401	119
1A	Cluster_18376|Contig1|original@1551	120.9
1A	Cluster_3065|Contig1|original@85	122.1
1A	Cluster_3065|Contig2|complementarySeq@576	122.1
1A	Cluster_7517|Contig3|original@781	123
1A	Cluster_7517|Contig5|original@748	123
1A	Cluster_7589|Contig1|likelySeq@330	126.3
1A	Cluster_7589|Contig2|likelySeq@259	126.3
1A	Cluster_1271|Contig3|original@69	126.9
1A	Cluster_424|Contig2|original@792	128.7
1A	Cluster_424|Contig5|original@4018	128.7
1A	Cluster_424|Contig7|original@4034	128.7
1A	Traes_1AL_C234E74C5@1317	128.7
1A	Cluster_10416|Contig1|original@242	132
1A	Cluster_10416|Contig1|original@369	132
1A	Cluster_23030|Contig1|original@58	132
1A	Cluster_24121|Contig1|original@126	132
1A	Cluster_24558|Contig1|original@65	132
1A	Cluster_3471|Contig10|original@231	132
1A	Cluster_9194|Contig8|original@191	132
1A	Cluster_5372|Contig2|original@234	132.2
1A	Cluster_1406|Contig2|original@89	132.6
1A	Cluster_4129|Contig4|original@1849	133.9
1A	Cluster_5926|Contig3|original@1418	133.9
1A	Cluster_2779|Contig1|complementarySeq@1197	136.3
1A	Cluster_2779|Contig1|likelySeq@1167	136.3
1A	Cluster_2955|Contig4|original@489	136.6
1A	Cluster_2955|Contig6|original@3865	136.6
1A	Cluster_5409|Contig3|original@1992	139.5
1A	Cluster_9466|Contig3|original@549	140.7
1A	Cluster_9466|Contig4|original@927	140.7
1A	Cluster_11827|Contig2|original@1250	141
1A	Cluster_11827|Contig3|original@152	141
1A	Cluster_5798|Contig1|complementarySeq@1276	143.1
1A	Cluster_15900|Contig1|complementarySeq@312	143.8
1A	Cluster_15900|Contig1|likelySeq@312	143.8
1A	Cluster_4386|Contig1|complementarySeq@119	144.7
1A	Cluster_4386|Contig2|complementarySeq@115	144.7
1A	Cluster_1027|Contig1|complementarySeq@1709	145.6
1A	Cluster_1027|Contig1|likelySeq@1709	145.6
1A	Cluster_16982|Contig4|original@562	145.6
1A	Cluster_3223|Contig1|original@348	145.6
1A	Cluster_2304|Contig1|likelySeq@2546	146
1A	Cluster_8315|Contig1|likelySeq@1838	147.9
1A	Cluster_3036|Contig2|original@375	150.3
1A	Cluster_3775|Contig1|original@334	150.3
1A	Cluster_739|Contig2|original@168	150.3
1A	Cluster_956|Contig4|original@221	152.4
1A	Cluster_4833|Contig3|original@1882	154.4
1A	Cluster_8898|Contig3|original@571	154.4
1A	Traes_1AL_0C964B45F@417	156.3
1A	Cluster_11760|Contig1|original@424	158.1
1A	Cluster_1439|Contig2|original@1458	158.1
1A	Cluster_11794|Contig1|complementarySeq@1025	159.5
1A	Cluster_236|Contig2|complementarySeq@204	159.5
1A	Cluster_236|Contig4|complementarySeq@85	159.5
1A	Cluster_236|Contig4|likelySeq@85	159.5
1A	Cluster_3118|Contig1|complementarySeq@257	159.5
1A	Cluster_3118|Contig1|likelySeq@257	159.5
1A	Cluster_3892|Contig1|complementarySeq@687	159.5
1A	Cluster_16707|Contig1|likelySeq@316	160.1
1A	Cluster_16707|Contig1|likelySeq@830	160.1
1A	Cluster_705|Contig1|original@1990	161
1A	Cluster_705|Contig3|original@419	161
1A	Cluster_8470|Contig1|complementarySeq@95	161
1A	Traes_1AL_5E4EECFBC@813	161.3
1A	Cluster_12819|Contig1|original@414	163.8
1A	Cluster_14|Contig2207|complementarySeq@397	163.8
1A	Cluster_405|Contig1|original@726	163.8
1A	Cluster_8335|Contig2|original@187	163.8
1A	Cluster_10012|Contig14|original@963	165.7
1A	Cluster_10012|Contig5|original@250	165.7
1A	Cluster_8969|Contig1|complementarySeq@460	165.7
1A	Cluster_3896|Contig1|likelySeq@795	166.9
1A	Cluster_3896|Contig3|likelySeq@359	166.9
1A	Cluster_1488|Contig1|likelySeq@1110	170.5
1A	Cluster_1488|Contig2|original@738	170.5
1A	Cluster_1488|Contig3|original@1248	170.5
1A	Cluster_1488|Contig4|original@978	170.5
1A	Cluster_16987|Contig1|likelySeq@372	176.6
1A	Cluster_9889|Contig2|original@227	178.8
1A	Cluster_1845|Contig2|likelySeq@886	179.5
1A	Cluster_9241|Contig1|complementarySeq@274	184
1A	Cluster_9241|Contig1|likelySeq@274	184
1A	Cluster_4316|Contig1|complementarySeq@688	186.5
1A	Cluster_1827|Contig2|original@794	188.1
1A	Cluster_6542|Contig2|original@355	188.1
1A	Cluster_5813|Contig1|original@794	188.4
1A	Cluster_5813|Contig2|original@343	188.4
1A	Cluster_1455|Contig1|original@2368	188.7
1A	Cluster_1455|Contig3|original@976	188.7
1A	Cluster_1455|Contig4|original@957	188.7
1A	Cluster_1455|Contig5|original@985	188.7
1A	Cluster_1455|Contig6|original@2353	188.7
1A	Cluster_1455|Contig7|original@312	188.7
1A	Cluster_1455|Contig8|original@947	188.7
1A	Cluster_1455|Contig9|original@2341	188.7
1A	Cluster_15568|Contig1|original@418	188.7
1A	Cluster_17765|Contig1|original@232	188.7
1A	Cluster_3807|Contig1|original@921	188.7
1A	Cluster_66|Contig11|original@261	188.7
1A	cluster_singlet|EPO_049_22308764042941158562+,136279-|original@151	188.7
1A	cluster_singlet|EPO_057_27096652412517192880+,227192-|original@121	188.7
1A	Cluster_1181|Contig4|original@836	197.2
1A	Traes_1AL_30C4B017F@558	201
1A	Cluster_3963|Contig1|complementarySeq@206	202.9
1A	Cluster_3963|Contig1|likelySeq@206	202.9
1A	Cluster_1487|Contig1|original@318	203.6
1A	Cluster_10392|Contig1|original@552	204.3
1A	Cluster_9072|Contig2|original@1041	206.2
1A	Cluster_10421|Contig1|complementarySeq@1450	209.5
1A	Cluster_10421|Contig1|likelySeq@1700	209.5
1A	Cluster_10421|Contig2|original@392	209.5
1A	Cluster_2756|Contig6|original@353	210.4
1A	Cluster_6575|Contig2|original@669	211.6
1A	Cluster_12438|Contig1|original@989	212
1A	Cluster_12438|Contig3|original@366	212
1A	Cluster_4092|Contig2|original@1800	212.6
1A	Cluster_637|Contig2|original@1487	212.6
1A	Cluster_4956|Contig2|original@1317	214.9
1A	Cluster_6985|Contig2|original@422	214.9
1A	Cluster_5285|Contig3|original@1389	216.1
1A	Cluster_5461|Contig2|original@414	216.1
1A	Cluster_5461|Contig3|original@1961	216.1
1A	Cluster_6727|Contig2|original@248	216.1
1A	Cluster_1120|Contig1|complementarySeq@2343	220.8
1A	Cluster_1120|Contig1|likelySeq@2343	220.8
1A	Cluster_1120|Contig2|original@171	220.8
1A	Cluster_621|Contig3|original@1376	221.5
1A	Cluster_8733|Contig2|original@1403	221.5
1A	Cluster_13259|Contig4|original@1289	223.8
1A	Cluster_1657|Contig3|original@834	223.8
1A	Cluster_7535|Contig1|original@1613	223.8
1A	Cluster_12142|Contig1|original@1904	224.5
1A	Cluster_2726|Contig3|original@186	224.5
1A	Cluster_6109|Contig2|original@148	224.5
1A	Cluster_6109|Contig5|original@168	224.5
1A	Cluster_1204|Contig6|original@249	226.7
1A	Cluster_1204|Contig8|original@334	226.7
1A	Cluster_5089|Contig1|original@1264	232.1
1A	Cluster_5089|Contig1|original@485	232.1
1A	Cluster_4041|Contig1|original@330	234.4
1A	Cluster_4041|Contig1|original@655	234.9
1A	Cluster_5040|Contig1|original@1437	235.6
1A	Cluster_6680|Contig3|original@343	235.6
1A	Cluster_455|Contig4|original@1346	236.2
1A	Cluster_1549|Contig4|original@484	239.6
1A	Cluster_485|Contig2|original@342	239.6
1B	Cluster_1386|Contig4|original@440	0
1B	Cluster_7051|Contig1|original@1233	1.1
1B	Cluster_5094|Contig3|original@1012	4
1B	Cluster_65|Contig2|original@983	4
1B	Cluster_9156|Contig1|original@1264	4
1B	Cluster_9156|Contig2|original@396	4
1B	Cluster_280|Contig29|likelySeq@1207	5.3
1B	Cluster_6379|Contig1|original@124	5.3
1B	Cluster_9277|Contig1|complementarySeq@143	5.3
1B	Cluster_9687|Contig3|original@1081	5.3
1B	cluster_singlet|EPO_068_2557381727139284242905-,...,238760+|original@1458	5.3
1B	Cluster_1213|Contig2|original@2437	7.8
1B	Cluster_1742|Contig11|original@4069	10
1B	Cluster_1742|Contig13|original@320	10
1B	Cluster_1742|Contig5|original@320	10
1B	Cluster_1742|Contig7|original@310	10
1B	Cluster_1742|Contig8|original@314	10
1B	Cluster_19130|Contig1|original@438	10
1B	Cluster_3593|Contig4|original@912	10
1B	cluster_singlet|EPO_078_25101743696944235667+,247331-,183430-|original@4061	10
1B	Cluster_1910|Contig2|original@481	10.9
1B	Cluster_3434|Contig3|original@138	11.5
1B	Cluster_11076|Contig2|original@796	12
1B	Cluster_6832|Contig1|likelySeq@344	12.4
1B	Cluster_6832|Contig2|original@532	12.4
1B	Cluster_14274|Contig2|original@405	14.3
1B	Cluster_11544|Contig3|likelySeq@1196	16.4
1B	Cluster_2916|Contig4|original@933	16.8
1B	Cluster_4696|Contig3|original@1195	17.1
1B	Cluster_774|Contig1|original@269	17.1
1B	Cluster_10277|Contig1|original@251	17.7
1B	Traes_1BS_282862C32@305	19.1
1B	Cluster_16405|Contig1|original@421	20.2
1B	Cluster_7708|Contig1|original@1399	21.1
1B	Cluster_7708|Contig2|original@1072	21.1
1B	Cluster_7708|Contig4|original@1154	21.1
1B	Cluster_10114|Contig4|likelySeq@512	23.1
1B	Cluster_8368|Contig2|original@730	23.9
1B	Cluster_3326|Contig2|original@392	24.2
1B	Cluster_3509|Contig1|complementarySeq@125	24.8
1B	Cluster_3509|Contig1|likelySeq@125	25.1
1B	Cluster_16366|Contig2|original@263	26.3
1B	Cluster_3509|Contig1|complementarySeq@291	26.3
1B	Cluster_9119|Contig4|original@1095	29.7
1B	Cluster_6179|Contig3|original@85	30.8
1B	Cluster_5602|Contig1|original@1030	32
1B	Cluster_5602|Contig1|original@590	32
1B	Cluster_14759|Contig3|original@135	40.5
1B	Cluster_14759|Contig3|original@366	40.5
1B	Cluster_2587|Contig3|original@1952	40.5
1B	Cluster_4399|Contig2|complementarySeq@359	41.4
1B	Cluster_7175|Contig3|original@350	41.4
1B	Cluster_7175|Contig5|original@604	41.4
1B	Cluster_7175|Contig6|original@604	41.4
1B	Cluster_7175|Contig7|original@467	41.4
1B	Cluster_13489|Contig1|likelySeq@455	41.7
1B	Cluster_1688|Contig1|complementarySeq@1074	41.7
1B	Cluster_1688|Contig1|likelySeq@1732	41.7
1B	Cluster_1688|Contig3|original@2076	41.7
1B	Cluster_1688|Contig4|original@990	41.7
1B	Cluster_5827|Contig1|original@2245	41.7
1B	Cluster_16856|Contig1|complementarySeq@551	42.9
1B	Cluster_31|Contig4|original@503	42.9
1B	Cluster_1590|Contig4|original@190	44.4
1B	Cluster_1590|Contig5|original@245	44.4
1B	Cluster_879|Contig2|original@2252	47
1B	Cluster_10488|Contig3|original@716	47.4
1B	Cluster_11723|Contig2|likelySeq@538	47.4
1B	Cluster_5833|Contig6|complementarySeq@170	47.4
1B	Cluster_9574|Contig2|original@847	47.4
1B	Cluster_1252|Contig5|original@781	50.1
1B	Cluster_13329|Contig1|likelySeq@1212	51.7
1B	Cluster_8476|Contig4|original@988	63.4
1B	Cluster_11384|Contig1|likelySeq@311	63.7
1B	Cluster_22817|Contig2|original@186	63.7
1B	Cluster_7436|Contig1|original@251	63.7
1B	Cluster_7538|Contig3|complementarySeq@494	63.7
1B	Cluster_7538|Contig4|likelySeq@374	63.7
1B	Cluster_8476|Contig2|original@936	63.7
1B	Cluster_4877|Contig2|original@1098	64
1B	Cluster_4877|Contig2|original@135	64
1B	Cluster_4877|Contig3|original@768	64
1B	Cluster_4877|Contig4|original@1006	64
1B	Cluster_4938|Contig3|original@2714	64
1B	Cluster_4938|Contig4|original@745	64
1B	Cluster_8986|Contig1|original@247	64
1B	Cluster_259|Contig19|original@281	64.3
1B	Cluster_259|Contig36|original@529	64.3
1B	Cluster_8600|Contig1|complementarySeq@1089	64.3
1B	Cluster_9379|Contig3|original@1838	64.3
1B	Cluster_2971|Contig4|original@1634	64.9
1B	Cluster_15836|Contig2|original@581	65.5
1B	Cluster_16489|Contig1|original@327	65.5
1B	Cluster_19462|Contig5|original@1894	65.5
1B	Cluster_20646|Contig1|complementarySeq@1902	65.5
1B	Cluster_2971|Contig2|original@302	65.5
1B	Cluster_3109|Contig2|complementarySeq@779	65.5
1B	Cluster_3109|Contig2|likelySeq@157	65.5
1B	Cluster_4805|Contig2|original@2028	65.5
1B	Cluster_4805|Contig5|original@150	65.5
1B	Cluster_6152|Contig2|original@277	65.5
1B	Cluster_7417|Contig2|complementarySeq@525	65.5
1B	Cluster_7932|Contig2|original@255	65.5
1B	Cluster_7932|Contig3|original@1358	65.5
1B	Cluster_10576|Contig1|likelySeq@870	65.8
1B	Cluster_2404|Contig1|original@331	65.8
1B	Cluster_2404|Contig1|original@470	65.8
1B	Cluster_2971|Contig6|original@396	65.8
1B	Cluster_4811|Contig2|original@3275	65.8
1B	Cluster_8032|Contig1|original@2617	65.8
1B	Cluster_9379|Contig1|original@187	65.8
1B	Cluster_11149|Contig1|complementarySeq@608	66.4
1B	Cluster_12609|Contig2|complementarySeq@2100	66.4
1B	Cluster_12609|Contig2|likelySeq@1057	66.4
1B	Cluster_4421|Contig3|original@522	66.4
1B	Cluster_21312|Contig1|original@460	66.8
1B	Cluster_21312|Contig1|original@529	66.8
1B	Cluster_25923|Contig3|original@792	66.8
1B	Cluster_2991|Contig1|likelySeq@528	66.8
1B	Cluster_2991|Contig2|likelySeq@529	66.8
1B	Cluster_724|Contig2|original@783	66.8
1B	Cluster_9901|Contig2|complementarySeq@782	66.8
1B	Cluster_24314|Contig1|original@675	67.2
1B	Cluster_10352|Contig1|likelySeq@106	68.9
1B	Cluster_14600|Contig1|original@1407	68.9
1B	Cluster_14648|Contig1|likelySeq@2214	68.9
1B	Cluster_14|Contig2488|complementarySeq@451	68.9
1B	Cluster_14|Contig2488|likelySeq@263	68.9
1B	Cluster_35727|Contig1|original@285	68.9
1B	Cluster_3666|Contig1|original@1337	68.9
1B	Cluster_3666|Contig2|original@1337	68.9
1B	Cluster_3666|Contig4|original@1227	68.9
1B	Cluster_9276|Contig2|original@194	68.9
1B	Cluster_9735|Contig2|original@990	68.9
1B	Cluster_9770|Contig3|likelySeq@971	68.9
1B	Cluster_1187|Contig1|likelySeq@987	69.2
1B	Cluster_846|Contig22|original@219	70.1
1B	Cluster_9234|Contig1|likelySeq@760	70.1
1B	Cluster_2144|Contig1|original@2082	70.4
1B	Cluster_7014|Contig1|likelySeq@2761	70.4
1B	Cluster_605|Contig1|complementarySeq@375	70.7
1B	Cluster_605|Contig2|likelySeq@1167	70.7
1B	Cluster_21057|Contig1|likelySeq@421	71.6
1B	Cluster_1122|Contig1|likelySeq@1619	71.9
1B	Cluster_11858|Contig2|original@372	71.9
1B	Cluster_1225|Contig1|complementarySeq@305	71.9
1B	Cluster_13093|Contig2|original@182	71.9
1B	Cluster_13304|Contig1|original@1111	71.9
1B	Cluster_1444|Contig13|original@2596	71.9
1B	Cluster_1444|Contig17|original@548	71.9
1B	Cluster_1444|Contig42|original@101	71.9
1B	Cluster_1466|Contig3|original@3973	71.9
1B	Cluster_14|Contig1420|complementarySeq@1025	71.9
1B	Cluster_14|Contig1422|likelySeq@107	71.9
1B	Cluster_17325|Contig1|original@107	71.9
1B	Cluster_17686|Contig1|original@410	71.9
1B	Cluster_23451|Contig1|original@575	71.9
1B	Cluster_2347|Contig1|original@221	71.9
1B	Cluster_243|Contig2|original@93	71.9
1B	Cluster_2656|Contig2|original@666	71.9
1B	Cluster_2656|Contig2|original@938	71.9
1B	Cluster_2710|Contig1|original@913	71.9
1B	Cluster_2796|Contig1|complementarySeq@814	71.9
1B	Cluster_2796|Contig2|complementarySeq@775	71.9
1B	Cluster_30534|Contig1|original@776	71.9
1B	Cluster_3642|Contig3|original@2076	71.9
1B	Cluster_3720|Contig1|complementarySeq@1378	71.9
1B	Cluster_3905|Contig8|original@178	71.9
1B	Cluster_4160|Contig1|original@1066	71.9
1B	Cluster_4328|Contig2|original@1721	71.9
1B	Cluster_486|Contig14|original@2969	71.9
1B	Cluster_6019|Contig1|original@2083	71.9
1B	Cluster_6019|Contig2|original@1396	71.9
1B	Cluster_6159|Contig1|original@487	71.9
1B	Cluster_6159|Contig2|likelySeq@972	71.9
1B	Cluster_7111|Contig1|original@168	71.9
1B	Cluster_7344|Contig2|original@1267	71.9
1B	Cluster_7643|Contig3|original@2499	71.9
1B	Cluster_7961|Contig2|original@231	71.9
1B	Cluster_9675|Contig1|likelySeq@1802	71.9
1B	Cluster_9838|Contig1|complementarySeq@790	71.9
1B	Cluster_4781|Contig1|complementarySeq@475	72.2
1B	Cluster_8333|Contig1|original@242	72.2
1B	Traes_1BS_217BCBF47@819	72.2
1B	Cluster_3642|Contig1|complementarySeq@3104	73.1
1B	Cluster_3110|Contig4|original@897	74.7
1B	Cluster_10703|Contig1|original@176	75.5
1B	Cluster_13919|Contig1|original@1012	75.5
1B	Cluster_13919|Contig2|original@800	75.5
1B	Cluster_13919|Contig4|original@152	75.5
1B	Cluster_16446|Contig6|original@136	75.5
1B	Cluster_3471|Contig4|original@82	75.5
1B	Cluster_4808|Contig1|original@646	75.5
1B	Cluster_9360|Contig2|original@1299	75.5
1B	Cluster_5775|Contig12|original@79	76.5
1B	Cluster_2464|Contig1|complementarySeq@1533	76.8
1B	Cluster_8464|Contig1|complementarySeq@782	76.8
1B	Cluster_10549|Contig2|original@1150	77.1
1B	Cluster_3027|Contig2|likelySeq@921	77.1
1B	Cluster_12653|Contig1|complementarySeq@1319	80.2
1B	Cluster_8299|Contig1|original@1563	80.5
1B	Cluster_10369|Contig2|complementarySeq@86	80.9
1B	Cluster_21779|Contig1|complementarySeq@1188	80.9
1B	Cluster_10114|Contig1|likelySeq@276	81.2
1B	Cluster_11129|Contig2|original@416	81.2
1B	Cluster_14250|Contig1|original@386	81.2
1B	Cluster_2048|Contig1|likelySeq@1858	81.2
1B	Cluster_27183|Contig1|original@780	81.2
1B	Cluster_8492|Contig2|original@342	81.2
1B	Cluster_7781|Contig2|original@1020	81.6
1B	Cluster_800|Contig3|likelySeq@1439	81.6
1B	Cluster_10369|Contig2|likelySeq@86	82.1
1B	Cluster_17745|Contig2|original@921	82.1
1B	Cluster_3961|Contig2|original@2302	82.1
1B	Cluster_4445|Contig1|complementarySeq@1855	82.1
1B	Cluster_4445|Contig2|original@678	82.1
1B	Cluster_4783|Contig1|original@3602	82.1
1B	Cluster_710|Contig1|likelySeq@469	82.1
1B	Cluster_7834|Contig1|original@586	82.1
1B	Cluster_8763|Contig1|complementarySeq@238	82.1
1B	Cluster_8763|Contig1|likelySeq@507	82.1
1B	Cluster_9445|Contig2|original@1090	82.1
1B	Cluster_2231|Contig1|original@506	82.4
1B	Cluster_4109|Contig1|likelySeq@255	82.4
1B	Cluster_4109|Contig1|likelySeq@316	82.4
1B	Cluster_6129|Contig1|original@362	83.6
1B	Cluster_6129|Contig1|original@862	83.6
1B	Cluster_19343|Contig2|original@379	84.8
1B	Cluster_9036|Contig1|likelySeq@678	84.8
1B	Cluster_121|Contig1|complementarySeq@780	85.1
1B	Cluster_9130|Contig2|original@765	85.1
1B	Cluster_3495|Contig1|original@1938	86.6
1B	Cluster_895|Contig1|likelySeq@413	86.6
1B	Cluster_3494|Contig2|complementarySeq@106	88
1B	Cluster_13685|Contig1|likelySeq@373	89.8
1B	Cluster_26218|Contig1|likelySeq@222	89.8
1B	Cluster_7719|Contig1|complementarySeq@318	89.8
1B	Cluster_199|Contig1|original@435	90.2
1B	Cluster_1553|Contig3|original@996	90.7
1B	Cluster_9801|Contig4|original@181	90.7
1B	Cluster_9801|Contig5|original@158	90.7
1B	Cluster_13948|Contig3|likelySeq@782	91.1
1B	Cluster_12508|Contig1|likelySeq@201	91.5
1B	Cluster_3881|Contig1|original@351	91.5
1B	Cluster_15509|Contig1|original@1088	92.5
1B	Cluster_1553|Contig1|original@1334	92.5
1B	Cluster_13887|Contig1|original@320	92.8
1B	Cluster_13753|Contig2|likelySeq@367	93.1
1B	Cluster_2605|Contig1|original@1266	93.1
1B	Cluster_2605|Contig2|original@1505	93.1
1B	Cluster_10930|Contig1|original@1625	93.6
1B	Cluster_1229|Contig10|complementarySeq@843	93.6
1B	Cluster_1553|Contig1|original@1501	93.6
1B	Cluster_1553|Contig1|original@1543	93.6
1B	Cluster_19536|Contig1|original@232	93.6
1B	Cluster_6191|Contig3|original@506	93.6
1B	Cluster_5271|Contig2|original@198	94
1B	Cluster_3095|Contig2|original@431	96.1
1B	Cluster_3234|Contig1|original@220	96.1
1B	Cluster_5137|Contig1|original@367	96.1
1B	Cluster_5137|Contig2|complementarySeq@2153	96.1
1B	Cluster_127|Contig1|original@135	96.7
1B	Cluster_3095|Contig2|original@1299	96.7
1B	Cluster_10756|Contig1|original@490	97.8
1B	Cluster_10023|Contig2|complementarySeq@1021	99.8
1B	Cluster_5679|Contig1|original@203	100.7
1B	Cluster_11776|Contig1|original@1290	101.4
1B	Cluster_3568|Contig1|original@234	101.4
1B	Cluster_3732|Contig2|original@253	101.4
1B	Cluster_8686|Contig1|original@1571	101.7
1B	Cluster_1390|Contig1|original@350	102.5
1B	Cluster_4344|Contig2|original@284	102.9
1B	Cluster_8155|Contig1|original@1968	102.9
1B	Cluster_8159|Contig4|original@781	102.9
1B	Cluster_5938|Contig1|likelySeq@236	103.8
1B	Cluster_771|Contig3|original@3030	103.8
1B	Cluster_17661|Contig1|original@506	104.1
1B	Cluster_4286|Contig2|original@1355	104.1
1B	Cluster_6650|Contig3|original@101	104.1
1B	Cluster_2497|Contig1|original@88	105.9
1B	Cluster_11613|Contig2|likelySeq@665	106.2
1B	Cluster_1171|Contig1|complementarySeq@687	107.2
1B	Cluster_3722|Contig1|likelySeq@567	107.2
1B	Cluster_9893|Contig2|complementarySeq@512	107.2
1B	Cluster_10031|Contig2|original@787	108.1
1B	Cluster_3548|Contig1|original@674	108.1
1B	Cluster_6560|Contig2|complementarySeq@895	108.1
1B	Cluster_8754|Contig1|original@142	108.1
1B	Cluster_8754|Contig2|complementarySeq@179	108.1
1B	Cluster_922|Contig2|likelySeq@649	108.1
1B	Cluster_10456|Contig1|original@317	109
1B	Cluster_6041|Contig2|original@1595	109
1B	Cluster_4296|Contig4|likelySeq@748	109.3
1B	Cluster_5913|Contig1|complementarySeq@349	109.3
1B	Cluster_5913|Contig1|likelySeq@349	109.3
1B	Cluster_2827|Contig3|likelySeq@1117	112.7
1B	Cluster_2839|Contig2|complementarySeq@643	114.7
1B	Cluster_2942|Contig10|original@2122	114.7
1B	Cluster_2942|Contig5|original@3330	114.7
1B	Cluster_2942|Contig7|original@1001	114.7
1B	Cluster_2942|Contig8|original@2662	114.7
1B	Cluster_2942|Contig9|original@4123	114.7
1B	Cluster_4659|Contig3|original@315	115.3
1B	Cluster_1342|Contig2|complementarySeq@169	115.6
1B	Cluster_1342|Contig2|likelySeq@169	115.6
1B	Cluster_1500|Contig2|original@114	115.6
1B	Cluster_16026|Contig3|original@323	115.6
1B	Cluster_2942|Contig6|original@4940	115.6
1B	Cluster_501|Contig1|likelySeq@373	115.6
1B	Cluster_5349|Contig1|likelySeq@423	115.6
1B	Cluster_1622|Contig1|original@106	115.9
1B	Cluster_1622|Contig4|original@98	115.9
1B	Cluster_4253|Contig10|original@3413	115.9
1B	Cluster_4253|Contig4|original@1978	115.9
1B	Cluster_4253|Contig6|original@4986	115.9
1B	Cluster_4253|Contig7|original@1930	115.9
1B	Cluster_8215|Contig2|original@1125	115.9
1B	Cluster_1218|Contig22|original@177	116.2
1B	Cluster_1218|Contig6|original@186	116.2
1B	Cluster_14|Contig912|original@809	116.2
1B	Cluster_4253|Contig3|original@555	116.2
1B	Cluster_4253|Contig8|original@1226	116.2
1B	Cluster_426|Contig2|likelySeq@917	116.2
1B	Cluster_426|Contig3|complementarySeq@1791	116.2
1B	Cluster_426|Contig3|likelySeq@2812	116.2
1B	Cluster_7855|Contig1|complementarySeq@617	116.2
1B	Cluster_6423|Contig1|complementarySeq@3485	116.5
1B	Cluster_10350|Contig2|likelySeq@108	116.8
1B	Cluster_1091|Contig1|original@304	116.8
1B	Cluster_6397|Contig1|original@164	116.8
1B	Cluster_6397|Contig2|complementarySeq@218	116.8
1B	Cluster_6423|Contig1|likelySeq@4049	116.8
1B	Cluster_8879|Contig1|likelySeq@859	116.8
1B	Cluster_8881|Contig2|original@2420	116.8
1B	Cluster_7527|Contig2|original@1853	118
1B	Cluster_1037|Contig1|likelySeq@367	118.3
1B	Cluster_14266|Contig1|original@382	118.3
1B	Cluster_1977|Contig5|original@2428	118.3
1B	cluster_singlet|EPO_040_284908053237|complementarySeq@80	118.3
1B	Cluster_10494|Contig2|complementarySeq@525	118.9
1B	Cluster_5853|Contig1|original@226	118.9
1B	Cluster_5853|Contig4|original@1693	118.9
1B	Cluster_2719|Contig59|original@479	119.3
1B	Cluster_5853|Contig6|original@1569	119.3
1B	Cluster_5853|Contig7|original@222	119.3
1B	Cluster_9261|Contig1|likelySeq@377	121.1
1B	Cluster_12564|Contig1|less_than_5_individuals|original@159	121.7
1B	Cluster_7241|Contig2|original@333	121.7
1B	Cluster_10145|Contig1|original@231	122
1B	Cluster_2338|Contig1|original@506	122
1B	Cluster_6905|Contig1|likelySeq@308	122
1B	Cluster_6905|Contig1|likelySeq@4226	122
1B	Cluster_7074|Contig4|original@221	122
1B	Cluster_9133|Contig2|likelySeq@721	122
1B	Cluster_9133|Contig4|original@963	122
1B	Cluster_1706|Contig1|original@127	122.3
1B	Cluster_10482|Contig2|original@152	122.9
1B	Cluster_10482|Contig3|original@302	122.9
1B	Cluster_539|Contig1|original@476	123.2
1B	Cluster_13520|Contig1|original@956	123.8
1B	Cluster_2519|Contig2|original@781	123.8
1B	Cluster_1952|Contig4|original@146	128.1
1B	Cluster_1952|Contig1|original@2583	128.4
1B	Traes_1BL_71EF97B701@1441	130
1B	Cluster_4447|Contig2|likelySeq@1118	132.1
1B	Cluster_6036|Contig1|original@535	132.6
1B	Cluster_3331|Contig2|original@253	133.1
1B	Cluster_7040|Contig1|complementarySeq@276	133.1
1B	Cluster_8541|Contig1|complementarySeq@1693	133.1
1B	Cluster_9103|Contig1|original@832	133.8
1B	Cluster_7135|Contig1|original@322	135.2
1B	Cluster_1155|Contig1|original@554	136
1B	Cluster_8728|Contig2|complementarySeq@404	136.8
1B	Cluster_6310|Contig2|original@541	137.3
1B	Cluster_6310|Contig3|complementarySeq@2177	137.3
1B	Cluster_3672|Contig1|original@249	137.6
1B	Cluster_1347|Contig1|original@1330	138.2
1B	Cluster_2844|Contig2|original@592	138.2
1B	Cluster_6507|Contig1|complementarySeq@1020	138.2
1B	Cluster_6507|Contig2|complementarySeq@1077	138.2
1B	Cluster_8934|Contig1|original@469	138.2
1B	Cluster_2844|Contig2|original@456	138.5
1B	Cluster_1710|Contig15|original@157	138.9
1B	Cluster_6938|Contig1|original@884	142.1
1B	Cluster_7376|Contig1|original@807	144.2
1B	Cluster_7989|Contig1|likelySeq@238	145.2
1B	Cluster_9846|Contig1|original@979	145.2
1B	Cluster_20375|Contig1|original@699	145.7
1B	Cluster_1227|Contig2|complementarySeq@196	147.3
1B	Cluster_1227|Contig2|likelySeq@196	147.3
1B	Cluster_8170|Contig1|complementarySeq@701	147.3
1B	Cluster_5616|Contig3|original@144	148.4
1B	Cluster_6704|Contig1|original@425	148.4
1B	Cluster_6704|Contig2|original@295	148.4
1B	Cluster_1124|Contig3|original@2064	149
1B	Cluster_11421|Contig1|complementarySeq@3084	149
1B	Cluster_200|Contig9|complementarySeq@1669	149
1B	Cluster_21728|Contig1|original@43	149
1B	Cluster_4597|Contig1|complementarySeq@1056	149
1B	Cluster_9298|Contig3|original@279	149
1B	cluster_singlet|EPO_083_2010584381856|original@217	149
1B	Cluster_36314|Contig1|less_than_5_individuals|original@140	149.3
1B	Cluster_4928|Contig1|complementarySeq@278	149.3
1B	Cluster_5815|Contig5|complementarySeq@284	149.3
1B	Cluster_4928|Contig1|complementarySeq@478	150.1
1B	cluster_singlet|EPO_071_25825891912521244930-,13780+|likelySeq@443	150.1
1B	Cluster_14642|Contig4|original@224	151
1B	Cluster_2748|Contig5|complementarySeq@811	151
1B	Cluster_3624|Contig10|original@550	151
1B	Cluster_3624|Contig11|original@525	151
1B	Cluster_3624|Contig1|original@3453	151
1B	Cluster_3624|Contig3|original@522	151
1B	Cluster_3624|Contig5|original@573	151
1B	Cluster_3624|Contig9|original@523	151
1B	Cluster_773|Contig2|original@935	151
1B	Cluster_773|Contig4|original@2052	151
1B	Cluster_14098|Contig1|likelySeq@539	155
1B	Cluster_16708|Contig1|original@142	157.1
1B	Cluster_11646|Contig2|original@1036	157.7
1B	Cluster_4353|Contig1|original@649	157.7
1B	Cluster_4353|Contig2|original@183	157.7
1B	Cluster_7926|Contig1|original@2048	158
1B	Cluster_7926|Contig2|original@988	158
1B	Cluster_7926|Contig4|original@2214	158
1B	Cluster_7517|Contig2|original@389	158.4
1B	Cluster_15443|Contig4|original@856	162.2
1B	Cluster_15443|Contig6|original@680	162.2
1B	Cluster_16662|Contig1|original@528	162.2
1B	Cluster_3289|Contig15|original@544	162.2
1B	Cluster_9496|Contig3|original@143	162.2
1B	Cluster_39999|Contig2|original@293	163.6
1B	Cluster_39999|Contig2|original@124	164.2
1B	Cluster_7758|Contig3|original@211	165.3
1B	Cluster_26116|Contig1|less_than_5_individuals|original@119	166.3
1B	Cluster_12507|Contig3|original@467	166.6
1B	Cluster_9520|Contig1|complementarySeq@847	166.6
1B	Cluster_424|Contig4|original@1502	167.3
1B	Cluster_424|Contig6|original@3347	167.3
1B	Cluster_424|Contig8|original@3291	167.3
1B	Cluster_424|Contig9|original@238	167.3
1B	Cluster_6856|Contig2|likelySeq@728	167.3
1B	Cluster_13188|Contig1|original@552	169.2
1B	Cluster_22115|Contig2|original@221	169.7
1B	Cluster_2743|Contig2|original@245	170.3
1B	Cluster_163|Contig5|original@261	171.7
1B	Cluster_10416|Contig2|original@1239	172.4
1B	Cluster_10416|Contig3|original@1188	172.4
1B	Cluster_24558|Contig2|original@294	172.9
1B	Cluster_304|Contig4|original@1275	173.5
1B	Cluster_304|Contig3|complementarySeq@1365	173.9
1B	Cluster_5926|Contig1|original@1065	173.9
1B	Cluster_4129|Contig1|original@2257	174.3
1B	Cluster_4129|Contig2|original@2259	174.3
1B	Cluster_4129|Contig3|original@495	174.3
1B	Cluster_1767|Contig1|original@1260	175.7
1B	Cluster_1767|Contig3|original@1254	175.7
1B	Cluster_4105|Contig10|original@1899	177.5
1B	Cluster_4105|Contig3|original@2721	177.5
1B	Cluster_254|Contig1|original@1224	181.4
1B	Cluster_2042|Contig2|original@948	182.8
1B	Cluster_3693|Contig1|likelySeq@2213	182.8
1B	Cluster_11047|Contig1|original@347	188.3
1B	Cluster_3775|Contig6|original@204	188.3
1B	Cluster_4197|Contig1|complementarySeq@2458	188.3
1B	Cluster_4197|Contig1|likelySeq@2458	188.3
1B	Cluster_4833|Contig12|original@1882	188.9
1B	Cluster_705|Contig4|original@465	193.2
1B	Cluster_705|Contig5|original@403	193.2
1B	Cluster_705|Contig6|original@438	193.2
1B	Cluster_8470|Contig1|likelySeq@259	193.2
1B	Cluster_1439|Contig3|original@1478	193.5
1B	Cluster_15940|Contig1|likelySeq@1357	194.4
1B	Cluster_3118|Contig2|complementarySeq@223	194.4
1B	Cluster_3118|Contig2|likelySeq@223	194.4
1B	Cluster_7968|Contig2|original@357	194.4
1B	Cluster_11794|Contig1|likelySeq@1040	194.7
1B	Cluster_15940|Contig1|likelySeq@523	194.7
1B	Cluster_18918|Contig1|original@180	194.7
1B	Cluster_18918|Contig1|original@235	194.7
1B	Cluster_236|Contig2|likelySeq@833	194.7
1B	Cluster_3750|Contig4|original@824	194.7
1B	Cluster_3892|Contig3|original@1086	194.7
1B	Cluster_3892|Contig4|original@1387	194.7
1B	Cluster_5140|Contig1|likelySeq@401	194.7
1B	Cluster_5140|Contig2|original@139	194.7
1B	Cluster_5700|Contig2|original@649	194.7
1B	cluster_singlet|EPO_086_226968841494925191+,185471+,202924-|original@221	194.7
1B	Cluster_236|Contig1|likelySeq@824	195
1B	Cluster_2953|Contig2|original@681	195.3
1B	Cluster_2953|Contig3|original@656	195.3
1B	Cluster_10382|Contig1|likelySeq@184	197.2
1B	Cluster_9318|Contig2|likelySeq@263	197.2
1B	Cluster_8213|Contig1|original@681	200.5
1B	Cluster_18594|Contig1|original@289	201.7
1B	Cluster_10012|Contig17|original@52	202.3
1B	Cluster_10776|Contig2|original@1690	202.3
1B	Cluster_10776|Contig3|original@2310	202.3
1B	Cluster_10776|Contig3|original@716	202.3
1B	Cluster_1488|Contig1|complementarySeq@1476	202.3
1B	Cluster_3896|Contig1|complementarySeq@602	202.3
1B	Cluster_3896|Contig3|complementarySeq@642	202.3
1B	Cluster_6325|Contig1|likelySeq@614	202.3
1B	Cluster_3896|Contig4|original@170	202.6
1B	Cluster_1488|Contig3|original@756	202.9
1B	Cluster_16987|Contig1|complementarySeq@294	202.9
1B	Cluster_3952|Contig3|original@603	202.9
1B	Cluster_3952|Contig6|original@725	202.9
1B	Cluster_12173|Contig2|original@636	203.2
1B	Cluster_16299|Contig1|original@536	203.5
1B	Cluster_4281|Contig1|original@134	203.8
1B	Cluster_6325|Contig2|likelySeq@977	203.8
1B	Cluster_1845|Contig1|complementarySeq@978	210.9
1B	Cluster_1845|Contig3|original@382	212.2
1B	Cluster_169|Contig1|likelySeq@860	213.7
1B	Cluster_169|Contig2|likelySeq@739	213.7
1B	Cluster_12499|Contig3|original@1525	214.6
1B	Cluster_9241|Contig2|complementarySeq@284	214.6
1B	Cluster_9241|Contig2|likelySeq@284	214.6
1B	Cluster_1498|Contig1|original@1211	214.9
1B	Cluster_1498|Contig3|original@780	214.9
1B	Cluster_17374|Contig2|original@326	214.9
1B	Cluster_18308|Contig1|original@942	214.9
1B	Cluster_1858|Contig3|original@155	214.9
1B	Cluster_1858|Contig3|original@354	214.9
1B	Cluster_400|Contig1|original@242	214.9
1B	Cluster_400|Contig3|original@322	214.9
1B	cluster_singlet|EPO_062_Contig2480|original@546	214.9
1B	Cluster_4316|Contig1|likelySeq@406	215.9
1B	Cluster_4316|Contig2|original@310	215.9
1B	Cluster_1394|Contig1|original@357	217.2
1B	Cluster_2112|Contig1|complementarySeq@2948	217.2
1B	Cluster_2112|Contig1|likelySeq@1376	217.2
1B	Cluster_15827|Contig1|original@600	217.8
1B	Cluster_20851|Contig1|original@187	220.7
1B	Cluster_3807|Contig2|original@275	222.6
1B	Cluster_20585|Contig1|original@944	226.1
1B	Cluster_1181|Contig2|original@120	226.7
1B	Cluster_1181|Contig5|original@1689	226.7
1B	Cluster_2620|Contig1|original@256	227.3
1B	Cluster_2620|Contig3|original@112	227.3
1B	Cluster_2890|Contig1|original@1653	227.3
1B	Cluster_6399|Contig3|complementarySeq@645	228.5
1B	Cluster_19231|Contig1|likelySeq@383	228.8
1B	Cluster_4598|Contig1|original@330	228.8
1B	Cluster_6274|Contig19|complementarySeq@275	241.4
1B	Cluster_6274|Contig19|likelySeq@275	241.4
1B	Cluster_6274|Contig9|original@256	241.4
1B	Cluster_2243|Contig1|original@866	242.8
1B	Cluster_2243|Contig2|original@908	242.8
1B	Cluster_4161|Contig1|original@592	244.6
1B	Cluster_4161|Contig4|original@584	244.6
1B	Cluster_8062|Contig1|original@158	244.6
1B	Cluster_8062|Contig3|original@907	244.6
1B	Cluster_1221|Contig1|original@207	244.9
1B	Cluster_11056|Contig1|complementarySeq@1833	245.7
1B	Cluster_11745|Contig1|original@397	247
1B	Cluster_1881|Contig2|original@1314	248.9
1B	Cluster_2756|Contig7|original@3083	249.3
1B	Cluster_6575|Contig1|original@748	250.2
1B	Cluster_5957|Contig3|original@240	254.5
1B	Cluster_637|Contig2|original@368	255.5
1B	Cluster_637|Contig4|complementarySeq@3158	255.5
1B	Cluster_637|Contig4|likelySeq@1996	255.5
1B	Cluster_17650|Contig3|original@192	256.2
1B	Cluster_4092|Contig4|original@290	256.2
1B	Cluster_8550|Contig1|original@936	256.2
1B	Cluster_8550|Contig2|original@903	256.2
1B	Cluster_17657|Contig2|complementarySeq@375	257.7
1B	Cluster_9750|Contig1|original@392	261.6
1B	Cluster_7820|Contig4|original@273	262.6
1B	Cluster_26341|Contig3|original@84	263.1
1B	Cluster_1204|Contig4|original@4001	269
1B	Cluster_12203|Contig2|complementarySeq@1431	269.3
1B	Cluster_9819|Contig1|original@723	269.3
1B	Cluster_9819|Contig2|complementarySeq@259	269.3
1B	Cluster_9819|Contig2|likelySeq@806	269.3
1B	Cluster_12203|Contig2|likelySeq@560	269.7
1B	Cluster_7249|Contig1|original@1072	270.2
1B	Cluster_7249|Contig3|original@723	270.2
1B	Cluster_7249|Contig4|original@293	270.2
1B	Cluster_5470|Contig1|original@1116	270.5
1B	Cluster_9114|Contig1|original@138	271.8
1B	Cluster_10813|Contig1|original@542	274.6
1B	Cluster_8138|Contig3|original@109	274.6
1B	Cluster_8138|Contig9|original@733	274.6
1B	Cluster_929|Contig1|likelySeq@516	274.6
1B	Cluster_2755|Contig1|original@78	274.9
1B	Cluster_455|Contig9|original@1123	274.9
1B	Cluster_368|Contig2|original@1619	275.8
1B	Cluster_929|Contig1|complementarySeq@2727	275.8
1B	Cluster_929|Contig2|complementarySeq@3501	275.8
1B	Cluster_485|Contig3|original@3235	276.6
1B	Cluster_275|Contig5|original@160	277
1B	Cluster_8602|Contig1|original@190	277
1B	Cluster_15709|Contig3|original@338	277.3
1B	Cluster_275|Contig4|original@1087	277.3
1B	Cluster_8602|Contig2|original@341	277.3
2A	Cluster_5454|Contig4|original@273	0
2A	Cluster_1944|Contig4|original@2208	1.6
2A	Cluster_1944|Contig2|original@790	2.6
2A	Cluster_1944|Contig4|original@1590	2.6
2A	Cluster_28|Contig10|complementarySeq@605	9.5
2A	Cluster_1056|Contig3|likelySeq@860	10.5
2A	Cluster_6298|Contig1|original@342	11.1
2A	Cluster_6298|Contig5|original@588	11.1
2A	Cluster_6349|Contig2|original@76	11.1
2A	Cluster_9899|Contig1|original@254	11.1
2A	Cluster_9899|Contig3|original@342	11.5
2A	Cluster_10074|Contig2|complementarySeq@561	11.9
2A	Cluster_10074|Contig2|likelySeq@561	11.9
2A	Cluster_1029|Contig1|original@1276	11.9
2A	Cluster_12016|Contig1|likelySeq@1001	11.9
2A	Cluster_2487|Contig2|original@2473	11.9
2A	Cluster_2487|Contig3|original@38	11.9
2A	Cluster_4996|Contig11|original@240	11.9
2A	Cluster_4996|Contig14|original@2883	11.9
2A	Cluster_4996|Contig5|original@845	11.9
2A	Cluster_4996|Contig6|original@3196	11.9
2A	Cluster_4996|Contig9|original@1017	11.9
2A	Cluster_1029|Contig4|original@576	12.2
2A	Cluster_11690|Contig3|original@1587	12.6
2A	Cluster_2637|Contig3|original@687	12.6
2A	Cluster_4996|Contig10|original@3209	12.6
2A	Cluster_13900|Contig2|original@528	15.2
2A	Cluster_13127|Contig2|original@159	17
2A	Cluster_13127|Contig8|original@1278	17
2A	Cluster_15917|Contig3|original@217	17
2A	Cluster_454|Contig2|likelySeq@372	17
2A	Cluster_9443|Contig1|original@548	17
2A	Cluster_3923|Contig3|original@994	19
2A	Cluster_4227|Contig2|original@339	22.8
2A	Cluster_4227|Contig3|original@1009	22.8
2A	Cluster_4227|Contig5|original@1920	22.8
2A	Cluster_4227|Contig7|original@1047	22.8
2A	Cluster_4227|Contig8|original@286	22.8
2A	Cluster_4227|Contig9|original@1209	22.8
2A	Cluster_1315|Contig1|original@940	24.1
2A	Cluster_19588|Contig3|original@166	24.5
2A	Cluster_12274|Contig1|original@360	26.2
2A	Cluster_862|Contig2|original@646	29.4
2A	Cluster_1847|Contig1|original@631	30
2A	Cluster_2177|Contig5|original@234	30
2A	Cluster_2177|Contig1|original@359	30.9
2A	Cluster_2177|Contig12|original@771	31.3
2A	Cluster_5572|Contig1|original@454	31.3
2A	Cluster_13398|Contig1|original@178	38.9
2A	Cluster_140|Contig21|original@417	38.9
2A	Cluster_3239|Contig3|original@1174	38.9
2A	Cluster_6917|Contig2|complementarySeq@239	43.9
2A	Cluster_10348|Contig1|original@1849	46.2
2A	Cluster_1561|Contig1|likelySeq@555	46.2
2A	Cluster_4043|Contig1|original@495	46.2
2A	Cluster_4043|Contig3|original@674	46.2
2A	Cluster_180|Contig7|complementarySeq@74	56.7
2A	Traes_2AS_BD2A53CC4@1101	56.7
2A	Cluster_180|Contig5|likelySeq@429	57.3
2A	Cluster_2546|Contig1|original@111	57.3
2A	Traes_2AS_BD2A53CC41@1101	57.3
2A	Cluster_158|Contig8|complementarySeq@1377	61.2
2A	Cluster_158|Contig8|likelySeq@1269	61.2
2A	Cluster_1524|Contig1|original@1004	61.8
2A	Cluster_4978|Contig1|original@489	61.8
2A	Cluster_4820|Contig2|original@2297	62.2
2A	Cluster_4978|Contig8|original@2377	62.2
2A	Cluster_4515|Contig3|original@823	63.9
2A	Cluster_186|Contig2|complementarySeq@409	65.3
2A	Cluster_5825|Contig1|original@2185	66.7
2A	Cluster_5825|Contig1|original@2253	67.4
2A	Cluster_1603|Contig1|original@401	67.8
2A	Cluster_1603|Contig2|original@442	67.8
2A	Cluster_1603|Contig3|original@1866	67.8
2A	Cluster_13888|Contig2|complementarySeq@343	68.5
2A	Cluster_17194|Contig1|original@130	68.5
2A	Cluster_17194|Contig2|original@625	68.5
2A	Cluster_3723|Contig1|original@1942	76.6
2A	Cluster_4773|Contig1|original@354	77.8
2A	Cluster_10137|Contig1|likelySeq@515	78.1
2A	Cluster_15298|Contig1|original@1276	78.1
2A	Cluster_2409|Contig1|complementarySeq@3711	78.1
2A	Cluster_7554|Contig1|original@497	78.1
2A	Cluster_7554|Contig4|original@487	78.1
2A	Cluster_8995|Contig1|likelySeq@3430	78.1
2A	Cluster_8995|Contig2|likelySeq@2076	78.1
2A	Cluster_4493|Contig1|complementarySeq@1339	78.5
2A	Cluster_186|Contig4|complementarySeq@171	85.3
2A	Cluster_186|Contig4|likelySeq@171	85.3
2A	Cluster_5296|Contig2|likelySeq@1574	85.3
2A	Cluster_280|Contig17|complementarySeq@504	85.9
2A	Cluster_6974|Contig1|complementarySeq@103	88.3
2A	Cluster_6974|Contig1|likelySeq@103	88.3
2A	Cluster_3284|Contig2|original@339	93.7
2A	Cluster_4357|Contig2|original@2987	95.3
2A	Cluster_4357|Contig3|original@298	95.3
2A	Cluster_840|Contig4|original@543	95.9
2A	Cluster_10538|Contig2|original@272	96.5
2A	Cluster_1629|Contig10|original@3474	100.1
2A	Cluster_8495|Contig1|original@2416	100.7
2A	Cluster_110|Contig6|original@895	101.9
2A	Cluster_11967|Contig1|likelySeq@1146	101.9
2A	Cluster_9037|Contig2|original@446	101.9
2A	Cluster_5138|Contig2|original@134	102.2
2A	Cluster_110|Contig6|original@394	102.5
2A	Cluster_110|Contig8|original@600	102.5
2A	Cluster_11967|Contig1|likelySeq@611	102.5
2A	Cluster_17174|Contig2|original@476	102.5
2A	Cluster_3322|Contig2|original@392	102.5
2A	Cluster_5138|Contig1|likelySeq@745	102.5
2A	Cluster_909|Contig3|original@357	102.5
2A	Cluster_19631|Contig1|original@101	103.4
2A	Cluster_2499|Contig2|original@584	103.4
2A	Cluster_14483|Contig2|original@591	103.8
2A	Cluster_10425|Contig1|likelySeq@165	104.9
2A	Cluster_6466|Contig1|likelySeq@309	104.9
2A	Cluster_9914|Contig2|original@273	104.9
2A	Cluster_9914|Contig3|original@259	104.9
2A	Cluster_4503|Contig1|original@1074	105.8
2A	Cluster_10364|Contig1|likelySeq@1036	106.1
2A	Cluster_10425|Contig1|complementarySeq@1049	106.1
2A	Cluster_10859|Contig1|likelySeq@1551	106.1
2A	Cluster_11472|Contig4|likelySeq@1602	106.1
2A	Cluster_12729|Contig2|original@1453	106.1
2A	Cluster_13446|Contig1|original@335	106.1
2A	Cluster_14601|Contig1|complementarySeq@330	106.1
2A	Cluster_1518|Contig4|original@3014	106.1
2A	Cluster_16483|Contig1|complementarySeq@441	106.1
2A	Cluster_16754|Contig1|likelySeq@1095	106.1
2A	Cluster_1717|Contig1|original@3363	106.1
2A	Cluster_1843|Contig2|original@1580	106.1
2A	Cluster_1854|Contig2|original@183	106.1
2A	Cluster_2241|Contig2|original@369	106.1
2A	Cluster_2541|Contig1|likelySeq@1113	106.1
2A	Cluster_276|Contig1|likelySeq@187	106.1
2A	Cluster_2932|Contig1|complementarySeq@624	106.1
2A	Cluster_3325|Contig1|likelySeq@1307	106.1
2A	Cluster_5379|Contig2|complementarySeq@302	106.1
2A	Cluster_5379|Contig3|original@144	106.1
2A	Cluster_5452|Contig5|original@118	106.1
2A	Cluster_601|Contig1|original@105	106.1
2A	Cluster_6088|Contig2|original@212	106.1
2A	Cluster_7301|Contig1|original@1727	106.1
2A	Cluster_7301|Contig2|likelySeq@1712	106.1
2A	Cluster_7884|Contig5|original@877	106.1
2A	Cluster_8149|Contig2|original@253	106.1
2A	Cluster_8555|Contig1|original@1798	106.1
2A	Cluster_8555|Contig2|complementarySeq@136	106.1
2A	Cluster_8555|Contig2|likelySeq@136	106.1
2A	Cluster_8690|Contig1|original@561	106.1
2A	Cluster_8893|Contig2|original@517	106.1
2A	Cluster_9568|Contig1|original@287	106.1
2A	Cluster_97|Contig4|complementarySeq@247	106.1
2A	cluster_singlet|EPO_056_28583456578557884942+,...,120429-|original@2953	106.1
2A	Cluster_10364|Contig3|original@768	106.4
2A	Cluster_3147|Contig1|complementarySeq@203	106.4
2A	Cluster_4525|Contig3|original@451	106.4
2A	Cluster_7884|Contig1|original@2175	106.4
2A	Cluster_11121|Contig1|complementarySeq@804	106.8
2A	Cluster_10418|Contig2|original@198	109.3
2A	Cluster_13090|Contig1|likelySeq@470	109.3
2A	Cluster_1362|Contig1|original@631	109.3
2A	Cluster_1362|Contig3|original@2587	109.3
2A	Cluster_1362|Contig4|original@2103	109.3
2A	Cluster_16377|Contig2|likelySeq@343	109.3
2A	Cluster_581|Contig1|original@1143	109.3
2A	Cluster_581|Contig1|original@467	109.3
2A	Cluster_8363|Contig1|likelySeq@684	109.3
2A	Cluster_902|Contig2|original@741	109.3
2A	Cluster_902|Contig3|original@763	109.3
2A	Cluster_9387|Contig1|likelySeq@273	109.3
2A	Cluster_1444|Contig7|likelySeq@1226	110
2A	Cluster_334|Contig2|likelySeq@204	110
2A	Cluster_11016|Contig1|original@290	110.8
2A	Cluster_1700|Contig3|complementarySeq@232	110.8
2A	Cluster_1700|Contig4|original@155	110.8
2A	Cluster_1700|Contig5|original@72	110.8
2A	Cluster_6970|Contig4|original@1037	110.8
2A	Cluster_1778|Contig2|complementarySeq@565	112
2A	Cluster_18574|Contig1|original@386	112.3
2A	Cluster_20183|Contig1|original@540	112.3
2A	Cluster_2102|Contig2|likelySeq@1941	112.3
2A	Cluster_2846|Contig1|likelySeq@1067	112.3
2A	Cluster_6165|Contig1|original@362	112.3
2A	Cluster_6165|Contig3|original@62	112.3
2A	Cluster_6271|Contig1|original@287	112.3
2A	Cluster_6271|Contig2|original@602	112.3
2A	Cluster_6271|Contig3|original@1362	112.3
2A	Cluster_778|Contig1|original@1012	112.3
2A	Cluster_7794|Contig3|original@1802	112.3
2A	Cluster_8948|Contig1|original@520	112.3
2A	Cluster_9987|Contig1|complementarySeq@918	112.3
2A	Cluster_9179|Contig2|likelySeq@193	112.6
2A	Cluster_9179|Contig2|likelySeq@712	112.6
2A	Cluster_9452|Contig1|likelySeq@1956	114.4
2A	Cluster_7418|Contig1|complementarySeq@1168	117.2
2A	Cluster_7418|Contig1|likelySeq@1168	117.2
2A	Cluster_5122|Contig2|original@1259	118.9
2A	Cluster_8172|Contig2|original@1767	118.9
2A	Cluster_13221|Contig2|original@537	120.5
2A	Cluster_2097|Contig2|original@833	121.2
2A	Cluster_11930|Contig1|complementarySeq@896	123.2
2A	Cluster_11930|Contig2|likelySeq@1356	123.2
2A	Cluster_2385|Contig1|original@731	123.2
2A	Cluster_247|Contig1|complementarySeq@509	123.2
2A	Cluster_10333|Contig1|original@325	124.5
2A	Cluster_5659|Contig2|complementarySeq@866	125.5
2A	Cluster_5385|Contig1|complementarySeq@2124	129.8
2A	Cluster_5385|Contig1|likelySeq@2124	131.2
2A	Cluster_2586|Contig1|original@1903	132.5
2A	Cluster_9348|Contig1|likelySeq@1044	132.5
2A	Cluster_17681|Contig1|original@499	133.1
2A	Cluster_9497|Contig1|complementarySeq@1603	133.1
2A	Cluster_1668|Contig1|original@918	133.5
2A	Cluster_2623|Contig4|original@876	133.5
2A	Cluster_2623|Contig6|original@253	133.5
2A	Cluster_347|Contig2|likelySeq@765	133.5
2A	Cluster_5565|Contig1|original@225	133.5
2A	Cluster_3946|Contig3|complementarySeq@2022	134.2
2A	Cluster_5583|Contig1|complementarySeq@967	134.2
2A	Cluster_1045|Contig1|original@865	134.6
2A	Cluster_1049|Contig2|likelySeq@1097	134.6
2A	Cluster_2240|Contig2|original@249	134.6
2A	Cluster_4211|Contig2|original@380	134.6
2A	Cluster_4211|Contig3|original@2473	134.6
2A	Cluster_4561|Contig2|original@2214	134.6
2A	Cluster_6912|Contig1|original@961	134.6
2A	Cluster_7069|Contig1|likelySeq@1100	134.6
2A	Cluster_9014|Contig2|original@145	134.6
2A	Cluster_3203|Contig2|original@603	135.2
2A	Cluster_9812|Contig2|complementarySeq@230	135.2
2A	Cluster_9812|Contig2|likelySeq@230	135.2
2A	Cluster_5044|Contig1|complementarySeq@3898	136.4
2A	Cluster_5494|Contig2|original@3585	136.4
2A	Cluster_16432|Contig1|original@1388	136.7
2A	Cluster_16432|Contig3|original@1665	136.7
2A	Cluster_17870|Contig2|complementarySeq@2748	136.7
2A	Cluster_3618|Contig18|original@380	136.7
2A	Cluster_4870|Contig1|original@934	136.7
2A	Cluster_5044|Contig1|likelySeq@3898	136.7
2A	Cluster_5494|Contig2|original@2736	136.7
2A	Cluster_6487|Contig5|complementarySeq@148	136.7
2A	Cluster_6487|Contig5|likelySeq@148	136.7
2A	Cluster_9812|Contig2|complementarySeq@403	136.7
2A	Cluster_14517|Contig1|complementarySeq@2641	137
2A	Cluster_14517|Contig1|likelySeq@2641	137
2A	Cluster_3166|Contig2|likelySeq@974	137
2A	Cluster_3173|Contig1|complementarySeq@200	137
2A	Cluster_3166|Contig1|original@1001	137.4
2A	Cluster_9143|Contig1|original@1257	137.4
2A	Cluster_1343|Contig2|complementarySeq@1480	138.3
2A	Cluster_136|Contig1|complementarySeq@280	138.3
2A	Cluster_14517|Contig1|complementarySeq@2135	138.3
2A	Cluster_1593|Contig1|complementarySeq@628	138.3
2A	Cluster_16370|Contig1|original@764	138.3
2A	Cluster_1646|Contig5|original@3307	138.3
2A	Cluster_1689|Contig2|original@3076	138.3
2A	Cluster_17642|Contig1|likelySeq@289	138.3
2A	Cluster_17687|Contig2|original@345	138.3
2A	Cluster_3166|Contig1|original@1041	138.3
2A	Cluster_3864|Contig9|likelySeq@316	138.3
2A	Cluster_3946|Contig1|original@723	138.3
2A	Cluster_3946|Contig2|original@202	138.3
2A	Cluster_4717|Contig2|complementarySeq@1056	138.3
2A	Cluster_480|Contig1|original@201	138.3
2A	Cluster_5155|Contig3|original@1556	138.3
2A	Cluster_6221|Contig1|original@2569	138.3
2A	Cluster_643|Contig1|likelySeq@1980	138.3
2A	Cluster_6707|Contig1|original@1791	138.3
2A	Cluster_698|Contig1|complementarySeq@846	138.3
2A	Cluster_8194|Contig2|original@319	138.3
2A	Cluster_8432|Contig1|likelySeq@871	138.3
2A	Cluster_8510|Contig5|original@242	138.3
2A	Cluster_8510|Contig6|original@265	138.3
2A	Cluster_8665|Contig1|complementarySeq@381	138.3
2A	Cluster_9916|Contig1|complementarySeq@234	138.3
2A	Cluster_9916|Contig1|likelySeq@234	138.3
2A	Cluster_726|Contig1|original@965	138.6
2A	Cluster_726|Contig2|original@307	138.6
2A	Cluster_2101|Contig1|original@220	139
2A	Cluster_2623|Contig7|original@290	139
2A	Cluster_8085|Contig2|complementarySeq@1294	139
2A	Cluster_13670|Contig1|complementarySeq@265	139.3
2A	Cluster_15547|Contig1|original@994	139.3
2A	Cluster_2101|Contig2|original@5263	139.3
2A	Cluster_2582|Contig3|original@2499	139.3
2A	Cluster_347|Contig2|likelySeq@2294	139.3
2A	Cluster_8407|Contig2|likelySeq@946	139.3
2A	Cluster_9009|Contig2|original@1181	139.3
2A	Cluster_9497|Contig1|complementarySeq@1114	139.3
2A	Cluster_966|Contig7|original@775	139.3
2A	Cluster_1923|Contig1|original@920	140.3
2A	Cluster_27405|Contig1|likelySeq@225	140.3
2A	Cluster_3438|Contig3|original@1023	140.3
2A	Cluster_3438|Contig4|original@1272	140.3
2A	Cluster_5337|Contig1|original@1472	140.3
2A	Cluster_1216|Contig2|complementarySeq@1275	140.6
2A	Cluster_126|Contig1|original@2866	140.6
2A	Cluster_13061|Contig3|original@762	140.6
2A	Cluster_14|Contig2221|original@603	140.6
2A	Cluster_14|Contig2411|original@267	140.6
2A	Cluster_267|Contig3|original@605	140.6
2A	Cluster_3438|Contig1|original@1563	140.6
2A	Cluster_5619|Contig1|complementarySeq@610	140.6
2A	Cluster_5619|Contig2|complementarySeq@586	140.6
2A	Cluster_9348|Contig1|likelySeq@903	140.6
2A	Cluster_1991|Contig2|original@683	141.5
2A	Cluster_2396|Contig2|original@1342	141.5
2A	Cluster_2544|Contig2|likelySeq@689	141.5
2A	Cluster_267|Contig1|likelySeq@2728	141.5
2A	Cluster_2961|Contig5|likelySeq@995	141.5
2A	Cluster_140|Contig11|original@82	142.4
2A	Cluster_140|Contig30|original@1673	142.4
2A	Cluster_1602|Contig1|original@159	144.3
2A	Cluster_2858|Contig3|original@1686	144.8
2A	Cluster_5336|Contig2|complementarySeq@631	144.8
2A	Cluster_5336|Contig2|likelySeq@641	144.8
2A	Cluster_10621|Contig1|complementarySeq@2163	145.6
2A	Cluster_7020|Contig1|original@1035	147
2A	Cluster_7020|Contig3|original@1025	147
2A	Cluster_3401|Contig1|original@170	148.8
2A	Cluster_3401|Contig4|original@3016	148.8
2A	Cluster_1426|Contig3|original@2776	150
2A	Cluster_1426|Contig5|original@179	150
2A	Cluster_11316|Contig1|original@553	150.4
2A	Cluster_1426|Contig1|original@2899	150.4
2A	Cluster_1426|Contig2|original@222	150.4
2A	Cluster_4532|Contig2|original@1419	150.4
2A	Cluster_6223|Contig1|original@169	150.4
2A	Cluster_6311|Contig2|original@190	150.4
2A	Cluster_6311|Contig2|original@274	150.4
2A	Cluster_6947|Contig1|complementarySeq@896	150.4
2A	Cluster_6947|Contig1|likelySeq@896	150.4
2A	Cluster_7050|Contig1|original@544	150.4
2A	Cluster_8499|Contig2|complementarySeq@1134	150.4
2A	Cluster_14795|Contig2|original@450	151.3
2A	Cluster_2393|Contig4|original@231	151.3
2A	Cluster_9879|Contig3|original@840	153.6
2A	Cluster_2421|Contig1|likelySeq@927	153.9
2A	Cluster_3875|Contig1|complementarySeq@922	153.9
2A	Cluster_3875|Contig2|complementarySeq@582	153.9
2A	Cluster_7162|Contig2|original@1017	153.9
2A	Cluster_7162|Contig2|original@1205	153.9
2A	Cluster_9600|Contig3|complementarySeq@986	153.9
2A	Cluster_1286|Contig1|original@1688	154.2
2A	Cluster_1286|Contig3|original@1756	154.2
2A	Cluster_12877|Contig1|original@358	154.2
2A	Cluster_14|Contig1154|likelySeq@75	154.2
2A	Cluster_1960|Contig2|original@1058	154.2
2A	Cluster_4400|Contig2|original@1381	154.2
2A	Cluster_4400|Contig3|original@1810	154.2
2A	Cluster_1747|Contig6|complementarySeq@2139	154.5
2A	Cluster_2476|Contig2|original@1866	154.5
2A	Cluster_4604|Contig1|original@401	154.8
2A	Cluster_14|Contig205|original@500	156.4
2A	Cluster_2440|Contig1|original@1151	156.4
2A	Cluster_281|Contig4|likelySeq@60	156.4
2A	Cluster_8020|Contig1|complementarySeq@872	156.4
2A	Cluster_8447|Contig1|complementarySeq@283	156.4
2A	Cluster_7500|Contig1|likelySeq@835	157.1
2A	Traes_2AL_69F5C0D9F@788	157.1
2A	Cluster_10376|Contig2|likelySeq@1248	160.8
2A	Cluster_9935|Contig4|original@195	160.8
2A	Cluster_16284|Contig1|original@511	161.5
2A	Cluster_10376|Contig3|complementarySeq@57	161.9
2A	Cluster_3736|Contig2|original@319	161.9
2A	Cluster_3748|Contig2|complementarySeq@141	161.9
2A	Cluster_3748|Contig2|likelySeq@141	161.9
2A	Cluster_9540|Contig1|complementarySeq@573	161.9
2A	Cluster_2864|Contig1|likelySeq@200	162.2
2A	Cluster_9301|Contig1|likelySeq@708	163
2A	Cluster_12785|Contig1|original@1058	163.4
2A	Cluster_14102|Contig3|original@659	163.4
2A	Cluster_14102|Contig5|original@1624	163.4
2A	Cluster_15148|Contig1|original@116	163.4
2A	Cluster_243|Contig14|likelySeq@301	163.4
2A	Cluster_3098|Contig1|complementarySeq@527	163.4
2A	Cluster_9703|Contig1|complementarySeq@157	163.4
2A	Cluster_1346|Contig1|original@1241	163.7
2A	Cluster_11929|Contig1|original@394	166
2A	Cluster_9413|Contig2|original@1394	166
2A	Cluster_11010|Contig2|complementarySeq@135	166.6
2A	Cluster_4237|Contig2|complementarySeq@866	166.6
2A	Cluster_4237|Contig3|likelySeq@903	166.6
2A	Cluster_5718|Contig1|complementarySeq@1902	166.6
2A	Cluster_9606|Contig2|complementarySeq@584	166.6
2A	Cluster_11010|Contig2|likelySeq@953	167
2A	Cluster_12947|Contig3|original@310	167
2A	Cluster_4237|Contig1|likelySeq@1904	167
2A	Cluster_14632|Contig1|original@209	168.2
2A	Cluster_14632|Contig3|original@704	168.2
2A	Cluster_5517|Contig2|original@540	168.2
2A	Cluster_9380|Contig1|likelySeq@302	168.2
2A	Cluster_5517|Contig3|likelySeq@1058	168.9
2A	Cluster_5501|Contig1|original@318	170.5
2A	Cluster_5501|Contig2|original@1917	171.3
2A	Cluster_694|Contig3|original@106	172.2
2A	Cluster_694|Contig4|original@119	172.2
2A	Cluster_1867|Contig2|complementarySeq@1773	172.6
2A	Cluster_1867|Contig2|complementarySeq@1955	172.6
2A	Cluster_1867|Contig2|likelySeq@1773	172.6
2A	Cluster_7084|Contig3|original@1337	173.5
2A	Cluster_7369|Contig1|original@2474	173.5
2A	Cluster_7369|Contig2|original@542	173.5
2A	Cluster_15760|Contig1|original@1065	174.3
2A	Cluster_15760|Contig1|original@1164	174.3
2A	Cluster_410|Contig2|original@1161	176
2A	Cluster_410|Contig4|original@429	176
2A	Cluster_8182|Contig1|complementarySeq@1133	176
2A	Cluster_16251|Contig2|original@310	177.7
2A	Cluster_5569|Contig1|complementarySeq@643	177.7
2A	Cluster_9175|Contig1|likelySeq@1672	177.7
2A	Cluster_9175|Contig2|complementarySeq@317	177.7
2A	Cluster_9175|Contig3|likelySeq@630	177.7
2A	Traes_2AL_D9106B0A2@1003	177.7
2A	Cluster_3221|Contig1|complementarySeq@467	178.7
2A	Cluster_5978|Contig2|complementarySeq@154	191.9
2A	Cluster_3029|Contig1|likelySeq@1340	193.2
2A	Cluster_10444|Contig1|complementarySeq@310	194.7
2A	Cluster_10444|Contig1|likelySeq@93	194.7
2A	Cluster_12212|Contig1|likelySeq@1228	194.7
2A	Cluster_7180|Contig1|original@359	194.7
2A	Cluster_12212|Contig1|complementarySeq@1194	195.1
2A	Cluster_597|Contig1|original@1037	195.1
2A	Cluster_597|Contig3|original@348	195.1
2A	Cluster_78|Contig2|original@2377	195.1
2A	Cluster_15585|Contig3|original@143	195.7
2A	Cluster_1751|Contig1|original@144	195.7
2A	Cluster_20267|Contig1|original@411	195.7
2A	Cluster_293|Contig21|original@580	195.7
2A	Cluster_293|Contig7|complementarySeq@802	195.7
2A	Cluster_78|Contig1|original@3020	195.7
2A	Cluster_78|Contig4|original@322	195.7
2A	Cluster_78|Contig5|original@408	195.7
2A	Cluster_78|Contig7|original@1351	195.7
2A	Cluster_852|Contig7|complementarySeq@2134	195.7
2A	Cluster_886|Contig1|original@168	195.7
2A	cluster_singlet|EPO_016_159645673255477329+,...,85579-|original@598	195.7
2A	Traes_2AL_490129FAB@1844	197.4
2A	Cluster_10462|Contig1|complementarySeq@2170	200
2A	Cluster_1559|Contig1|complementarySeq@339	200
2A	Cluster_1559|Contig1|likelySeq@1684	200
2A	Cluster_3943|Contig3|complementarySeq@128	200
2A	Cluster_3943|Contig3|likelySeq@128	200
2A	Cluster_3980|Contig12|original@122	200
2A	Cluster_2323|Contig5|original@2010	201
2A	Cluster_6901|Contig3|complementarySeq@77	201
2A	Cluster_12280|Contig1|original@945	201.8
2A	Cluster_10630|Contig2|original@127	202.2
2A	Cluster_18396|Contig1|likelySeq@1008	202.2
2A	Cluster_2388|Contig3|original@747	202.2
2A	Cluster_3028|Contig2|original@452	202.2
2A	Cluster_554|Contig10|original@902	202.2
2A	Cluster_554|Contig13|original@1658	202.2
2A	Cluster_554|Contig1|original@1143	202.2
2A	Cluster_83|Contig4|original@949	202.2
2A	Cluster_963|Contig1|original@155	202.2
2A	Cluster_963|Contig2|original@327	202.2
2A	Cluster_963|Contig3|original@825	202.2
2A	Traes_2AL_DAA33562C@273	202.2
2A	Cluster_2713|Contig2|likelySeq@1784	202.8
2A	Cluster_1828|Contig1|original@1359	203.5
2A	Cluster_2713|Contig1|complementarySeq@835	203.5
2A	Cluster_3563|Contig3|original@308	203.5
2A	Cluster_7658|Contig2|original@860	203.5
2A	Cluster_79|Contig24|original@251	203.5
2A	Cluster_981|Contig1|complementarySeq@628	203.5
2A	Cluster_1738|Contig1|original@272	204.4
2A	Cluster_12255|Contig1|likelySeq@792	204.7
2A	Cluster_3563|Contig1|original@363	204.7
2A	Cluster_13507|Contig1|original@225	208.3
2A	Cluster_15330|Contig1|complementarySeq@2471	210.8
2A	Cluster_6201|Contig2|original@351	212.1
2A	Cluster_375|Contig2|original@357	212.8
2A	Cluster_7829|Contig1|original@431	212.8
2A	Cluster_1368|Contig2|original@534	214.4
2A	Cluster_3209|Contig2|original@780	214.4
2A	Cluster_4675|Contig1|original@431	214.4
2A	Cluster_79|Contig4|original@105	216.4
2A	Cluster_7479|Contig3|likelySeq@2048	223.6
2A	Cluster_10037|Contig1|complementarySeq@317	224.7
2A	Cluster_10037|Contig1|complementarySeq@104	225.8
2A	Cluster_10037|Contig1|likelySeq@104	225.8
2A	Cluster_9557|Contig1|complementarySeq@1067	225.8
2A	Cluster_6910|Contig1|original@443	231.9
2A	Cluster_12493|Contig2|original@191	235
2A	Cluster_282|Contig1|original@1419	235
2A	Cluster_282|Contig2|original@1387	235
2A	Cluster_282|Contig8|original@877	235
2A	Cluster_5544|Contig1|original@354	235
2A	Cluster_5544|Contig6|original@349	235
2A	Cluster_8953|Contig4|complementarySeq@916	235
2A	cluster_singlet|EPO_035_2567054652522796301-,104442+|original@279	235
2A	Cluster_3277|Contig1|original@539	235.3
2A	Cluster_3277|Contig2|original@432	235.3
2A	Cluster_3277|Contig3|original@1234	235.3
2A	Cluster_3277|Contig4|original@1090	235.3
2A	Cluster_4310|Contig2|original@840	235.6
2A	Cluster_3805|Contig2|original@364	236
2A	Cluster_12235|Contig1|complementarySeq@489	237.8
2A	Cluster_12235|Contig1|likelySeq@489	237.8
2A	Cluster_12235|Contig1|likelySeq@801	238.1
2A	Cluster_1886|Contig1|original@473	238.1
2A	Cluster_7759|Contig1|original@600	238.1
2A	Cluster_5605|Contig1|original@572	238.4
2A	Cluster_7136|Contig2|complementarySeq@411	239.3
2A	Cluster_7136|Contig2|likelySeq@411	239.3
2A	Cluster_130|Contig6|original@85	241.5
2A	Cluster_2120|Contig1|original@710	243
2A	Cluster_2120|Contig1|original@910	243
2A	Cluster_8974|Contig1|original@1715	243
2A	Cluster_3019|Contig1|original@1033	243.4
2A	Cluster_17821|Contig1|original@445	244.5
2A	Cluster_2933|Contig4|original@2124	244.8
2A	Cluster_3755|Contig7|likelySeq@3553	244.8
2A	Cluster_10343|Contig5|original@1751	245.1
2A	Cluster_10343|Contig5|original@248	245.1
2A	Cluster_1066|Contig3|original@2131	245.1
2A	Cluster_153|Contig1|complementarySeq@1301	245.1
2A	Cluster_153|Contig3|complementarySeq@790	245.1
2A	Cluster_4974|Contig3|original@406	245.1
2A	Cluster_9762|Contig1|original@461	245.1
2A	Cluster_9762|Contig1|original@685	245.1
2A	Traes_2AL_A863EC216@257	245.1
2A	Cluster_354|Contig1|original@970	247.3
2A	Cluster_3936|Contig1|original@1314	247.3
2A	Cluster_3936|Contig2|original@1093	247.3
2A	Cluster_10993|Contig1|original@362	249.8
2A	Cluster_13952|Contig2|complementarySeq@1067	250.2
2A	Cluster_14|Contig1691|complementarySeq@368	250.2
2A	Cluster_2959|Contig2|likelySeq@242	250.2
2A	Cluster_13513|Contig1|complementarySeq@312	251.4
2A	Cluster_18136|Contig1|original@98	254.3
2A	Cluster_1366|Contig1|original@414	254.6
2A	Cluster_14976|Contig1|original@377	254.6
2A	Cluster_4853|Contig3|complementarySeq@221	254.6
2A	Cluster_8270|Contig1|original@1288	254.6
2A	cluster_singlet|EPO_074_2207675621473732844+,32844+,145158+|original@379	254.6
2A	Cluster_14710|Contig1|original@326	255.2
2A	Cluster_1608|Contig1|original@289	255.2
2A	Cluster_5018|Contig1|original@3853	255.2
2A	Cluster_8810|Contig1|original@380	255.2
2A	Cluster_9186|Contig1|complementarySeq@681	255.2
2A	Cluster_9186|Contig2|complementarySeq@863	255.2
2A	Cluster_1918|Contig2|original@1689	256.7
2A	Cluster_2373|Contig4|original@573	256.7
2A	Cluster_4393|Contig2|original@693	256.7
2A	Cluster_4393|Contig4|original@749	256.7
2A	Cluster_4393|Contig5|original@733	256.7
2A	Cluster_6543|Contig1|original@1418	256.7
2A	Cluster_8278|Contig2|complementarySeq@339	256.7
2A	Cluster_8278|Contig2|complementarySeq@676	256.7
2A	Cluster_10886|Contig1|original@355	257
2A	Cluster_6528|Contig11|original@1883	262.1
2A	Cluster_6528|Contig11|original@342	262.1
2A	Cluster_8512|Contig1|complementarySeq@257	262.1
2A	Cluster_15067|Contig1|likelySeq@499	262.4
2A	Cluster_5814|Contig2|original@2073	262.4
2A	Cluster_7309|Contig1|likelySeq@1027	262.4
2A	Cluster_7741|Contig1|original@390	262.4
2A	Cluster_8997|Contig2|original@993	262.4
2A	Cluster_13791|Contig2|original@722	263
2A	Cluster_13762|Contig1|original@119	263.3
2A	Cluster_1822|Contig1|complementarySeq@547	263.3
2A	Cluster_7258|Contig1|original@506	263.3
2A	Cluster_14091|Contig1|original@222	267.6
2A	Cluster_14091|Contig2|original@276	267.6
2A	Cluster_6582|Contig2|original@125	267.6
2A	Cluster_776|Contig1|original@1843	269.5
2A	Cluster_9605|Contig2|original@117	269.5
2A	Cluster_7251|Contig1|original@542	269.8
2A	Cluster_268|Contig4|original@2519	275.2
2A	Cluster_268|Contig7|original@2484	275.2
2A	Cluster_268|Contig3|original@743	275.7
2A	Cluster_13634|Contig1|original@391	277.1
2A	Cluster_13634|Contig1|original@559	277.1
2A	Cluster_11132|Contig2|original@215	277.7
2A	Cluster_1256|Contig3|original@451	277.7
2A	Cluster_1256|Contig4|original@444	277.7
2A	Cluster_13634|Contig3|original@201	277.7
2A	Cluster_1472|Contig1|original@191	277.7
2A	Cluster_15327|Contig1|original@722	277.7
2A	Cluster_5074|Contig2|original@1458	277.7
2A	Cluster_14899|Contig3|original@315	278
2A	Cluster_5300|Contig1|original@320	278
2A	Cluster_8285|Contig1|original@661	278
2A	Cluster_9302|Contig1|original@485	278
2A	Cluster_9302|Contig3|original@156	278
2A	Traes_2AL_B6403BABA@894	278
2A	Cluster_10492|Contig1|complementarySeq@948	278.4
2A	Cluster_10492|Contig2|complementarySeq@965	278.4
2A	Cluster_6538|Contig2|complementarySeq@887	278.4
2A	Traes_2AL_9130F3256@2453	279.1
2A	Cluster_7231|Contig6|original@734	280
2A	Cluster_7231|Contig6|original@884	280
2A	Cluster_2238|Contig1|original@1281	284.5
2A	Cluster_2238|Contig3|original@2962	284.5
2A	Cluster_5490|Contig1|original@1012	284.5
2A	Cluster_5490|Contig3|original@272	284.5
2A	Cluster_3704|Contig1|likelySeq@442	285.7
2A	Cluster_5991|Contig7|original@632	285.7
2A	Cluster_5991|Contig8|original@671	285.7
2A	Cluster_8200|Contig8|original@448	298.6
2A	Cluster_13265|Contig1|original@563	302
2A	Cluster_6739|Contig2|original@245	302
2A	Cluster_16679|Contig1|original@428	303.9
2A	Cluster_13110|Contig3|original@390	304.2
2A	Cluster_5617|Contig1|likelySeq@274	304.2
2A	Cluster_1951|Contig5|original@1411	305.5
2A	Cluster_4241|Contig1|complementarySeq@1923	305.5
2A	Cluster_4241|Contig1|likelySeq@1923	305.5
2A	Cluster_1080|Contig2|original@634	307.5
2A	Cluster_1905|Contig5|original@3048	307.9
2A	Cluster_3772|Contig3|original@330	307.9
2A	Cluster_3772|Contig4|original@507	307.9
2A	Cluster_12584|Contig4|original@140	308.5
2A	Cluster_3864|Contig7|likelySeq@1003	310
2A	Cluster_5027|Contig2|original@542	310
2A	Cluster_1132|Contig14|original@546	311
2A	Cluster_4261|Contig2|original@1169	311
2A	Cluster_4261|Contig2|original@1339	311
2A	Cluster_468|Contig4|original@169	311
2A	Cluster_6189|Contig6|original@1378	311
2A	Cluster_14|Contig1029|original@98	311.3
2A	Cluster_3740|Contig1|original@2354	311.3
2A	Cluster_3740|Contig4|original@1388	311.3
2A	Cluster_3740|Contig4|original@1702	311.3
2A	Cluster_70|Contig1|original@1476	311.3
2A	Cluster_70|Contig3|original@1493	311.3
2A	Cluster_25212|Contig1|original@655	321.2
2A	Cluster_1118|Contig4|complementarySeq@783	321.9
2A	Cluster_1118|Contig4|likelySeq@783	321.9
2A	Cluster_3526|Contig1|original@1595	321.9
2A	Cluster_37587|Contig1|less_than_5_individuals|original@293	321.9
2A	Cluster_9268|Contig1|original@1527	321.9
2A	Cluster_767|Contig3|original@451	323.5
2A	Cluster_28|Contig45|original@1733	324.2
2A	Cluster_819|Contig2|original@705	324.2
2A	Cluster_14161|Contig2|original@98	325
2A	Cluster_14089|Contig2|original@724	325.3
2A	Cluster_14089|Contig4|original@1044	325.3
2A	Cluster_14089|Contig4|original@771	325.3
2A	Cluster_5706|Contig2|original@166	325.3
2A	Cluster_6451|Contig2|original@272	325.3
2B	Traes_2BS_8ECBAA413@1139	0
2B	Cluster_1563|Contig5|original@1102	0.9
2B	Cluster_1563|Contig1|original@115	1.6
2B	Cluster_5454|Contig6|original@847	1.9
2B	Cluster_5454|Contig5|original@826	2.5
2B	Cluster_5454|Contig7|original@370	2.5
2B	Cluster_1118|Contig6|original@569	3
2B	Cluster_568|Contig2|original@3144	9.8
2B	Cluster_568|Contig3|original@1090	9.8
2B	Cluster_568|Contig6|original@239	9.8
2B	Cluster_568|Contig7|original@3165	9.8
2B	Cluster_568|Contig9|original@2538	9.8
2B	Cluster_600|Contig1|original@1138	14.4
2B	Cluster_600|Contig4|original@1198	14.4
2B	Cluster_37488|Contig1|less_than_5_individuals|original@9	18.9
2B	Cluster_17766|Contig3|likelySeq@448	22.6
2B	Cluster_1029|Contig2|original@944	26.2
2B	Cluster_1029|Contig3|original@1504	26.2
2B	Cluster_9985|Contig1|original@462	28.9
2B	Cluster_10074|Contig1|original@287	30
2B	Cluster_11690|Contig1|original@596	30
2B	Cluster_2487|Contig1|original@405	30
2B	Cluster_4996|Contig15|original@1472	32.2
2B	Cluster_4996|Contig2|original@91	32.2
2B	Cluster_103|Contig1|original@188	36.7
2B	Cluster_103|Contig3|original@930	36.7
2B	Cluster_103|Contig5|original@221	36.7
2B	Cluster_103|Contig6|original@451	36.7
2B	Cluster_103|Contig7|original@1853	36.7
2B	Cluster_9994|Contig2|original@580	36.7
2B	Cluster_9994|Contig3|original@963	36.7
2B	Cluster_13900|Contig1|original@401	38.6
2B	Cluster_10214|Contig3|original@758	40.9
2B	Cluster_3828|Contig1|complementarySeq@273	40.9
2B	Cluster_939|Contig26|complementarySeq@1822	40.9
2B	Cluster_939|Contig26|likelySeq@106	40.9
2B	Cluster_13127|Contig5|original@1388	41.3
2B	Cluster_13127|Contig6|original@417	41.3
2B	Cluster_5005|Contig3|original@424	41.3
2B	Cluster_1043|Contig2|complementarySeq@1659	43.5
2B	Cluster_10477|Contig1|complementarySeq@870	43.5
2B	Cluster_10477|Contig2|complementarySeq@235	43.5
2B	Cluster_10477|Contig2|complementarySeq@98	43.5
2B	Cluster_10477|Contig2|likelySeq@1133	43.5
2B	Cluster_5540|Contig5|original@805	43.5
2B	Cluster_5540|Contig8|original@827	43.5
2B	Cluster_242|Contig18|original@2503	50.2
2B	Cluster_116|Contig5|original@1847	52.8
2B	Cluster_116|Contig8|original@1875	52.8
2B	Cluster_19588|Contig2|original@293	54.1
2B	Cluster_22849|Contig1|original@793	54.1
2B	Cluster_1315|Contig2|original@974	55.1
2B	Cluster_12274|Contig4|original@719	56
2B	Cluster_12989|Contig2|likelySeq@724	56
2B	Cluster_3897|Contig2|complementarySeq@881	56.6
2B	Cluster_2177|Contig7|original@624	57.2
2B	Cluster_21994|Contig1|original@206	57.2
2B	Cluster_3897|Contig2|complementarySeq@199	57.2
2B	Cluster_3897|Contig2|likelySeq@163	57.2
2B	Cluster_1081|Contig2|original@614	57.5
2B	Cluster_10849|Contig3|original@819	57.5
2B	Cluster_11123|Contig4|original@182	57.5
2B	Cluster_14|Contig1223|likelySeq@635	57.5
2B	Cluster_14|Contig589|complementarySeq@325	57.5
2B	Cluster_1963|Contig2|original@520	57.5
2B	Cluster_2131|Contig2|original@307	57.5
2B	Cluster_2177|Contig6|original@519	57.5
2B	Cluster_293|Contig16|complementarySeq@166	57.5
2B	Cluster_4855|Contig3|original@1390	57.5
2B	Cluster_5108|Contig1|original@644	57.5
2B	Cluster_5108|Contig3|original@319	57.5
2B	Cluster_97|Contig3|likelySeq@716	57.5
2B	Cluster_97|Contig6|likelySeq@459	57.5
2B	Traes_2BS_AEDF00C67@728	57.5
2B	Traes_2BS_C41E04839@690	57.5
2B	Cluster_2131|Contig1|original@2084	58.1
2B	Cluster_15041|Contig1|original@353	60
2B	Cluster_10348|Contig2|original@1557	70.4
2B	Cluster_1561|Contig2|original@512	70.4
2B	Cluster_10817|Contig1|original@3353	78.2
2B	Cluster_2546|Contig2|complementarySeq@396	79.5
2B	Cluster_1524|Contig2|original@260	82.5
2B	Cluster_5010|Contig1|original@755	83.9
2B	Cluster_458|Contig1|likelySeq@281	85.4
2B	Cluster_4515|Contig2|original@187	88.1
2B	Cluster_477|Contig3|original@1347	90.9
2B	Cluster_477|Contig5|original@1509	90.9
2B	Cluster_9288|Contig1|complementarySeq@607	90.9
2B	Cluster_186|Contig1|likelySeq@185	91.5
2B	Cluster_23985|Contig1|original@85	91.5
2B	Cluster_12546|Contig4|original@718	92.6
2B	Cluster_2922|Contig1|original@1623	95.8
2B	Cluster_2922|Contig6|original@1714	95.8
2B	Cluster_2409|Contig1|likelySeq@2628	99.8
2B	Cluster_4538|Contig2|original@1167	100.2
2B	Cluster_331|Contig1|original@298	105.5
2B	Cluster_331|Contig2|original@317	105.5
2B	Cluster_331|Contig3|original@286	105.5
2B	Cluster_331|Contig4|original@1226	105.5
2B	Cluster_186|Contig3|likelySeq@195	107.3
2B	Cluster_280|Contig1|original@163	107.3
2B	Cluster_16802|Contig1|likelySeq@824	107.7
2B	Cluster_186|Contig3|complementarySeq@195	107.7
2B	Cluster_280|Contig20|complementarySeq@191	107.7
2B	Cluster_280|Contig20|likelySeq@167	107.7
2B	Cluster_158|Contig3|complementarySeq@248	109.1
2B	Cluster_158|Contig3|likelySeq@248	109.1
2B	Cluster_9894|Contig1|likelySeq@533	109.1
2B	Cluster_9894|Contig1|likelySeq@624	109.1
2B	Cluster_7830|Contig1|original@1100	109.8
2B	Cluster_17988|Contig1|original@311	110.2
2B	Cluster_1477|Contig1|likelySeq@3276	112.5
2B	Cluster_1062|Contig7|original@3408	113.1
2B	Cluster_12782|Contig2|original@286	113.1
2B	Cluster_32|Contig1|original@376	113.1
2B	Cluster_7720|Contig2|original@388	113.1
2B	Traes_2BS_5732BEC8A@660	113.1
2B	Traes_2BS_86D242824@1078	113.1
2B	Cluster_29820|Contig1|likelySeq@191	113.8
2B	Cluster_1906|Contig1|original@1290	116.3
2B	Cluster_1906|Contig3|original@1249	116.3
2B	Cluster_24141|Contig1|original@775	118.2
2B	Cluster_12067|Contig3|original@345	118.9
2B	Cluster_3284|Contig1|likelySeq@298	119.2
2B	Cluster_5485|Contig2|original@1784	119.5
2B	Cluster_1917|Contig3|original@1080	119.8
2B	Cluster_2047|Contig5|complementarySeq@168	119.8
2B	Cluster_5363|Contig2|original@667	119.8
2B	Cluster_6295|Contig2|original@2055	119.8
2B	Cluster_6295|Contig4|original@2046	119.8
2B	Cluster_6295|Contig6|original@1822	119.8
2B	Cluster_840|Contig3|original@231	119.8
2B	Cluster_9938|Contig2|original@176	119.8
2B	Cluster_13418|Contig2|original@289	120.1
2B	Cluster_280|Contig16|original@318	120.1
2B	Cluster_280|Contig34|original@4762	120.1
2B	Cluster_280|Contig9|original@4797	120.1
2B	Cluster_4357|Contig4|original@810	120.1
2B	Cluster_6776|Contig2|original@736	120.1
2B	Cluster_840|Contig1|original@217	120.1
2B	Cluster_1629|Contig12|original@2661	120.7
2B	Cluster_1629|Contig7|original@2606	120.7
2B	Cluster_1629|Contig8|original@2651	120.7
2B	Cluster_8131|Contig2|original@188	120.7
2B	Cluster_8495|Contig2|original@2128	120.7
2B	Cluster_8495|Contig2|original@618	120.7
2B	Cluster_8495|Contig3|original@174	120.7
2B	cluster_singlet|EPO_072_Contig4311|original@2622	120.7
2B	Cluster_3745|Contig2|original@1173	124.6
2B	Cluster_1202|Contig11|original@426	129
2B	Cluster_1202|Contig13|original@9277	129
2B	Cluster_1202|Contig14|original@366	129
2B	Cluster_1202|Contig1|original@8754	129
2B	Cluster_1202|Contig5|original@10551	129
2B	Cluster_1202|Contig6|original@10570	129
2B	Cluster_1202|Contig8|original@8763	129
2B	Cluster_16397|Contig1|original@241	129
2B	Cluster_2499|Contig1|original@752	129
2B	Cluster_25978|Contig2|original@1015	129.3
2B	Cluster_14907|Contig1|original@216	130.2
2B	Cluster_6088|Contig1|original@417	130.2
2B	Cluster_8489|Contig1|original@214	134.9
2B	Cluster_8489|Contig3|original@361	134.9
2B	Cluster_5452|Contig1|original@824	137.5
2B	Cluster_10098|Contig1|likelySeq@505	140.2
2B	Cluster_10098|Contig2|likelySeq@589	140.2
2B	Cluster_20809|Contig1|less_than_5_individuals|original@129	142.2
2B	Cluster_7884|Contig2|original@893	142.2
2B	Cluster_7884|Contig3|original@177	142.2
2B	Cluster_7884|Contig4|original@1780	142.2
2B	Cluster_4940|Contig2|original@936	143.4
2B	Cluster_97|Contig2|likelySeq@64	143.8
2B	Cluster_2541|Contig2|complementarySeq@213	144.2
2B	Cluster_2541|Contig2|likelySeq@213	144.2
2B	Cluster_3460|Contig2|original@336	147.1
2B	Cluster_1935|Contig1|original@139	148.7
2B	Cluster_2651|Contig1|complementarySeq@1188	148.7
2B	Cluster_334|Contig1|complementarySeq@206	148.7
2B	Cluster_5929|Contig6|original@227	148.7
2B	Cluster_18716|Contig1|original@257	149.1
2B	Cluster_18716|Contig1|original@312	149.4
2B	Cluster_2191|Contig4|original@812	157.5
2B	Cluster_4478|Contig2|likelySeq@1278	157.5
2B	Cluster_5677|Contig1|likelySeq@467	157.5
2B	Cluster_11372|Contig1|original@322	158.1
2B	Cluster_12855|Contig1|original@714	158.1
2B	Cluster_3418|Contig1|original@1617	158.1
2B	Cluster_3418|Contig2|original@569	158.1
2B	Cluster_7550|Contig2|original@337	158.1
2B	Cluster_7550|Contig2|original@478	158.1
2B	Cluster_7979|Contig1|original@536	158.1
2B	Cluster_17944|Contig2|original@231	158.8
2B	Cluster_8948|Contig2|original@125	158.8
2B	Cluster_16324|Contig1|original@315	162
2B	Cluster_1778|Contig1|original@371	162.3
2B	Cluster_3634|Contig2|original@128	162.3
2B	Cluster_8172|Contig1|original@1380	162.3
2B	Cluster_16615|Contig4|likelySeq@547	162.6
2B	Cluster_14726|Contig1|complementarySeq@134	162.9
2B	Cluster_4787|Contig13|original@4078	162.9
2B	Cluster_4787|Contig3|original@2443	162.9
2B	Cluster_4787|Contig9|original@2473	162.9
2B	Cluster_100|Contig1|likelySeq@381	163.5
2B	Cluster_100|Contig2|original@373	163.5
2B	Cluster_12193|Contig1|complementarySeq@413	163.5
2B	Cluster_13221|Contig1|original@337	163.5
2B	Cluster_15858|Contig1|complementarySeq@888	163.5
2B	Cluster_2337|Contig3|original@769	163.5
2B	Cluster_4905|Contig1|original@1478	163.5
2B	Cluster_4905|Contig3|original@3022	163.5
2B	Cluster_751|Contig12|original@2735	163.5
2B	Cluster_751|Contig13|original@2786	163.5
2B	Cluster_751|Contig14|original@3934	163.5
2B	Cluster_751|Contig15|original@2723	163.5
2B	Cluster_751|Contig1|original@2744	163.5
2B	Cluster_751|Contig2|original@350	163.5
2B	Cluster_751|Contig4|original@459	163.5
2B	Cluster_751|Contig6|original@2748	163.5
2B	Cluster_751|Contig8|original@2570	163.5
2B	Cluster_751|Contig9|original@2632	163.5
2B	Cluster_9579|Contig1|original@1076	163.5
2B	Cluster_9751|Contig1|complementarySeq@1008	163.5
2B	Cluster_8930|Contig3|original@296	164.3
2B	Cluster_18588|Contig1|original@301	165
2B	Cluster_5223|Contig2|likelySeq@448	165
2B	Cluster_9159|Contig1|complementarySeq@1212	165
2B	Cluster_3863|Contig2|original@888	165.3
2B	Cluster_10333|Contig2|original@138	165.6
2B	Cluster_11930|Contig1|likelySeq@1262	165.6
2B	Cluster_11930|Contig2|complementarySeq@990	165.6
2B	Cluster_14825|Contig1|original@308	165.6
2B	Cluster_1486|Contig1|likelySeq@286	165.6
2B	Cluster_1508|Contig2|original@2245	165.6
2B	Cluster_20598|Contig1|original@225	165.6
2B	Cluster_2165|Contig1|complementarySeq@266	165.6
2B	Cluster_8230|Contig1|likelySeq@444	165.6
2B	Cluster_95|Contig1|complementarySeq@143	165.6
2B	Traes_2BS_167A31F21@1095	168.4
2B	Cluster_5044|Contig2|original@494	168.8
2B	Cluster_11074|Contig2|original@572	169.1
2B	Cluster_1138|Contig58|likelySeq@185	169.1
2B	Cluster_11542|Contig1|likelySeq@1199	169.1
2B	Cluster_11542|Contig1|likelySeq@2805	169.1
2B	Cluster_1301|Contig4|original@1925	169.1
2B	Cluster_1405|Contig1|original@602	169.1
2B	Cluster_1405|Contig3|original@1155	169.1
2B	Cluster_14310|Contig1|original@439	169.1
2B	Cluster_1471|Contig4|original@32	169.1
2B	Cluster_1491|Contig1|original@325	169.1
2B	Cluster_14|Contig1142|original@126	169.1
2B	Cluster_155|Contig11|original@286	169.1
2B	Cluster_1646|Contig1|original@1904	169.1
2B	Cluster_1646|Contig4|original@1867	169.1
2B	Cluster_1668|Contig2|original@1090	169.1
2B	Cluster_1668|Contig3|original@1938	169.1
2B	Cluster_16748|Contig1|original@89	169.1
2B	Cluster_190|Contig1|likelySeq@1545	169.1
2B	Cluster_190|Contig2|complementarySeq@1445	169.1
2B	Cluster_190|Contig4|likelySeq@371	169.1
2B	Cluster_20904|Contig1|original@674	169.1
2B	Cluster_2623|Contig1|original@791	169.1
2B	Cluster_262|Contig2|original@188	169.1
2B	Cluster_2964|Contig1|original@391	169.1
2B	Cluster_2964|Contig3|original@3560	169.1
2B	Cluster_3166|Contig2|complementarySeq@603	169.1
2B	Cluster_3946|Contig3|likelySeq@2604	169.1
2B	Cluster_480|Contig2|complementarySeq@643	169.1
2B	Cluster_480|Contig2|likelySeq@643	169.1
2B	Cluster_5583|Contig1|likelySeq@1154	169.1
2B	Cluster_5936|Contig4|original@1362	169.1
2B	Cluster_6564|Contig1|original@117	169.1
2B	Cluster_6707|Contig2|original@906	169.1
2B	Cluster_6912|Contig2|original@995	169.1
2B	Cluster_7362|Contig2|original@870	169.1
2B	Cluster_8432|Contig1|complementarySeq@344	169.1
2B	Cluster_8503|Contig1|likelySeq@479	169.1
2B	Cluster_9143|Contig2|original@1403	169.1
2B	Cluster_9916|Contig2|likelySeq@194	169.1
2B	Cluster_1049|Contig2|complementarySeq@418	169.4
2B	Cluster_1491|Contig9|original@4810	169.4
2B	Cluster_19834|Contig2|original@789	169.4
2B	Cluster_5155|Contig1|original@1102	169.4
2B	Cluster_522|Contig1|original@630	169.4
2B	Cluster_5358|Contig2|complementarySeq@1319	169.4
2B	Cluster_5358|Contig2|complementarySeq@702	169.4
2B	Cluster_5494|Contig1|original@1684	169.4
2B	Cluster_5936|Contig2|original@354	169.4
2B	Cluster_643|Contig1|likelySeq@550	169.4
2B	Cluster_11074|Contig1|original@371	169.7
2B	Cluster_2400|Contig1|complementarySeq@1796	171.2
2B	Cluster_1008|Contig2|original@397	171.5
2B	Cluster_1774|Contig1|original@1209	171.5
2B	Cluster_1923|Contig2|original@1173	171.5
2B	Cluster_1923|Contig3|original@1142	171.5
2B	Cluster_1971|Contig3|likelySeq@927	171.5
2B	Cluster_2006|Contig3|original@170	171.5
2B	Cluster_2582|Contig1|original@1352	171.5
2B	Cluster_2582|Contig2|original@1107	171.5
2B	Cluster_267|Contig1|complementarySeq@826	171.5
2B	Cluster_3438|Contig5|original@894	171.5
2B	Cluster_3438|Contig6|original@638	171.5
2B	Cluster_5337|Contig3|original@897	171.5
2B	Cluster_807|Contig2|original@950	171.5
2B	Cluster_8400|Contig1|complementarySeq@834	171.5
2B	Cluster_6978|Contig1|complementarySeq@474	171.8
2B	Cluster_10097|Contig2|original@113	173
2B	Cluster_10097|Contig2|original@225	173
2B	Cluster_140|Contig13|original@260	173
2B	Cluster_140|Contig27|original@298	173
2B	Cluster_140|Contig3|original@1510	173
2B	Cluster_140|Contig8|complementarySeq@2184	173
2B	Cluster_140|Contig8|likelySeq@2184	173
2B	Cluster_1517|Contig2|original@2662	173
2B	Cluster_16063|Contig3|original@235	173
2B	Cluster_16415|Contig2|original@1254	173
2B	Cluster_3989|Contig1|original@1040	173
2B	Cluster_488|Contig3|original@793	173
2B	Cluster_6296|Contig1|complementarySeq@1314	173
2B	Cluster_6907|Contig3|original@108	173
2B	Cluster_9712|Contig2|likelySeq@1275	173
2B	Cluster_1602|Contig2|likelySeq@448	173.6
2B	Cluster_9296|Contig1|complementarySeq@315	173.6
2B	cluster_singlet|EPO_054_239916308229196719+,81247+,213178-|original@238	173.6
2B	Cluster_10621|Contig1|likelySeq@1878	176.7
2B	Cluster_7020|Contig2|original@1083	177.8
2B	Cluster_7544|Contig1|original@437	177.8
2B	Cluster_7544|Contig2|original@534	177.8
2B	Cluster_10105|Contig1|likelySeq@630	179.9
2B	Cluster_6947|Contig2|likelySeq@496	179.9
2B	Cluster_4532|Contig3|original@1117	180.2
2B	Cluster_4532|Contig3|original@913	180.2
2B	Cluster_6823|Contig2|original@1596	180.2
2B	Cluster_8499|Contig1|likelySeq@277	180.2
2B	Cluster_883|Contig2|original@851	180.2
2B	Cluster_2393|Contig2|original@1103	181.2
2B	Cluster_2393|Contig3|original@409	181.2
2B	Cluster_9824|Contig1|original@2787	181.5
2B	Cluster_4528|Contig1|original@1826	182.7
2B	Cluster_9600|Contig4|original@304	182.7
2B	Cluster_9879|Contig1|original@430	182.7
2B	Cluster_9879|Contig2|original@443	182.7
2B	Cluster_4552|Contig4|original@2076	183
2B	Cluster_13233|Contig1|original@213	183.3
2B	Cluster_13613|Contig1|likelySeq@967	183.3
2B	Cluster_4552|Contig2|original@1341	183.3
2B	Cluster_13838|Contig1|likelySeq@540	183.6
2B	Cluster_17701|Contig1|likelySeq@415	183.6
2B	Cluster_9063|Contig1|likelySeq@371	183.6
2B	Cluster_14102|Contig2|original@872	187.9
2B	Cluster_4363|Contig1|likelySeq@1160	187.9
2B	Cluster_9442|Contig1|complementarySeq@471	188.5
2B	Cluster_5841|Contig1|original@245	192.7
2B	Cluster_1786|Contig1|original@358	194
2B	Cluster_1786|Contig3|original@1874	194.3
2B	Cluster_8540|Contig1|likelySeq@306	194.3
2B	Cluster_6175|Contig1|complementarySeq@2240	194.7
2B	Cluster_410|Contig3|original@872	198.6
2B	Cluster_410|Contig5|original@911	198.6
2B	Cluster_4887|Contig2|complementarySeq@675	198.9
2B	Cluster_12405|Contig3|original@3281	199.5
2B	Cluster_16251|Contig1|original@264	199.5
2B	Cluster_16292|Contig1|complementarySeq@1946	199.5
2B	Cluster_5221|Contig2|likelySeq@740	199.5
2B	Cluster_7101|Contig1|complementarySeq@1074	199.5
[truncated: 4,887 more rows]
