# Supplementary material for: Epistatic determinism of durum wheat resistance to the wheat spindle streak mosaic virus
Source: Theor Appl Genet. 2017 Apr 27;130(7):1491–505. doi: 10.1007/s00122-017-2904-6 (PMC5487696; doi:10.1007/s00122-017-2904-6)
Supplement: Supplementary file 7 — Online Resource 7: Model selection using AICc. This file gives details concerning the selection of the model used for STL detection. It provides, for each trait (SS, ELISA and qPCR), the AICc and main features of all tested models (XLSX 63 kb) [file 122_2017_2904_MOESM7_ESM.xlsx]

## Sheet: TableS1
Genetic effects	Environmental Effects	Direction of spatially correlated variance	Spatially uncorrelated variance	K	LL	AIC	AICc	ΔAICc	weight	corresponding model in Rmd file
model A	model 3	Row & Column	different in 2012 and 2015	25	-564.085	1178.17	1179.34	0	0.924	m0
		Column		23	-569.077	1184.15	1185.15	5.806	0.051	m5
			similar in 2012 and 2015	24	-568.734	1185.47	1186.55	7.207	0.025	m3
model C				21	-580.171	1202.34	1203.17	23.831	0	m2
	model 2			23	-603.151	1252.3	1253.29	73.954	0	m7
model B				23	-613.137	1272.27	1273.27	93.926	0	m1
		Row		23	-625.301	1296.6	1297.59	118.254	0	m4
	model 1			19	-630.794	1299.59	1300.27	120.928	0	m6
Table S1A: AICc model selection for severity score analyses (random environmental and genetic effects)
We report the number of fitted parameters (k), logLikelihood (LL), Akaike’s information criteria (AIC), corrected Akaike’s information criteria (AICc), model strength (ΔAICc), and model weight (w).
All the parameters from the best model are indicated in the first row of the table. For simplicity only the effects different from the best model are shown for the other models (see OR3 for details).
	Numerator df	Denominator df	Conditional F	P
Intercept	1	2	330.2	0.00331476
Linear effect in the row direction	1	2.4	0.4944	0.543725
Linear effect in the column direction	1	5	1.382	0.292397
Population	1	641.1	440	8.77639e-75
Year	1	2.3	0.01643	0.908405
Population x Year	1	526.6	14.18	0.000185211
Table S1B: Conditonal Wald F-tests of the fixed effects of the best model for the severity score analyses.
Population	Year	Estimate	Standard Error
DLDS	2012	2.27149	0.209717
DLDS	2015	2.25354	0.249738
pescadou	2012	3.54717	0.208234
pescadou	2015	3.96634	0.25265
Table S1C:Estimation from a model including only the population x year interaction as fixed effect
Class of effect	Effect	Year	Estimate	Standard Error
Between year correlation	Dic2 x Lloyd		0.766477	0.0720842
Genetic variance	Dic2 x Lloyd	2012	0.82946	0.127679
Genetic variance	Dic2 x Lloyd	2015	1.21236	0.192926
Between year correlation	Dic2 x Silur		0.639139	0.0828116
Genetic variance	Dic2 x Silur	2012	0.662585	0.104719
Genetic variance	Dic2 x Silur	2015	1.1997	0.198098
Environmental variance	Correlated residual variance	2012	0.23316	0.112428
Spatial auto-correlation	Column direction	2012	0.992342	0.00545225
Spatial auto-correlation	Row direction	2012	0.424191	0.260628
Environmental variance	Correlated residual variance	2015	0.20737	0.145861
Spatial auto-correlation	Column direction	2015	0.964253	0.0373087
Spatial auto-correlation	Row direction	2015	0.857045	0.123298
Environmental variance	Uncorrelated residual variance	2012	0.326339	0.0342989
Environmental variance	Uncorrelated residual variance	2015	0.63179	0.0692548
Table S1D: Estimations from the model with lowest AICc

## Sheet: TableS2
Genetic effects	Environmental Effects	Direction of spatially correlated variance	Spatially uncorrelated variance	K	LL	AIC	AICc	ΔAICc	weight	corresponding model in Rmd file
model A	model 3	Row & Column	different in 2012 and 2015	25	505.955	-961.91	-960.72	0	0.999	m0
		Column		23	497.084	-948.168	-947.159	13.561	0.001	m5
model C				21	491.395	-940.79	-939.947	20.773	0	m2
			similar in 2012 and 2015	24	482.299	-916.598	-915.5	45.22	0	m3
model B				23	470.671	-895.342	-894.333	66.387	0	m1
	model 2			23	453.873	-861.746	-860.737	99.983	0	m7
	model 1			19	434.776	-831.552	-830.86	129.86	0	m6
		Row		23	438.635	-831.27	-830.261	130.459	0	m4
Table S2A: AICc model selection for Elisa analyses (random environmental and genetic effects)
We report the number of fitted parameters (k), logLikelihood (LL), Akaike’s information criteria (AIC), corrected Akaike’s information criteria (AICc), model strength (ΔAICc), and model weight (w).
All the parameters from the best model are indicated in the first row of the table. For simplicity only the effects different from the best model are shown for the other models (see OR3 for details).
	Numerator df	Denominator df	Conditional F	P
Intercept	1	2.2	248.6	0.0027314
Linear effect in the row direction	1	4.2	0.02688	0.877338
Linear effect in the column direction	1	7.1	0.08228	0.782405
Population	1	678.6	197.4	1.54092e-39
Year	1	3.2	3.182	0.167684
Population x Year	1	575.7	1.833	0.176318
Table S2B: Conditonal Wald F-tests of the fixed effects of the best model for the Elisa analyses.
Population	Year	Estimate	Standard Error
DLDS	2012	0.911512	0.114585
DLDS	2015	0.673529	0.0500073
pescadou	2012	1.31343	0.116115
pescadou	2015	1.01659	0.049264
Table S2C:Estimation from a model including only the population x year interaction as fixed effect
Class of effect	Effect	Year	Estimate	Standard Error
Between year correlation	Dic2 x Lloyd		0.784685	0.139823
Genetic variance	Dic2 x Lloyd	2012	0.0719487	0.0251454
Genetic variance	Dic2 x Lloyd	2015	0.131847	0.0179902
Between year correlation	Dic2 x Silur		0.779073	0.102838
Genetic variance	Dic2 x Silur	2012	0.0834802	0.0211978
Genetic variance	Dic2 x Silur	2015	0.144027	0.02036
Environmental variance	Correlated residual variance	2012	0.103975	0.0480322
Spatial auto-correlation	Column direction	2012	0.99528	0.00350952
Spatial auto-correlation	Row direction	2012	0.469984	0.236199
Environmental variance	Correlated residual variance	2015	0.0154521	0.00662342
Spatial auto-correlation	Column direction	2015	0.884113	0.0875734
Spatial auto-correlation	Row direction	2015	0.831767	0.117957
Environmental variance	Uncorrelated residual variance	2012	0.12203	0.0128679
Environmental variance	Uncorrelated residual variance	2015	0.038918	0.00500525
Table S2D: Estimations from the model with lowest AICc

## Sheet: TableS3
Genetic effects	Environmental Effects	Direction of spatially correlated variance	K	LL	AIC	AICc	ΔAICc	weight	corresponding model in Rmd file
model D	model 3	Row & Column	10	-864.653	1749.31	1749.85	0	0.336	m0
	model 1		7	-867.814	1749.63	1749.9	0.054	0.327	m1
	model 3	Row	9	-866.553	1751.11	1751.55	1.7	0.144	m3
	model 2		9	-866.564	1751.13	1751.57	1.722	0.142	m2
	model 3	Column	9	-867.579	1753.16	1753.6	3.752	0.051	m4
Table S3A: AICc model selection for qPCR analyses (random environmental and genetic effects)
We report the number of fitted parameters (k), logLikelihood (LL), Akaike’s information criteria (AIC), corrected Akaike’s information criteria (AICc), model strength (ΔAICc), and model weight (w).
All the parameters from the best model are indicated in the first row of the table. For simplicity only the effects different from the best model are shown for the other models (see OR3 for details).
	Numerator df	Denominator df	Conditional F	P
Intercept	1	373.1	1365	9.82793e-127
Linear effect in the row direction	1	329.9	0.6285	0.42848
Linear effect in the column direction	1	324.2	0.08896	0.765699
Population	1	84.6	20.08	2.31212e-05
Table S3B: Conditonal Wald F-tests of the fixed effects of the best model for the qPCR analyses.
Population	Estimate	Standard Error
DLDS	9.35708	0.265927
pescadou	14.4664	1.10971
Table S3C: Estimations from a model including only the population factor as a fixed effect
Class of effect	Effect	Estimate	Standard Error
Genetic variance	Dic2 x Lloyd	15.5875	2.90932
Genetic variance	Dic2 x Silur	15.6042	3.03355
Environmental variance	Uncorrelated residual variance	9.8517	1.60054
Table S3D: Estimations from the model with lowest AICc
