# Supplementary material for: Epistatic determinism of durum wheat resistance to the wheat spindle streak mosaic virus
Source: Theor Appl Genet. 2017 Apr 27;130(7):1491–505. doi: 10.1007/s00122-017-2904-6 (PMC5487696; doi:10.1007/s00122-017-2904-6)
Supplement: Supplementary file 9 — Online Resource 9: Details of every QTL detected. Here we report details on every QTL detected with simple interval mapping analysis. Meta-QTLs are first reported, followed by QTLs of the DS and DL RILs. For each QTL, we reported: LOD score, position and name of the marker with the highest LOD, LOD-1.5 confidence interval, additive effects. This latter is defined here as half of the difference between the mean value of the RILs carrying the susceptible allele (Silur and Lloyd) and the RILs with the resistant allele (Dic2). SS denotes symptom severity (XLSX 73 kb) [file 122_2017_2904_MOESM9_ESM.xlsx]

## Sheet: OR_8
	Online Resource: Detail of every significant QTL
	QTL description												Interaction effect
		Population	Year	Trait	Chromosome	LOD peak	QTL position (cM)	marker	IC	R2 (%)	Additive effect			Year	Trait	marker_7A_QTL	marker_7B_QTL	R7A-R7B	R7A-S7B	S7A-R7B	S7A-S7B	R2_tot	pval_inter	Observed RR-SS	Expected under additivity only
		ALL	2015	Elisa	2A	4.465	227.1	Cluster_268|Contig4|original@2519	218.8-227.1	4.75143	0.0746125			2012	SS	Cluster_10461|Contig1|likelySeq@159	Cluster_932|Contig1|original@517	-0.58	0.19	0.14	0.28	0.21	2.26539e-05	0.86	0.453889
		ALL	2012	SS	2A	3.61291	214.7	Cluster_8997|Contig2|original@993	214.7-218.8	3.80318	0.168889			2015	SS	Cluster_4000|Contig1|likelySeq@264	Cluster_3623|Contig2|original@924	-0.82	0.25	0.14	0.38	0.253	3.7747e-06	1.2	0.600687
		ALL	2015	SS	2A	5.82062	214.7	Cluster_8997|Contig2|original@993	214.7-218.8	6.29496	0.294625			2012	Elisa	Cluster_5672|Contig1|likelySeq@976	Cluster_3623|Contig2|original@924	-0.26	0.07	0.08	0.09	0.434	0	0.35	0.169271
		ALL	2012	Elisa	7A	9.4983	115.5	Cluster_11075|Contig2|original@652	115.5-119.4	10.4198	0.0891777			2015	Elisa	Cluster_4000|Contig1|likelySeq@264	Cluster_3623|Contig2|original@924	-0.38	0.1	0.12	0.15	0.42	0	0.53	0.253847
		ALL	2015	Elisa	7A	7.42197	116.9	Cluster_5672|Contig1|likelySeq@976	115.5-120	8.08257	0.133856
		ALL	2012	SS	7A	5.0013	116.9	Cluster_5672|Contig1|likelySeq@976	115.5-117.7	5.42213	0.215606													Observed >> Excpected
		ALL	2015	SS	7A	5.71031	116.9	Cluster_5672|Contig1|likelySeq@976	116.9-117.7	6.17032	0.279624													> Epistatic effect
		ALL	2012	Elisa	7B	8.69068	54.4	Cluster_8668|Contig2|original@192	54.4-57.9	9.55579	0.0800929
		ALL	2015	Elisa	7B	8.18749	54.4	Cluster_8668|Contig2|original@192	54.4-57.9	8.91565	0.119991
		ALL	2012	SS	7B	5.3204	57.9	Cluster_3623|Contig2|original@924	57.9-59.3	5.78997	0.238283
		ALL	2015	SS	7B	5.84567	57.9	Cluster_3623|Contig2|original@924	57.9-59.3	6.32324	0.321064
		ALL	2015	qPCR	7B	6.93425	57.9	Cluster_3623|Contig2|original@924	54.4-59.3	7.73211	1.00473
		DL	2015	SS	2A	3.95121	215.2	Cluster_15067|Contig1|likelySeq@499	214.7-218.8	7.54028	0.252098
		DL	2012	Elisa	7A	6.30392	119	Cluster_926|Contig2|original@498	112.8-126	12.3732	0.0917886
		DL	2015	Elisa	7A	6.20494	116.9	Cluster_5672|Contig1|likelySeq@976	116-127.4	11.9502	0.154699
		DL	2012	SS	7A	3.68964	117.2	Cluster_13379|Contig1|likelySeq@256	115.5-140.1	7.15292	0.252518
		DL	2015	SS	7A	4.79226	116.9	Cluster_5672|Contig1|likelySeq@976	116.9-132.1	9.22518	0.303348
		DL	2015	qPCR	7A	4.20411	123	Cluster_10741|Contig3|complementarySeq@307	115.5-140.6	8.21654	1.04369
		DL	2012	Elisa	7B	4.08614	57.9	Cluster_3623|Contig2|original@924	54.1-60	7.97423	0.0747106
		DL	2015	Elisa	7B	5.50603	54.4	Cluster_8668|Contig1|original@1027	54.4-54.4	10.6192	0.123775
		DL	2012	SS	7B	3.8151	59	Traes_7BS_1101C1585@760	57.9-60	7.41381	0.265098
		DL	2015	SS	7B	4.05639	57.9	Cluster_3623|Contig2|original@924	31.7-59.3	7.75339	0.34505
		DL	2015	qPCR	7B	4.70643	57.9	Cluster_3623|Contig2|original@924	54.1-60	9.23877	0.997333
		DS	2015	SS	2A	4.28975	193	Cluster_12235|Contig1|likelySeq@801	187.7-218.8	9.34872	0.386519
		DS	2012	Elisa	7A	5.16135	119	Cluster_926|Contig2|original@498	115.1-120.5	11.283	0.0840463
		DS	2015	Elisa	7A	4.7049	119	Cluster_926|Contig2|original@498	115.5-120.5	10.2786	0.112328
		DS	2012	Elisa	7B	6.64349	54.4	Cluster_8668|Contig2|original@192	46.8-54.4	14.4178	0.0923896
		DS	2015	Elisa	7B	5.25863	57.9	Cluster_3623|Contig2|original@924	54.4-59.3	11.4947	0.126842
		DS	2012	SS	7B	6.85058	19.6	Cluster_6229|Contig1|original@215	19-19.6	14.839	0.313264
		DS	2015	SS	7B	3.73062	46.8	Cluster_2114|Contig3|original@2227	19-68	8.07486	0.290002
		DS	2015	qPCR	7B	4.16388	54.4	Cluster_8668|Contig2|original@192	46.8-78.5	9.33161	1.10882

## Sheet: interacton
	Interaction effect
		phenotype	marker_7A_QTL	marker_7B_QTL	A-A	A-B	B-A	B-B	R2_tot	pval_inter		additive effect of both QTL	expected a without interaction
		NV_blup_AR1_2012	Cluster_10461|Contig1|likelySeq@159	Cluster_932|Contig1|original@517	-0.59	0.2	0.14	0.27	0.22	6.3861e-06		0.86	#REF!
		NV_blup_AR1_2015	Cluster_4000|Contig1|likelySeq@264	Cluster_3623|Contig2|original@924	-0.87	0.21	0.09	0.31	0.261	1.2588e-06		1.18	#REF!
		ELISA_blup_AR1_2012	Cluster_5672|Contig1|likelySeq@976	Cluster_3623|Contig2|original@924	-0.26	0.07	0.08	0.09	0.434	0		0.35	#REF!
		ELISA_blup_AR1_2015	Cluster_4000|Contig1|likelySeq@264	Cluster_3623|Contig2|original@924	-0.38	0.1	0.12	0.15	0.425	0		0.53	#REF!
