# Supplementary material for: Epistatic determinism of durum wheat resistance to the wheat spindle streak mosaic virus
Source: Theor Appl Genet. 2017 Apr 27;130(7):1491–505. doi: 10.1007/s00122-017-2904-6 (PMC5487696; doi:10.1007/s00122-017-2904-6)
Supplement: Supplementary file 11 — Online Resource 11: QTLs detected for virus resistance in the literature. Review of published QTL of resistance to viruses transmitted by P. graminis in wheat (XLSX 57 kb) [file 122_2017_2904_MOESM11_ESM.xlsx]

## Sheet: OR11
	Online Resource 11: QTL review
	Virus	Crop	Locus name	Chromosome	Position	Marker involved	Reference	Link
	WSSMV	Durum wheat	Qssm-mtp-7A	7A	117 cM	Cluster_5672|Contig1|likelySeq@976	Holtz, 2017	present study
			Qssm-mtp-7BS	7B	56 cM	Cluster_3623|Contig2|original@924
			Qssm-mtp-2AL	2A	220 cM	Cluster_8997|Contig2|original@993
		Bread wheat	-	2D		Xgwm469-5D and E37M49	Khan, 2000	https://www.ncbi.nlm.nih.gov/pubmed/10902711
		Secale Cereale	-	7R		-	Erath, 2016	https://www.researchgate.net/publication/307936761_Oligogenic_control_of_resistance_to_soil-borne_viruses_SBCMV_and_WSSMV_in_rye_Secale_cereale_L
	WYMV	Bread wheat	YmNM	2A	-	Xgwm328	Liu, 2005	http://onlinelibrary.wiley.com/doi/10.1111/j.1744-7909.2005.00139.x/abstract;jsessionid=EF8FB4DB4E3B6D121C4180DC69CC1CD1.f02t02
			YmYF	2DL	-	Xwmc41, Xwmc181, Xpsp3039, and Xgwm349	Liu, 2005	http://link.springer.com/article/10.1007%2Fs00122-005-2012-x
			YmIb	2DL	-	Xcfd16, Xwmc41, Xcfd168 and Xwmc181	Nishio, 2010	http://plantpath.wsu.edu/wp-content/uploads/2012/10/Nishio_10_Euphytica-WYMV-mapping1.pdf
			QYm.njau-3B.1	3B	12,6 cM			http://link.springer.com/article/10.1007/s00122-011-1696-3
			QYm.njau-5A.1	5A	48,2 cM	Xwmc415.1, CINAU152, and CINAU153	Zhu, 2012
			QYm.njau-7B.1	7B	5,9 cM
			Qym1	2DL	61 cM	Xgwm539, Xgwm349, Wwmc41	Suzuki, 2015	https://www.ncbi.nlm.nih.gov/pubmed/25957645
			Qym2	3BS	20,4 cM	Xbarc147, Xwmc623, Xwmc754
			Qym3	4D	0-38,1 cM	Xwmc457
	SBCMV	Durum wheat	QSbm.ubo-2BS	2BS distal telomeric	10 cM	wPt-2106	Maccaferi, 2011 & 2012	http://link.springer.com/article/10.1007%2Fs00122-011-1605-9 & http://link.springer.com/article/10.1007/s11032-011-9673-8
			QSbm.ubo-2AS	2AS	0-30 cM	wPt-0102
			QSbm.ubo-3AL	3AL	2-31 cM	cfa2234 and wPt-5886
			QSbm.ubo-6BL	6BL	48–58–70 cM	wPt-3309
			QSbm.ubo-7BS	7BS	0-12 cM	gwm400
		Bread wheat	Sbm1	5DL	-	-	Kanyuka, 2004	http://onlinelibrary.wiley.com/doi/10.1111/j.0032-0862.2004.01000.x/abstract;jsessionid=0A1C639E815294AEBB2653BB52CE356C.f03t04
			Sbm1	5DL	157 cM	Xbarc110 and wmc765, RRES01, xbarc114	Bass, 2006	http://www.nrcresearchpress.com/doi/abs/10.1139/g06-064#citart1
			Sbm1	5DL	-	wmc765 if 'Claire' relatives	Bayles, 2007	http://citeseerx.ist.psu.edu/viewdoc/download?doi=10.1.1.629.7856&rep=rep1&type=pdf
			Sbm2	2BS	-	AFLP43	Bayles, 2007	http://citeseerx.ist.psu.edu/viewdoc/download?doi=10.1.1.629.7856&rep=rep1&type=pdf
			Sbm1	5D	37-81 cM	Xgwm469-5D	Perovic, 2009	http://link.springer.com/article/10.1007/s11032-009-9262-2
		Secale Cereale	-	5R	-	-	Erath, 2016	https://www.researchgate.net/publication/307936761_Oligogenic_control_of_resistance_to_soil-borne_viruses_SBCMV_and_WSSMV_in_rye_Secale_cereale_L
	SBWMV	Bread wheat	Sbm1	5DL	-	Xcfd10 and Xbarc144	Hall, 2009	http://link.springer.com/article/10.1007%2Fs10681-009-9910-y
		Aegilops tauschii	-	5DL	-	Xcfd10 and Xbarc144	Hall, 2009	http://link.springer.com/article/10.1007%2Fs10681-009-9910-y
